# Supplementary material for: Genomic and Phenotypic Bases of Salt Tolerance in Sinorhizobium meliloti : Candidate Traits for Bioinoculant Development Addressing Saline Soils
Source: Microb Biotechnol. 2026 Jan 29;19(1):e70304. doi: 10.1111/1751-7915.70304 (PMC12855168; doi:10.1111/1751-7915.70304)
Supplement: Supplementary file 1 — Data S1: mbt270304‐sup‐0001‐DataS1.xlsx. [file MBT2-19-e70304-s011.xlsx]

## Sheet: Pairwise comparisons 
Query strain	Subject strain	dDDH (d0, in %)	C.I. (d0, in %)	dDDH (d4, in %)	C.I. (d4, in %)	dDDH (d6, in %)	C.I. (d6, in %)	G+C content difference (in %)
'MO4-2'	'MO28-1'	100.0	[100.0 - 100.0]	100.0	[99.9 - 100.0]	100.0	[100.0 - 100.0]	0.0
'MO34-1'	'MO55-2'	100.0	[100.0 - 100.0]	100.0	[100.0 - 100.0]	100.0	[100.0 - 100.0]	0.0
'MO41-1'	'MA13-2'	98.9	[98.1 - 99.4]	99.8	[99.6 - 99.9]	99.5	[99.1 - 99.7]	0.04
'MO26-2'	'MO41-1'	99.7	[99.3 - 99.8]	99.4	[99.1 - 99.7]	99.9	[99.7 - 99.9]	0.05
'MO26-2'	'MA13-2'	98.4	[97.2 - 99.0]	99.2	[98.8 - 99.5]	99.2	[98.6 - 99.5]	0.01
'MO4-2'	'MO35-1'	93.1	[90.3 - 95.1]	98.9	[98.3 - 99.2]	95.9	[94.2 - 97.1]	0.08
'MO28-1'	'MO35-1'	93.1	[90.3 - 95.1]	98.8	[98.2 - 99.2]	95.9	[94.2 - 97.1]	0.09
'SO9-2'	'SS19-1'	94.5	[92.1 - 96.2]	98.6	[97.9 - 99.0]	96.8	[95.4 - 97.8]	0.01
'MO20-2'	'SO9-2'	97.6	[96.1 - 98.5]	98.6	[98.0 - 99.1]	98.7	[97.9 - 99.2]	0.03
'ru11'	'ae608h'	94.7	[92.3 - 96.4]	98.5	[97.7 - 99.0]	96.9	[95.5 - 97.9]	0.17
'MO20-2'	'SS19-1'	96.7	[94.9 - 97.9]	98.5	[97.8 - 99.0]	98.2	[97.2 - 98.8]	0.04
'sm11'	Ensifer meliloti NBRC 14782	93.1	[90.3 - 95.1]	98.5	[97.7 - 99.0]	95.9	[94.1 - 97.1]	0.05
'MO53-2'	'MO56-1'	95.4	[93.2 - 96.9]	98.5	[97.8 - 99.0]	97.4	[96.1 - 98.2]	0.17
'SM15-1'	'SS19-1'	96.7	[94.9 - 97.9]	98.4	[97.6 - 98.9]	98.2	[97.2 - 98.8]	0.03
'MO25-1'	'SM15-1'	93.9	[91.4 - 95.8]	98.4	[97.6 - 98.9]	96.4	[94.8 - 97.5]	0.05
'MO15-1'	'SS19-1'	94.9	[92.6 - 96.5]	98.3	[97.5 - 98.8]	97.0	[95.6 - 98.0]	0.06
'MO15-1'	'SM15-1'	95.3	[93.0 - 96.8]	98.3	[97.5 - 98.8]	97.3	[96.0 - 98.2]	0.03
'ru11'	'5a14'	95.5	[93.3 - 97.0]	98.3	[97.5 - 98.8]	97.4	[96.1 - 98.3]	0.15
'MO20-2'	'SM15-1'	98.5	[97.4 - 99.1]	98.2	[97.4 - 98.8]	99.2	[98.6 - 99.5]	0.07
'MO25-1'	'SS19-1'	95.1	[92.9 - 96.7]	98.2	[97.3 - 98.7]	97.2	[95.8 - 98.1]	0.08
'ru11'	Ensifer meliloti NBRC 14782	86.8	[83.2 - 89.7]	98.1	[97.2 - 98.7]	91.3	[88.7 - 93.3]	0.24
'5a14'	'ae608h'	98.3	[97.2 - 99.0]	98.1	[97.2 - 98.7]	99.1	[98.5 - 99.5]	0.02
'SM15-1'	'SO9-2'	95.1	[92.8 - 96.7]	98.1	[97.3 - 98.7]	97.1	[95.8 - 98.1]	0.04
'MO53-2'	'MA10-1'	92.1	[89.1 - 94.3]	98.0	[97.1 - 98.6]	95.1	[93.2 - 96.5]	0.12
'5a14'	Ensifer meliloti NBRC 14782	89.9	[86.6 - 92.4]	98.0	[97.1 - 98.6]	93.6	[91.4 - 95.3]	0.1
'ae608h'	Ensifer meliloti NBRC 14782	92.7	[89.9 - 94.8]	97.9	[97.0 - 98.6]	95.6	[93.8 - 96.9]	0.08
'MO15-1'	'MO20-2'	94.7	[92.3 - 96.3]	97.8	[96.8 - 98.4]	96.8	[95.4 - 97.8]	0.1
'MO25-1'	'SO9-2'	93.3	[90.6 - 95.3]	97.6	[96.6 - 98.3]	95.9	[94.2 - 97.1]	0.08
'sm11'	'ae608h'	98.2	[97.0 - 98.9]	97.6	[96.7 - 98.3]	99.0	[98.3 - 99.4]	0.03
'MO15-1'	'SO9-2'	92.9	[90.1 - 94.9]	97.6	[96.6 - 98.3]	95.6	[93.8 - 96.9]	0.07
'ru11'	'sm11'	93.4	[90.7 - 95.3]	97.6	[96.6 - 98.3]	96.0	[94.3 - 97.2]	0.2
'MO20-2'	'MO25-1'	93.9	[91.3 - 95.7]	97.6	[96.7 - 98.3]	96.3	[94.7 - 97.4]	0.11
'MO26-2'	'MO35-1'	96.4	[94.5 - 97.7]	97.5	[96.4 - 98.2]	97.9	[96.8 - 98.6]	0.02
'sm11'	'5a14'	97.0	[95.4 - 98.1]	97.4	[96.3 - 98.1]	98.3	[97.3 - 98.9]	0.05
'MO35-1'	'MO41-1'	96.4	[94.5 - 97.7]	97.4	[96.3 - 98.1]	97.9	[96.8 - 98.6]	0.03
'MO19'	'MO53-2'	92.8	[90.0 - 94.8]	97.4	[96.3 - 98.1]	95.5	[93.7 - 96.8]	0.18
'MO15-1'	'MO25-1'	93.4	[90.7 - 95.3]	97.3	[96.3 - 98.1]	95.9	[94.2 - 97.1]	0.01
'MO35-1'	'MA13-2'	95.3	[93.1 - 96.8]	97.2	[96.1 - 98.0]	97.2	[95.8 - 98.1]	0.01
'bo21cc'	'ccmmb554'	91.1	[88.0 - 93.4]	97.2	[96.0 - 98.0]	94.3	[92.2 - 95.9]	0.1
'MO56-1'	'MA10-1'	89.3	[85.9 - 91.9]	97.1	[96.0 - 97.9]	93.0	[90.7 - 94.8]	0.05
'MO41-1'	'MO53-2'	90.9	[87.8 - 93.3]	97.1	[95.9 - 97.9]	94.2	[92.1 - 95.7]	0.05
'MO26-2'	'MO53-2'	90.6	[87.5 - 93.0]	97.1	[96.0 - 97.9]	94.0	[91.8 - 95.6]	0.1
'MO56-1'	'ccmmb554'	93.4	[90.7 - 95.4]	97.1	[96.0 - 97.9]	95.9	[94.2 - 97.1]	0.09
'bl225c'	'c0431a'	99.8	[99.6 - 99.9]	97.0	[95.8 - 97.8]	99.8	[99.7 - 99.9]	0.07
'MO47-2'	'MO1-1'	91.5	[88.5 - 93.8]	97.0	[95.8 - 97.8]	94.6	[92.6 - 96.1]	0.12
'MO26-2'	'MO56-1'	89.1	[85.7 - 91.7]	96.9	[95.8 - 97.8]	92.8	[90.5 - 94.6]	0.07
'MO19'	'MO26-2'	88.4	[85.0 - 91.1]	96.9	[95.7 - 97.7]	92.3	[89.9 - 94.2]	0.08
'MO19'	'MA10-1'	88.1	[84.6 - 90.8]	96.9	[95.7 - 97.8]	92.1	[89.6 - 94.0]	0.06
'MO53-2'	'MA13-2'	89.6	[86.3 - 92.2]	96.9	[95.7 - 97.8]	93.2	[91.0 - 95.0]	0.09
'MO53-2'	'ccmmb554'	94.1	[91.5 - 95.9]	96.9	[95.8 - 97.8]	96.3	[94.7 - 97.5]	0.08
'MO53-2'	'SO14-2'	93.6	[91.0 - 95.5]	96.8	[95.6 - 97.7]	96.0	[94.3 - 97.2]	0.07
'MO41-1'	'MO56-1'	89.6	[86.3 - 92.1]	96.8	[95.6 - 97.7]	93.2	[90.9 - 94.9]	0.12
'MO56-1'	'SO14-2'	92.6	[89.8 - 94.7]	96.8	[95.6 - 97.7]	95.3	[93.5 - 96.7]	0.1
'MO4-2'	'MO26-2'	90.8	[87.6 - 93.2]	96.8	[95.6 - 97.7]	94.0	[91.9 - 95.6]	0.06
'MO53-2'	'bo21cc'	90.4	[87.2 - 92.9]	96.8	[95.6 - 97.7]	93.8	[91.6 - 95.4]	0.18
'MO26-2'	'MO28-1'	90.7	[87.5 - 93.1]	96.8	[95.6 - 97.7]	94.0	[91.8 - 95.6]	0.07
'MO28-1'	'MO53-2'	88.9	[85.5 - 91.6]	96.7	[95.5 - 97.6]	92.7	[90.3 - 94.5]	0.16
'MO28-1'	'MO41-1'	90.7	[87.5 - 93.1]	96.7	[95.5 - 97.6]	94.0	[91.8 - 95.6]	0.11
'MO4-2'	'MO53-2'	89.0	[85.6 - 91.6]	96.7	[95.5 - 97.6]	92.7	[90.4 - 94.6]	0.16
'MO4-2'	'MO41-1'	90.8	[87.6 - 93.2]	96.7	[95.5 - 97.6]	94.0	[91.9 - 95.6]	0.11
'MO41-1'	'MA10-1'	89.7	[86.4 - 92.3]	96.7	[95.5 - 97.6]	93.3	[91.0 - 95.0]	0.07
'MO4-2'	'SO14-2'	89.2	[85.9 - 91.9]	96.6	[95.4 - 97.5]	92.9	[90.6 - 94.7]	0.09
'SO14-2'	'ccmmb554'	93.1	[90.4 - 95.1]	96.5	[95.2 - 97.4]	95.6	[93.9 - 96.9]	0.01
'MO4-2'	'MA13-2'	89.9	[86.7 - 92.5]	96.5	[95.2 - 97.4]	93.4	[91.1 - 95.1]	0.07
'MO28-1'	'SO14-2'	89.2	[85.9 - 91.9]	96.5	[95.3 - 97.5]	92.9	[90.6 - 94.7]	0.09
'MO56-1'	'MA13-2'	88.9	[85.5 - 91.5]	96.5	[95.2 - 97.4]	92.6	[90.2 - 94.5]	0.08
'MA10-1'	'MA13-2'	88.5	[85.1 - 91.3]	96.5	[95.2 - 97.4]	92.4	[90.0 - 94.3]	0.03
'rmo17'	'kh46'	96.8	[95.0 - 97.9]	96.5	[95.2 - 97.4]	98.0	[96.9 - 98.7]	0.13
'MO19'	'MO41-1'	87.8	[84.3 - 90.6]	96.5	[95.2 - 97.4]	91.8	[89.3 - 93.8]	0.13
'MO28-1'	'MA13-2'	89.9	[86.6 - 92.4]	96.5	[95.2 - 97.4]	93.3	[91.1 - 95.1]	0.08
'MO56-1'	'bo21cc'	90.9	[87.7 - 93.2]	96.4	[95.1 - 97.4]	94.1	[91.9 - 95.6]	0.01
'MO26-2'	'SO14-2'	90.4	[87.2 - 92.8]	96.4	[95.1 - 97.4]	93.7	[91.5 - 95.4]	0.03
'ccmmb554'	'MA10-1'	89.3	[86.0 - 91.9]	96.3	[95.0 - 97.3]	92.9	[90.6 - 94.7]	0.04
'MO35-1'	'SO14-2'	91.5	[88.4 - 93.8]	96.3	[95.0 - 97.3]	94.5	[92.4 - 96.0]	0.01
'MO28-1'	'MO56-1'	86.6	[83.0 - 89.6]	96.3	[94.9 - 97.3]	90.9	[88.3 - 93.0]	0.01
'MO26-2'	'bo21cc'	88.2	[84.8 - 91.0]	96.3	[94.9 - 97.3]	92.1	[89.6 - 94.0]	0.08
'MO4-2'	'MO56-1'	86.7	[83.1 - 89.7]	96.3	[95.0 - 97.3]	91.0	[88.4 - 93.1]	0.01
'MO19'	'MO56-1'	90.0	[86.8 - 92.5]	96.3	[94.9 - 97.3]	93.4	[91.2 - 95.1]	0.01
'MO19'	'MA13-2'	87.4	[83.9 - 90.3]	96.2	[94.9 - 97.2]	91.5	[89.0 - 93.5]	0.09
'MO41-1'	'SO14-2'	90.6	[87.4 - 93.0]	96.2	[94.8 - 97.2]	93.8	[91.7 - 95.5]	0.02
'MO19'	'SO14-2'	89.9	[86.7 - 92.5]	96.2	[94.9 - 97.2]	93.4	[91.1 - 95.1]	0.11
'MO26-2'	'MA10-1'	90.5	[87.3 - 92.9]	96.2	[94.8 - 97.2]	93.7	[91.5 - 95.4]	0.02
'MO19'	'ccmmb554'	91.2	[88.1 - 93.5]	96.2	[94.8 - 97.2]	94.3	[92.2 - 95.8]	0.1
'ru11'	'usda1021'	88.1	[84.6 - 90.9]	96.2	[94.9 - 97.2]	92.0	[89.5 - 94.0]	0.2
'MO19'	'MO28-1'	85.3	[81.6 - 88.4]	96.2	[94.8 - 97.2]	89.9	[87.1 - 92.1]	0.02
'MO4-2'	'ccmmb554'	87.1	[83.6 - 90.0]	96.2	[94.8 - 97.2]	91.3	[88.7 - 93.3]	0.08
'MO28-1'	'ccmmb554'	87.1	[83.5 - 89.9]	96.2	[94.8 - 97.2]	91.2	[88.6 - 93.3]	0.08
'MO41-1'	'bo21cc'	88.8	[85.4 - 91.4]	96.2	[94.9 - 97.2]	92.5	[90.1 - 94.4]	0.13
'MO26-2'	'ccmmb554'	89.6	[86.4 - 92.2]	96.2	[94.9 - 97.2]	93.2	[90.9 - 94.9]	0.01
'MO4-2'	'MO19'	85.4	[81.7 - 88.5]	96.2	[94.9 - 97.2]	90.0	[87.2 - 92.2]	0.02
'MO35-1'	'ccmmb554'	90.4	[87.2 - 92.8]	96.1	[94.7 - 97.1]	93.7	[91.5 - 95.3]	0.01
'ccmmb554'	'MA13-2'	88.4	[85.0 - 91.1]	96.1	[94.7 - 97.1]	92.2	[89.8 - 94.1]	0.0
'MO47-2'	'SS19-1'	88.2	[84.7 - 90.9]	96.1	[94.7 - 97.1]	92.1	[89.6 - 94.0]	0.01
'MO26-2'	'gr4'	86.0	[82.3 - 89.0]	96.1	[94.7 - 97.1]	90.4	[87.7 - 92.5]	0.18
'MO35-1'	'MO56-1'	89.4	[86.1 - 92.0]	96.1	[94.7 - 97.1]	93.0	[90.7 - 94.8]	0.09
'SO14-2'	'MA13-2'	89.2	[85.8 - 91.8]	96.1	[94.8 - 97.2]	92.8	[90.4 - 94.6]	0.02
'MO41-1'	'ccmmb554'	89.8	[86.6 - 92.4]	96.1	[94.8 - 97.2]	93.3	[91.0 - 95.0]	0.03
'MO35-1'	'MO53-2'	90.9	[87.8 - 93.3]	96.1	[94.7 - 97.1]	94.1	[91.9 - 95.7]	0.08
'SO14-2'	'bo21cc'	89.0	[85.6 - 91.6]	96.1	[94.7 - 97.1]	92.7	[90.3 - 94.5]	0.11
'usda1021'	Ensifer meliloti NBRC 14782	88.5	[85.1 - 91.2]	96.1	[94.8 - 97.1]	92.3	[89.9 - 94.2]	0.04
'bl225c'	'kh46'	92.7	[89.9 - 94.8]	96.1	[94.7 - 97.1]	95.3	[93.4 - 96.7]	0.07
'SO14-2'	'MA10-1'	90.0	[86.7 - 92.5]	96.1	[94.7 - 97.1]	93.4	[91.1 - 95.1]	0.05
'ak11'	'ak75'	94.4	[91.9 - 96.1]	96.0	[94.6 - 97.1]	96.4	[94.9 - 97.5]	0.12
'MO41-1'	'gr4'	86.6	[83.0 - 89.5]	96.0	[94.6 - 97.0]	90.8	[88.2 - 92.9]	0.22
'MO19'	'MO35-1'	88.5	[85.0 - 91.2]	96.0	[94.6 - 97.0]	92.3	[89.8 - 94.1]	0.11
't073'	'MA10-1'	85.4	[81.6 - 88.4]	96.0	[94.7 - 97.1]	89.9	[87.1 - 92.1]	0.17
'2011'	'bl225c'	91.2	[88.1 - 93.5]	96.0	[94.6 - 97.0]	94.2	[92.1 - 95.8]	0.13
'bo21cc'	'MA10-1'	86.7	[83.1 - 89.6]	96.0	[94.6 - 97.0]	90.9	[88.3 - 93.0]	0.06
'MO35-1'	't073'	84.2	[80.5 - 87.4]	96.0	[94.6 - 97.0]	89.0	[86.2 - 91.3]	0.21
'MO4-2'	'MA10-1'	88.0	[84.5 - 90.8]	96.0	[94.6 - 97.0]	91.9	[89.4 - 93.8]	0.04
'ru11'	'c0438ll'	90.0	[86.7 - 92.5]	95.9	[94.5 - 97.0]	93.3	[91.1 - 95.1]	0.16
'rmo17'	'bl225c'	91.5	[88.5 - 93.8]	95.9	[94.4 - 96.9]	94.4	[92.4 - 96.0]	0.2
'MO28-1'	'MA10-1'	88.0	[84.5 - 90.7]	95.9	[94.5 - 97.0]	91.9	[89.4 - 93.8]	0.04
'c0438ll'	Ensifer meliloti NBRC 14782	94.6	[92.2 - 96.3]	95.9	[94.5 - 97.0]	96.6	[95.0 - 97.6]	0.09
'MO28-1'	'bo21cc'	84.5	[80.8 - 87.7]	95.8	[94.4 - 96.9]	89.2	[86.4 - 91.5]	0.02
'MO4-2'	'bo21cc'	84.6	[80.9 - 87.8]	95.8	[94.4 - 96.9]	89.3	[86.5 - 91.6]	0.02
'MO35-1'	'MA10-1'	90.4	[87.2 - 92.9]	95.8	[94.4 - 96.9]	93.7	[91.4 - 95.3]	0.04
'MO35-1'	'bo21cc'	87.4	[83.8 - 90.2]	95.8	[94.4 - 96.9]	91.4	[88.8 - 93.4]	0.1
'MO35-1'	'bl225c'	86.4	[82.8 - 89.4]	95.8	[94.4 - 96.9]	90.7	[88.0 - 92.8]	0.19
'MO28-1'	't073'	78.6	[74.7 - 82.1]	95.8	[94.4 - 96.9]	84.4	[81.2 - 87.2]	0.12
'MO4-2'	't073'	78.8	[74.8 - 82.2]	95.8	[94.4 - 96.9]	84.5	[81.3 - 87.2]	0.12
'bo21cc'	'MA13-2'	86.9	[83.3 - 89.8]	95.7	[94.2 - 96.8]	91.0	[88.4 - 93.1]	0.09
'MO47-2'	'SO9-2'	86.5	[82.8 - 89.4]	95.7	[94.3 - 96.8]	90.7	[88.0 - 92.8]	0.01
'MO4-2'	'bl225c'	81.7	[77.8 - 85.0]	95.7	[94.2 - 96.8]	86.9	[83.8 - 89.4]	0.1
'MO28-1'	'bl225c'	81.6	[77.7 - 84.9]	95.7	[94.2 - 96.8]	86.8	[83.8 - 89.4]	0.1
'MO20-2'	'MO47-2'	88.9	[85.5 - 91.6]	95.6	[94.2 - 96.8]	92.5	[90.1 - 94.4]	0.04
'MO26-2'	't073'	85.5	[81.8 - 88.6]	95.6	[94.2 - 96.8]	90.0	[87.2 - 92.2]	0.19
'a0641m'	Ensifer meliloti NBRC 14782	95.3	[93.1 - 96.9]	95.6	[94.1 - 96.7]	97.0	[95.6 - 98.0]	0.19
'5a14'	'a0643dd'	95.0	[92.7 - 96.6]	95.6	[94.1 - 96.7]	96.8	[95.3 - 97.8]	0.1
'sm11'	'usda1021'	92.5	[89.7 - 94.6]	95.5	[94.0 - 96.7]	95.1	[93.2 - 96.5]	0.01
'usda1157'	'bl225c'	90.4	[87.2 - 92.8]	95.5	[93.9 - 96.6]	93.6	[91.3 - 95.2]	0.0
'MO41-1'	't073'	85.6	[81.9 - 88.6]	95.5	[94.0 - 96.6]	90.0	[87.2 - 92.2]	0.24
'rmo17'	'2011'	91.4	[88.3 - 93.7]	95.5	[94.0 - 96.7]	94.3	[92.2 - 95.9]	0.06
'MO35-1'	'gr4'	85.6	[81.9 - 88.6]	95.5	[94.0 - 96.7]	90.0	[87.2 - 92.2]	0.2
'SO14-2'	't073'	84.1	[80.3 - 87.2]	95.5	[94.0 - 96.6]	88.8	[85.9 - 91.1]	0.22
'a0643dd'	Ensifer meliloti NBRC 14782	91.2	[88.2 - 93.6]	95.5	[94.0 - 96.6]	94.2	[92.1 - 95.8]	0.2
'MO53-2'	'gr4'	85.5	[81.9 - 88.6]	95.4	[93.9 - 96.6]	89.9	[87.2 - 92.2]	0.28
'gr4'	'MA13-2'	87.8	[84.3 - 90.6]	95.4	[93.8 - 96.5]	91.6	[89.1 - 93.6]	0.19
'2011'	'kh46'	89.6	[86.3 - 92.2]	95.4	[93.8 - 96.5]	93.0	[90.7 - 94.8]	0.06
'gr4'	'MA10-1'	81.8	[77.9 - 85.1]	95.4	[93.8 - 96.5]	86.9	[83.9 - 89.5]	0.15
'5a14'	'c0438ll'	93.9	[91.4 - 95.8]	95.4	[93.9 - 96.6]	96.1	[94.4 - 97.2]	0.01
'MO35-1'	'2011'	90.1	[86.8 - 92.6]	95.4	[93.9 - 96.6]	93.3	[91.1 - 95.1]	0.06
'MO15-1'	'MO47-2'	87.2	[83.6 - 90.0]	95.4	[93.8 - 96.5]	91.2	[88.6 - 93.2]	0.05
'MO26-2'	'bl225c'	88.2	[84.7 - 90.9]	95.3	[93.8 - 96.5]	91.9	[89.4 - 93.9]	0.16
'SS19-1'	'MO1-1'	88.9	[85.5 - 91.5]	95.3	[93.8 - 96.5]	92.5	[90.0 - 94.3]	0.11
'usda1021'	'ak58'	90.2	[87.0 - 92.7]	95.3	[93.8 - 96.5]	93.4	[91.2 - 95.1]	0.0
'MO47-2'	'SM15-1'	87.8	[84.3 - 90.6]	95.3	[93.8 - 96.5]	91.6	[89.1 - 93.6]	0.02
't073'	'bl225c'	84.3	[80.5 - 87.5]	95.2	[93.7 - 96.4]	88.9	[86.1 - 91.3]	0.02
'usda1021'	'ae608h'	91.6	[88.6 - 93.9]	95.2	[93.7 - 96.4]	94.4	[92.4 - 95.9]	0.04
'MO41-1'	'bl225c'	88.2	[84.8 - 91.0]	95.2	[93.7 - 96.4]	92.0	[89.5 - 93.9]	0.21
'MO26-2'	'2011'	90.0	[86.8 - 92.5]	95.1	[93.5 - 96.3]	93.3	[91.0 - 95.0]	0.03
'SO14-2'	'bl225c'	85.3	[81.6 - 88.4]	95.1	[93.5 - 96.3]	89.7	[86.9 - 92.0]	0.19
'MO56-1'	'H1'	96.0	[93.9 - 97.3]	95.1	[93.5 - 96.3]	97.4	[96.1 - 98.2]	0.16
'SO14-2'	'gr4'	85.0	[81.3 - 88.1]	95.1	[93.5 - 96.3]	89.5	[86.7 - 91.8]	0.2
't073'	'2011'	82.4	[78.6 - 85.7]	95.1	[93.5 - 96.3]	87.4	[84.4 - 89.9]	0.15
'MO19'	'bo21cc'	87.1	[83.5 - 89.9]	95.1	[93.5 - 96.3]	91.1	[88.4 - 93.1]	0.0
'rmo17'	Ensifer meliloti NBRC 14782	84.9	[81.1 - 88.0]	95.1	[93.5 - 96.3]	89.4	[86.5 - 91.7]	0.15
'MO28-1'	'gr4'	83.6	[79.8 - 86.8]	95.1	[93.5 - 96.3]	88.3	[85.4 - 90.7]	0.11
'usda1021'	'5a14'	92.2	[89.3 - 94.4]	95.1	[93.5 - 96.3]	94.9	[92.9 - 96.3]	0.06
'MO41-1'	'2011'	90.3	[87.1 - 92.8]	95.0	[93.4 - 96.2]	93.5	[91.2 - 95.2]	0.08
'MO35-1'	'rmo17'	90.7	[87.5 - 93.1]	95.0	[93.4 - 96.2]	93.7	[91.6 - 95.4]	0.01
'MO4-2'	'gr4'	83.7	[79.9 - 86.9]	95.0	[93.5 - 96.3]	88.4	[85.5 - 90.8]	0.11
'MO53-2'	'H1'	93.1	[90.4 - 95.1]	95.0	[93.4 - 96.2]	95.4	[93.6 - 96.8]	0.33
'2011'	'MA13-2'	88.9	[85.5 - 91.5]	95.0	[93.4 - 96.2]	92.4	[90.0 - 94.3]	0.04
'bl225c'	'MA13-2'	85.6	[82.0 - 88.7]	95.0	[93.3 - 96.2]	89.9	[87.2 - 92.2]	0.17
'a0641m'	'ae608h'	97.1	[95.4 - 98.1]	95.0	[93.5 - 96.3]	98.1	[97.0 - 98.8]	0.12
'MO25-1'	'MO47-2'	86.4	[82.7 - 89.3]	95.0	[93.4 - 96.2]	90.5	[87.8 - 92.7]	0.07
'ak58'	Ensifer meliloti NBRC 14782	85.0	[81.3 - 88.1]	95.0	[93.4 - 96.3]	89.5	[86.6 - 91.7]	0.04
'bl225c'	'MA10-1'	86.6	[83.0 - 89.5]	94.9	[93.3 - 96.2]	90.7	[88.0 - 92.8]	0.14
't073'	'MA13-2'	83.9	[80.2 - 87.1]	94.9	[93.3 - 96.2]	88.6	[85.7 - 91.0]	0.2
'rmo17'	'usda1157'	88.5	[85.1 - 91.2]	94.9	[93.2 - 96.1]	92.1	[89.6 - 94.0]	0.2
'ru11'	'a0643dd'	92.6	[89.8 - 94.7]	94.9	[93.2 - 96.1]	95.1	[93.2 - 96.5]	0.05
'MO4-2'	'2011'	87.1	[83.5 - 90.0]	94.9	[93.3 - 96.1]	91.1	[88.4 - 93.1]	0.03
'bo21cc'	'gr4'	87.1	[83.5 - 90.0]	94.9	[93.3 - 96.2]	91.0	[88.4 - 93.1]	0.09
'a0643dd'	'c0438ll'	95.4	[93.2 - 96.9]	94.9	[93.3 - 96.1]	97.0	[95.6 - 97.9]	0.11
'2011'	Ensifer meliloti NBRC 14782	80.0	[76.0 - 83.4]	94.9	[93.3 - 96.1]	85.3	[82.2 - 88.0]	0.09
'MO56-1'	'SS19-1'	93.2	[90.5 - 95.2]	94.9	[93.3 - 96.1]	95.5	[93.7 - 96.8]	0.06
'5a14'	'a0641m'	95.4	[93.2 - 96.9]	94.9	[93.3 - 96.2]	97.0	[95.6 - 97.9]	0.1
'ru11'	'a0641m'	91.1	[88.0 - 93.4]	94.9	[93.2 - 96.1]	94.0	[91.9 - 95.6]	0.05
'MO28-1'	'2011'	87.0	[83.4 - 89.9]	94.9	[93.3 - 96.1]	91.0	[88.4 - 93.1]	0.03
'ae608h'	'c0438ll'	95.2	[93.0 - 96.8]	94.9	[93.3 - 96.2]	96.9	[95.4 - 97.9]	0.01
'MO56-1'	'gr4'	87.5	[84.0 - 90.3]	94.9	[93.2 - 96.1]	91.4	[88.8 - 93.4]	0.1
'SO9-2'	'MO1-1'	87.8	[84.3 - 90.6]	94.9	[93.3 - 96.1]	91.6	[89.0 - 93.6]	0.11
'MO28-1'	'rmo17'	85.3	[81.6 - 88.4]	94.8	[93.2 - 96.1]	89.7	[86.9 - 91.9]	0.1
'MO4-2'	'rmo17'	85.3	[81.6 - 88.4]	94.8	[93.2 - 96.1]	89.7	[86.9 - 91.9]	0.09
'SO14-2'	'2011'	87.7	[84.2 - 90.5]	94.8	[93.1 - 96.0]	91.5	[89.0 - 93.5]	0.06
'MO28-1'	'H1'	84.6	[80.8 - 87.7]	94.8	[93.2 - 96.1]	89.1	[86.2 - 91.4]	0.17
'MO4-2'	'H1'	84.7	[80.9 - 87.8]	94.8	[93.2 - 96.1]	89.2	[86.3 - 91.5]	0.17
'usda1157'	'2011'	87.9	[84.4 - 90.7]	94.8	[93.1 - 96.0]	91.6	[89.1 - 93.6]	0.13
'2011'	'bo21cc'	87.4	[83.9 - 90.3]	94.8	[93.2 - 96.1]	91.3	[88.7 - 93.3]	0.05
'ccmmb554'	'gr4'	84.9	[81.1 - 88.0]	94.8	[93.2 - 96.1]	89.3	[86.5 - 91.6]	0.19
'MO19'	'gr4'	83.7	[79.9 - 86.9]	94.8	[93.1 - 96.0]	88.4	[85.5 - 90.8]	0.09
'a0643dd'	'ae608h'	94.9	[92.6 - 96.5]	94.8	[93.2 - 96.1]	96.6	[95.1 - 97.7]	0.12
'sm11'	'a0641m'	96.4	[94.5 - 97.7]	94.7	[93.1 - 96.0]	97.6	[96.4 - 98.4]	0.15
'MO20-2'	'SO14-2'	96.5	[94.6 - 97.7]	94.7	[93.1 - 96.0]	97.7	[96.5 - 98.5]	0.01
'MO4-2'	'kh46'	80.8	[76.9 - 84.2]	94.7	[93.1 - 96.0]	86.0	[82.9 - 88.7]	0.04
'MO35-1'	'kh46'	86.4	[82.8 - 89.4]	94.7	[93.1 - 96.0]	90.5	[87.8 - 92.7]	0.12
'MO20-2'	'MO1-1'	89.8	[86.5 - 92.3]	94.7	[93.1 - 96.0]	93.0	[90.7 - 94.8]	0.08
'MO53-2'	't073'	83.6	[79.8 - 86.8]	94.7	[93.0 - 96.0]	88.3	[85.4 - 90.7]	0.29
'MO53-2'	'bl225c'	87.3	[83.7 - 90.1]	94.7	[93.0 - 95.9]	91.2	[88.5 - 93.2]	0.26
'MO28-1'	'kh46'	80.7	[76.8 - 84.1]	94.7	[93.0 - 96.0]	86.0	[82.8 - 88.6]	0.03
'MO19'	'bl225c'	84.2	[80.4 - 87.3]	94.7	[93.1 - 96.0]	88.7	[85.9 - 91.1]	0.08
'2011'	'ccmmb554'	88.7	[85.3 - 91.4]	94.6	[92.9 - 95.9]	92.2	[89.7 - 94.1]	0.05
'MO53-2'	'SS19-1'	95.3	[93.0 - 96.8]	94.6	[92.9 - 95.9]	96.8	[95.4 - 97.9]	0.12
'kh46'	Ensifer meliloti NBRC 14782	83.1	[79.3 - 86.4]	94.6	[92.9 - 95.9]	87.9	[84.9 - 90.4]	0.02
'usda1157'	'kh46'	89.1	[85.7 - 91.7]	94.6	[93.0 - 95.9]	92.5	[90.1 - 94.4]	0.07
'a0641m'	'c0438ll'	96.9	[95.2 - 98.0]	94.6	[92.9 - 95.9]	97.9	[96.8 - 98.7]	0.11
'SO14-2'	'H1'	90.9	[87.8 - 93.3]	94.6	[93.0 - 95.9]	93.8	[91.7 - 95.5]	0.26
'MO25-1'	'MO1-1'	87.2	[83.6 - 90.0]	94.6	[92.9 - 95.9]	91.1	[88.4 - 93.1]	0.19
'sm11'	'a0643dd'	93.6	[90.9 - 95.5]	94.6	[92.9 - 95.9]	95.7	[94.0 - 97.0]	0.15
'sm11'	'c0438ll'	93.6	[91.0 - 95.5]	94.6	[93.0 - 95.9]	95.8	[94.0 - 97.0]	0.04
'MO56-1'	'rmo17'	86.6	[83.0 - 89.6]	94.5	[92.8 - 95.8]	90.6	[88.0 - 92.8]	0.1
'MO19'	'2011'	85.5	[81.8 - 88.5]	94.5	[92.8 - 95.8]	89.7	[87.0 - 92.0]	0.05
'MO56-1'	'2011'	88.2	[84.8 - 91.0]	94.5	[92.8 - 95.8]	91.8	[89.3 - 93.8]	0.04
'MO15-1'	'MO1-1'	87.3	[83.8 - 90.2]	94.5	[92.9 - 95.8]	91.2	[88.6 - 93.2]	0.17
'MO26-2'	'rmo17'	88.9	[85.6 - 91.6]	94.5	[92.8 - 95.8]	92.4	[90.0 - 94.3]	0.03
'MO53-2'	'2011'	88.4	[85.0 - 91.1]	94.5	[92.8 - 95.8]	92.0	[89.5 - 93.9]	0.13
'MO56-1'	'SO9-2'	90.9	[87.8 - 93.3]	94.5	[92.8 - 95.8]	93.8	[91.7 - 95.5]	0.06
'MO26-2'	'kh46'	86.0	[82.4 - 89.0]	94.5	[92.8 - 95.8]	90.2	[87.4 - 92.4]	0.1
't073'	'ccmmb554'	82.2	[78.4 - 85.6]	94.5	[92.8 - 95.8]	87.2	[84.1 - 89.7]	0.2
'SM15-1'	'MO1-1'	88.6	[85.2 - 91.3]	94.5	[92.8 - 95.8]	92.1	[89.7 - 94.0]	0.14
'MO53-2'	'rmo17'	87.9	[84.4 - 90.7]	94.5	[92.8 - 95.8]	91.6	[89.1 - 93.6]	0.07
'bl225c'	'ccmmb554'	87.2	[83.6 - 90.1]	94.5	[92.8 - 95.8]	91.1	[88.4 - 93.1]	0.18
'MO41-1'	'rmo17'	89.2	[85.9 - 91.9]	94.4	[92.7 - 95.8]	92.6	[90.2 - 94.4]	0.02
'MO56-1'	'bl225c'	87.2	[83.6 - 90.1]	94.4	[92.7 - 95.7]	91.1	[88.4 - 93.1]	0.09
'MO35-1'	'usda1157'	82.4	[78.6 - 85.7]	94.4	[92.7 - 95.7]	87.3	[84.3 - 89.8]	0.19
'rmo17'	'usda1021'	91.9	[88.9 - 94.1]	94.4	[92.7 - 95.7]	94.5	[92.5 - 96.0]	0.19
'usda1021'	'2011'	87.6	[84.1 - 90.4]	94.4	[92.6 - 95.7]	91.3	[88.8 - 93.4]	0.13
'2011'	'MA10-1'	87.3	[83.8 - 90.2]	94.4	[92.7 - 95.7]	91.2	[88.6 - 93.2]	0.01
'rmo17'	'MA13-2'	87.9	[84.4 - 90.7]	94.4	[92.7 - 95.7]	91.6	[89.0 - 93.6]	0.02
'rmo17'	'ae608h'	88.6	[85.2 - 91.3]	94.3	[92.5 - 95.6]	92.1	[89.7 - 94.0]	0.23
'MO35-1'	'H1'	87.7	[84.2 - 90.6]	94.3	[92.6 - 95.7]	91.5	[88.9 - 93.5]	0.26
'a0641m'	'a0643dd'	93.9	[91.3 - 95.7]	94.3	[92.6 - 95.6]	95.9	[94.2 - 97.1]	0.0
'bl225c'	'bo21cc'	88.9	[85.5 - 91.6]	94.3	[92.6 - 95.7]	92.4	[89.9 - 94.2]	0.08
'sm11'	'2011'	86.2	[82.6 - 89.2]	94.3	[92.6 - 95.6]	90.3	[87.6 - 92.5]	0.14
'MO41-1'	'kh46'	86.4	[82.8 - 89.4]	94.3	[92.5 - 95.6]	90.5	[87.8 - 92.6]	0.15
'rmo17'	'SO14-2'	88.2	[84.7 - 90.9]	94.3	[92.6 - 95.6]	91.8	[89.3 - 93.7]	0.0
'rmo17'	'ru11'	83.7	[79.9 - 86.9]	94.3	[92.5 - 95.6]	88.3	[85.4 - 90.7]	0.4
'usda1157'	Ensifer meliloti NBRC 14782	83.2	[79.3 - 86.4]	94.3	[92.6 - 95.6]	87.9	[84.9 - 90.3]	0.04
'2011'	'gr4'	87.2	[83.7 - 90.1]	94.3	[92.5 - 95.6]	91.1	[88.5 - 93.1]	0.14
'MO56-1'	't073'	82.5	[78.6 - 85.7]	94.3	[92.5 - 95.6]	87.3	[84.3 - 89.8]	0.11
'sm11'	'ak58'	89.0	[85.7 - 91.7]	94.2	[92.4 - 95.5]	92.4	[90.0 - 94.3]	0.01
'MO41-1'	'H1'	87.5	[84.0 - 90.4]	94.2	[92.5 - 95.6]	91.3	[88.7 - 93.3]	0.28
'MO20-2'	'MO56-1'	93.5	[90.8 - 95.4]	94.2	[92.5 - 95.6]	95.6	[93.8 - 96.9]	0.09
'rmo17'	'sm11'	89.6	[86.3 - 92.2]	94.2	[92.5 - 95.6]	92.9	[90.5 - 94.7]	0.2
'ccmmb554'	'H1'	91.4	[88.3 - 93.7]	94.2	[92.4 - 95.5]	94.1	[92.0 - 95.7]	0.25
'MO26-2'	'H1'	86.9	[83.3 - 89.8]	94.2	[92.5 - 95.6]	90.8	[88.1 - 92.9]	0.24
'MO53-2'	'SO9-2'	92.9	[90.1 - 94.9]	94.2	[92.4 - 95.5]	95.2	[93.3 - 96.6]	0.11
'MO19'	't073'	82.0	[78.1 - 85.3]	94.2	[92.5 - 95.6]	86.9	[83.9 - 89.5]	0.1
'H1'	'MA10-1'	87.0	[83.4 - 89.9]	94.2	[92.4 - 95.6]	90.8	[88.2 - 92.9]	0.21
'rmo17'	'ccmmb554'	88.7	[85.3 - 91.4]	94.2	[92.4 - 95.6]	92.2	[89.7 - 94.1]	0.02
'5a14'	'ak58'	87.5	[84.0 - 90.4]	94.1	[92.3 - 95.5]	91.3	[88.7 - 93.3]	0.06
'kh46'	'MA13-2'	85.1	[81.4 - 88.2]	94.1	[92.4 - 95.5]	89.4	[86.6 - 91.7]	0.11
'MO4-2'	Ensifer meliloti NBRC 14782	72.0	[68.1 - 75.7]	94.1	[92.4 - 95.5]	78.3	[74.8 - 81.4]	0.06
'rm41'	'usda1021'	89.2	[85.9 - 91.9]	94.1	[92.4 - 95.5]	92.6	[90.2 - 94.4]	0.02
'MO26-2'	'usda1157'	83.1	[79.3 - 86.4]	94.1	[92.3 - 95.5]	87.8	[84.8 - 90.3]	0.17
'ru11'	'ak58'	85.3	[81.6 - 88.3]	94.1	[92.4 - 95.5]	89.5	[86.7 - 91.8]	0.2
'rmo17'	'bo21cc'	87.0	[83.4 - 89.9]	94.1	[92.4 - 95.5]	90.8	[88.2 - 92.9]	0.11
'MO28-1'	Ensifer meliloti NBRC 14782	72.0	[68.0 - 75.6]	94.1	[92.4 - 95.5]	78.3	[74.8 - 81.3]	0.06
'SO9-2'	'SO14-2'	93.0	[90.2 - 95.0]	94.1	[92.4 - 95.5]	95.3	[93.4 - 96.6]	0.04
'ak11'	'ak58'	90.2	[87.0 - 92.7]	94.1	[92.3 - 95.5]	93.2	[91.0 - 95.0]	0.01
'MO34-1'	'MO1-1'	92.9	[90.1 - 94.9]	94.0	[92.2 - 95.4]	95.1	[93.3 - 96.5]	0.09
'MO35-1'	Ensifer meliloti NBRC 14782	77.0	[73.0 - 80.6]	94.0	[92.2 - 95.4]	82.7	[79.4 - 85.6]	0.14
'MO55-2'	'MO1-1'	92.8	[90.0 - 94.9]	94.0	[92.2 - 95.4]	95.1	[93.2 - 96.5]	0.09
'bl225c'	'gr4'	84.0	[80.2 - 87.1]	94.0	[92.3 - 95.4]	88.5	[85.6 - 90.9]	0.01
'rmo17'	'5a14'	88.9	[85.5 - 91.6]	94.0	[92.2 - 95.4]	92.3	[89.8 - 94.2]	0.25
'MO20-2'	'MO53-2'	94.4	[91.9 - 96.1]	94.0	[92.2 - 95.3]	96.2	[94.5 - 97.3]	0.08
'usda1157'	'MA10-1'	82.4	[78.5 - 85.7]	94.0	[92.2 - 95.4]	87.2	[84.2 - 89.7]	0.14
'2011'	'ae608h'	85.7	[82.0 - 88.7]	93.9	[92.1 - 95.3]	89.8	[87.1 - 92.1]	0.17
'ccmmb554'	'kh46'	87.1	[83.5 - 90.0]	93.9	[92.1 - 95.3]	90.9	[88.3 - 93.0]	0.11
'MO4-2'	'usda1157'	79.7	[75.8 - 83.2]	93.9	[92.1 - 95.3]	85.0	[81.8 - 87.7]	0.1
'MO41-1'	'usda1157'	83.6	[79.8 - 86.8]	93.9	[92.1 - 95.3]	88.1	[85.2 - 90.6]	0.21
'MO53-2'	'kh46'	86.7	[83.1 - 89.7]	93.9	[92.1 - 95.3]	90.6	[88.0 - 92.8]	0.2
'rmo17'	't073'	83.1	[79.2 - 86.3]	93.9	[92.1 - 95.3]	87.7	[84.8 - 90.2]	0.22
'MO28-1'	'usda1157'	79.7	[75.7 - 83.1]	93.9	[92.1 - 95.3]	84.9	[81.7 - 87.7]	0.1
'rmo17'	'ak58'	87.8	[84.3 - 90.6]	93.9	[92.1 - 95.3]	91.5	[88.9 - 93.5]	0.2
'rm41'	'ak83'	80.1	[76.2 - 83.6]	93.9	[92.1 - 95.3]	85.3	[82.2 - 88.0]	0.14
'ae608h'	'ak58'	86.9	[83.3 - 89.8]	93.9	[92.1 - 95.3]	90.8	[88.1 - 92.9]	0.04
'bl225c'	Ensifer meliloti NBRC 14782	82.5	[78.6 - 85.8]	93.9	[92.1 - 95.3]	87.3	[84.3 - 89.8]	0.04
'ak58'	'kh46'	86.1	[82.5 - 89.1]	93.8	[91.9 - 95.2]	90.1	[87.4 - 92.3]	0.07
't073'	'bo21cc'	83.5	[79.7 - 86.8]	93.8	[92.0 - 95.2]	88.1	[85.2 - 90.5]	0.11
'SO14-2'	Ensifer meliloti NBRC 14782	76.8	[72.8 - 80.4]	93.8	[92.0 - 95.2]	82.5	[79.2 - 85.4]	0.15
'MO19'	'rmo17'	85.1	[81.3 - 88.2]	93.8	[91.9 - 95.2]	89.3	[86.5 - 91.6]	0.12
'MO15-1'	'MO56-1'	90.3	[87.0 - 92.7]	93.8	[92.0 - 95.2]	93.3	[91.0 - 95.0]	0.01
'kh46'	'MA10-1'	85.3	[81.6 - 88.3]	93.8	[92.0 - 95.3]	89.5	[86.7 - 91.8]	0.08
'SO14-2'	'SS19-1'	91.2	[88.1 - 93.5]	93.8	[92.0 - 95.2]	93.9	[91.8 - 95.6]	0.05
'usda1021'	'kh46'	91.0	[87.9 - 93.4]	93.8	[92.0 - 95.2]	93.8	[91.6 - 95.4]	0.06
'H1'	'MA13-2'	87.1	[83.5 - 90.0]	93.8	[91.9 - 95.2]	90.9	[88.2 - 93.0]	0.25
'MO56-1'	'kh46'	85.5	[81.8 - 88.6]	93.8	[92.0 - 95.2]	89.7	[86.9 - 91.9]	0.03
'rmo17'	'ak83'	81.6	[77.7 - 84.9]	93.8	[92.0 - 95.3]	86.5	[83.5 - 89.1]	0.32
'2011'	'ak58'	88.0	[84.5 - 90.8]	93.8	[92.0 - 95.2]	91.6	[89.1 - 93.6]	0.13
'5a14'	'ak83'	85.8	[82.1 - 88.8]	93.8	[92.0 - 95.2]	89.9	[87.1 - 92.1]	0.06
'MO19'	'kh46'	83.8	[80.0 - 87.0]	93.7	[91.9 - 95.2]	88.3	[85.4 - 90.7]	0.01
'usda1157'	'MA13-2'	82.7	[78.8 - 86.0]	93.7	[91.8 - 95.1]	87.4	[84.4 - 89.9]	0.18
'SO14-2'	'kh46'	87.1	[83.5 - 89.9]	93.7	[91.9 - 95.2]	90.9	[88.2 - 93.0]	0.13
'MO56-1'	'SM15-1'	94.3	[91.8 - 96.1]	93.7	[91.8 - 95.1]	96.1	[94.4 - 97.3]	0.03
'MO53-2'	'SM15-1'	94.4	[91.9 - 96.1]	93.7	[91.9 - 95.1]	96.2	[94.5 - 97.3]	0.15
'rmo17'	'MA10-1'	87.4	[83.8 - 90.2]	93.7	[91.9 - 95.2]	91.1	[88.5 - 93.2]	0.05
'MA10-1'	Ensifer meliloti NBRC 14782	76.1	[72.1 - 79.7]	93.7	[91.9 - 95.1]	81.9	[78.5 - 84.8]	0.1
'MO26-2'	Ensifer meliloti NBRC 14782	76.4	[72.4 - 79.9]	93.7	[91.8 - 95.1]	82.1	[78.7 - 85.0]	0.12
'MO41-1'	'ak58'	83.8	[80.0 - 87.0]	93.6	[91.7 - 95.0]	88.3	[85.4 - 90.7]	0.21
'MO41-1'	Ensifer meliloti NBRC 14782	76.6	[72.7 - 80.2]	93.6	[91.7 - 95.0]	82.3	[79.0 - 85.2]	0.17
'2011'	'ak83'	81.8	[78.0 - 85.2]	93.6	[91.7 - 95.0]	86.7	[83.6 - 89.3]	0.25
'SS19-1'	'MA10-1'	88.4	[85.0 - 91.2]	93.6	[91.8 - 95.1]	91.9	[89.4 - 93.8]	0.0
'MO26-2'	'ak58'	83.3	[79.4 - 86.5]	93.6	[91.7 - 95.0]	87.8	[84.9 - 90.3]	0.17
'rmo17'	'gr4'	82.8	[79.0 - 86.1]	93.6	[91.7 - 95.0]	87.5	[84.5 - 90.0]	0.21
'MO35-1'	'ak58'	82.9	[79.1 - 86.2]	93.6	[91.8 - 95.1]	87.6	[84.6 - 90.1]	0.19
't073'	'gr4'	78.4	[74.4 - 81.9]	93.6	[91.8 - 95.1]	83.8	[80.6 - 86.6]	0.01
'MO26-2'	'1a42'	86.3	[82.6 - 89.2]	93.6	[91.8 - 95.1]	90.2	[87.5 - 92.4]	0.17
'rm41'	'ru11'	82.0	[78.1 - 85.3]	93.6	[91.8 - 95.1]	86.8	[83.7 - 89.4]	0.22
'SS19-1'	'ccmmb554'	91.0	[87.9 - 93.4]	93.6	[91.7 - 95.0]	93.8	[91.6 - 95.4]	0.03
'ak58'	'MA10-1'	82.2	[78.3 - 85.5]	93.6	[91.7 - 95.0]	87.0	[83.9 - 89.5]	0.14
'usda1021'	'bl225c'	89.5	[86.2 - 92.1]	93.5	[91.6 - 95.0]	92.7	[90.3 - 94.5]	0.0
'MO53-2'	'usda1157'	84.0	[80.2 - 87.2]	93.5	[91.6 - 94.9]	88.4	[85.5 - 90.8]	0.27
'usda1157'	'ccmmb554'	84.3	[80.5 - 87.4]	93.5	[91.6 - 94.9]	88.6	[85.7 - 91.0]	0.18
'bo21cc'	'kh46'	84.6	[80.9 - 87.7]	93.5	[91.7 - 95.0]	88.9	[86.0 - 91.3]	0.02
'MO15-1'	'MA10-1'	90.5	[87.3 - 92.9]	93.5	[91.6 - 94.9]	93.4	[91.1 - 95.1]	0.06
'SS19-1'	'bo21cc'	87.4	[83.8 - 90.2]	93.5	[91.7 - 95.0]	91.1	[88.4 - 93.1]	0.06
'MO4-2'	'sm11'	77.1	[73.1 - 80.7]	93.5	[91.6 - 94.9]	82.7	[79.4 - 85.6]	0.11
'SO9-2'	'ccmmb554'	90.4	[87.2 - 92.8]	93.5	[91.7 - 95.0]	93.3	[91.0 - 95.0]	0.03
'MO20-2'	'ccmmb554'	92.7	[89.8 - 94.8]	93.5	[91.6 - 95.0]	95.0	[93.0 - 96.4]	0.0
'rm41'	Ensifer meliloti NBRC 14782	79.1	[75.2 - 82.6]	93.5	[91.6 - 95.0]	84.4	[81.2 - 87.2]	0.02
'MO35-1'	'sm11'	81.9	[78.1 - 85.3]	93.5	[91.6 - 94.9]	86.8	[83.7 - 89.3]	0.19
'ru11'	'2011'	82.0	[78.1 - 85.3]	93.5	[91.6 - 95.0]	86.8	[83.7 - 89.4]	0.33
'm162'	'm270'	79.8	[75.9 - 83.3]	93.5	[91.6 - 95.0]	85.0	[81.8 - 87.7]	0.42
'MO41-1'	'1a42'	86.7	[83.1 - 89.6]	93.5	[91.7 - 95.0]	90.6	[87.9 - 92.7]	0.22
'MO28-1'	'sm11'	77.0	[73.0 - 80.6]	93.5	[91.6 - 94.9]	82.6	[79.3 - 85.5]	0.1
'ak83'	Ensifer meliloti NBRC 14782	80.0	[76.1 - 83.4]	93.4	[91.5 - 94.8]	85.1	[82.0 - 87.8]	0.16
'SO14-2'	'usda1157'	84.2	[80.4 - 87.3]	93.4	[91.6 - 94.9]	88.5	[85.6 - 90.9]	0.2
'SM15-1'	'SO14-2'	93.5	[90.9 - 95.4]	93.4	[91.5 - 94.9]	95.5	[93.7 - 96.8]	0.08
'MO25-1'	'MO53-2'	92.2	[89.2 - 94.3]	93.4	[91.6 - 94.9]	94.6	[92.6 - 96.1]	0.19
'MO35-1'	'ae608h'	80.8	[76.9 - 84.2]	93.4	[91.5 - 94.8]	85.8	[82.7 - 88.5]	0.22
'MO28-1'	'usda1021'	77.9	[73.9 - 81.4]	93.4	[91.6 - 94.9]	83.3	[80.0 - 86.2]	0.1
'MO4-2'	'1a42'	86.1	[82.5 - 89.1]	93.4	[91.6 - 94.9]	90.1	[87.4 - 92.3]	0.11
'MO35-1'	'1a42'	86.8	[83.2 - 89.7]	93.4	[91.5 - 94.9]	90.6	[87.9 - 92.7]	0.19
'sm11'	'usda1157'	89.5	[86.2 - 92.1]	93.4	[91.5 - 94.9]	92.7	[90.3 - 94.5]	0.0
'MO4-2'	'SO9-2'	85.3	[81.6 - 88.4]	93.4	[91.6 - 94.9]	89.4	[86.6 - 91.7]	0.05
'usda1021'	'usda1157'	88.9	[85.5 - 91.5]	93.4	[91.5 - 94.9]	92.2	[89.7 - 94.1]	0.01
'ru11'	'kh46'	84.1	[80.3 - 87.2]	93.4	[91.5 - 94.9]	88.5	[85.5 - 90.8]	0.27
'usda1157'	'ae608h'	88.7	[85.3 - 91.4]	93.4	[91.5 - 94.9]	92.0	[89.6 - 94.0]	0.03
'MO35-1'	'ru11'	75.8	[71.8 - 79.3]	93.4	[91.5 - 94.9]	81.5	[78.1 - 84.4]	0.39
'MO28-1'	'SO9-2'	85.2	[81.5 - 88.3]	93.4	[91.6 - 94.9]	89.4	[86.6 - 91.7]	0.05
'sm11'	'SO14-2'	84.9	[81.1 - 88.0]	93.4	[91.5 - 94.9]	89.1	[86.2 - 91.4]	0.2
'5a14'	'2011'	87.0	[83.5 - 89.9]	93.4	[91.5 - 94.8]	90.8	[88.1 - 92.9]	0.19
'MO4-2'	'usda1021'	78.0	[74.0 - 81.5]	93.4	[91.6 - 94.9]	83.4	[80.1 - 86.2]	0.1
'MO28-1'	'1a42'	86.0	[82.4 - 89.0]	93.4	[91.6 - 94.9]	90.0	[87.3 - 92.2]	0.11
'1a42'	'MA10-1'	83.0	[79.2 - 86.3]	93.3	[91.4 - 94.8]	87.6	[84.6 - 90.1]	0.15
'MO53-2'	Ensifer meliloti NBRC 14782	77.4	[73.4 - 81.0]	93.3	[91.4 - 94.8]	82.9	[79.6 - 85.8]	0.22
'MO15-1'	'MO53-2'	93.5	[90.9 - 95.4]	93.3	[91.4 - 94.8]	95.5	[93.7 - 96.8]	0.18
'MO4-2'	'SS19-1'	84.8	[81.1 - 87.9]	93.3	[91.4 - 94.8]	89.1	[86.2 - 91.4]	0.05
'ak58'	'ak75'	91.6	[88.5 - 93.8]	93.3	[91.4 - 94.8]	94.1	[92.0 - 95.7]	0.11
'ae608h'	'kh46'	88.6	[85.2 - 91.3]	93.3	[91.4 - 94.8]	92.0	[89.5 - 93.9]	0.1
'MO28-1'	'ak58'	77.9	[73.9 - 81.4]	93.3	[91.4 - 94.8]	83.4	[80.1 - 86.2]	0.1
'MO4-2'	'ae608h'	77.1	[73.1 - 80.6]	93.3	[91.4 - 94.8]	82.6	[79.3 - 85.5]	0.14
'MO28-1'	'ae608h'	77.0	[73.0 - 80.6]	93.3	[91.4 - 94.8]	82.6	[79.2 - 85.5]	0.14
'MO4-2'	'ak58'	78.0	[74.0 - 81.5]	93.3	[91.5 - 94.8]	83.4	[80.1 - 86.2]	0.1
'MO28-1'	'SS19-1'	84.8	[81.0 - 87.9]	93.3	[91.4 - 94.8]	89.0	[86.1 - 91.3]	0.05
'sm11'	'kh46'	89.2	[85.8 - 91.8]	93.3	[91.4 - 94.8]	92.4	[90.0 - 94.3]	0.07
'MO25-1'	'MO56-1'	89.3	[85.9 - 91.9]	93.3	[91.5 - 94.8]	92.5	[90.1 - 94.3]	0.02
'MO19'	'usda1157'	81.5	[77.6 - 84.9]	93.3	[91.4 - 94.8]	86.4	[83.3 - 89.0]	0.08
'ak58'	'MA13-2'	83.1	[79.2 - 86.3]	93.3	[91.4 - 94.8]	87.6	[84.6 - 90.1]	0.17
'5a14'	'bl225c'	87.2	[83.6 - 90.0]	93.3	[91.4 - 94.8]	90.9	[88.2 - 93.0]	0.06
'MO53-2'	'ak58'	83.3	[79.5 - 86.5]	93.2	[91.3 - 94.7]	87.8	[84.8 - 90.3]	0.26
'MO26-2'	'usda1021'	84.0	[80.2 - 87.1]	93.2	[91.3 - 94.7]	88.3	[85.4 - 90.8]	0.16
'MO19'	'H1'	88.1	[84.7 - 90.9]	93.2	[91.3 - 94.7]	91.6	[89.1 - 93.6]	0.15
't073'	'usda1157'	81.4	[77.5 - 84.7]	93.2	[91.3 - 94.7]	86.2	[83.1 - 88.8]	0.02
'ae608h'	'bl225c'	86.0	[82.4 - 89.0]	93.2	[91.3 - 94.7]	90.0	[87.2 - 92.2]	0.04
'1a42'	'ccmmb554'	84.8	[81.1 - 87.9]	93.2	[91.3 - 94.7]	89.0	[86.2 - 91.3]	0.19
't073'	'kh46'	83.6	[79.8 - 86.8]	93.2	[91.4 - 94.8]	88.0	[85.1 - 90.5]	0.09
'MO47-2'	'MO56-1'	87.5	[83.9 - 90.3]	93.2	[91.3 - 94.7]	91.1	[88.5 - 93.1]	0.05
'SO14-2'	'ae608h'	82.7	[78.8 - 86.0]	93.2	[91.3 - 94.7]	87.3	[84.3 - 89.8]	0.23
'1a42'	'MA13-2'	87.3	[83.7 - 90.1]	93.2	[91.2 - 94.7]	90.9	[88.3 - 93.0]	0.18
'MO26-2'	'ae608h'	80.1	[76.2 - 83.6]	93.2	[91.2 - 94.7]	85.2	[82.0 - 87.9]	0.2
'usda1021'	'ak83'	86.5	[82.9 - 89.5]	93.2	[91.3 - 94.7]	90.4	[87.7 - 92.5]	0.12
'sm11'	'bl225c'	88.1	[84.7 - 90.9]	93.2	[91.2 - 94.7]	91.6	[89.0 - 93.6]	0.01
'MO15-1'	'ccmmb554'	90.4	[87.2 - 92.9]	93.2	[91.3 - 94.7]	93.3	[91.0 - 95.0]	0.09
'usda1021'	'c0438ll'	91.0	[87.9 - 93.4]	93.2	[91.3 - 94.7]	93.7	[91.5 - 95.4]	0.05
'MO26-2'	'sm11'	81.7	[77.8 - 85.0]	93.1	[91.2 - 94.6]	86.5	[83.4 - 89.1]	0.17
'MA13-2'	Ensifer meliloti NBRC 14782	76.4	[72.4 - 79.9]	93.1	[91.2 - 94.7]	82.0	[78.6 - 84.9]	0.13
'MO34-1'	'MO47-2'	87.5	[84.0 - 90.4]	93.1	[91.2 - 94.6]	91.1	[88.5 - 93.2]	0.03
'ru11'	'bl225c'	82.1	[78.2 - 85.4]	93.1	[91.2 - 94.6]	86.8	[83.7 - 89.4]	0.2
'MO55-2'	'SO9-2'	87.0	[83.4 - 89.9]	93.1	[91.1 - 94.6]	90.7	[88.0 - 92.8]	0.02
'MO20-2'	'bo21cc'	87.4	[83.9 - 90.3]	93.1	[91.1 - 94.6]	91.0	[88.4 - 93.1]	0.1
'MO41-1'	'usda1021'	84.1	[80.4 - 87.3]	93.1	[91.1 - 94.6]	88.5	[85.6 - 90.9]	0.21
't073'	Ensifer meliloti NBRC 14782	75.0	[71.0 - 78.6]	93.1	[91.1 - 94.6]	80.8	[77.4 - 83.8]	0.07
'ru11'	'ak83'	82.2	[78.3 - 85.5]	93.1	[91.2 - 94.6]	86.9	[83.8 - 89.4]	0.08
'bo21cc'	'H1'	91.3	[88.2 - 93.6]	93.1	[91.2 - 94.6]	93.9	[91.8 - 95.5]	0.15
'rm41'	'sm11'	86.1	[82.5 - 89.1]	93.1	[91.2 - 94.6]	90.0	[87.3 - 92.2]	0.02
'MO4-2'	'ru11'	72.5	[68.5 - 76.1]	93.1	[91.1 - 94.6]	78.5	[75.1 - 81.6]	0.3
'MO47-2'	'MO55-2'	87.5	[84.0 - 90.4]	93.1	[91.2 - 94.6]	91.1	[88.5 - 93.2]	0.03
'SM15-1'	'ccmmb554'	91.8	[88.8 - 94.0]	93.1	[91.2 - 94.6]	94.3	[92.2 - 95.8]	0.06
'ak58'	'ak83'	85.5	[81.8 - 88.6]	93.1	[91.2 - 94.6]	89.6	[86.8 - 91.8]	0.12
'ccmmb554'	Ensifer meliloti NBRC 14782	77.4	[73.4 - 80.9]	93.1	[91.2 - 94.6]	82.8	[79.5 - 85.7]	0.14
'MO26-2'	'ru11'	75.9	[71.9 - 79.5]	93.0	[91.1 - 94.5]	81.5	[78.2 - 84.5]	0.37
'MO56-1'	'usda1157'	82.5	[78.6 - 85.8]	93.0	[91.1 - 94.6]	87.1	[84.1 - 89.7]	0.09
'SO14-2'	'1a42'	84.2	[80.4 - 87.3]	93.0	[91.0 - 94.5]	88.5	[85.5 - 90.9]	0.2
'MO41-1'	'ae608h'	80.3	[76.4 - 83.8]	93.0	[91.1 - 94.6]	85.4	[82.2 - 88.1]	0.25
'ak11'	Ensifer meliloti NBRC 14782	80.1	[76.2 - 83.5]	93.0	[91.1 - 94.6]	85.2	[82.0 - 87.9]	0.03
'MO34-1'	'SS19-1'	87.9	[84.4 - 90.7]	93.0	[91.1 - 94.5]	91.4	[88.8 - 93.4]	0.03
'5a14'	'kh46'	89.3	[86.0 - 92.0]	93.0	[91.1 - 94.6]	92.5	[90.1 - 94.3]	0.12
'MO47-2'	'MO53-2'	87.9	[84.5 - 90.7]	93.0	[91.1 - 94.6]	91.4	[88.9 - 93.4]	0.12
'bl225c'	'H1'	87.5	[84.0 - 90.4]	93.0	[91.1 - 94.6]	91.1	[88.5 - 93.2]	0.07
'MO35-1'	'usda1021'	84.0	[80.2 - 87.2]	93.0	[91.1 - 94.6]	88.3	[85.4 - 90.8]	0.18
'MO55-2'	'SS19-1'	87.9	[84.4 - 90.7]	93.0	[91.1 - 94.5]	91.4	[88.8 - 93.4]	0.02
'MO53-2'	'1a42'	85.5	[81.8 - 88.5]	93.0	[91.1 - 94.6]	89.5	[86.7 - 91.8]	0.27
'usda1157'	'ak58'	88.3	[84.8 - 91.0]	93.0	[91.0 - 94.5]	91.7	[89.1 - 93.6]	0.0
'MO34-1'	'SO9-2'	87.0	[83.4 - 89.9]	93.0	[91.1 - 94.6]	90.7	[88.1 - 92.8]	0.02
'MO35-1'	'5a14'	81.5	[77.6 - 84.9]	93.0	[91.1 - 94.6]	86.3	[83.2 - 88.9]	0.24
'rm41'	'5a14'	86.7	[83.1 - 89.6]	93.0	[91.1 - 94.6]	90.5	[87.8 - 92.6]	0.07
'MO28-1'	'ru11'	72.4	[68.5 - 76.1]	93.0	[91.1 - 94.6]	78.5	[75.0 - 81.6]	0.3
'MO35-1'	'MO55-2'	93.4	[90.8 - 95.4]	92.9	[91.0 - 94.5]	95.4	[93.6 - 96.7]	0.02
'SO14-2'	'ak58'	82.0	[78.1 - 85.3]	92.9	[91.0 - 94.5]	86.7	[83.6 - 89.3]	0.19
'gr4'	'kh46'	82.3	[78.4 - 85.6]	92.9	[91.0 - 94.5]	87.0	[83.9 - 89.5]	0.08
'MO4-2'	'5a14'	78.4	[74.4 - 81.9]	92.9	[91.0 - 94.5]	83.7	[80.4 - 86.5]	0.16
'MO28-1'	'5a14'	78.3	[74.3 - 81.8]	92.9	[91.0 - 94.5]	83.6	[80.4 - 86.5]	0.16
'SO14-2'	'5a14'	83.1	[79.2 - 86.3]	92.9	[90.9 - 94.4]	87.6	[84.6 - 90.1]	0.25
'ru11'	'usda1157'	84.3	[80.5 - 87.4]	92.9	[91.0 - 94.5]	88.6	[85.7 - 90.9]	0.2
'MO19'	'SS19-1'	88.6	[85.1 - 91.3]	92.9	[90.9 - 94.4]	91.9	[89.4 - 93.8]	0.07
'MO25-1'	'ccmmb554'	89.7	[86.4 - 92.3]	92.9	[91.0 - 94.5]	92.7	[90.4 - 94.6]	0.11
'MO26-2'	'5a14'	80.9	[77.0 - 84.3]	92.9	[90.9 - 94.4]	85.8	[82.7 - 88.5]	0.22
'MO26-2'	'MO34-1'	92.8	[90.0 - 94.9]	92.9	[91.0 - 94.5]	95.0	[93.0 - 96.4]	0.01
'MO34-1'	'MO35-1'	93.5	[90.8 - 95.4]	92.9	[91.0 - 94.5]	95.4	[93.6 - 96.8]	0.01
'ak83'	'kh46'	82.8	[78.9 - 86.1]	92.9	[90.9 - 94.4]	87.3	[84.3 - 89.9]	0.19
'MO26-2'	'SS19-1'	87.4	[83.8 - 90.2]	92.9	[90.9 - 94.4]	91.0	[88.3 - 93.1]	0.02
'MO25-1'	'MO28-1'	82.9	[79.1 - 86.2]	92.9	[90.9 - 94.4]	87.5	[84.5 - 90.0]	0.03
'rm41'	'ae608h'	86.3	[82.6 - 89.2]	92.9	[91.0 - 94.5]	90.1	[87.4 - 92.3]	0.05
'MO41-1'	'sm11'	82.0	[78.1 - 85.3]	92.9	[91.0 - 94.5]	86.7	[83.6 - 89.3]	0.22
'rm41'	'ak58'	83.5	[79.7 - 86.7]	92.9	[90.9 - 94.4]	87.9	[85.0 - 90.4]	0.02
'MO26-2'	'MO55-2'	92.8	[90.0 - 94.9]	92.9	[90.9 - 94.4]	95.0	[93.1 - 96.4]	0.0
'MO41-1'	'ru11'	76.2	[72.2 - 79.7]	92.9	[90.9 - 94.4]	81.8	[78.4 - 84.7]	0.41
'MO4-2'	'MO25-1'	83.0	[79.1 - 86.2]	92.9	[90.9 - 94.4]	87.5	[84.5 - 90.0]	0.03
'ak58'	'bl225c'	88.2	[84.8 - 91.0]	92.9	[90.9 - 94.4]	91.6	[89.1 - 93.6]	0.0
'ak83'	'm162'	80.2	[76.2 - 83.6]	92.9	[91.0 - 94.5]	85.2	[82.0 - 87.9]	0.21
'sm11'	'ak83'	87.9	[84.4 - 90.7]	92.9	[90.9 - 94.4]	91.4	[88.8 - 93.4]	0.12
'MO20-2'	'MO26-2'	88.5	[85.1 - 91.2]	92.8	[90.8 - 94.3]	91.8	[89.3 - 93.8]	0.02
'MO35-1'	'SS19-1'	87.9	[84.4 - 90.7]	92.8	[90.8 - 94.3]	91.3	[88.8 - 93.4]	0.04
'MO19'	'ak58'	81.6	[77.7 - 85.0]	92.8	[90.9 - 94.4]	86.4	[83.3 - 89.0]	0.08
'MO25-1'	'SO14-2'	89.1	[85.7 - 91.7]	92.8	[90.9 - 94.4]	92.3	[89.8 - 94.1]	0.12
'MO26-2'	'SO9-2'	86.5	[82.9 - 89.5]	92.8	[90.9 - 94.4]	90.3	[87.6 - 92.5]	0.01
'sm11'	'MA10-1'	81.9	[78.0 - 85.2]	92.8	[90.8 - 94.3]	86.6	[83.5 - 89.2]	0.15
'MO47-2'	'bo21cc'	86.1	[82.5 - 89.1]	92.8	[90.8 - 94.4]	90.0	[87.2 - 92.2]	0.06
'ru11'	'SO14-2'	78.5	[74.5 - 82.0]	92.8	[90.9 - 94.4]	83.7	[80.5 - 86.6]	0.39
'MO56-1'	Ensifer meliloti NBRC 14782	76.9	[73.0 - 80.5]	92.8	[90.9 - 94.4]	82.4	[79.1 - 85.3]	0.05
'MO15-1'	'SO14-2'	89.4	[86.1 - 92.0]	92.8	[90.8 - 94.3]	92.5	[90.1 - 94.3]	0.11
'MO15-1'	'bo21cc'	85.5	[81.9 - 88.6]	92.8	[90.9 - 94.4]	89.5	[86.7 - 91.8]	0.0
'SO14-2'	'usda1021'	82.7	[78.8 - 85.9]	92.8	[90.8 - 94.3]	87.2	[84.2 - 89.8]	0.19
'MO41-1'	'5a14'	81.1	[77.2 - 84.5]	92.8	[90.8 - 94.4]	86.0	[82.9 - 88.6]	0.27
'sm11'	't073'	82.2	[78.3 - 85.5]	92.8	[90.8 - 94.4]	86.8	[83.8 - 89.4]	0.02
'usda1157'	'bo21cc'	86.8	[83.2 - 89.7]	92.8	[90.8 - 94.4]	90.5	[87.8 - 92.6]	0.09
'usda1021'	'MA10-1'	82.3	[78.4 - 85.6]	92.8	[90.8 - 94.4]	86.9	[83.9 - 89.5]	0.14
'MO15-1'	'MO28-1'	84.2	[80.5 - 87.4]	92.7	[90.7 - 94.3]	88.5	[85.6 - 90.9]	0.01
'MO35-1'	'MO1-1'	91.8	[88.8 - 94.0]	92.7	[90.7 - 94.3]	94.2	[92.1 - 95.8]	0.07
'MO47-2'	'ccmmb554'	86.5	[82.8 - 89.4]	92.7	[90.7 - 94.2]	90.2	[87.5 - 92.4]	0.04
'MO25-1'	'MA10-1'	88.4	[85.0 - 91.2]	92.7	[90.8 - 94.3]	91.8	[89.2 - 93.7]	0.07
'MO4-2'	'MO15-1'	84.3	[80.5 - 87.4]	92.7	[90.7 - 94.3]	88.5	[85.6 - 90.9]	0.02
'MO34-1'	'MA13-2'	91.5	[88.4 - 93.8]	92.7	[90.8 - 94.3]	94.0	[91.9 - 95.6]	0.0
'MO20-2'	'MO55-2'	89.1	[85.7 - 91.7]	92.7	[90.7 - 94.3]	92.2	[89.8 - 94.1]	0.01
'MO4-2'	'MO20-2'	87.3	[83.8 - 90.2]	92.7	[90.7 - 94.3]	90.9	[88.3 - 93.0]	0.08
'1a42'	'H1'	86.0	[82.4 - 89.0]	92.7	[90.8 - 94.3]	89.9	[87.1 - 92.1]	0.06
'MO41-1'	'SS19-1'	87.5	[84.0 - 90.4]	92.7	[90.7 - 94.3]	91.1	[88.5 - 93.1]	0.07
'SO9-2'	'MA10-1'	86.9	[83.3 - 89.8]	92.7	[90.7 - 94.3]	90.5	[87.9 - 92.7]	0.01
'MO20-2'	'MO28-1'	87.3	[83.7 - 90.1]	92.7	[90.7 - 94.3]	90.9	[88.2 - 93.0]	0.08
'SO9-2'	'bo21cc'	86.3	[82.7 - 89.3]	92.7	[90.8 - 94.3]	90.1	[87.4 - 92.3]	0.07
'MO20-2'	'MO34-1'	89.1	[85.8 - 91.8]	92.7	[90.7 - 94.3]	92.3	[89.8 - 94.2]	0.01
'MO53-2'	'usda1021'	83.5	[79.7 - 86.7]	92.7	[90.7 - 94.3]	87.9	[84.9 - 90.4]	0.26
'ak83'	'bl225c'	83.0	[79.1 - 86.2]	92.7	[90.8 - 94.3]	87.5	[84.5 - 90.0]	0.12
't073'	'ae608h'	80.9	[77.0 - 84.3]	92.7	[90.7 - 94.3]	85.8	[82.6 - 88.4]	0.01
'MO53-2'	'ae608h'	81.1	[77.2 - 84.5]	92.7	[90.7 - 94.3]	86.0	[82.8 - 88.6]	0.3
'usda1157'	'5a14'	89.7	[86.4 - 92.3]	92.7	[90.8 - 94.3]	92.7	[90.3 - 94.5]	0.05
'MO55-2'	'MA13-2'	91.5	[88.5 - 93.8]	92.7	[90.8 - 94.3]	94.0	[91.9 - 95.6]	0.0
'2011'	'H1'	87.0	[83.5 - 89.9]	92.7	[90.7 - 94.3]	90.7	[88.0 - 92.8]	0.2
'MO28-1'	'MO47-2'	84.9	[81.1 - 88.0]	92.6	[90.6 - 94.2]	89.0	[86.1 - 91.3]	0.04
'1a42'	'bo21cc'	85.7	[82.0 - 88.7]	92.6	[90.6 - 94.2]	89.6	[86.8 - 91.9]	0.09
'SS19-1'	'MA13-2'	86.2	[82.6 - 89.2]	92.6	[90.6 - 94.2]	90.0	[87.3 - 92.2]	0.03
'ae608h'	'ak83'	85.9	[82.2 - 88.9]	92.6	[90.6 - 94.2]	89.8	[87.0 - 92.0]	0.09
'ae608h'	'MA13-2'	80.0	[76.0 - 83.4]	92.6	[90.7 - 94.2]	85.0	[81.8 - 87.7]	0.21
'MO56-1'	'1a42'	87.0	[83.5 - 89.9]	92.6	[90.6 - 94.2]	90.7	[88.0 - 92.8]	0.1
'MO19'	'MO20-2'	88.7	[85.3 - 91.4]	92.6	[90.6 - 94.2]	92.0	[89.5 - 93.9]	0.1
'MO41-1'	'MO55-2'	93.2	[90.5 - 95.2]	92.6	[90.6 - 94.2]	95.2	[93.3 - 96.6]	0.04
'MO34-1'	'MO41-1'	93.2	[90.5 - 95.2]	92.6	[90.6 - 94.2]	95.2	[93.3 - 96.6]	0.04
'SO9-2'	'MA13-2'	85.1	[81.3 - 88.1]	92.6	[90.6 - 94.2]	89.1	[86.3 - 91.4]	0.02
'MO41-1'	'SO9-2'	86.5	[82.9 - 89.4]	92.6	[90.7 - 94.2]	90.3	[87.5 - 92.4]	0.06
'usda1021'	'ak11'	88.0	[84.5 - 90.7]	92.6	[90.6 - 94.2]	91.4	[88.8 - 93.4]	0.01
'c0431a'	'kh46'	91.4	[88.3 - 93.7]	92.6	[90.6 - 94.2]	93.9	[91.8 - 95.5]	0.13
'5a14'	'MA10-1'	80.5	[76.6 - 83.9]	92.6	[90.6 - 94.2]	85.4	[82.3 - 88.1]	0.2
'usda1021'	'MA13-2'	83.6	[79.8 - 86.8]	92.6	[90.6 - 94.2]	88.0	[85.0 - 90.4]	0.17
'MO4-2'	'MO47-2'	84.9	[81.2 - 88.0]	92.6	[90.6 - 94.2]	89.0	[86.2 - 91.4]	0.04
'rmo17'	'ak11'	89.1	[85.7 - 91.7]	92.6	[90.6 - 94.2]	92.2	[89.8 - 94.1]	0.18
'1a42'	'2011'	87.2	[83.7 - 90.1]	92.6	[90.6 - 94.2]	90.8	[88.2 - 92.9]	0.14
'MO53-2'	'sm11'	82.1	[78.2 - 85.4]	92.6	[90.6 - 94.2]	86.8	[83.7 - 89.3]	0.27
'sm11'	'MA13-2'	81.3	[77.4 - 84.7]	92.6	[90.6 - 94.2]	86.1	[83.0 - 88.7]	0.18
'usda1021'	'a0641m'	90.5	[87.3 - 92.9]	92.6	[90.6 - 94.2]	93.2	[91.0 - 95.0]	0.15
'MO26-2'	'SM15-1'	87.2	[83.7 - 90.1]	92.6	[90.6 - 94.2]	90.8	[88.2 - 92.9]	0.05
'MO20-2'	'MA10-1'	89.2	[85.8 - 91.8]	92.6	[90.6 - 94.2]	92.3	[89.8 - 94.2]	0.04
'MO35-1'	'ak83'	78.3	[74.3 - 81.8]	92.6	[90.6 - 94.2]	83.6	[80.3 - 86.4]	0.31
'MO47-2'	'MA10-1'	84.7	[81.0 - 87.9]	92.5	[90.5 - 94.1]	88.9	[86.0 - 91.2]	0.0
'MO15-1'	'MO34-1'	86.2	[82.5 - 89.1]	92.5	[90.5 - 94.1]	90.0	[87.2 - 92.2]	0.09
'MO28-1'	'SM15-1'	85.7	[82.0 - 88.7]	92.5	[90.4 - 94.1]	89.6	[86.8 - 91.9]	0.02
'ae608h'	'MA10-1'	80.5	[76.5 - 83.9]	92.5	[90.5 - 94.1]	85.4	[82.2 - 88.1]	0.18
'MO47-2'	'SO14-2'	85.4	[81.7 - 88.5]	92.5	[90.5 - 94.1]	89.4	[86.6 - 91.7]	0.05
'MO35-1'	'SO9-2'	87.4	[83.8 - 90.2]	92.5	[90.5 - 94.1]	90.9	[88.3 - 93.0]	0.03
'ak11'	'kh46'	87.4	[83.9 - 90.3]	92.5	[90.5 - 94.1]	91.0	[88.3 - 93.0]	0.05
'SM15-1'	'bo21cc'	87.5	[84.0 - 90.4]	92.5	[90.5 - 94.1]	91.0	[88.4 - 93.1]	0.03
'MO4-2'	'SM15-1'	85.8	[82.1 - 88.8]	92.5	[90.5 - 94.1]	89.7	[86.9 - 91.9]	0.02
'ru11'	'MA13-2'	75.8	[71.8 - 79.4]	92.5	[90.5 - 94.1]	81.4	[78.1 - 84.4]	0.38
'sm11'	'ccmmb554'	82.6	[78.7 - 85.8]	92.5	[90.4 - 94.1]	87.1	[84.1 - 89.6]	0.18
'MO15-1'	'MO55-2'	86.1	[82.4 - 89.1]	92.5	[90.5 - 94.1]	89.9	[87.2 - 92.2]	0.08
'2011'	'm162'	83.9	[80.1 - 87.1]	92.5	[90.5 - 94.1]	88.2	[85.2 - 90.6]	0.04
'rm41'	'rmo17'	92.2	[89.3 - 94.4]	92.5	[90.5 - 94.1]	94.5	[92.5 - 96.0]	0.18
'usda1157'	'gr4'	82.9	[79.1 - 86.2]	92.5	[90.5 - 94.1]	87.4	[84.4 - 89.9]	0.01
't073'	'H1'	81.4	[77.5 - 84.8]	92.5	[90.5 - 94.1]	86.2	[83.1 - 88.8]	0.05
'MO25-1'	'bo21cc'	85.5	[81.8 - 88.6]	92.5	[90.5 - 94.1]	89.5	[86.7 - 91.8]	0.01
'2011'	'c0431a'	89.7	[86.4 - 92.3]	92.4	[90.4 - 94.1]	92.7	[90.3 - 94.5]	0.2
'MO19'	'MO25-1'	87.5	[84.0 - 90.4]	92.4	[90.3 - 94.0]	91.0	[88.4 - 93.1]	0.01
'MO20-2'	'MO41-1'	88.5	[85.1 - 91.2]	92.4	[90.4 - 94.1]	91.8	[89.3 - 93.7]	0.03
'rmo17'	'H1'	85.4	[81.7 - 88.5]	92.4	[90.4 - 94.0]	89.4	[86.6 - 91.7]	0.27
'MO56-1'	'usda1021'	82.9	[79.1 - 86.2]	92.4	[90.3 - 94.0]	87.4	[84.4 - 89.9]	0.09
'MO19'	Ensifer meliloti NBRC 14782	76.9	[72.9 - 80.4]	92.4	[90.3 - 94.0]	82.3	[79.0 - 85.2]	0.04
'MO20-2'	'MO35-1'	90.0	[86.7 - 92.5]	92.4	[90.4 - 94.0]	92.9	[90.5 - 94.7]	0.0
'ak58'	'ccmmb554'	82.9	[79.1 - 86.2]	92.4	[90.4 - 94.0]	87.4	[84.4 - 89.9]	0.18
'MO20-2'	'MA13-2'	87.1	[83.5 - 90.0]	92.4	[90.4 - 94.0]	90.7	[88.0 - 92.8]	0.01
'usda1157'	'ak11'	85.2	[81.5 - 88.3]	92.4	[90.4 - 94.0]	89.2	[86.4 - 91.5]	0.01
'rm41'	'kh46'	91.1	[88.0 - 93.5]	92.4	[90.4 - 94.0]	93.7	[91.5 - 95.3]	0.05
'MO4-2'	'ak83'	75.1	[71.1 - 78.7]	92.4	[90.3 - 94.0]	80.8	[77.4 - 83.7]	0.22
'5a14'	'MA13-2'	80.9	[76.9 - 84.2]	92.4	[90.4 - 94.0]	85.7	[82.6 - 88.4]	0.23
'usda1021'	'ccmmb554'	83.3	[79.5 - 86.5]	92.4	[90.4 - 94.1]	87.7	[84.7 - 90.2]	0.18
'MO55-2'	'SM15-1'	88.5	[85.0 - 91.2]	92.3	[90.2 - 93.9]	91.7	[89.2 - 93.7]	0.05
'MO15-1'	'MO26-2'	86.0	[82.3 - 89.0]	92.3	[90.2 - 93.9]	89.8	[87.0 - 92.0]	0.08
'MO34-1'	'bo21cc'	85.7	[82.0 - 88.7]	92.3	[90.2 - 93.9]	89.6	[86.8 - 91.8]	0.09
't073'	'5a14'	81.2	[77.3 - 84.6]	92.3	[90.2 - 93.9]	86.0	[82.9 - 88.6]	0.03
'MO55-2'	'bo21cc'	85.6	[82.0 - 88.7]	92.3	[90.3 - 93.9]	89.5	[86.7 - 91.8]	0.09
'MO28-1'	'ak83'	75.0	[71.0 - 78.6]	92.3	[90.3 - 94.0]	80.7	[77.3 - 83.7]	0.22
'MO56-1'	'ae608h'	80.2	[76.3 - 83.6]	92.3	[90.3 - 94.0]	85.1	[82.0 - 87.8]	0.13
'MO19'	'SO9-2'	87.8	[84.3 - 90.6]	92.3	[90.3 - 93.9]	91.2	[88.6 - 93.3]	0.07
'MO25-1'	'MO35-1'	85.5	[81.8 - 88.6]	92.3	[90.3 - 94.0]	89.5	[86.6 - 91.7]	0.11
'MO26-2'	'MO1-1'	91.9	[88.9 - 94.1]	92.3	[90.3 - 93.9]	94.2	[92.2 - 95.8]	0.1
'm162'	Ensifer meliloti NBRC 14782	77.1	[73.2 - 80.7]	92.3	[90.2 - 93.9]	82.5	[79.2 - 85.4]	0.05
'ak11'	'bl225c'	87.9	[84.4 - 90.7]	92.3	[90.3 - 93.9]	91.3	[88.7 - 93.3]	0.01
'gr4'	Ensifer meliloti NBRC 14782	75.6	[71.6 - 79.2]	92.3	[90.3 - 94.0]	81.2	[77.8 - 84.1]	0.05
'rmo17'	'c0431a'	90.5	[87.3 - 92.9]	92.3	[90.3 - 94.0]	93.2	[90.9 - 94.9]	0.26
'MO41-1'	'SM15-1'	87.4	[83.9 - 90.2]	92.3	[90.2 - 93.9]	90.9	[88.3 - 93.0]	0.09
't073'	'ak58'	80.2	[76.3 - 83.7]	92.3	[90.2 - 93.9]	85.2	[82.0 - 87.9]	0.02
'MO53-2'	'5a14'	81.2	[77.3 - 84.6]	92.3	[90.2 - 93.9]	86.0	[82.9 - 88.6]	0.32
'MO25-1'	'MO55-2'	85.7	[82.0 - 88.7]	92.3	[90.2 - 93.9]	89.6	[86.8 - 91.8]	0.1
'MO56-1'	'ak58'	83.4	[79.6 - 86.6]	92.3	[90.2 - 93.9]	87.8	[84.8 - 90.2]	0.09
'usda1157'	'ak83'	84.5	[80.7 - 87.6]	92.3	[90.3 - 94.0]	88.6	[85.7 - 91.0]	0.12
'MO34-1'	'SM15-1'	88.5	[85.1 - 91.2]	92.3	[90.2 - 93.9]	91.8	[89.2 - 93.7]	0.05
'SM15-1'	'MA10-1'	88.9	[85.5 - 91.6]	92.3	[90.3 - 94.0]	92.0	[89.6 - 94.0]	0.03
'MO4-2'	'm162'	77.1	[73.1 - 80.7]	92.2	[90.1 - 93.8]	82.5	[79.2 - 85.4]	0.01
'MO25-1'	'MO26-2'	85.1	[81.3 - 88.2]	92.2	[90.1 - 93.8]	89.1	[86.2 - 91.4]	0.09
'rm41'	'2011'	85.8	[82.1 - 88.8]	92.2	[90.2 - 93.9]	89.6	[86.8 - 91.9]	0.11
'MO53-2'	'ru11'	76.4	[72.4 - 80.0]	92.2	[90.2 - 93.9]	81.9	[78.5 - 84.8]	0.47
'MO26-2'	'ak83'	78.3	[74.3 - 81.8]	92.2	[90.2 - 93.9]	83.5	[80.2 - 86.3]	0.29
'MO25-1'	'MO34-1'	85.8	[82.1 - 88.8]	92.2	[90.2 - 93.9]	89.6	[86.8 - 91.9]	0.1
'MO28-1'	'm162'	77.1	[73.1 - 80.6]	92.2	[90.1 - 93.8]	82.4	[79.1 - 85.3]	0.01
'rm41'	'bl225c'	86.1	[82.5 - 89.1]	92.2	[90.2 - 93.9]	89.9	[87.2 - 92.1]	0.02
'ae608h'	'ccmmb554'	81.0	[77.1 - 84.4]	92.2	[90.1 - 93.8]	85.8	[82.6 - 88.4]	0.22
'MA13-2'	'MO1-1'	90.6	[87.4 - 93.0]	92.2	[90.1 - 93.8]	93.3	[91.0 - 95.0]	0.09
'5a14'	'ak11'	85.1	[81.4 - 88.2]	92.2	[90.1 - 93.8]	89.1	[86.3 - 91.4]	0.07
't073'	'usda1021'	81.3	[77.4 - 84.7]	92.2	[90.2 - 93.9]	86.0	[82.9 - 88.7]	0.03
'MO35-1'	'SM15-1'	88.5	[85.1 - 91.2]	92.2	[90.1 - 93.8]	91.7	[89.2 - 93.7]	0.07
'MO35-1'	'c0431a'	85.2	[81.5 - 88.3]	92.2	[90.2 - 93.9]	89.2	[86.3 - 91.5]	0.25
'ak58'	'c0438ll'	87.3	[83.8 - 90.2]	92.2	[90.1 - 93.8]	90.8	[88.2 - 92.9]	0.05
'MO56-1'	'MO1-1'	86.9	[83.3 - 89.8]	92.2	[90.2 - 93.9]	90.5	[87.8 - 92.6]	0.17
'MO41-1'	'MO1-1'	92.0	[89.0 - 94.2]	92.2	[90.1 - 93.8]	94.3	[92.2 - 95.8]	0.05
'2011'	'ak11'	87.3	[83.7 - 90.1]	92.2	[90.2 - 93.9]	90.8	[88.1 - 92.9]	0.12
'MO55-2'	'ccmmb554'	88.3	[84.8 - 91.0]	92.1	[90.1 - 93.8]	91.6	[89.0 - 93.6]	0.01
'MO41-1'	'ak83'	78.6	[74.7 - 82.1]	92.1	[90.0 - 93.7]	83.8	[80.5 - 86.6]	0.33
'usda1021'	'ak75'	88.5	[85.1 - 91.2]	92.1	[90.0 - 93.8]	91.7	[89.2 - 93.7]	0.11
'MO15-1'	'MO19'	87.9	[84.4 - 90.7]	92.1	[90.1 - 93.8]	91.2	[88.6 - 93.3]	0.01
'ccmmb554'	'MO1-1'	88.6	[85.2 - 91.3]	92.1	[90.0 - 93.8]	91.8	[89.3 - 93.8]	0.08
'MO34-1'	'ccmmb554'	88.3	[84.9 - 91.0]	92.1	[90.1 - 93.8]	91.6	[89.0 - 93.6]	0.01
'MO15-1'	'MO41-1'	86.1	[82.5 - 89.1]	92.1	[90.0 - 93.8]	89.9	[87.1 - 92.1]	0.13
'MO35-1'	'MO47-2'	85.8	[82.2 - 88.9]	92.1	[90.0 - 93.7]	89.7	[86.9 - 91.9]	0.05
'MO56-1'	'sm11'	81.4	[77.5 - 84.8]	92.1	[90.1 - 93.8]	86.1	[83.0 - 88.8]	0.1
'MO4-2'	'c0431a'	80.6	[76.6 - 84.0]	92.1	[90.0 - 93.8]	85.4	[82.2 - 88.1]	0.17
'ak11'	'c0438ll'	85.3	[81.6 - 88.4]	92.1	[90.0 - 93.8]	89.2	[86.4 - 91.5]	0.06
'MO15-1'	'MA13-2'	84.6	[80.9 - 87.8]	92.1	[90.0 - 93.8]	88.7	[85.8 - 91.1]	0.09
'c0431a'	'H1'	87.1	[83.5 - 90.0]	92.1	[90.1 - 93.8]	90.6	[88.0 - 92.8]	0.01
'ae608h'	'ak11'	85.2	[81.4 - 88.2]	92.1	[90.0 - 93.7]	89.1	[86.3 - 91.4]	0.05
'ak58'	'gr4'	81.1	[77.2 - 84.5]	92.1	[90.1 - 93.8]	85.9	[82.7 - 88.5]	0.01
'sm11'	'gr4'	80.1	[76.2 - 83.6]	92.1	[90.0 - 93.7]	85.0	[81.8 - 87.7]	0.01
'usda1021'	'a0643dd'	89.1	[85.8 - 91.8]	92.1	[90.0 - 93.8]	92.2	[89.7 - 94.1]	0.16
'MO15-1'	'MO35-1'	86.8	[83.2 - 89.7]	92.1	[90.0 - 93.7]	90.4	[87.7 - 92.5]	0.1
'MO19'	'SM15-1'	89.5	[86.2 - 92.1]	92.1	[90.0 - 93.7]	92.5	[90.1 - 94.3]	0.04
'MO28-1'	'c0431a'	80.5	[76.5 - 83.9]	92.1	[90.0 - 93.7]	85.3	[82.1 - 88.0]	0.17
'MO35-1'	'm162'	82.0	[78.1 - 85.3]	92.0	[89.9 - 93.7]	86.6	[83.5 - 89.2]	0.09
'MO34-1'	'SO14-2'	89.2	[85.8 - 91.8]	92.0	[89.9 - 93.7]	92.2	[89.7 - 94.1]	0.02
'MO4-2'	'MO34-1'	89.3	[86.0 - 91.9]	92.0	[89.9 - 93.7]	92.3	[89.9 - 94.2]	0.07
'gr4'	'H1'	85.2	[81.5 - 88.3]	92.0	[89.9 - 93.7]	89.2	[86.3 - 91.5]	0.06
'MO53-2'	'MO1-1'	88.7	[85.3 - 91.4]	92.0	[89.9 - 93.7]	91.8	[89.3 - 93.8]	0.0
'MO53-2'	'MO55-2'	89.6	[86.3 - 92.2]	92.0	[90.0 - 93.7]	92.6	[90.2 - 94.4]	0.09
'rmo17'	'c0438ll'	88.9	[85.6 - 91.6]	92.0	[89.9 - 93.6]	92.0	[89.6 - 94.0]	0.24
'ru11'	'MA10-1'	76.1	[72.1 - 79.7]	92.0	[89.9 - 93.7]	81.6	[78.2 - 84.5]	0.34
'bo21cc'	'MO1-1'	85.9	[82.3 - 89.0]	92.0	[89.9 - 93.6]	89.7	[86.9 - 92.0]	0.18
'MO34-1'	'MO53-2'	89.7	[86.4 - 92.2]	92.0	[89.9 - 93.7]	92.6	[90.2 - 94.4]	0.09
'MO28-1'	'MO34-1'	89.2	[85.9 - 91.8]	92.0	[89.9 - 93.6]	92.2	[89.8 - 94.1]	0.07
'MO28-1'	'MO55-2'	89.2	[85.9 - 91.8]	92.0	[89.9 - 93.7]	92.2	[89.8 - 94.1]	0.07
'MO25-1'	'MA13-2'	83.9	[80.1 - 87.1]	92.0	[89.9 - 93.7]	88.1	[85.2 - 90.5]	0.1
'MO28-1'	'MO1-1'	86.5	[82.9 - 89.5]	92.0	[89.9 - 93.6]	90.2	[87.4 - 92.4]	0.16
'MO25-1'	'MO41-1'	85.3	[81.6 - 88.4]	92.0	[90.0 - 93.7]	89.3	[86.4 - 91.6]	0.14
'usda1157'	'c0431a'	89.4	[86.1 - 92.0]	92.0	[89.9 - 93.7]	92.4	[89.9 - 94.2]	0.06
'MO4-2'	'MO55-2'	89.3	[85.9 - 91.9]	92.0	[89.9 - 93.7]	92.3	[89.8 - 94.2]	0.07
't073'	'm162'	80.8	[76.9 - 84.2]	92.0	[89.9 - 93.7]	85.6	[82.4 - 88.2]	0.12
'MO4-2'	'MO1-1'	86.6	[83.0 - 89.5]	92.0	[89.9 - 93.7]	90.2	[87.5 - 92.4]	0.16
'MO55-2'	'SO14-2'	89.1	[85.8 - 91.8]	92.0	[89.9 - 93.7]	92.2	[89.7 - 94.1]	0.02
'5a14'	'ccmmb554'	81.8	[77.9 - 85.2]	91.9	[89.8 - 93.6]	86.4	[83.3 - 89.0]	0.24
'MO41-1'	'ak11'	85.1	[81.4 - 88.2]	91.9	[89.8 - 93.6]	89.1	[86.2 - 91.4]	0.2
'SM15-1'	'MA13-2'	87.0	[83.4 - 89.9]	91.9	[89.8 - 93.6]	90.5	[87.8 - 92.7]	0.06
'SS19-1'	'H1'	91.2	[88.2 - 93.6]	91.9	[89.8 - 93.6]	93.7	[91.5 - 95.4]	0.22
'MO19'	'MO47-2'	83.0	[79.2 - 86.3]	91.9	[89.8 - 93.6]	87.4	[84.4 - 89.9]	0.06
'MO56-1'	'5a14'	80.7	[76.8 - 84.1]	91.9	[89.8 - 93.6]	85.5	[82.4 - 88.2]	0.15
'1a42'	'gr4'	87.5	[83.9 - 90.3]	91.9	[89.8 - 93.6]	90.9	[88.3 - 93.0]	0.0
'ru11'	't073'	76.5	[72.5 - 80.0]	91.9	[89.8 - 93.6]	81.9	[78.5 - 84.8]	0.18
'MO26-2'	'MO47-2'	86.2	[82.6 - 89.2]	91.9	[89.8 - 93.6]	89.9	[87.2 - 92.2]	0.03
'usda1021'	'gr4'	81.3	[77.4 - 84.7]	91.9	[89.8 - 93.6]	86.0	[82.9 - 88.6]	0.01
'sm11'	'ak11'	85.7	[82.1 - 88.8]	91.9	[89.8 - 93.6]	89.6	[86.7 - 91.8]	0.02
'MO19'	'sm11'	81.1	[77.2 - 84.5]	91.9	[89.8 - 93.6]	85.8	[82.7 - 88.5]	0.09
'bl225c'	'm162'	82.3	[78.4 - 85.6]	91.9	[89.8 - 93.6]	86.8	[83.7 - 89.3]	0.09
'ak75'	Ensifer meliloti NBRC 14782	81.3	[77.4 - 84.6]	91.9	[89.8 - 93.6]	86.0	[82.8 - 88.6]	0.15
'a0643dd'	'ak11'	82.5	[78.6 - 85.8]	91.8	[89.6 - 93.5]	86.9	[83.9 - 89.5]	0.17
'rmo17'	'1a42'	83.6	[79.8 - 86.8]	91.8	[89.7 - 93.5]	87.9	[84.9 - 90.3]	0.2
'MO19'	'1a42'	83.6	[79.8 - 86.8]	91.8	[89.7 - 93.5]	87.8	[84.9 - 90.3]	0.09
'SO14-2'	'ak83'	80.1	[76.2 - 83.6]	91.8	[89.6 - 93.5]	85.0	[81.8 - 87.7]	0.31
'ru11'	'ak11'	81.4	[77.5 - 84.7]	91.8	[89.7 - 93.5]	86.0	[82.9 - 88.7]	0.21
'MO26-2'	'ak11'	84.7	[81.0 - 87.8]	91.8	[89.7 - 93.5]	88.7	[85.8 - 91.1]	0.15
'MO20-2'	't073'	82.6	[78.7 - 85.9]	91.8	[89.7 - 93.5]	87.0	[84.0 - 89.6]	0.21
'rmo17'	'm162'	84.1	[80.3 - 87.3]	91.8	[89.7 - 93.5]	88.3	[85.3 - 90.7]	0.1
'MO25-1'	't073'	79.5	[75.5 - 83.0]	91.8	[89.7 - 93.5]	84.5	[81.2 - 87.2]	0.09
'MO19'	'usda1021'	82.4	[78.5 - 85.7]	91.8	[89.7 - 93.5]	86.8	[83.8 - 89.4]	0.08
'rmo17'	'a0641m'	86.4	[82.8 - 89.4]	91.8	[89.7 - 93.5]	90.1	[87.3 - 92.3]	0.35
'H1'	'kh46'	84.5	[80.8 - 87.7]	91.8	[89.7 - 93.5]	88.6	[85.7 - 91.0]	0.14
'ak11'	'MA13-2'	84.0	[80.2 - 87.2]	91.8	[89.6 - 93.5]	88.2	[85.2 - 90.6]	0.16
'SO14-2'	'MO1-1'	88.4	[84.9 - 91.1]	91.8	[89.7 - 93.5]	91.6	[89.0 - 93.6]	0.07
'MO34-1'	'MO56-1'	88.5	[85.1 - 91.2]	91.8	[89.7 - 93.5]	91.7	[89.2 - 93.7]	0.08
'MO56-1'	'ru11'	76.1	[72.2 - 79.7]	91.8	[89.7 - 93.5]	81.6	[78.2 - 84.5]	0.29
'ak11'	'ak83'	82.4	[78.5 - 85.7]	91.8	[89.7 - 93.5]	86.9	[83.8 - 89.4]	0.13
'MO55-2'	'MO56-1'	88.5	[85.1 - 91.2]	91.8	[89.7 - 93.5]	91.7	[89.2 - 93.7]	0.08
't073'	'1a42'	78.8	[74.9 - 82.3]	91.7	[89.6 - 93.4]	83.9	[80.6 - 86.7]	0.02
'MO26-2'	'c0431a'	87.0	[83.4 - 89.9]	91.7	[89.6 - 93.4]	90.5	[87.8 - 92.6]	0.23
'ak83'	'MA13-2'	78.2	[74.2 - 81.7]	91.7	[89.5 - 93.4]	83.3	[80.0 - 86.2]	0.3
't073'	'MO1-1'	82.6	[78.8 - 85.9]	91.7	[89.6 - 93.4]	87.1	[84.0 - 89.6]	0.28
'MO19'	'ru11'	75.9	[71.9 - 79.5]	91.7	[89.6 - 93.4]	81.4	[78.0 - 84.3]	0.28
'MO20-2'	'H1'	91.7	[88.7 - 94.0]	91.7	[89.6 - 93.4]	94.0	[91.9 - 95.6]	0.25
'ru11'	'ccmmb554'	77.3	[73.3 - 80.8]	91.7	[89.6 - 93.5]	82.6	[79.2 - 85.4]	0.38
'MO41-1'	'c0431a'	87.0	[83.4 - 89.9]	91.7	[89.6 - 93.4]	90.5	[87.8 - 92.6]	0.28
'SS19-1'	'kh35c'	88.1	[84.6 - 90.8]	91.7	[89.6 - 93.4]	91.3	[88.7 - 93.3]	0.02
'MO41-1'	'MO47-2'	86.7	[83.1 - 89.6]	91.7	[89.6 - 93.4]	90.3	[87.5 - 92.4]	0.07
'MO47-2'	'MA13-2'	86.4	[82.8 - 89.4]	91.7	[89.5 - 93.4]	90.0	[87.3 - 92.3]	0.04
'5a14'	'm162'	82.8	[79.0 - 86.1]	91.7	[89.6 - 93.4]	87.2	[84.2 - 89.7]	0.15
'MO19'	'5a14'	81.1	[77.1 - 84.4]	91.7	[89.6 - 93.4]	85.7	[82.6 - 88.4]	0.14
'a0641m'	'ak58'	87.1	[83.6 - 90.0]	91.7	[89.6 - 93.4]	90.6	[87.9 - 92.7]	0.15
'SM15-1'	'H1'	91.8	[88.8 - 94.0]	91.7	[89.6 - 93.4]	94.1	[92.0 - 95.7]	0.19
'MO53-2'	'ak11'	83.7	[79.9 - 86.9]	91.6	[89.5 - 93.4]	87.9	[84.9 - 90.3]	0.25
'MO19'	'MO34-1'	85.6	[81.9 - 88.6]	91.6	[89.4 - 93.3]	89.4	[86.6 - 91.7]	0.09
'bo21cc'	Ensifer meliloti NBRC 14782	78.6	[74.7 - 82.1]	91.6	[89.4 - 93.3]	83.7	[80.4 - 86.5]	0.04
'MO35-1'	'ak11'	84.3	[80.5 - 87.4]	91.6	[89.5 - 93.4]	88.3	[85.4 - 90.7]	0.17
'1a42'	'bl225c'	83.7	[79.9 - 86.9]	91.6	[89.5 - 93.4]	87.9	[84.9 - 90.3]	0.01
'MO19'	'ae608h'	80.2	[76.3 - 83.6]	91.6	[89.5 - 93.4]	85.0	[81.8 - 87.7]	0.12
'MO34-1'	't073'	82.5	[78.6 - 85.8]	91.6	[89.4 - 93.3]	86.9	[83.8 - 89.5]	0.2
't073'	'c0431a'	82.8	[79.0 - 86.1]	91.6	[89.5 - 93.4]	87.2	[84.2 - 89.7]	0.04
'ak83'	'ccmmb554'	79.3	[75.3 - 82.7]	91.6	[89.5 - 93.3]	84.2	[81.0 - 87.0]	0.3
'bo21cc'	'kh35c'	89.8	[86.6 - 92.4]	91.6	[89.4 - 93.3]	92.6	[90.3 - 94.5]	0.09
'ak83'	'MA10-1'	78.8	[74.8 - 82.3]	91.6	[89.5 - 93.3]	83.8	[80.6 - 86.6]	0.26
'SO14-2'	'c0431a'	84.2	[80.4 - 87.3]	91.6	[89.5 - 93.3]	88.3	[85.3 - 90.7]	0.26
'2011'	'a0641m'	82.1	[78.2 - 85.4]	91.6	[89.5 - 93.4]	86.6	[83.5 - 89.2]	0.28
'SO14-2'	'm162'	83.3	[79.5 - 86.6]	91.6	[89.4 - 93.3]	87.6	[84.6 - 90.1]	0.1
'm162'	'MA10-1'	81.9	[78.0 - 85.2]	91.6	[89.5 - 93.3]	86.4	[83.3 - 89.0]	0.05
'MO53-2'	'ak83'	80.4	[76.4 - 83.8]	91.6	[89.5 - 93.4]	85.1	[82.0 - 87.9]	0.39
'MO55-2'	't073'	82.4	[78.6 - 85.7]	91.6	[89.5 - 93.3]	86.9	[83.8 - 89.4]	0.19
'MO19'	'MO55-2'	85.5	[81.9 - 88.6]	91.6	[89.4 - 93.3]	89.4	[86.5 - 91.6]	0.09
'rm41'	'usda1157'	84.0	[80.2 - 87.2]	91.5	[89.4 - 93.3]	88.1	[85.2 - 90.5]	0.02
'MO26-2'	'm162'	81.9	[78.0 - 85.2]	91.5	[89.3 - 93.2]	86.4	[83.3 - 89.0]	0.07
'SS19-1'	'gr4'	82.0	[78.1 - 85.3]	91.5	[89.4 - 93.3]	86.5	[83.4 - 89.1]	0.16
'2011'	'c0438ll'	84.1	[80.3 - 87.3]	91.5	[89.3 - 93.2]	88.2	[85.2 - 90.6]	0.18
'usda1021'	'm162'	83.4	[79.6 - 86.6]	91.5	[89.4 - 93.3]	87.7	[84.7 - 90.1]	0.09
't073'	'ak83'	79.3	[75.3 - 82.8]	91.5	[89.4 - 93.2]	84.2	[81.0 - 87.0]	0.1
'bl225c'	'MO1-1'	85.8	[82.1 - 88.8]	91.5	[89.3 - 93.2]	89.5	[86.7 - 91.8]	0.26
'MO20-2'	'gr4'	82.3	[78.4 - 85.6]	91.5	[89.4 - 93.3]	86.8	[83.7 - 89.3]	0.19
'SS19-1'	't073'	79.9	[76.0 - 83.3]	91.5	[89.4 - 93.3]	84.8	[81.5 - 87.5]	0.17
'ak11'	'MA10-1'	84.3	[80.5 - 87.5]	91.5	[89.4 - 93.3]	88.4	[85.4 - 90.8]	0.13
'MO47-2'	'kh35c'	85.6	[81.9 - 88.7]	91.5	[89.4 - 93.2]	89.4	[86.6 - 91.7]	0.03
'ak75'	'c0438ll'	85.9	[82.2 - 88.9]	91.5	[89.4 - 93.3]	89.6	[86.8 - 91.9]	0.06
'MO20-2'	'kh35c'	89.0	[85.6 - 91.7]	91.5	[89.4 - 93.3]	92.0	[89.5 - 93.9]	0.02
'rmo17'	'a0643dd'	85.9	[82.2 - 88.9]	91.4	[89.2 - 93.1]	89.6	[86.8 - 91.8]	0.35
'MO34-1'	'MA10-1'	87.1	[83.5 - 90.0]	91.4	[89.2 - 93.1]	90.5	[87.8 - 92.7]	0.03
'MO28-1'	'ak11'	78.9	[74.9 - 82.3]	91.4	[89.2 - 93.2]	83.9	[80.6 - 86.7]	0.09
'sm11'	'ak75'	86.1	[82.5 - 89.1]	91.4	[89.2 - 93.1]	89.8	[87.0 - 92.0]	0.1
'c0431a'	'MA13-2'	84.4	[80.7 - 87.6]	91.4	[89.3 - 93.2]	88.5	[85.5 - 90.8]	0.24
'ae608h'	'gr4'	80.5	[76.6 - 83.9]	91.4	[89.2 - 93.1]	85.3	[82.1 - 87.9]	0.03
'a0641m'	'ak11'	82.7	[78.8 - 86.0]	91.4	[89.3 - 93.2]	87.0	[84.0 - 89.6]	0.16
'MO25-1'	'bl225c'	84.3	[80.5 - 87.5]	91.4	[89.3 - 93.2]	88.3	[85.4 - 90.8]	0.07
'MO19'	'ak11'	81.7	[77.9 - 85.1]	91.4	[89.2 - 93.1]	86.3	[83.2 - 88.9]	0.07
'usda1021'	'bo21cc'	83.6	[79.8 - 86.8]	91.4	[89.3 - 93.2]	87.8	[84.8 - 90.3]	0.08
'ae608h'	'ak75'	85.6	[81.9 - 88.6]	91.4	[89.2 - 93.1]	89.4	[86.5 - 91.7]	0.07
'rmo17'	'ak75'	90.0	[86.8 - 92.5]	91.4	[89.3 - 93.2]	92.7	[90.4 - 94.6]	0.3
'MO4-2'	'ak11'	78.9	[75.0 - 82.4]	91.4	[89.3 - 93.2]	83.9	[80.7 - 86.7]	0.09
'MO19'	'MO1-1'	85.6	[81.9 - 88.6]	91.4	[89.2 - 93.1]	89.4	[86.5 - 91.6]	0.18
'sm11'	'm162'	82.8	[78.9 - 86.1]	91.4	[89.2 - 93.1]	87.1	[84.1 - 89.7]	0.1
'a0643dd'	'ak75'	83.6	[79.8 - 86.8]	91.4	[89.2 - 93.1]	87.8	[84.8 - 90.3]	0.05
'5a14'	'ak75'	85.4	[81.7 - 88.5]	91.4	[89.3 - 93.2]	89.2	[86.4 - 91.6]	0.05
'rm41'	'c0438ll'	84.7	[80.9 - 87.8]	91.4	[89.2 - 93.2]	88.6	[85.7 - 91.0]	0.06
'MO25-1'	'H1'	88.3	[84.8 - 91.0]	91.4	[89.3 - 93.2]	91.4	[88.9 - 93.5]	0.14
'MO55-2'	'MA10-1'	87.0	[83.5 - 89.9]	91.4	[89.2 - 93.2]	90.5	[87.8 - 92.6]	0.03
'c0431a'	'MA10-1'	85.4	[81.7 - 88.4]	91.4	[89.2 - 93.1]	89.2	[86.4 - 91.5]	0.21
'MO41-1'	'm162'	82.2	[78.3 - 85.5]	91.3	[89.2 - 93.1]	86.6	[83.6 - 89.2]	0.12
'ru11'	'ak75'	81.8	[77.9 - 85.1]	91.3	[89.2 - 93.1]	86.3	[83.2 - 88.9]	0.09
'SO9-2'	't073'	81.4	[77.5 - 84.8]	91.3	[89.1 - 93.0]	86.0	[82.9 - 88.6]	0.18
'SM15-1'	'2011'	84.9	[81.2 - 88.0]	91.3	[89.1 - 93.0]	88.8	[85.9 - 91.2]	0.01
'MO56-1'	'ak83'	78.6	[74.7 - 82.1]	91.3	[89.1 - 93.0]	83.6	[80.4 - 86.5]	0.21
'SM15-1'	't073'	80.8	[76.9 - 84.2]	91.3	[89.1 - 93.1]	85.5	[82.3 - 88.2]	0.14
'1a42'	'c0431a'	82.9	[79.0 - 86.1]	91.3	[89.1 - 93.0]	87.2	[84.1 - 89.7]	0.06
'MO15-1'	't073'	80.8	[76.9 - 84.2]	91.3	[89.1 - 93.0]	85.5	[82.3 - 88.2]	0.11
'MO15-1'	'kh35c'	88.0	[84.5 - 90.8]	91.3	[89.1 - 93.1]	91.2	[88.6 - 93.2]	0.08
'MO55-2'	'kh35c'	86.4	[82.8 - 89.3]	91.3	[89.1 - 93.0]	90.0	[87.2 - 92.2]	0.0
'SO9-2'	'gr4'	80.2	[76.2 - 83.6]	91.3	[89.2 - 93.1]	85.0	[81.8 - 87.7]	0.16
'MO53-2'	'm162'	82.3	[78.4 - 85.6]	91.2	[89.0 - 92.9]	86.7	[83.6 - 89.3]	0.17
'5a14'	'gr4'	81.6	[77.7 - 84.9]	91.2	[89.1 - 93.0]	86.1	[83.0 - 88.7]	0.05
'MO53-2'	'c0431a'	86.1	[82.4 - 89.1]	91.2	[89.1 - 93.0]	89.7	[86.9 - 92.0]	0.33
'SM15-1'	'bl225c'	83.7	[79.9 - 86.9]	91.2	[89.0 - 93.0]	87.8	[84.8 - 90.3]	0.12
'm162'	'MA13-2'	80.8	[76.9 - 84.2]	91.2	[89.1 - 93.0]	85.5	[82.3 - 88.2]	0.08
'MO34-1'	'kh35c'	86.4	[82.8 - 89.4]	91.2	[89.1 - 93.0]	90.0	[87.3 - 92.2]	0.0
'SO9-2'	'kh35c'	87.6	[84.1 - 90.4]	91.2	[89.0 - 93.0]	90.9	[88.3 - 93.0]	0.02
'ak11'	'c0431a'	87.3	[83.8 - 90.2]	91.2	[89.1 - 93.0]	90.7	[88.0 - 92.8]	0.08
'SS19-1'	'bl225c'	83.6	[79.8 - 86.8]	91.2	[89.1 - 93.0]	87.7	[84.7 - 90.2]	0.15
'MO19'	'c0431a'	83.0	[79.1 - 86.2]	91.2	[89.0 - 93.0]	87.2	[84.2 - 89.7]	0.15
'ru11'	'gr4'	77.4	[73.4 - 80.9]	91.2	[89.0 - 93.0]	82.5	[79.2 - 85.4]	0.19
'MO55-2'	'gr4'	83.2	[79.4 - 86.5]	91.1	[88.9 - 92.9]	87.4	[84.4 - 89.9]	0.18
'rmo17'	'SS19-1'	85.2	[81.5 - 88.3]	91.1	[88.9 - 92.9]	89.0	[86.2 - 91.4]	0.05
'SM15-1'	'kh35c'	89.2	[85.8 - 91.8]	91.1	[88.9 - 92.9]	92.1	[89.6 - 94.0]	0.05
'kh35c'	'MO1-1'	87.5	[83.9 - 90.3]	91.1	[88.9 - 92.9]	90.8	[88.1 - 92.9]	0.09
'ccmmb554'	'kh35c'	88.9	[85.6 - 91.6]	91.1	[88.9 - 92.9]	91.9	[89.4 - 93.8]	0.01
'a0643dd'	'ak58'	86.5	[82.9 - 89.5]	91.1	[88.9 - 92.9]	90.1	[87.3 - 92.3]	0.16
'MO56-1'	'c0431a'	85.9	[82.2 - 88.9]	91.1	[88.9 - 92.9]	89.6	[86.8 - 91.8]	0.16
'c0438ll'	'kh46'	88.3	[84.8 - 91.0]	91.1	[88.9 - 92.9]	91.4	[88.8 - 93.4]	0.11
'MO19'	'ak83'	78.7	[74.7 - 82.2]	91.1	[88.9 - 92.9]	83.7	[80.4 - 86.5]	0.2
'MO20-2'	'bl225c'	84.5	[80.7 - 87.6]	91.0	[88.8 - 92.8]	88.4	[85.5 - 90.8]	0.18
'ak83'	'gr4'	78.2	[74.3 - 81.8]	91.0	[88.8 - 92.8]	83.3	[80.0 - 86.1]	0.11
'SO9-2'	'H1'	89.9	[86.6 - 92.4]	91.0	[88.8 - 92.8]	92.6	[90.2 - 94.4]	0.22
'MO25-1'	'2011'	83.7	[79.9 - 86.9]	91.0	[88.8 - 92.8]	87.8	[84.8 - 90.3]	0.06
'SS19-1'	'2011'	85.2	[81.5 - 88.3]	91.0	[88.8 - 92.8]	89.0	[86.1 - 91.3]	0.02
'c0431a'	'ccmmb554'	85.4	[81.7 - 88.4]	91.0	[88.8 - 92.8]	89.2	[86.3 - 91.5]	0.25
'kh46'	'm162'	84.3	[80.5 - 87.4]	91.0	[88.8 - 92.8]	88.3	[85.3 - 90.7]	0.03
'ccmmb554'	'm162'	81.6	[77.7 - 85.0]	91.0	[88.7 - 92.8]	86.1	[83.0 - 88.7]	0.09
'ak58'	'bo21cc'	83.2	[79.4 - 86.5]	91.0	[88.8 - 92.8]	87.4	[84.4 - 89.9]	0.08
'MO56-1'	'ak11'	83.3	[79.4 - 86.5]	91.0	[88.8 - 92.8]	87.5	[84.4 - 90.0]	0.08
'gr4'	'MO1-1'	83.3	[79.5 - 86.5]	91.0	[88.8 - 92.8]	87.5	[84.5 - 90.0]	0.27
'MA10-1'	'MO1-1'	89.3	[86.0 - 91.9]	91.0	[88.8 - 92.8]	92.2	[89.7 - 94.1]	0.12
'ae608h'	'm162'	82.8	[79.0 - 86.1]	91.0	[88.8 - 92.8]	87.1	[84.0 - 89.6]	0.13
'usda1157'	'm162'	83.4	[79.6 - 86.6]	91.0	[88.8 - 92.8]	87.5	[84.5 - 90.0]	0.09
'MO4-2'	'rm41'	81.8	[77.9 - 85.1]	91.0	[88.8 - 92.8]	86.2	[83.1 - 88.8]	0.08
'bl225c'	'c0438ll'	86.1	[82.4 - 89.1]	91.0	[88.8 - 92.8]	89.7	[86.9 - 91.9]	0.05
'2011'	'a0643dd'	82.7	[78.8 - 86.0]	91.0	[88.8 - 92.8]	87.0	[83.9 - 89.5]	0.29
'MO34-1'	'gr4'	83.3	[79.4 - 86.5]	91.0	[88.8 - 92.8]	87.4	[84.4 - 89.9]	0.18
'a0641m'	'ak75'	83.6	[79.7 - 86.8]	91.0	[88.8 - 92.8]	87.7	[84.7 - 90.2]	0.04
'MO28-1'	'rm41'	81.7	[77.8 - 85.0]	91.0	[88.8 - 92.8]	86.2	[83.1 - 88.8]	0.08
'a0641m'	'kh46'	86.3	[82.6 - 89.2]	90.9	[88.7 - 92.7]	89.8	[87.1 - 92.1]	0.22
'MO34-1'	'bl225c'	85.2	[81.5 - 88.2]	90.9	[88.7 - 92.7]	89.0	[86.1 - 91.3]	0.17
'2011'	'ak75'	87.3	[83.8 - 90.2]	90.9	[88.6 - 92.7]	90.6	[88.0 - 92.8]	0.24
'ak11'	'ccmmb554'	83.3	[79.4 - 86.5]	90.9	[88.7 - 92.7]	87.4	[84.4 - 89.9]	0.17
'ak75'	'kh46'	88.6	[85.2 - 91.3]	90.9	[88.7 - 92.7]	91.6	[89.1 - 93.6]	0.17
'MO15-1'	'gr4'	81.6	[77.7 - 84.9]	90.9	[88.7 - 92.7]	86.1	[82.9 - 88.7]	0.1
'MO25-1'	'rmo17'	84.0	[80.2 - 87.1]	90.9	[88.7 - 92.7]	88.0	[85.0 - 90.4]	0.12
'ae608h'	'bo21cc'	82.5	[78.6 - 85.8]	90.9	[88.7 - 92.7]	86.8	[83.7 - 89.4]	0.12
'MO53-2'	'kh35c'	90.7	[87.5 - 93.1]	90.9	[88.7 - 92.7]	93.2	[90.9 - 94.9]	0.1
'usda1157'	'c0438ll'	87.0	[83.4 - 89.9]	90.9	[88.7 - 92.7]	90.4	[87.7 - 92.5]	0.04
'MO56-1'	'kh35c'	89.2	[85.9 - 91.9]	90.9	[88.7 - 92.7]	92.1	[89.6 - 94.0]	0.08
'MO25-1'	'gr4'	80.4	[76.5 - 83.8]	90.9	[88.7 - 92.7]	85.1	[81.9 - 87.8]	0.08
'sm11'	'bo21cc'	84.0	[80.3 - 87.2]	90.9	[88.6 - 92.7]	88.0	[85.1 - 90.5]	0.09
'MO25-1'	'kh35c'	89.0	[85.7 - 91.7]	90.9	[88.7 - 92.7]	91.9	[89.5 - 93.9]	0.1
'MO55-2'	'bl225c'	85.1	[81.4 - 88.2]	90.9	[88.7 - 92.7]	88.9	[86.1 - 91.3]	0.17
'rm41'	'ak11'	84.5	[80.7 - 87.6]	90.9	[88.7 - 92.7]	88.4	[85.5 - 90.8]	0.01
'rm41'	'm162'	81.0	[77.1 - 84.4]	90.9	[88.7 - 92.7]	85.6	[82.4 - 88.2]	0.07
'MO47-2'	't073'	76.9	[72.9 - 80.4]	90.9	[88.6 - 92.7]	82.1	[78.7 - 85.0]	0.16
't073'	'ak11'	79.9	[75.9 - 83.3]	90.9	[88.7 - 92.7]	84.6	[81.4 - 87.4]	0.03
'MO4-2'	'kh35c'	84.2	[80.4 - 87.3]	90.8	[88.5 - 92.6]	88.1	[85.2 - 90.6]	0.07
'rmo17'	'SO9-2'	84.3	[80.6 - 87.5]	90.8	[88.6 - 92.6]	88.3	[85.4 - 90.7]	0.04
'MO26-2'	'rm41'	83.5	[79.6 - 86.7]	90.8	[88.6 - 92.6]	87.6	[84.6 - 90.1]	0.15
'MO20-2'	'2011'	86.2	[82.6 - 89.2]	90.8	[88.6 - 92.7]	89.8	[87.0 - 92.0]	0.05
'MO34-1'	'2011'	88.2	[84.8 - 91.0]	90.8	[88.6 - 92.7]	91.3	[88.7 - 93.3]	0.04
'MO28-1'	'kh35c'	84.1	[80.3 - 87.2]	90.8	[88.5 - 92.6]	88.1	[85.1 - 90.5]	0.07
'ak75'	'bl225c'	87.6	[84.1 - 90.5]	90.8	[88.6 - 92.6]	90.9	[88.2 - 93.0]	0.11
'MO35-1'	'rm41'	83.9	[80.1 - 87.0]	90.8	[88.5 - 92.6]	87.9	[84.9 - 90.3]	0.17
'MO56-1'	'm162'	80.9	[77.0 - 84.3]	90.8	[88.6 - 92.6]	85.5	[82.3 - 88.2]	0.0
'bo21cc'	'c0431a'	87.5	[83.9 - 90.3]	90.8	[88.6 - 92.6]	90.7	[88.1 - 92.9]	0.15
'a0641m'	'bl225c'	84.4	[80.6 - 87.5]	90.8	[88.5 - 92.6]	88.3	[85.4 - 90.7]	0.15
'MO55-2'	'2011'	88.2	[84.7 - 90.9]	90.8	[88.6 - 92.7]	91.3	[88.7 - 93.3]	0.04
'MO4-2'	'c0438ll'	77.2	[73.3 - 80.8]	90.8	[88.6 - 92.6]	82.4	[79.0 - 85.3]	0.15
'MO28-1'	'c0438ll'	77.2	[73.2 - 80.7]	90.8	[88.6 - 92.6]	82.3	[79.0 - 85.2]	0.15
'MO15-1'	'H1'	88.4	[85.0 - 91.2]	90.8	[88.6 - 92.6]	91.5	[88.9 - 93.5]	0.16
'MO35-1'	'c0438ll'	82.0	[78.1 - 85.3]	90.8	[88.5 - 92.6]	86.4	[83.3 - 89.0]	0.23
'SO9-2'	'2011'	84.6	[80.8 - 87.7]	90.8	[88.6 - 92.6]	88.5	[85.6 - 90.9]	0.02
'rmo17'	'SM15-1'	85.3	[81.6 - 88.4]	90.8	[88.6 - 92.6]	89.1	[86.2 - 91.4]	0.08
'MO4-2'	'a0641m'	74.5	[70.5 - 78.1]	90.7	[88.5 - 92.6]	79.9	[76.5 - 83.0]	0.25
'SM15-1'	'gr4'	83.8	[80.0 - 87.0]	90.7	[88.5 - 92.5]	87.8	[84.9 - 90.3]	0.13
'SO14-2'	'kh35c'	88.4	[85.0 - 91.1]	90.7	[88.5 - 92.5]	91.4	[88.9 - 93.5]	0.02
'gr4'	'm162'	77.8	[73.8 - 81.3]	90.7	[88.4 - 92.5]	82.8	[79.5 - 85.7]	0.1
'ak11'	'gr4'	80.0	[76.0 - 83.4]	90.7	[88.4 - 92.5]	84.7	[81.5 - 87.4]	0.02
'ru11'	'bo21cc'	77.7	[73.7 - 81.2]	90.7	[88.5 - 92.5]	82.7	[79.4 - 85.6]	0.28
'5a14'	'bo21cc'	83.4	[79.6 - 86.6]	90.7	[88.5 - 92.6]	87.5	[84.5 - 90.0]	0.14
'MO35-1'	'a0641m'	79.1	[75.1 - 82.6]	90.7	[88.4 - 92.5]	83.9	[80.7 - 86.7]	0.34
'kh35c'	'MA10-1'	87.3	[83.8 - 90.2]	90.7	[88.5 - 92.5]	90.6	[87.9 - 92.7]	0.03
'MO28-1'	'a0641m'	74.4	[70.4 - 78.0]	90.7	[88.5 - 92.6]	79.9	[76.4 - 82.9]	0.25
'ru11'	'm162'	78.5	[74.5 - 82.0]	90.7	[88.5 - 92.6]	83.4	[80.2 - 86.3]	0.29
'ak58'	'm162'	82.8	[78.9 - 86.1]	90.6	[88.4 - 92.5]	87.0	[84.0 - 89.5]	0.09
'MO41-1'	'kh35c'	85.6	[81.9 - 88.6]	90.6	[88.3 - 92.4]	89.2	[86.4 - 91.5]	0.04
'SO14-2'	'ak11'	82.0	[78.1 - 85.3]	90.6	[88.4 - 92.5]	86.4	[83.3 - 89.0]	0.18
'ak75'	'c0431a'	87.2	[83.7 - 90.1]	90.6	[88.3 - 92.4]	90.5	[87.8 - 92.7]	0.04
'MO47-2'	'gr4'	85.1	[81.3 - 88.2]	90.6	[88.3 - 92.4]	88.8	[85.9 - 91.2]	0.15
'MO35-1'	'm270'	69.1	[65.2 - 72.8]	90.6	[88.3 - 92.4]	75.0	[71.6 - 78.2]	0.52
'ak83'	'c0438ll'	84.4	[80.7 - 87.6]	90.6	[88.4 - 92.5]	88.3	[85.4 - 90.7]	0.07
'MO47-2'	'H1'	86.0	[82.3 - 89.0]	90.6	[88.4 - 92.5]	89.5	[86.7 - 91.8]	0.21
'MO34-1'	'rmo17'	87.4	[83.8 - 90.2]	90.6	[88.4 - 92.5]	90.6	[88.0 - 92.8]	0.02
'a0643dd'	'kh46'	85.7	[82.0 - 88.8]	90.6	[88.3 - 92.4]	89.3	[86.5 - 91.6]	0.22
'rm41'	'SO14-2'	82.3	[78.5 - 85.6]	90.6	[88.3 - 92.4]	86.6	[83.5 - 89.2]	0.17
'2011'	'MO1-1'	87.8	[84.3 - 90.6]	90.6	[88.3 - 92.4]	91.0	[88.3 - 93.1]	0.13
'usda1157'	'H1'	83.6	[79.8 - 86.8]	90.6	[88.3 - 92.4]	87.6	[84.6 - 90.1]	0.07
'MO41-1'	'rm41'	84.0	[80.2 - 87.2]	90.6	[88.4 - 92.5]	88.0	[85.0 - 90.4]	0.19
'a0643dd'	'bl225c'	83.8	[80.0 - 87.0]	90.6	[88.3 - 92.4]	87.8	[84.8 - 90.2]	0.16
'usda1157'	'ak75'	85.0	[81.3 - 88.1]	90.6	[88.3 - 92.4]	88.8	[85.9 - 91.2]	0.1
'MO19'	'm162'	81.0	[77.1 - 84.4]	90.6	[88.4 - 92.5]	85.6	[82.4 - 88.2]	0.01
'MO55-2'	'rmo17'	87.4	[83.8 - 90.2]	90.6	[88.4 - 92.5]	90.6	[88.0 - 92.8]	0.03
'MO26-2'	'kh35c'	85.4	[81.7 - 88.5]	90.6	[88.4 - 92.5]	89.1	[86.3 - 91.4]	0.0
'1a42'	'kh46'	82.4	[78.5 - 85.7]	90.6	[88.3 - 92.4]	86.7	[83.6 - 89.3]	0.07
'MO15-1'	'2011'	84.4	[80.7 - 87.6]	90.5	[88.2 - 92.4]	88.3	[85.4 - 90.7]	0.05
'rm41'	't073'	78.2	[74.2 - 81.7]	90.5	[88.3 - 92.4]	83.1	[79.8 - 86.0]	0.04
'MO26-2'	'a0641m'	78.4	[74.5 - 81.9]	90.5	[88.3 - 92.4]	83.4	[80.1 - 86.2]	0.32
'SS19-1'	'kh46'	83.5	[79.6 - 86.7]	90.5	[88.3 - 92.4]	87.5	[84.5 - 90.0]	0.08
'MO25-1'	'kh46'	84.1	[80.3 - 87.3]	90.5	[88.3 - 92.4]	88.1	[85.1 - 90.5]	0.0
'rm41'	'MA13-2'	82.8	[79.0 - 86.1]	90.5	[88.2 - 92.4]	87.0	[83.9 - 89.5]	0.16
'bo21cc'	'm162'	79.9	[75.9 - 83.3]	90.5	[88.3 - 92.4]	84.6	[81.4 - 87.3]	0.01
'MO20-2'	'rmo17'	86.9	[83.3 - 89.8]	90.5	[88.2 - 92.3]	90.2	[87.5 - 92.4]	0.01
'c0431a'	'gr4'	82.4	[78.5 - 85.7]	90.5	[88.3 - 92.4]	86.7	[83.6 - 89.2]	0.05
'usda1157'	'a0643dd'	86.4	[82.8 - 89.4]	90.5	[88.3 - 92.4]	89.9	[87.1 - 92.1]	0.15
'SO14-2'	'c0438ll'	82.7	[78.8 - 86.0]	90.4	[88.1 - 92.3]	86.9	[83.8 - 89.4]	0.24
'ak83'	'bo21cc'	80.4	[76.5 - 83.8]	90.4	[88.1 - 92.3]	85.0	[81.8 - 87.7]	0.2
'SO9-2'	'bl225c'	82.9	[79.1 - 86.2]	90.4	[88.1 - 92.3]	87.1	[84.0 - 89.6]	0.15
'MO41-1'	'a0641m'	78.6	[74.6 - 82.1]	90.4	[88.1 - 92.3]	83.4	[80.2 - 86.3]	0.36
'c0431a'	Ensifer meliloti NBRC 14782	81.5	[77.6 - 84.9]	90.4	[88.2 - 92.3]	85.9	[82.8 - 88.6]	0.11
'H1'	Ensifer meliloti NBRC 14782	77.3	[73.3 - 80.9]	90.4	[88.1 - 92.2]	82.4	[79.0 - 85.3]	0.11
'ak11'	'H1'	82.2	[78.3 - 85.5]	90.4	[88.2 - 92.3]	86.5	[83.4 - 89.1]	0.08
'rm41'	'ccmmb554'	81.7	[77.8 - 85.0]	90.4	[88.1 - 92.2]	86.0	[82.9 - 88.7]	0.16
'rmo17'	'MO1-1'	89.3	[86.0 - 91.9]	90.4	[88.1 - 92.3]	92.1	[89.6 - 94.0]	0.06
'a0641m'	'c0431a'	83.6	[79.8 - 86.8]	90.4	[88.1 - 92.2]	87.6	[84.6 - 90.1]	0.09
'SM15-1'	'kh46'	83.5	[79.6 - 86.7]	90.4	[88.1 - 92.3]	87.5	[84.5 - 90.0]	0.05
'MO53-2'	'rm41'	81.6	[77.7 - 84.9]	90.4	[88.1 - 92.3]	86.0	[82.8 - 88.6]	0.25
'SO14-2'	'a0641m'	80.9	[77.0 - 84.3]	90.4	[88.1 - 92.3]	85.4	[82.2 - 88.1]	0.34
'ak75'	'ak83'	82.9	[79.1 - 86.2]	90.3	[88.1 - 92.2]	87.1	[84.0 - 89.6]	0.01
'MO41-1'	'ak75'	84.8	[81.1 - 87.9]	90.3	[88.1 - 92.2]	88.6	[85.7 - 91.0]	0.32
'rm41'	'a0641m'	84.1	[80.3 - 87.2]	90.3	[88.0 - 92.2]	88.0	[85.0 - 90.4]	0.17
'a0641m'	'ak83'	84.7	[81.0 - 87.8]	90.3	[88.0 - 92.2]	88.5	[85.6 - 90.9]	0.03
'MO35-1'	'a0643dd'	79.1	[75.1 - 82.6]	90.3	[88.1 - 92.2]	83.9	[80.6 - 86.7]	0.34
'MO47-2'	'bl225c'	83.7	[79.9 - 86.9]	90.3	[88.0 - 92.2]	87.7	[84.7 - 90.2]	0.14
'usda1157'	'a0641m'	87.0	[83.4 - 89.9]	90.3	[88.0 - 92.2]	90.3	[87.6 - 92.5]	0.15
'MO15-1'	'bl225c'	83.3	[79.5 - 86.5]	90.3	[88.0 - 92.1]	87.4	[84.3 - 89.9]	0.09
'MO41-1'	'c0438ll'	81.6	[77.7 - 84.9]	90.3	[88.0 - 92.2]	86.0	[82.8 - 88.6]	0.26
'MO15-1'	'rmo17'	84.0	[80.2 - 87.2]	90.3	[88.0 - 92.2]	87.9	[85.0 - 90.4]	0.11
'c0438ll'	'MA10-1'	81.2	[77.3 - 84.6]	90.3	[88.0 - 92.2]	85.6	[82.5 - 88.3]	0.19
'MO26-2'	'c0438ll'	81.5	[77.6 - 84.9]	90.3	[88.0 - 92.2]	85.9	[82.8 - 88.6]	0.21
'MO26-2'	'ak75'	84.3	[80.6 - 87.5]	90.2	[88.0 - 92.1]	88.2	[85.2 - 90.6]	0.27
'rm41'	'gr4'	76.7	[72.7 - 80.2]	90.2	[87.9 - 92.1]	81.8	[78.4 - 84.7]	0.03
'MO28-1'	'a0643dd'	75.5	[71.5 - 79.1]	90.2	[87.9 - 92.1]	80.8	[77.4 - 83.8]	0.26
'MO34-1'	'kh46'	84.7	[80.9 - 87.8]	90.2	[87.9 - 92.1]	88.4	[85.5 - 90.8]	0.11
'MO4-2'	'm270'	65.4	[61.6 - 69.0]	90.2	[87.9 - 92.1]	71.5	[68.0 - 74.7]	0.43
'a0643dd'	'c0431a'	83.5	[79.7 - 86.7]	90.2	[87.9 - 92.1]	87.5	[84.5 - 90.0]	0.09
'ak11'	'bo21cc'	81.1	[77.2 - 84.4]	90.2	[87.9 - 92.1]	85.5	[82.4 - 88.2]	0.07
'MO47-2'	'2011'	87.1	[83.5 - 90.0]	90.2	[87.9 - 92.1]	90.4	[87.7 - 92.5]	0.01
't073'	'c0438ll'	80.6	[76.7 - 84.0]	90.2	[87.9 - 92.1]	85.2	[82.0 - 87.9]	0.02
'MO4-2'	'a0643dd'	75.6	[71.6 - 79.2]	90.2	[87.9 - 92.1]	80.8	[77.5 - 83.8]	0.26
'MO47-2'	'rmo17'	84.0	[80.2 - 87.2]	90.2	[87.9 - 92.1]	87.9	[84.9 - 90.4]	0.06
'MO55-2'	'kh46'	84.7	[80.9 - 87.8]	90.2	[87.9 - 92.1]	88.4	[85.5 - 90.8]	0.1
'MO20-2'	Ensifer meliloti NBRC 14782	74.7	[70.8 - 78.4]	90.2	[87.9 - 92.1]	80.1	[76.7 - 83.1]	0.14
'MO28-1'	'm270'	65.3	[61.5 - 68.9]	90.2	[88.0 - 92.1]	71.4	[67.9 - 74.6]	0.43
'MO26-2'	'a0643dd'	78.1	[74.1 - 81.6]	90.1	[87.8 - 92.0]	83.0	[79.7 - 85.8]	0.32
'SS19-1'	Ensifer meliloti NBRC 14782	74.5	[70.5 - 78.1]	90.1	[87.8 - 92.0]	79.8	[76.4 - 82.9]	0.1
'kh46'	'MO1-1'	85.9	[82.3 - 88.9]	90.1	[87.7 - 92.0]	89.4	[86.6 - 91.7]	0.19
'2011'	'm270'	71.1	[67.2 - 74.8]	90.1	[87.8 - 92.0]	76.8	[73.4 - 80.0]	0.46
'MO35-1'	'kh35c'	86.4	[82.8 - 89.4]	90.1	[87.8 - 92.0]	89.8	[87.1 - 92.1]	0.02
't073'	'a0641m'	79.8	[75.8 - 83.2]	90.1	[87.8 - 92.0]	84.4	[81.2 - 87.2]	0.13
'a0643dd'	'ak83'	83.2	[79.4 - 86.5]	90.1	[87.8 - 92.0]	87.3	[84.2 - 89.8]	0.03
'ak75'	'MA10-1'	83.9	[80.1 - 87.1]	90.1	[87.8 - 92.0]	87.8	[84.9 - 90.3]	0.25
'a0641m'	'MA10-1'	78.5	[74.6 - 82.0]	90.1	[87.8 - 92.0]	83.4	[80.1 - 86.2]	0.29
'kh35c'	'MA13-2'	85.3	[81.6 - 88.4]	90.1	[87.8 - 92.0]	89.0	[86.1 - 91.3]	0.01
'MO41-1'	'a0643dd'	78.2	[74.2 - 81.7]	90.1	[87.8 - 92.0]	83.1	[79.8 - 86.0]	0.37
'usda1021'	'H1'	83.5	[79.7 - 86.7]	90.1	[87.8 - 92.0]	87.5	[84.5 - 90.0]	0.07
'MO35-1'	'ak75'	83.7	[79.9 - 86.9]	90.1	[87.8 - 92.0]	87.6	[84.6 - 90.1]	0.29
'usda1021'	'c0431a'	88.1	[84.7 - 90.9]	90.0	[87.7 - 92.0]	91.2	[88.5 - 93.2]	0.07
'ae608h'	'H1'	80.6	[76.7 - 84.0]	90.0	[87.6 - 91.9]	85.1	[81.9 - 87.8]	0.03
'a0641m'	'MA13-2'	78.3	[74.3 - 81.8]	90.0	[87.7 - 91.9]	83.1	[79.8 - 86.0]	0.33
'MO53-2'	'c0438ll'	82.5	[78.6 - 85.8]	90.0	[87.7 - 91.9]	86.7	[83.6 - 89.2]	0.31
'MO56-1'	'rm41'	80.8	[76.9 - 84.2]	90.0	[87.7 - 91.9]	85.3	[82.1 - 88.0]	0.07
'1a42'	Ensifer meliloti NBRC 14782	74.1	[70.2 - 77.8]	90.0	[87.6 - 91.9]	79.5	[76.1 - 82.6]	0.05
'SM15-1'	'usda1157'	79.5	[75.6 - 83.0]	90.0	[87.6 - 91.9]	84.2	[80.9 - 87.0]	0.12
'a0643dd'	'MA10-1'	78.2	[74.2 - 81.7]	90.0	[87.7 - 91.9]	83.0	[79.7 - 85.9]	0.3
'c0431a'	'c0438ll'	85.5	[81.8 - 88.5]	90.0	[87.7 - 91.9]	89.1	[86.2 - 91.4]	0.02
'1a42'	'a0641m'	78.1	[74.1 - 81.6]	89.9	[87.5 - 91.8]	82.9	[79.6 - 85.8]	0.14
'MO28-1'	'ak75'	78.2	[74.2 - 81.7]	89.9	[87.6 - 91.8]	83.0	[79.7 - 85.9]	0.21
'MO19'	'rm41'	78.8	[74.8 - 82.3]	89.9	[87.6 - 91.8]	83.6	[80.3 - 86.4]	0.06
'SO14-2'	'a0643dd'	80.3	[76.3 - 83.7]	89.9	[87.6 - 91.9]	84.8	[81.6 - 87.5]	0.35
't073'	'a0643dd'	77.6	[73.6 - 81.2]	89.9	[87.6 - 91.9]	82.6	[79.2 - 85.4]	0.13
'MO53-2'	'ak75'	83.2	[79.3 - 86.4]	89.9	[87.6 - 91.9]	87.2	[84.2 - 89.7]	0.37
'MO25-1'	Ensifer meliloti NBRC 14782	74.1	[70.2 - 77.8]	89.9	[87.6 - 91.8]	79.5	[76.1 - 82.6]	0.03
'MO53-2'	'a0641m'	79.6	[75.6 - 83.1]	89.9	[87.6 - 91.9]	84.2	[81.0 - 87.0]	0.42
'ak75'	'MA13-2'	84.4	[80.7 - 87.6]	89.9	[87.6 - 91.8]	88.2	[85.3 - 90.6]	0.28
'rm41'	'MA10-1'	80.8	[76.8 - 84.1]	89.9	[87.6 - 91.8]	85.2	[82.0 - 87.9]	0.12
'MO20-2'	'kh46'	86.0	[82.3 - 89.0]	89.9	[87.6 - 91.9]	89.4	[86.6 - 91.7]	0.12
'MO4-2'	'ak75'	78.3	[74.3 - 81.8]	89.9	[87.6 - 91.8]	83.1	[79.8 - 86.0]	0.21
'c0438ll'	'MA13-2'	81.1	[77.2 - 84.5]	89.9	[87.5 - 91.8]	85.5	[82.4 - 88.2]	0.22
'SS19-1'	'usda1157'	80.0	[76.1 - 83.4]	89.9	[87.6 - 91.9]	84.6	[81.4 - 87.3]	0.15
'usda1021'	'1a42'	81.2	[77.3 - 84.6]	89.8	[87.5 - 91.7]	85.6	[82.4 - 88.3]	0.01
'ae608h'	'c0431a'	85.0	[81.2 - 88.1]	89.8	[87.4 - 91.7]	88.6	[85.7 - 91.0]	0.03
'sm11'	'H1'	81.9	[78.0 - 85.2]	89.8	[87.5 - 91.7]	86.1	[83.0 - 88.8]	0.07
'MO20-2'	'sm11'	81.1	[77.2 - 84.4]	89.8	[87.4 - 91.7]	85.5	[82.3 - 88.1]	0.19
'rm41'	'a0643dd'	81.8	[77.9 - 85.1]	89.8	[87.5 - 91.8]	86.0	[82.9 - 88.7]	0.17
'5a14'	'H1'	81.0	[77.1 - 84.4]	89.8	[87.5 - 91.8]	85.4	[82.2 - 88.1]	0.01
'SS19-1'	'usda1021'	80.0	[76.0 - 83.4]	89.8	[87.4 - 91.7]	84.5	[81.3 - 87.3]	0.14
'SS19-1'	'1a42'	82.8	[78.9 - 86.0]	89.8	[87.5 - 91.8]	86.9	[83.8 - 89.4]	0.15
'5a14'	'c0431a'	85.7	[82.0 - 88.7]	89.8	[87.4 - 91.7]	89.2	[86.3 - 91.5]	0.01
'MO53-2'	'a0643dd'	79.2	[75.2 - 82.6]	89.7	[87.4 - 91.7]	83.8	[80.6 - 86.6]	0.42
'MO55-2'	Ensifer meliloti NBRC 14782	75.2	[71.2 - 78.8]	89.7	[87.4 - 91.7]	80.4	[77.0 - 83.4]	0.13
'MO15-1'	'kh46'	83.1	[79.3 - 86.4]	89.7	[87.3 - 91.6]	87.1	[84.1 - 89.7]	0.02
'gr4'	'kh35c'	85.4	[81.7 - 88.5]	89.7	[87.4 - 91.7]	89.0	[86.1 - 91.3]	0.18
'SM15-1'	Ensifer meliloti NBRC 14782	74.9	[70.9 - 78.5]	89.7	[87.4 - 91.7]	80.2	[76.8 - 83.2]	0.08
'SO9-2'	'kh46'	84.5	[80.7 - 87.6]	89.7	[87.3 - 91.6]	88.2	[85.3 - 90.6]	0.09
'sm11'	'1a42'	79.1	[75.1 - 82.5]	89.7	[87.4 - 91.7]	83.8	[80.5 - 86.6]	0.0
'ru11'	'H1'	77.2	[73.2 - 80.7]	89.7	[87.4 - 91.7]	82.2	[78.8 - 85.1]	0.13
'MO1-1'	Ensifer meliloti NBRC 14782	75.7	[71.7 - 79.3]	89.7	[87.3 - 91.6]	80.8	[77.5 - 83.8]	0.22
'1a42'	'ak11'	80.9	[77.0 - 84.3]	89.7	[87.3 - 91.6]	85.3	[82.1 - 88.0]	0.02
'MO34-1'	'1a42'	86.1	[82.4 - 89.1]	89.7	[87.3 - 91.6]	89.5	[86.7 - 91.8]	0.18
'a0643dd'	'MA13-2'	77.8	[73.8 - 81.3]	89.7	[87.4 - 91.7]	82.7	[79.4 - 85.6]	0.33
'MO34-1'	Ensifer meliloti NBRC 14782	75.2	[71.3 - 78.8]	89.7	[87.3 - 91.6]	80.5	[77.1 - 83.5]	0.13
'SO9-2'	'1a42'	81.6	[77.7 - 84.9]	89.7	[87.3 - 91.6]	85.8	[82.7 - 88.5]	0.16
'rm41'	'bo21cc'	80.5	[76.6 - 83.9]	89.7	[87.4 - 91.7]	85.0	[81.8 - 87.7]	0.07
'MO55-2'	'1a42'	86.0	[82.4 - 89.0]	89.7	[87.3 - 91.6]	89.5	[86.6 - 91.7]	0.18
'MO25-1'	'usda1157'	79.9	[75.9 - 83.3]	89.7	[87.4 - 91.7]	84.4	[81.2 - 87.2]	0.07
'sm11'	'SS19-1'	78.9	[74.9 - 82.3]	89.6	[87.3 - 91.6]	83.6	[80.3 - 86.4]	0.15
'SO14-2'	'm270'	70.4	[66.5 - 74.1]	89.6	[87.2 - 91.6]	76.1	[72.6 - 79.3]	0.52
'MO47-2'	Ensifer meliloti NBRC 14782	71.9	[68.0 - 75.6]	89.6	[87.2 - 91.5]	77.5	[74.0 - 80.6]	0.1
'MO20-2'	'ae608h'	79.8	[75.8 - 83.2]	89.6	[87.2 - 91.5]	84.3	[81.1 - 87.1]	0.22
'SO9-2'	Ensifer meliloti NBRC 14782	74.4	[70.4 - 78.0]	89.6	[87.2 - 91.5]	79.7	[76.3 - 82.7]	0.11
'MO47-2'	'kh46'	81.9	[78.0 - 85.2]	89.6	[87.2 - 91.6]	86.1	[83.0 - 88.7]	0.07
'SS19-1'	'ae608h'	77.6	[73.6 - 81.2]	89.6	[87.2 - 91.6]	82.5	[79.2 - 85.4]	0.18
'MO20-2'	'usda1157'	81.7	[77.9 - 85.1]	89.6	[87.2 - 91.6]	86.0	[82.9 - 88.6]	0.19
'MO56-1'	'c0438ll'	81.5	[77.6 - 84.8]	89.6	[87.3 - 91.6]	85.8	[82.6 - 88.4]	0.14
'sm11'	'c0431a'	86.7	[83.1 - 89.6]	89.6	[87.2 - 91.5]	90.0	[87.2 - 92.2]	0.06
'a0643dd'	'm162'	80.5	[76.5 - 83.9]	89.5	[87.1 - 91.4]	84.9	[81.7 - 87.6]	0.25
'a0641m'	'H1'	79.7	[75.8 - 83.2]	89.5	[87.2 - 91.5]	84.3	[81.1 - 87.1]	0.08
'MO20-2'	'ak58'	80.6	[76.7 - 84.0]	89.5	[87.1 - 91.5]	85.0	[81.8 - 87.7]	0.18
'a0643dd'	'ccmmb554'	78.8	[74.8 - 82.3]	89.5	[87.1 - 91.5]	83.5	[80.2 - 86.3]	0.34
't073'	'm270'	68.7	[64.8 - 72.4]	89.5	[87.2 - 91.5]	74.5	[71.1 - 77.7]	0.31
'MO34-1'	'usda1157'	81.8	[77.9 - 85.1]	89.5	[87.1 - 91.5]	86.0	[82.8 - 88.6]	0.17
'MO20-2'	'usda1021'	81.4	[77.5 - 84.8]	89.5	[87.2 - 91.5]	85.7	[82.6 - 88.4]	0.18
'MO55-2'	'usda1157'	81.7	[77.9 - 85.1]	89.5	[87.1 - 91.5]	86.0	[82.8 - 88.6]	0.17
'MO25-1'	'sm11'	78.4	[74.4 - 81.9]	89.5	[87.1 - 91.5]	83.2	[79.9 - 86.0]	0.08
'ru11'	'c0431a'	80.8	[76.8 - 84.2]	89.5	[87.1 - 91.5]	85.2	[82.0 - 87.9]	0.14
'MO34-1'	'H1'	86.0	[82.3 - 89.0]	89.5	[87.1 - 91.5]	89.4	[86.5 - 91.7]	0.24
'a0641m'	'ccmmb554'	79.6	[75.7 - 83.1]	89.5	[87.2 - 91.5]	84.2	[81.0 - 87.0]	0.33
'MO55-2'	'H1'	85.9	[82.3 - 89.0]	89.5	[87.1 - 91.5]	89.4	[86.5 - 91.6]	0.24
'c0438ll'	'ccmmb554'	82.4	[78.6 - 85.7]	89.5	[87.2 - 91.5]	86.5	[83.4 - 89.1]	0.23
'MO15-1'	Ensifer meliloti NBRC 14782	75.1	[71.2 - 78.7]	89.4	[87.0 - 91.4]	80.3	[76.9 - 83.3]	0.04
't073'	'ak75'	80.2	[76.3 - 83.6]	89.4	[87.0 - 91.4]	84.7	[81.5 - 87.4]	0.08
'ru11'	'SS19-1'	73.2	[69.2 - 76.9]	89.4	[87.0 - 91.4]	78.6	[75.2 - 81.7]	0.35
'MO41-1'	'm270'	68.9	[65.0 - 72.6]	89.4	[87.1 - 91.4]	74.7	[71.2 - 77.9]	0.54
'MO20-2'	'1a42'	83.1	[79.3 - 86.3]	89.4	[87.0 - 91.4]	87.1	[84.0 - 89.6]	0.19
'MO55-2'	'usda1021'	81.7	[77.8 - 85.0]	89.4	[87.0 - 91.4]	85.9	[82.7 - 88.5]	0.17
'bl225c'	'm270'	71.8	[67.9 - 75.5]	89.4	[87.1 - 91.4]	77.4	[73.9 - 80.5]	0.33
'SM15-1'	'usda1021'	80.7	[76.8 - 84.1]	89.4	[87.0 - 91.4]	85.1	[81.9 - 87.8]	0.11
'MO19'	'kh35c'	87.4	[83.9 - 90.3]	89.4	[87.0 - 91.4]	90.5	[87.8 - 92.6]	0.09
'SS19-1'	'ak58'	79.9	[75.9 - 83.3]	89.4	[87.0 - 91.3]	84.4	[81.1 - 87.1]	0.15
'MO19'	'ak75'	81.6	[77.7 - 84.9]	89.4	[87.0 - 91.4]	85.8	[82.6 - 88.4]	0.19
'MO15-1'	'usda1157'	80.1	[76.1 - 83.5]	89.4	[87.1 - 91.4]	84.6	[81.4 - 87.3]	0.09
'ak58'	'H1'	83.9	[80.1 - 87.1]	89.4	[87.0 - 91.4]	87.7	[84.7 - 90.2]	0.07
'MO20-2'	'ru11'	74.9	[70.9 - 78.5]	89.4	[87.0 - 91.3]	80.1	[76.7 - 83.1]	0.39
'1a42'	'MO1-1'	83.0	[79.2 - 86.3]	89.4	[87.1 - 91.4]	87.0	[84.0 - 89.6]	0.27
'ak58'	'c0431a'	87.3	[83.7 - 90.1]	89.4	[87.0 - 91.4]	90.4	[87.7 - 92.5]	0.07
'H1'	'MO1-1'	85.2	[81.5 - 88.3]	89.4	[87.1 - 91.4]	88.8	[85.9 - 91.1]	0.33
'MO34-1'	'usda1021'	81.7	[77.8 - 85.0]	89.4	[87.0 - 91.4]	85.9	[82.7 - 88.5]	0.17
'MO25-1'	'ae608h'	77.4	[73.4 - 80.9]	89.4	[87.0 - 91.4]	82.3	[78.9 - 85.2]	0.11
'MO56-1'	'a0641m'	78.9	[74.9 - 82.4]	89.4	[87.1 - 91.4]	83.6	[80.3 - 86.4]	0.24
'MO55-2'	'ak83'	78.2	[74.2 - 81.7]	89.3	[86.9 - 91.3]	82.9	[79.6 - 85.8]	0.29
'MO20-2'	'5a14'	79.6	[75.7 - 83.1]	89.3	[86.9 - 91.3]	84.2	[80.9 - 87.0]	0.24
'SS19-1'	'5a14'	77.8	[73.9 - 81.4]	89.3	[86.9 - 91.3]	82.6	[79.3 - 85.5]	0.2
'ak75'	'ccmmb554'	82.6	[78.7 - 85.9]	89.3	[86.9 - 91.3]	86.6	[83.5 - 89.2]	0.29
'SM15-1'	'ae608h'	78.1	[74.1 - 81.6]	89.3	[86.9 - 91.3]	82.9	[79.6 - 85.7]	0.15
'MO56-1'	'a0643dd'	78.4	[74.4 - 81.9]	89.3	[86.9 - 91.3]	83.1	[79.8 - 85.9]	0.25
'MO34-1'	'sm11'	80.2	[76.3 - 83.6]	89.3	[86.9 - 91.3]	84.6	[81.4 - 87.4]	0.18
'ak83'	'c0431a'	81.7	[77.8 - 85.0]	89.3	[86.9 - 91.3]	85.9	[82.8 - 88.5]	0.06
'MO55-2'	'ae608h'	78.7	[74.7 - 82.2]	89.3	[86.9 - 91.3]	83.4	[80.1 - 86.2]	0.21
'MO25-1'	'usda1021'	80.1	[76.1 - 83.5]	89.3	[86.9 - 91.3]	84.5	[81.3 - 87.3]	0.07
'ru11'	'1a42'	75.6	[71.6 - 79.2]	89.3	[86.9 - 91.3]	80.7	[77.3 - 83.7]	0.19
'MO25-1'	'1a42'	80.2	[76.2 - 83.6]	89.3	[86.9 - 91.3]	84.6	[81.4 - 87.4]	0.08
'SO14-2'	'ak75'	81.3	[77.4 - 84.6]	89.3	[86.9 - 91.3]	85.5	[82.4 - 88.2]	0.3
'H1'	'm162'	79.7	[75.7 - 83.1]	89.3	[86.9 - 91.3]	84.2	[81.0 - 87.0]	0.16
'MO55-2'	'sm11'	80.2	[76.2 - 83.6]	89.3	[86.9 - 91.3]	84.6	[81.4 - 87.4]	0.17
'sm11'	'SM15-1'	79.0	[75.0 - 82.5]	89.3	[87.0 - 91.3]	83.6	[80.4 - 86.5]	0.12
'MO34-1'	'ak83'	78.2	[74.2 - 81.7]	89.3	[86.9 - 91.3]	82.9	[79.6 - 85.8]	0.29
'rm41'	'ak75'	85.9	[82.2 - 88.9]	89.3	[86.9 - 91.3]	89.3	[86.4 - 91.6]	0.13
'MO26-2'	'm270'	69.4	[65.5 - 73.1]	89.3	[87.0 - 91.3]	75.2	[71.7 - 78.3]	0.5
'MO34-1'	'ae608h'	78.7	[74.8 - 82.2]	89.3	[86.9 - 91.3]	83.4	[80.1 - 86.2]	0.21
'MO25-1'	'ak58'	79.5	[75.5 - 83.0]	89.2	[86.8 - 91.2]	84.0	[80.8 - 86.8]	0.07
'usda1157'	'MO1-1'	81.0	[77.1 - 84.4]	89.2	[86.9 - 91.2]	85.3	[82.1 - 88.0]	0.26
'c0438ll'	'H1'	82.4	[78.5 - 85.7]	89.2	[86.8 - 91.2]	86.5	[83.4 - 89.1]	0.02
'1a42'	'ae608h'	79.9	[76.0 - 83.4]	89.2	[86.8 - 91.2]	84.4	[81.2 - 87.2]	0.03
'MO15-1'	'1a42'	82.9	[79.0 - 86.1]	89.2	[86.8 - 91.2]	86.9	[83.8 - 89.4]	0.09
'c0438ll'	'gr4'	79.8	[75.9 - 83.3]	89.2	[86.8 - 91.2]	84.3	[81.1 - 87.1]	0.04
'MO20-2'	'ak83'	78.2	[74.2 - 81.7]	89.2	[86.8 - 91.2]	82.9	[79.6 - 85.8]	0.3
'usda1157'	'1a42'	82.5	[78.6 - 85.8]	89.2	[86.8 - 91.2]	86.5	[83.4 - 89.1]	0.0
'SM15-1'	'ak58'	80.1	[76.2 - 83.6]	89.2	[86.8 - 91.2]	84.6	[81.4 - 87.3]	0.12
'MO19'	'c0438ll'	81.6	[77.7 - 84.9]	89.2	[86.8 - 91.2]	85.8	[82.7 - 88.5]	0.13
'1a42'	'ak75'	85.2	[81.5 - 88.3]	89.2	[86.9 - 91.2]	88.7	[85.8 - 91.1]	0.1
'MO15-1'	'usda1021'	80.1	[76.1 - 83.5]	89.2	[86.8 - 91.2]	84.5	[81.3 - 87.3]	0.08
'usda1021'	'MO1-1'	82.4	[78.5 - 85.7]	89.2	[86.8 - 91.2]	86.5	[83.4 - 89.0]	0.26
'MO47-2'	'usda1021'	78.6	[74.6 - 82.1]	89.2	[86.8 - 91.2]	83.3	[80.0 - 86.1]	0.14
'SS19-1'	'ak83'	76.1	[72.1 - 79.7]	89.2	[86.8 - 91.2]	81.1	[77.7 - 84.1]	0.27
'sm11'	'MO1-1'	80.8	[76.9 - 84.2]	89.2	[86.8 - 91.2]	85.1	[81.9 - 87.8]	0.27
'm270'	'MA13-2'	68.0	[64.2 - 71.7]	89.2	[86.8 - 91.2]	73.8	[70.4 - 77.0]	0.51
'MO34-1'	'ru11'	74.4	[70.4 - 78.0]	89.2	[86.8 - 91.2]	79.6	[76.2 - 82.6]	0.37
'MO47-2'	'1a42'	85.1	[81.3 - 88.1]	89.2	[86.8 - 91.2]	88.6	[85.7 - 91.0]	0.15
'ae608h'	'MO1-1'	79.3	[75.3 - 82.8]	89.2	[86.8 - 91.2]	83.9	[80.6 - 86.7]	0.3
'ru11'	'SM15-1'	73.3	[69.3 - 76.9]	89.1	[86.7 - 91.1]	78.6	[75.2 - 81.7]	0.32
'm270'	'MA10-1'	69.9	[65.9 - 73.5]	89.1	[86.6 - 91.1]	75.5	[72.0 - 78.7]	0.47
'a0641m'	'gr4'	78.4	[74.5 - 82.0]	89.1	[86.7 - 91.1]	83.1	[79.8 - 86.0]	0.14
'MO25-1'	'5a14'	77.9	[74.0 - 81.5]	89.1	[86.7 - 91.1]	82.7	[79.4 - 85.6]	0.13
'MO25-1'	'ru11'	73.3	[69.3 - 76.9]	89.1	[86.7 - 91.1]	78.6	[75.2 - 81.7]	0.27
'SM15-1'	'ak83'	77.1	[73.1 - 80.6]	89.1	[86.7 - 91.1]	82.0	[78.6 - 84.9]	0.24
'ak83'	'H1'	79.0	[75.1 - 82.5]	89.1	[86.7 - 91.1]	83.6	[80.4 - 86.4]	0.05
'MO55-2'	'ru11'	74.4	[70.4 - 78.0]	89.1	[86.7 - 91.2]	79.6	[76.2 - 82.6]	0.37
'MO56-1'	'ak75'	84.1	[80.3 - 87.3]	89.0	[86.6 - 91.0]	87.8	[84.8 - 90.3]	0.2
'SM15-1'	'5a14'	78.3	[74.3 - 81.8]	89.0	[86.6 - 91.1]	83.0	[79.7 - 85.8]	0.17
'ak75'	'gr4'	80.6	[76.7 - 84.0]	89.0	[86.6 - 91.0]	84.9	[81.7 - 87.6]	0.1
'SO9-2'	'usda1021'	81.7	[77.8 - 85.0]	89.0	[86.6 - 91.0]	85.8	[82.7 - 88.5]	0.15
'MO47-2'	'usda1157'	80.6	[76.7 - 84.0]	89.0	[86.6 - 91.1]	85.0	[81.8 - 87.7]	0.14
'ru11'	'SO9-2'	74.8	[70.8 - 78.4]	89.0	[86.6 - 91.0]	79.9	[76.5 - 83.0]	0.35
'SM15-1'	'1a42'	83.4	[79.6 - 86.6]	89.0	[86.6 - 91.0]	87.2	[84.2 - 89.7]	0.12
'sm11'	'SO9-2'	80.9	[77.0 - 84.3]	89.0	[86.6 - 91.0]	85.2	[82.0 - 87.9]	0.16
'MO34-1'	'ak58'	81.6	[77.7 - 84.9]	89.0	[86.5 - 91.0]	85.7	[82.6 - 88.4]	0.17
'MO55-2'	'ak58'	81.5	[77.6 - 84.9]	89.0	[86.6 - 91.0]	85.7	[82.6 - 88.4]	0.17
'MO25-1'	'ak83'	77.2	[73.2 - 80.7]	89.0	[86.6 - 91.0]	82.0	[78.7 - 84.9]	0.19
'1a42'	'c0438ll'	79.7	[75.7 - 83.1]	89.0	[86.6 - 91.0]	84.2	[80.9 - 87.0]	0.04
'a0643dd'	'H1'	79.6	[75.7 - 83.1]	89.0	[86.6 - 91.0]	84.1	[80.9 - 86.9]	0.08
'c0438ll'	'm162'	82.7	[78.8 - 86.0]	89.0	[86.6 - 91.0]	86.7	[83.6 - 89.2]	0.14
'MO19'	'a0643dd'	78.0	[74.0 - 81.5]	89.0	[86.6 - 91.0]	82.8	[79.4 - 85.6]	0.24
'MO15-1'	'sm11'	79.5	[75.5 - 82.9]	88.9	[86.5 - 90.9]	84.0	[80.7 - 86.8]	0.09
'MO47-2'	'sm11'	76.4	[72.4 - 80.0]	88.9	[86.4 - 90.9]	81.4	[78.0 - 84.3]	0.14
'MO19'	'a0641m'	79.2	[75.3 - 82.7]	88.9	[86.5 - 90.9]	83.8	[80.5 - 86.6]	0.23
'2011'	'kh35c'	85.9	[82.3 - 88.9]	88.9	[86.5 - 91.0]	89.3	[86.4 - 91.6]	0.04
'MO15-1'	'ae608h'	78.7	[74.7 - 82.2]	88.9	[86.4 - 90.9]	83.3	[80.0 - 86.1]	0.12
'1a42'	'ak58'	81.6	[77.8 - 85.0]	88.9	[86.5 - 91.0]	85.8	[82.7 - 88.4]	0.01
'MO34-1'	'rm41'	82.3	[78.4 - 85.6]	88.9	[86.4 - 90.9]	86.3	[83.2 - 88.9]	0.15
'MO55-2'	'rm41'	82.3	[78.5 - 85.6]	88.8	[86.4 - 90.9]	86.3	[83.2 - 88.9]	0.15
'MO55-2'	'5a14'	79.6	[75.6 - 83.0]	88.8	[86.3 - 90.8]	84.1	[80.8 - 86.8]	0.23
'SO9-2'	'ak58'	79.7	[75.7 - 83.1]	88.8	[86.4 - 90.8]	84.1	[80.9 - 86.9]	0.15
'rmo17'	'm270'	72.6	[68.6 - 76.3]	88.8	[86.3 - 90.8]	78.0	[74.5 - 81.1]	0.53
'rm41'	'MO1-1'	81.5	[77.7 - 84.9]	88.8	[86.4 - 90.9]	85.7	[82.6 - 88.4]	0.24
'rm41'	'c0431a'	84.9	[81.1 - 88.0]	88.8	[86.3 - 90.8]	88.4	[85.5 - 90.8]	0.08
'5a14'	'MO1-1'	79.6	[75.6 - 83.0]	88.8	[86.3 - 90.8]	84.0	[80.8 - 86.8]	0.32
'ak11'	'm162'	82.2	[78.4 - 85.5]	88.8	[86.3 - 90.8]	86.3	[83.2 - 88.9]	0.08
'MO34-1'	'5a14'	79.6	[75.7 - 83.1]	88.8	[86.3 - 90.8]	84.1	[80.8 - 86.9]	0.23
'ak75'	'H1'	83.0	[79.1 - 86.2]	88.8	[86.4 - 90.9]	86.9	[83.8 - 89.4]	0.04
'SO9-2'	'ae608h'	80.0	[76.0 - 83.4]	88.8	[86.4 - 90.9]	84.4	[81.2 - 87.1]	0.19
'gr4'	'm270'	67.6	[63.7 - 71.3]	88.8	[86.4 - 90.9]	73.4	[69.9 - 76.6]	0.32
'MO53-2'	'm270'	69.2	[65.3 - 72.8]	88.7	[86.3 - 90.8]	74.8	[71.3 - 78.0]	0.59
'ccmmb554'	'm270'	69.7	[65.8 - 73.3]	88.7	[86.3 - 90.8]	75.3	[71.8 - 78.5]	0.51
'MO15-1'	'ak83'	78.6	[74.6 - 82.1]	88.7	[86.3 - 90.8]	83.2	[79.9 - 86.0]	0.21
'ru11'	'MO1-1'	75.1	[71.1 - 78.7]	88.7	[86.3 - 90.8]	80.1	[76.7 - 83.1]	0.46
'bl225c'	'kh35c'	86.0	[82.4 - 89.0]	88.7	[86.3 - 90.8]	89.3	[86.5 - 91.6]	0.17
'MO15-1'	'ak58'	80.7	[76.8 - 84.1]	88.7	[86.3 - 90.8]	85.0	[81.8 - 87.7]	0.09
'rmo17'	'kh35c'	85.1	[81.4 - 88.2]	88.7	[86.3 - 90.8]	88.6	[85.7 - 90.9]	0.03
'SO9-2'	'5a14'	79.5	[75.6 - 83.0]	88.7	[86.2 - 90.7]	84.0	[80.7 - 86.8]	0.21
'ak58'	'MO1-1'	81.0	[77.1 - 84.4]	88.7	[86.3 - 90.8]	85.2	[82.0 - 87.9]	0.26
'1a42'	'a0643dd'	78.1	[74.2 - 81.7]	88.7	[86.2 - 90.7]	82.8	[79.5 - 85.7]	0.15
'a0641m'	'm162'	81.5	[77.6 - 84.8]	88.7	[86.3 - 90.8]	85.6	[82.5 - 88.3]	0.24
'MO47-2'	'ae608h'	76.8	[72.9 - 80.4]	88.7	[86.3 - 90.8]	81.7	[78.3 - 84.6]	0.18
'ak83'	'MO1-1'	78.5	[74.5 - 82.0]	88.7	[86.3 - 90.8]	83.1	[79.8 - 86.0]	0.38
'ak75'	'bo21cc'	81.4	[77.4 - 84.7]	88.7	[86.3 - 90.8]	85.5	[82.4 - 88.2]	0.19
'MO55-2'	'm162'	80.7	[76.8 - 84.1]	88.6	[86.1 - 90.6]	85.0	[81.8 - 87.7]	0.08
't073'	'kh35c'	81.8	[77.9 - 85.1]	88.6	[86.2 - 90.7]	85.9	[82.8 - 88.5]	0.19
'MO34-1'	'm162'	80.7	[76.8 - 84.1]	88.6	[86.2 - 90.7]	84.9	[81.7 - 87.7]	0.08
'1a42'	'ak83'	78.4	[74.5 - 81.9]	88.6	[86.1 - 90.6]	83.0	[79.7 - 85.9]	0.11
'SO9-2'	'usda1157'	81.7	[77.8 - 85.1]	88.6	[86.2 - 90.7]	85.8	[82.7 - 88.5]	0.16
'1a42'	'5a14'	81.6	[77.7 - 84.9]	88.6	[86.2 - 90.7]	85.7	[82.5 - 88.3]	0.05
'rm41'	'H1'	80.2	[76.2 - 83.6]	88.6	[86.1 - 90.7]	84.5	[81.3 - 87.3]	0.09
'MO15-1'	'm162'	81.5	[77.6 - 84.9]	88.6	[86.1 - 90.6]	85.6	[82.5 - 88.3]	0.01
'MO25-1'	'rm41'	78.5	[74.5 - 82.0]	88.6	[86.2 - 90.7]	83.1	[79.8 - 85.9]	0.05
'rm41'	'SM15-1'	78.9	[74.9 - 82.3]	88.6	[86.2 - 90.7]	83.4	[80.1 - 86.2]	0.1
'SM15-1'	'm162'	80.0	[76.0 - 83.4]	88.6	[86.2 - 90.7]	84.4	[81.1 - 87.1]	0.03
'MO47-2'	'ak83'	74.3	[70.4 - 78.0]	88.5	[86.0 - 90.6]	79.5	[76.0 - 82.5]	0.26
'MO20-2'	'rm41'	81.9	[78.0 - 85.2]	88.5	[86.1 - 90.6]	85.9	[82.8 - 88.6]	0.17
'MO20-2'	'm162'	82.1	[78.2 - 85.4]	88.5	[86.0 - 90.6]	86.1	[83.0 - 88.7]	0.09
'MO15-1'	'5a14'	79.0	[75.0 - 82.5]	88.5	[86.0 - 90.6]	83.5	[80.2 - 86.3]	0.14
'rm41'	'SS19-1'	80.3	[76.3 - 83.7]	88.5	[86.1 - 90.6]	84.6	[81.4 - 87.3]	0.13
'SO9-2'	'ak83'	78.4	[74.4 - 81.9]	88.5	[86.0 - 90.6]	83.0	[79.7 - 85.8]	0.27
'SS19-1'	'm162'	79.4	[75.4 - 82.8]	88.5	[86.0 - 90.6]	83.8	[80.6 - 86.6]	0.06
'MO47-2'	'ru11'	72.5	[68.5 - 76.1]	88.5	[86.0 - 90.6]	77.8	[74.3 - 80.9]	0.34
'MO56-1'	'm270'	68.3	[64.4 - 72.0]	88.5	[86.0 - 90.6]	74.0	[70.5 - 77.2]	0.42
'MO25-1'	'm162'	78.4	[74.4 - 81.9]	88.5	[86.0 - 90.5]	83.0	[79.7 - 85.8]	0.02
'MO15-1'	'ru11'	74.5	[70.5 - 78.1]	88.5	[86.0 - 90.6]	79.6	[76.2 - 82.6]	0.29
'bo21cc'	'c0438ll'	82.8	[79.0 - 86.1]	88.4	[86.0 - 90.5]	86.7	[83.6 - 89.3]	0.13
'c0431a'	'm162'	81.0	[77.0 - 84.3]	88.4	[85.9 - 90.5]	85.1	[82.0 - 87.8]	0.16
'a0643dd'	'gr4'	78.0	[74.1 - 81.5]	88.4	[86.0 - 90.5]	82.7	[79.4 - 85.6]	0.14
'a0641m'	'bo21cc'	81.0	[77.1 - 84.4]	88.4	[85.9 - 90.4]	85.1	[82.0 - 87.9]	0.23
'MO47-2'	'rm41'	78.9	[75.0 - 82.4]	88.4	[85.9 - 90.5]	83.4	[80.2 - 86.3]	0.12
'MO19'	'm270'	69.8	[65.9 - 73.5]	88.3	[85.8 - 90.4]	75.3	[71.9 - 78.5]	0.41
'rm41'	'SO9-2'	80.6	[76.7 - 84.0]	88.2	[85.7 - 90.3]	84.8	[81.6 - 87.6]	0.14
'MO47-2'	'5a14'	77.9	[73.9 - 81.4]	88.2	[85.7 - 90.3]	82.5	[79.2 - 85.4]	0.2
'MO47-2'	'ak58'	78.7	[74.7 - 82.2]	88.2	[85.7 - 90.3]	83.2	[79.9 - 86.1]	0.14
'kh46'	'm270'	72.7	[68.7 - 76.3]	88.2	[85.7 - 90.3]	78.0	[74.5 - 81.1]	0.4
'kh35c'	'kh46'	85.3	[81.5 - 88.3]	88.1	[85.6 - 90.2]	88.6	[85.7 - 91.0]	0.1
'MO25-1'	'c0431a'	83.2	[79.3 - 86.4]	88.1	[85.6 - 90.2]	86.9	[83.9 - 89.5]	0.14
'H1'	'kh35c'	89.0	[85.6 - 91.6]	88.1	[85.6 - 90.2]	91.5	[88.9 - 93.5]	0.24
'c0431a'	'MO1-1'	84.8	[81.1 - 87.9]	88.1	[85.6 - 90.2]	88.2	[85.3 - 90.7]	0.33
'SO9-2'	'm162'	80.4	[76.5 - 83.8]	88.0	[85.5 - 90.1]	84.6	[81.4 - 87.4]	0.06
'm162'	'MO1-1'	80.9	[77.0 - 84.3]	88.0	[85.5 - 90.1]	85.0	[81.9 - 87.8]	0.17
'a0643dd'	'bo21cc'	79.7	[75.8 - 83.2]	88.0	[85.5 - 90.1]	84.1	[80.8 - 86.8]	0.24
'MO15-1'	'rm41'	78.0	[74.1 - 81.6]	87.9	[85.4 - 90.0]	82.6	[79.3 - 85.5]	0.07
'1a42'	'm162'	77.4	[73.5 - 81.0]	87.9	[85.4 - 90.0]	82.1	[78.7 - 85.0]	0.1
'ak58'	'm270'	73.0	[69.1 - 76.7]	87.8	[85.3 - 90.0]	78.2	[74.7 - 81.3]	0.33
'm270'	Ensifer meliloti NBRC 14782	69.1	[65.2 - 72.8]	87.8	[85.2 - 89.9]	74.6	[71.1 - 77.8]	0.37
'SS19-1'	'c0431a'	82.7	[78.8 - 86.0]	87.8	[85.3 - 90.0]	86.5	[83.4 - 89.1]	0.21
'SM15-1'	'c0431a'	82.6	[78.7 - 85.9]	87.7	[85.2 - 89.9]	86.4	[83.3 - 89.0]	0.18
'MO47-2'	'm162'	77.4	[73.4 - 80.9]	87.7	[85.2 - 89.9]	82.0	[78.7 - 84.9]	0.05
'5a14'	'm270'	73.8	[69.8 - 77.4]	87.7	[85.2 - 89.8]	78.8	[75.4 - 81.9]	0.27
'SS19-1'	'ak11'	80.1	[76.2 - 83.5]	87.6	[85.1 - 89.8]	84.3	[81.1 - 87.1]	0.14
'MO20-2'	'ak11'	80.8	[76.9 - 84.2]	87.6	[85.1 - 89.8]	84.9	[81.7 - 87.6]	0.17
'MO20-2'	'c0431a'	83.4	[79.6 - 86.6]	87.6	[85.0 - 89.7]	87.0	[84.0 - 89.5]	0.25
'SM15-1'	'ak11'	80.0	[76.0 - 83.4]	87.6	[85.1 - 89.8]	84.2	[81.0 - 87.0]	0.11
'MO25-1'	'ak11'	79.8	[75.8 - 83.2]	87.5	[85.0 - 89.7]	84.0	[80.8 - 86.8]	0.06
'MO55-2'	'c0431a'	84.1	[80.3 - 87.3]	87.5	[84.9 - 89.6]	87.6	[84.6 - 90.1]	0.24
'MO34-1'	'c0431a'	84.1	[80.4 - 87.3]	87.5	[84.9 - 89.6]	87.6	[84.6 - 90.1]	0.24
'bo21cc'	'm270'	70.7	[66.8 - 74.3]	87.5	[85.0 - 89.7]	76.0	[72.6 - 79.2]	0.41
'MO55-2'	'm270'	66.8	[63.0 - 70.5]	87.4	[84.8 - 89.6]	72.4	[68.9 - 75.6]	0.5
'usda1021'	'm270'	73.9	[70.0 - 77.6]	87.4	[84.8 - 89.5]	78.9	[75.5 - 82.0]	0.33
'SO9-2'	'ak11'	79.3	[75.3 - 82.7]	87.4	[84.9 - 89.6]	83.6	[80.3 - 86.4]	0.14
'1a42'	'kh35c'	84.5	[80.8 - 87.7]	87.4	[84.8 - 89.6]	87.9	[84.9 - 90.4]	0.18
'MO34-1'	'm270'	66.8	[63.0 - 70.5]	87.4	[84.8 - 89.5]	72.4	[68.9 - 75.6]	0.5
'rm41'	'm270'	69.9	[66.0 - 73.6]	87.4	[84.8 - 89.5]	75.3	[71.8 - 78.5]	0.35
'sm11'	'm270'	75.6	[71.6 - 79.2]	87.3	[84.7 - 89.5]	80.4	[77.0 - 83.4]	0.33
'ak83'	'm270'	74.1	[70.2 - 77.8]	87.3	[84.8 - 89.5]	79.1	[75.7 - 82.2]	0.21
'ru11'	'm270'	70.4	[66.5 - 74.1]	87.2	[84.6 - 89.4]	75.7	[72.2 - 78.9]	0.13
'usda1157'	'kh35c'	82.0	[78.1 - 85.3]	87.2	[84.6 - 89.4]	85.8	[82.6 - 88.4]	0.17
'MO15-1'	'ak11'	81.1	[77.2 - 84.5]	87.2	[84.6 - 89.4]	85.1	[81.9 - 87.8]	0.07
'rm41'	'1a42'	78.0	[74.0 - 81.5]	87.2	[84.6 - 89.4]	82.4	[79.1 - 85.3]	0.03
'ak75'	'm162'	82.4	[78.6 - 85.7]	87.2	[84.7 - 89.4]	86.2	[83.0 - 88.8]	0.2
'MO20-2'	'm270'	68.3	[64.4 - 71.9]	87.2	[84.6 - 89.4]	73.8	[70.3 - 77.0]	0.51
'SS19-1'	'm270'	65.7	[61.9 - 69.4]	87.1	[84.5 - 89.3]	71.3	[67.9 - 74.6]	0.48
'MO55-2'	'ak11'	82.4	[78.5 - 85.7]	87.1	[84.5 - 89.3]	86.1	[83.0 - 88.7]	0.16
'MO20-2'	'c0438ll'	81.4	[77.5 - 84.7]	87.1	[84.5 - 89.3]	85.3	[82.1 - 88.0]	0.23
'MO25-1'	'm270'	66.2	[62.3 - 69.8]	87.1	[84.6 - 89.3]	71.7	[68.3 - 75.0]	0.4
'MO47-2'	'c0431a'	82.7	[78.8 - 85.9]	87.0	[84.4 - 89.2]	86.3	[83.2 - 88.9]	0.21
'MO25-1'	'c0438ll'	79.0	[75.1 - 82.5]	87.0	[84.4 - 89.2]	83.3	[80.0 - 86.1]	0.12
'MO20-2'	'a0641m'	78.4	[74.4 - 81.9]	87.0	[84.4 - 89.2]	82.8	[79.4 - 85.6]	0.34
'kh35c'	Ensifer meliloti NBRC 14782	75.1	[71.1 - 78.7]	87.0	[84.4 - 89.2]	79.8	[76.4 - 82.9]	0.13
'SO9-2'	'c0431a'	81.9	[78.0 - 85.2]	87.0	[84.4 - 89.2]	85.7	[82.6 - 88.4]	0.22
'SS19-1'	'c0438ll'	79.2	[75.2 - 82.6]	87.0	[84.5 - 89.2]	83.4	[80.1 - 86.3]	0.19
'MO34-1'	'ak11'	82.4	[78.6 - 85.7]	87.0	[84.5 - 89.3]	86.1	[83.0 - 88.8]	0.16
'SM15-1'	'm270'	66.7	[62.9 - 70.4]	86.9	[84.3 - 89.1]	72.2	[68.8 - 75.5]	0.45
'H1'	'm270'	68.3	[64.4 - 71.9]	86.9	[84.3 - 89.1]	73.7	[70.2 - 76.9]	0.26
'm270'	'MO1-1'	67.6	[63.7 - 71.2]	86.9	[84.3 - 89.2]	73.0	[69.5 - 76.2]	0.59
'ak11'	'MO1-1'	83.2	[79.4 - 86.5]	86.9	[84.4 - 89.2]	86.8	[83.7 - 89.4]	0.25
'MO15-1'	'c0431a'	82.1	[78.3 - 85.5]	86.9	[84.3 - 89.2]	85.9	[82.8 - 88.5]	0.15
'usda1157'	'm270'	75.3	[71.3 - 78.9]	86.9	[84.3 - 89.1]	80.1	[76.6 - 83.1]	0.33
'MO55-2'	'a0641m'	77.1	[73.1 - 80.7]	86.8	[84.2 - 89.0]	81.6	[78.3 - 84.6]	0.32
'MO25-1'	'a0641m'	76.3	[72.3 - 79.8]	86.8	[84.2 - 89.0]	80.9	[77.5 - 83.9]	0.22
'ae608h'	'm270'	74.8	[70.8 - 78.4]	86.8	[84.2 - 89.0]	79.6	[76.2 - 82.6]	0.29
'MO34-1'	'a0641m'	77.1	[73.2 - 80.7]	86.8	[84.2 - 89.0]	81.6	[78.3 - 84.6]	0.32
'ak58'	'kh35c'	79.9	[75.9 - 83.3]	86.8	[84.2 - 89.1]	84.0	[80.7 - 86.8]	0.17
'SS19-1'	'a0643dd'	76.1	[72.1 - 79.6]	86.8	[84.2 - 89.0]	80.7	[77.3 - 83.7]	0.3
'SM15-1'	'c0438ll'	79.9	[76.0 - 83.3]	86.8	[84.2 - 89.0]	84.0	[80.7 - 86.8]	0.16
'SS19-1'	'a0641m'	76.5	[72.5 - 80.0]	86.8	[84.2 - 89.1]	81.1	[77.7 - 84.0]	0.3
'MO20-2'	'a0643dd'	78.3	[74.4 - 81.9]	86.8	[84.2 - 89.0]	82.7	[79.4 - 85.6]	0.34
'MO55-2'	'c0438ll'	80.1	[76.2 - 83.6]	86.7	[84.1 - 89.0]	84.2	[80.9 - 87.0]	0.22
'sm11'	'kh35c'	80.0	[76.1 - 83.5]	86.7	[84.1 - 89.0]	84.1	[80.9 - 86.9]	0.17
'SO9-2'	'c0438ll'	80.8	[76.9 - 84.2]	86.7	[84.0 - 88.9]	84.8	[81.5 - 87.5]	0.2
'MO34-1'	'c0438ll'	80.2	[76.2 - 83.6]	86.7	[84.1 - 89.0]	84.2	[81.0 - 87.0]	0.22
'a0641m'	'MO1-1'	77.7	[73.8 - 81.3]	86.7	[84.1 - 89.0]	82.1	[78.8 - 85.1]	0.41
'MO25-1'	'a0643dd'	76.1	[72.2 - 79.7]	86.7	[84.1 - 88.9]	80.8	[77.4 - 83.7]	0.23
'MO15-1'	'm270'	68.4	[64.5 - 72.1]	86.6	[84.0 - 88.9]	73.8	[70.3 - 77.0]	0.42
'c0438ll'	'MO1-1'	81.1	[77.2 - 84.5]	86.6	[84.0 - 88.9]	85.0	[81.8 - 87.7]	0.31
'MO47-2'	'c0438ll'	76.7	[72.7 - 80.3]	86.6	[84.0 - 88.9]	81.2	[77.9 - 84.2]	0.19
'SM15-1'	'a0643dd'	76.8	[72.8 - 80.3]	86.6	[83.9 - 88.8]	81.3	[77.9 - 84.2]	0.27
'ae608h'	'kh35c'	79.1	[75.1 - 82.6]	86.6	[84.0 - 88.9]	83.3	[80.0 - 86.1]	0.2
'usda1021'	'kh35c'	81.0	[77.1 - 84.4]	86.6	[84.0 - 88.8]	84.9	[81.7 - 87.6]	0.17
'kh35c'	'm162'	79.8	[75.9 - 83.2]	86.5	[83.9 - 88.8]	83.9	[80.6 - 86.7]	0.08
'SM15-1'	'a0641m'	77.0	[73.0 - 80.6]	86.5	[83.9 - 88.8]	81.5	[78.1 - 84.4]	0.27
'MO47-2'	'a0641m'	74.1	[70.1 - 77.7]	86.5	[83.9 - 88.8]	78.9	[75.5 - 82.0]	0.29
'MO47-2'	'm270'	65.8	[62.0 - 69.4]	86.4	[83.7 - 88.6]	71.3	[67.8 - 74.5]	0.47
'MO15-1'	'c0438ll'	80.0	[76.1 - 83.5]	86.4	[83.8 - 88.7]	84.1	[80.8 - 86.8]	0.13
'MO47-2'	'ak11'	79.8	[75.8 - 83.2]	86.4	[83.8 - 88.6]	83.8	[80.6 - 86.6]	0.13
'a0643dd'	'MO1-1'	77.5	[73.5 - 81.0]	86.4	[83.8 - 88.7]	81.9	[78.5 - 84.8]	0.42
'MO55-2'	'a0643dd'	76.9	[72.9 - 80.5]	86.3	[83.7 - 88.6]	81.4	[78.0 - 84.3]	0.33
'MO34-1'	'a0643dd'	77.0	[73.0 - 80.5]	86.3	[83.6 - 88.6]	81.4	[78.0 - 84.3]	0.33
'SO9-2'	'a0641m'	78.8	[74.8 - 82.3]	86.2	[83.6 - 88.5]	82.9	[79.6 - 85.8]	0.3
'MO15-1'	'a0643dd'	77.0	[73.0 - 80.5]	86.2	[83.6 - 88.5]	81.4	[78.0 - 84.4]	0.24
'SO9-2'	'a0643dd'	77.9	[73.9 - 81.4]	86.2	[83.5 - 88.4]	82.2	[78.8 - 85.1]	0.31
'SO9-2'	'm270'	68.5	[64.6 - 72.1]	86.2	[83.6 - 88.5]	73.7	[70.3 - 77.0]	0.48
'MO15-1'	'a0641m'	77.6	[73.6 - 81.1]	86.2	[83.6 - 88.5]	81.9	[78.6 - 84.8]	0.24
'rm41'	'kh35c'	78.8	[74.9 - 82.3]	86.2	[83.6 - 88.5]	83.0	[79.7 - 85.9]	0.15
'ru11'	'kh35c'	74.4	[70.5 - 78.1]	86.2	[83.5 - 88.4]	79.2	[75.7 - 82.2]	0.37
'SS19-1'	'ak75'	79.9	[76.0 - 83.4]	86.1	[83.4 - 88.3]	83.9	[80.6 - 86.7]	0.25
'MO47-2'	'a0643dd'	74.9	[70.9 - 78.5]	86.1	[83.5 - 88.4]	79.6	[76.1 - 82.6]	0.3
'MO25-1'	'ak75'	79.3	[75.3 - 82.7]	86.1	[83.4 - 88.4]	83.3	[80.1 - 86.2]	0.18
'c0431a'	'm270'	70.4	[66.5 - 74.1]	86.0	[83.3 - 88.3]	75.5	[72.1 - 78.7]	0.26
'5a14'	'kh35c'	79.8	[75.8 - 83.2]	85.9	[83.2 - 88.2]	83.7	[80.5 - 86.5]	0.22
'ak83'	'kh35c'	79.5	[75.6 - 83.0]	85.9	[83.3 - 88.2]	83.5	[80.2 - 86.3]	0.29
'SM15-1'	'ak75'	80.4	[76.5 - 83.8]	85.9	[83.2 - 88.2]	84.3	[81.0 - 87.0]	0.22
'ak11'	'm270'	72.2	[68.2 - 75.8]	85.9	[83.2 - 88.2]	77.1	[73.6 - 80.2]	0.34
'MO20-2'	'ak75'	80.4	[76.5 - 83.8]	85.9	[83.3 - 88.2]	84.3	[81.1 - 87.1]	0.29
'SO9-2'	'ak75'	78.6	[74.7 - 82.1]	85.9	[83.2 - 88.2]	82.8	[79.5 - 85.6]	0.26
'MO34-1'	'ak75'	82.8	[79.0 - 86.1]	85.7	[83.0 - 88.0]	86.2	[83.1 - 88.8]	0.28
'MO15-1'	'ak75'	80.6	[76.7 - 84.0]	85.7	[83.0 - 88.0]	84.4	[81.2 - 87.2]	0.19
'MO55-2'	'ak75'	82.8	[78.9 - 86.0]	85.7	[83.0 - 88.0]	86.2	[83.1 - 88.8]	0.28
'c0431a'	'kh35c'	84.5	[80.7 - 87.6]	85.5	[82.8 - 87.8]	87.6	[84.6 - 90.0]	0.23
'ak75'	'MO1-1'	83.1	[79.3 - 86.4]	85.4	[82.7 - 87.7]	86.5	[83.4 - 89.1]	0.37
'1a42'	'm270'	67.0	[63.2 - 70.7]	85.4	[82.7 - 87.8]	72.3	[68.8 - 75.5]	0.32
'c0438ll'	'm270'	74.1	[70.1 - 77.7]	85.2	[82.5 - 87.6]	78.7	[75.2 - 81.8]	0.28
'ak11'	'kh35c'	80.3	[76.3 - 83.7]	85.1	[82.4 - 87.5]	84.0	[80.8 - 86.8]	0.16
'a0643dd'	'm270'	72.7	[68.7 - 76.3]	85.0	[82.2 - 87.3]	77.4	[74.0 - 80.5]	0.17
'MO47-2'	'ak75'	79.7	[75.7 - 83.1]	84.9	[82.1 - 87.2]	83.5	[80.2 - 86.3]	0.25
'a0641m'	'm270'	74.7	[70.7 - 78.3]	84.7	[82.0 - 87.1]	79.1	[75.7 - 82.2]	0.18
'c0438ll'	'kh35c'	79.4	[75.4 - 82.9]	84.3	[81.5 - 86.7]	83.1	[79.8 - 86.0]	0.21
'ak75'	'm270'	70.9	[67.0 - 74.5]	84.3	[81.5 - 86.7]	75.7	[72.2 - 78.9]	0.22
'kh35c'	'm270'	68.5	[64.6 - 72.2]	84.2	[81.4 - 86.6]	73.5	[70.0 - 76.7]	0.5
'a0641m'	'kh35c'	77.7	[73.8 - 81.3]	84.1	[81.3 - 86.5]	81.7	[78.3 - 84.6]	0.32
'a0643dd'	'kh35c'	76.7	[72.7 - 80.2]	84.1	[81.3 - 86.5]	80.8	[77.4 - 83.8]	0.32
'ak75'	'kh35c'	80.3	[76.4 - 83.7]	83.7	[80.9 - 86.1]	83.8	[80.5 - 86.6]	0.28
'm162'	Ensifer arboris LMG 14919	50.1	[46.6 - 53.5]	41.7	[39.2 - 44.3]	48.2	[45.2 - 51.3]	0.1
'usda1021'	Ensifer arboris LMG 14919	49.6	[46.1 - 53.0]	41.6	[39.1 - 44.1]	47.7	[44.7 - 50.8]	0.01
't073'	Ensifer arboris LMG 14919	50.0	[46.6 - 53.5]	41.6	[39.1 - 44.1]	48.2	[45.1 - 51.2]	0.01
'sm11'	Ensifer arboris LMG 14919	48.9	[45.4 - 52.3]	41.6	[39.1 - 44.2]	47.2	[44.1 - 50.2]	0.01
'MA10-1'	Ensifer arboris LMG 14919	52.5	[49.0 - 56.0]	41.6	[39.1 - 44.2]	50.2	[47.2 - 53.3]	0.15
'ae608h'	Ensifer arboris LMG 14919	48.7	[45.3 - 52.1]	41.6	[39.1 - 44.2]	47.0	[44.0 - 50.1]	0.03
'ru11'	Ensifer arboris LMG 14919	46.0	[42.6 - 49.4]	41.6	[39.1 - 44.1]	44.7	[41.7 - 47.7]	0.19
'MO15-1'	Ensifer arboris LMG 14919	51.3	[47.8 - 54.7]	41.6	[39.1 - 44.1]	49.2	[46.2 - 52.2]	0.1
'SO9-2'	Ensifer arboris LMG 14919	51.0	[47.6 - 54.5]	41.5	[39.0 - 44.0]	48.9	[45.9 - 52.0]	0.16
'bl225c'	Ensifer arboris LMG 14919	50.0	[46.5 - 53.4]	41.5	[39.0 - 44.0]	48.1	[45.0 - 51.1]	0.01
'gr4'	Ensifer arboris LMG 14919	49.9	[46.5 - 53.3]	41.5	[39.0 - 44.0]	48.0	[45.0 - 51.1]	0.0
'MO26-2'	Ensifer arboris LMG 14919	51.9	[48.5 - 55.4]	41.5	[39.0 - 44.0]	49.7	[46.7 - 52.8]	0.18
'ak83'	Ensifer arboris LMG 14919	49.4	[46.0 - 52.8]	41.5	[39.0 - 44.1]	47.6	[44.6 - 50.6]	0.11
'SM15-1'	Ensifer arboris LMG 14919	52.2	[48.8 - 55.7]	41.5	[39.0 - 44.1]	50.0	[46.9 - 53.0]	0.13
'MO53-2'	Ensifer arboris LMG 14919	53.2	[49.7 - 56.6]	41.5	[39.0 - 44.0]	50.7	[47.6 - 53.8]	0.27
'MO20-2'	Ensifer arboris LMG 14919	52.1	[48.7 - 55.6]	41.5	[39.0 - 44.0]	49.9	[46.8 - 52.9]	0.19
'kh35c'	Ensifer arboris LMG 14919	52.4	[48.9 - 55.8]	41.5	[39.0 - 44.0]	50.1	[47.0 - 53.1]	0.18
'MO1-1'	Ensifer arboris LMG 14919	53.2	[49.7 - 56.7]	41.5	[39.0 - 44.0]	50.8	[47.7 - 53.8]	0.27
'MO55-2'	Ensifer arboris LMG 14919	52.7	[49.2 - 56.2]	41.5	[39.0 - 44.1]	50.4	[47.3 - 53.4]	0.18
'MA13-2'	Ensifer arboris LMG 14919	52.3	[48.8 - 55.7]	41.5	[39.0 - 44.1]	50.0	[47.0 - 53.1]	0.19
'ccmmb554'	Ensifer arboris LMG 14919	51.7	[48.2 - 55.1]	41.5	[39.0 - 44.0]	49.5	[46.4 - 52.5]	0.19
'bo21cc'	Ensifer arboris LMG 14919	50.8	[47.3 - 54.2]	41.5	[39.0 - 44.0]	48.7	[45.7 - 51.8]	0.09
'ak58'	Ensifer arboris LMG 14919	50.2	[46.8 - 53.7]	41.5	[39.0 - 44.1]	48.3	[45.3 - 51.3]	0.01
'5a14'	Ensifer arboris LMG 14919	49.4	[45.9 - 52.8]	41.5	[39.0 - 44.1]	47.6	[44.5 - 50.6]	0.05
'MO35-1'	Ensifer arboris LMG 14919	52.2	[48.7 - 55.6]	41.5	[39.0 - 44.0]	49.9	[46.9 - 53.0]	0.2
'MO34-1'	Ensifer arboris LMG 14919	52.7	[49.2 - 56.1]	41.5	[39.0 - 44.1]	50.3	[47.3 - 53.4]	0.18
'MO56-1'	Ensifer arboris LMG 14919	52.3	[48.8 - 55.8]	41.5	[39.0 - 44.0]	50.0	[47.0 - 53.1]	0.1
'MO41-1'	Ensifer arboris LMG 14919	52.1	[48.6 - 55.5]	41.5	[39.0 - 44.1]	49.8	[46.8 - 52.9]	0.22
'SO14-2'	Ensifer arboris LMG 14919	51.9	[48.5 - 55.4]	41.5	[39.0 - 44.0]	49.7	[46.7 - 52.8]	0.2
'MO47-2'	Ensifer arboris LMG 14919	51.2	[47.7 - 54.6]	41.5	[39.0 - 44.0]	49.1	[46.0 - 52.1]	0.15
'kh46'	Ensifer arboris LMG 14919	50.1	[46.7 - 53.5]	41.4	[38.9 - 44.0]	48.2	[45.1 - 51.2]	0.08
'MO28-1'	Ensifer arboris LMG 14919	51.0	[47.6 - 54.4]	41.4	[38.9 - 44.0]	48.9	[45.9 - 52.0]	0.11
'usda1157'	Ensifer arboris LMG 14919	49.0	[45.6 - 52.5]	41.4	[38.9 - 43.9]	47.3	[44.2 - 50.3]	0.01
'SS19-1'	Ensifer arboris LMG 14919	51.7	[48.3 - 55.2]	41.4	[38.9 - 43.9]	49.5	[46.5 - 52.6]	0.16
'MO4-2'	Ensifer arboris LMG 14919	51.0	[47.6 - 54.4]	41.4	[38.9 - 44.0]	48.9	[45.9 - 52.0]	0.11
'MO19'	Ensifer arboris LMG 14919	51.9	[48.4 - 55.3]	41.4	[38.9 - 44.0]	49.6	[46.6 - 52.7]	0.09
'rmo17'	Ensifer arboris LMG 14919	51.8	[48.4 - 55.3]	41.4	[38.9 - 44.0]	49.6	[46.6 - 52.7]	0.21
'MO25-1'	Ensifer arboris LMG 14919	51.1	[47.6 - 54.5]	41.4	[38.9 - 44.0]	49.0	[45.9 - 52.0]	0.08
'2011'	Ensifer arboris LMG 14919	51.5	[48.0 - 54.9]	41.4	[39.0 - 44.0]	49.3	[46.3 - 52.4]	0.14
'rm41'	Ensifer arboris LMG 14919	48.9	[45.5 - 52.4]	41.3	[38.8 - 43.9]	47.2	[44.1 - 50.2]	0.03
'm270'	Ensifer arboris LMG 14919	42.6	[39.2 - 46.0]	41.2	[38.7 - 43.8]	41.7	[38.7 - 44.7]	0.32
'c0438ll'	Ensifer arboris LMG 14919	50.4	[47.0 - 53.9]	41.0	[38.5 - 43.5]	48.3	[45.3 - 51.4]	0.04
'ak11'	Ensifer arboris LMG 14919	50.3	[46.8 - 53.7]	41.0	[38.5 - 43.5]	48.2	[45.1 - 51.2]	0.02
'H1'	Ensifer arboris LMG 14919	50.9	[47.5 - 54.4]	40.9	[38.4 - 43.4]	48.7	[45.7 - 51.8]	0.06
'a0643dd'	Ensifer arboris LMG 14919	48.0	[44.6 - 51.5]	40.8	[38.3 - 43.3]	46.2	[43.2 - 49.3]	0.15
'1a42'	Ensifer arboris LMG 14919	50.2	[46.8 - 53.6]	40.7	[38.2 - 43.2]	48.0	[45.0 - 51.1]	0.0
'a0641m'	Ensifer arboris LMG 14919	48.6	[45.2 - 52.0]	40.7	[38.2 - 43.2]	46.7	[43.7 - 49.7]	0.14
'ak75'	Ensifer arboris LMG 14919	48.9	[45.5 - 52.4]	40.6	[38.1 - 43.1]	47.0	[43.9 - 50.0]	0.1
'c0431a'	Ensifer arboris LMG 14919	49.5	[46.1 - 53.0]	40.5	[38.0 - 43.0]	47.4	[44.4 - 50.5]	0.06
'usda1157'	Ensifer medicae USDA 1037	53.8	[50.3 - 57.2]	33.9	[31.5 - 36.4]	48.6	[45.6 - 51.6]	0.87
'sm11'	Ensifer medicae USDA 1037	54.1	[50.6 - 57.6]	33.9	[31.5 - 36.4]	48.8	[45.8 - 51.9]	0.87
'ru11'	Ensifer medicae USDA 1037	51.1	[47.6 - 54.5]	33.9	[31.5 - 36.4]	46.5	[43.5 - 49.6]	0.67
'5a14'	Ensifer medicae USDA 1037	53.9	[50.4 - 57.4]	33.8	[31.4 - 36.3]	48.7	[45.6 - 51.7]	0.82
'bl225c'	Ensifer medicae USDA 1037	56.2	[52.6 - 59.7]	33.8	[31.4 - 36.3]	50.3	[47.3 - 53.4]	0.87
'usda1021'	Ensifer medicae USDA 1037	54.7	[51.1 - 58.2]	33.8	[31.3 - 36.3]	49.2	[46.2 - 52.3]	0.88
'gr4'	Ensifer medicae USDA 1037	52.0	[48.6 - 55.5]	33.7	[31.3 - 36.2]	47.2	[44.2 - 50.2]	0.86
'SO9-2'	Ensifer medicae USDA 1037	57.1	[53.5 - 60.6]	33.7	[31.3 - 36.2]	51.0	[47.9 - 54.1]	1.03
'ae608h'	Ensifer medicae USDA 1037	53.9	[50.4 - 57.3]	33.7	[31.3 - 36.3]	48.6	[45.6 - 51.7]	0.84
'SO14-2'	Ensifer medicae USDA 1037	56.1	[52.5 - 59.6]	33.6	[31.2 - 36.1]	50.2	[47.1 - 53.2]	1.07
'MO53-2'	Ensifer medicae USDA 1037	56.3	[52.7 - 59.7]	33.6	[31.2 - 36.1]	50.3	[47.3 - 53.4]	1.14
'kh46'	Ensifer medicae USDA 1037	55.4	[51.8 - 58.9]	33.6	[31.2 - 36.1]	49.7	[46.6 - 52.7]	0.94
'kh35c'	Ensifer medicae USDA 1037	57.2	[53.6 - 60.7]	33.6	[31.2 - 36.2]	51.0	[47.9 - 54.1]	1.04
'MO25-1'	Ensifer medicae USDA 1037	56.3	[52.7 - 59.8]	33.6	[31.2 - 36.1]	50.3	[47.3 - 53.4]	0.95
'MO56-1'	Ensifer medicae USDA 1037	56.4	[52.9 - 59.9]	33.6	[31.2 - 36.1]	50.4	[47.4 - 53.5]	0.97
'bo21cc'	Ensifer medicae USDA 1037	55.4	[51.8 - 58.9]	33.6	[31.2 - 36.1]	49.7	[46.6 - 52.7]	0.96
'ak58'	Ensifer medicae USDA 1037	53.7	[50.2 - 57.2]	33.6	[31.1 - 36.1]	48.4	[45.4 - 51.4]	0.87
'SM15-1'	Ensifer medicae USDA 1037	56.5	[52.9 - 60.0]	33.6	[31.2 - 36.1]	50.5	[47.4 - 53.6]	0.99
'ccmmb554'	Ensifer medicae USDA 1037	56.4	[52.8 - 59.9]	33.6	[31.2 - 36.1]	50.4	[47.4 - 53.5]	1.05
'ak83'	Ensifer medicae USDA 1037	52.6	[49.2 - 56.1]	33.6	[31.1 - 36.1]	47.6	[44.6 - 50.6]	0.75
'MO20-2'	Ensifer medicae USDA 1037	57.3	[53.8 - 60.9]	33.6	[31.2 - 36.1]	51.1	[48.0 - 54.2]	1.06
'MO19'	Ensifer medicae USDA 1037	54.7	[51.2 - 58.2]	33.6	[31.2 - 36.1]	49.2	[46.1 - 52.2]	0.95
'rm41'	Ensifer medicae USDA 1037	54.7	[51.2 - 58.2]	33.6	[31.2 - 36.2]	49.2	[46.1 - 52.2]	0.89
'2011'	Ensifer medicae USDA 1037	55.0	[51.5 - 58.5]	33.6	[31.2 - 36.1]	49.4	[46.4 - 52.5]	1.01
'SS19-1'	Ensifer medicae USDA 1037	56.6	[53.1 - 60.1]	33.6	[31.2 - 36.1]	50.6	[47.5 - 53.7]	1.02
'MO4-2'	Ensifer medicae USDA 1037	54.3	[50.8 - 57.8]	33.5	[31.1 - 36.0]	48.8	[45.8 - 51.9]	0.98
'MO26-2'	Ensifer medicae USDA 1037	55.4	[51.9 - 58.9]	33.5	[31.1 - 36.0]	49.7	[46.6 - 52.7]	1.04
'MO34-1'	Ensifer medicae USDA 1037	55.9	[52.3 - 59.3]	33.5	[31.1 - 36.0]	50.0	[46.9 - 53.1]	1.05
'MO47-2'	Ensifer medicae USDA 1037	55.7	[52.2 - 59.2]	33.5	[31.1 - 36.0]	49.9	[46.8 - 52.9]	1.01
'a0643dd'	Ensifer medicae USDA 1037	51.8	[48.3 - 55.2]	33.5	[31.1 - 36.0]	46.9	[43.9 - 50.0]	0.72
'rmo17'	Ensifer medicae USDA 1037	55.5	[51.9 - 59.0]	33.5	[31.0 - 36.0]	49.7	[46.6 - 52.7]	1.07
'MO28-1'	Ensifer medicae USDA 1037	54.3	[50.8 - 57.8]	33.5	[31.1 - 36.0]	48.8	[45.8 - 51.9]	0.97
'MO41-1'	Ensifer medicae USDA 1037	55.3	[51.7 - 58.7]	33.5	[31.1 - 36.1]	49.6	[46.5 - 52.6]	1.09
'MA13-2'	Ensifer medicae USDA 1037	54.7	[51.2 - 58.2]	33.5	[31.1 - 36.0]	49.1	[46.1 - 52.2]	1.05
'MO15-1'	Ensifer medicae USDA 1037	55.8	[52.3 - 59.3]	33.5	[31.1 - 36.0]	50.0	[46.9 - 53.0]	0.96
'MO35-1'	Ensifer medicae USDA 1037	55.3	[51.8 - 58.8]	33.5	[31.1 - 36.0]	49.6	[46.6 - 52.7]	1.06
'MO55-2'	Ensifer medicae USDA 1037	55.9	[52.3 - 59.4]	33.5	[31.1 - 36.0]	50.0	[47.0 - 53.1]	1.04
'MA10-1'	Ensifer medicae USDA 1037	55.2	[51.7 - 58.7]	33.4	[31.0 - 35.9]	49.5	[46.4 - 52.5]	1.02
'H1'	Ensifer medicae USDA 1037	55.8	[52.3 - 59.3]	33.4	[31.0 - 35.9]	49.9	[46.9 - 53.0]	0.8
'm270'	Ensifer medicae USDA 1037	46.3	[42.9 - 49.7]	33.4	[30.9 - 35.9]	42.7	[39.7 - 45.7]	0.54
'MO1-1'	Ensifer medicae USDA 1037	57.0	[53.5 - 60.5]	33.4	[31.0 - 35.9]	50.8	[47.7 - 53.9]	1.13
'c0438ll'	Ensifer medicae USDA 1037	54.1	[50.6 - 57.6]	33.3	[30.9 - 35.8]	48.6	[45.6 - 51.7]	0.83
'1a42'	Ensifer medicae USDA 1037	52.9	[49.4 - 56.3]	33.3	[30.9 - 35.8]	47.7	[44.6 - 50.7]	0.87
'a0641m'	Ensifer medicae USDA 1037	52.0	[48.5 - 55.4]	33.3	[30.9 - 35.9]	47.0	[44.0 - 50.0]	0.72
'm162'	Ensifer medicae USDA 1037	53.1	[49.6 - 56.6]	33.3	[30.9 - 35.8]	47.9	[44.8 - 50.9]	0.97
't073'	Ensifer medicae USDA 1037	51.5	[48.0 - 54.9]	33.2	[30.8 - 35.8]	46.6	[43.6 - 49.6]	0.85
'c0431a'	Ensifer medicae USDA 1037	55.1	[51.5 - 58.6]	33.2	[30.8 - 35.7]	49.3	[46.2 - 52.3]	0.81
'ak75'	Ensifer medicae USDA 1037	50.5	[47.0 - 53.9]	33.1	[30.7 - 35.6]	45.8	[42.8 - 48.8]	0.77
'ak11'	Ensifer medicae USDA 1037	52.6	[49.2 - 56.1]	33.1	[30.7 - 35.6]	47.4	[44.4 - 50.5]	0.89
'usda1021'	Ensifer aridi LMR001	31.0	[27.7 - 34.6]	27.9	[25.6 - 30.4]	29.2	[26.3 - 32.3]	0.29
'ae608h'	Ensifer saheli LMG 7837	30.1	[26.7 - 33.7]	27.9	[25.5 - 30.4]	28.4	[25.5 - 31.6]	1.6
'MA13-2'	Ensifer aridi LMR001	32.8	[29.4 - 36.3]	27.9	[25.5 - 30.4]	30.6	[27.6 - 33.7]	0.47
'usda1021'	Ensifer saheli LMG 7837	29.6	[26.2 - 33.2]	27.9	[25.5 - 30.4]	28.1	[25.1 - 31.2]	1.57
'5a14'	Ensifer aridi LMR001	31.0	[27.6 - 34.6]	27.9	[25.6 - 30.4]	29.2	[26.3 - 32.3]	0.24
't073'	Ensifer aridi LMR001	32.0	[28.6 - 35.6]	27.9	[25.5 - 30.3]	30.0	[27.1 - 33.1]	0.27
'bo21cc'	Ensifer saheli LMG 7837	29.7	[26.3 - 33.3]	27.8	[25.4 - 30.3]	28.1	[25.2 - 31.2]	1.49
'5a14'	Ensifer saheli LMG 7837	29.6	[26.2 - 33.2]	27.8	[25.5 - 30.3]	28.1	[25.2 - 31.2]	1.62
'rm41'	Ensifer aridi LMR001	31.3	[28.0 - 34.9]	27.8	[25.5 - 30.3]	29.5	[26.5 - 32.6]	0.31
'sm11'	Ensifer saheli LMG 7837	29.7	[26.3 - 33.3]	27.8	[25.5 - 30.3]	28.1	[25.2 - 31.2]	1.57
'ae608h'	Ensifer aridi LMR001	31.4	[28.0 - 34.9]	27.8	[25.5 - 30.3]	29.5	[26.5 - 32.6]	0.26
'MO15-1'	Ensifer saheli LMG 7837	30.7	[27.4 - 34.3]	27.8	[25.4 - 30.3]	29.0	[26.0 - 32.1]	1.48
'usda1157'	Ensifer aridi LMR001	31.3	[27.9 - 34.9]	27.8	[25.4 - 30.3]	29.4	[26.5 - 32.5]	0.29
'ru11'	Ensifer aridi LMR001	30.1	[26.7 - 33.7]	27.8	[25.4 - 30.3]	28.4	[25.5 - 31.5]	0.09
'sm11'	Ensifer aridi LMR001	31.2	[27.8 - 34.7]	27.8	[25.4 - 30.3]	29.3	[26.4 - 32.4]	0.29
'm162'	Ensifer saheli LMG 7837	30.4	[27.0 - 34.0]	27.8	[25.4 - 30.3]	28.7	[25.8 - 31.8]	1.48
'ak83'	Ensifer aridi LMR001	31.3	[27.9 - 34.9]	27.8	[25.4 - 30.3]	29.4	[26.5 - 32.5]	0.17
'MO56-1'	Ensifer saheli LMG 7837	30.8	[27.4 - 34.4]	27.8	[25.4 - 30.3]	29.0	[26.1 - 32.1]	1.48
'MA10-1'	Ensifer saheli LMG 7837	30.8	[27.4 - 34.4]	27.8	[25.4 - 30.3]	29.0	[26.1 - 32.1]	1.43
'ak83'	Ensifer saheli LMG 7837	29.6	[26.3 - 33.3]	27.8	[25.5 - 30.3]	28.1	[25.2 - 31.2]	1.69
'ru11'	Ensifer saheli LMG 7837	29.4	[26.0 - 33.0]	27.8	[25.4 - 30.3]	27.9	[25.0 - 31.0]	1.77
'ak75'	Ensifer aridi LMR001	29.7	[26.4 - 33.3]	27.8	[25.4 - 30.3]	28.2	[25.2 - 31.3]	0.18
'ak58'	Ensifer saheli LMG 7837	30.0	[26.6 - 33.6]	27.8	[25.4 - 30.3]	28.3	[25.4 - 31.4]	1.57
'ak58'	Ensifer aridi LMR001	31.4	[28.0 - 35.0]	27.8	[25.4 - 30.3]	29.5	[26.5 - 32.6]	0.29
'bo21cc'	Ensifer aridi LMR001	32.0	[28.6 - 35.5]	27.8	[25.4 - 30.3]	29.9	[27.0 - 33.0]	0.38
'rmo17'	Ensifer saheli LMG 7837	30.7	[27.3 - 34.3]	27.7	[25.4 - 30.2]	28.9	[26.0 - 32.0]	1.37
'kh46'	Ensifer saheli LMG 7837	30.4	[27.0 - 34.0]	27.7	[25.3 - 30.2]	28.7	[25.8 - 31.8]	1.5
'H1'	Ensifer saheli LMG 7837	29.8	[26.5 - 33.4]	27.7	[25.3 - 30.2]	28.2	[25.3 - 31.3]	1.64
'kh35c'	Ensifer saheli LMG 7837	31.1	[27.7 - 34.7]	27.7	[25.3 - 30.2]	29.2	[26.3 - 32.3]	1.4
'MO34-1'	Ensifer saheli LMG 7837	31.1	[27.8 - 34.7]	27.7	[25.3 - 30.2]	29.2	[26.3 - 32.4]	1.4
'usda1157'	Ensifer saheli LMG 7837	29.9	[26.5 - 33.5]	27.7	[25.4 - 30.2]	28.2	[25.3 - 31.4]	1.57
'MO41-1'	Ensifer aridi LMR001	32.4	[29.0 - 36.0]	27.7	[25.3 - 30.1]	30.2	[27.3 - 33.3]	0.5
'MO25-1'	Ensifer saheli LMG 7837	30.5	[27.1 - 34.1]	27.7	[25.3 - 30.2]	28.8	[25.8 - 31.9]	1.5
'SS19-1'	Ensifer saheli LMG 7837	30.8	[27.4 - 34.4]	27.7	[25.4 - 30.2]	29.0	[26.1 - 32.1]	1.42
'm162'	Ensifer aridi LMR001	31.9	[28.6 - 35.5]	27.7	[25.3 - 30.2]	29.9	[26.9 - 33.0]	0.38
'MO53-2'	Ensifer saheli LMG 7837	31.5	[28.1 - 35.1]	27.7	[25.4 - 30.2]	29.6	[26.6 - 32.7]	1.3
'kh46'	Ensifer aridi LMR001	31.5	[28.2 - 35.1]	27.7	[25.4 - 30.2]	29.6	[26.7 - 32.7]	0.36
'gr4'	Ensifer saheli LMG 7837	30.4	[27.0 - 34.0]	27.7	[25.3 - 30.1]	28.6	[25.7 - 31.8]	1.58
'kh35c'	Ensifer aridi LMR001	32.7	[29.3 - 36.3]	27.7	[25.3 - 30.2]	30.5	[27.6 - 33.6]	0.46
't073'	Ensifer saheli LMG 7837	30.2	[26.9 - 33.8]	27.7	[25.4 - 30.2]	28.5	[25.6 - 31.7]	1.59
'rmo17'	Ensifer aridi LMR001	32.2	[28.9 - 35.8]	27.7	[25.3 - 30.2]	30.1	[27.2 - 33.2]	0.49
'gr4'	Ensifer aridi LMR001	32.2	[28.8 - 35.8]	27.7	[25.4 - 30.2]	30.1	[27.2 - 33.2]	0.28
'SM15-1'	Ensifer saheli LMG 7837	30.8	[27.4 - 34.4]	27.7	[25.4 - 30.2]	29.0	[26.1 - 32.1]	1.45
'ccmmb554'	Ensifer saheli LMG 7837	30.9	[27.6 - 34.5]	27.7	[25.4 - 30.2]	29.1	[26.2 - 32.2]	1.39
'ak75'	Ensifer saheli LMG 7837	27.9	[24.6 - 31.5]	27.7	[25.4 - 30.2]	26.7	[23.8 - 29.8]	1.68
'2011'	Ensifer saheli LMG 7837	31.3	[27.9 - 34.9]	27.7	[25.4 - 30.2]	29.4	[26.5 - 32.5]	1.44
'MO19'	Ensifer aridi LMR001	32.2	[28.8 - 35.7]	27.7	[25.3 - 30.2]	30.1	[27.1 - 33.2]	0.37
'c0438ll'	Ensifer aridi LMR001	31.0	[27.6 - 34.6]	27.7	[25.3 - 30.1]	29.2	[26.2 - 32.3]	0.25
'rm41'	Ensifer saheli LMG 7837	29.9	[26.5 - 33.5]	27.7	[25.3 - 30.2]	28.3	[25.4 - 31.4]	1.55
'MO19'	Ensifer saheli LMG 7837	30.4	[27.0 - 34.0]	27.7	[25.3 - 30.2]	28.6	[25.7 - 31.7]	1.49
'SO9-2'	Ensifer saheli LMG 7837	30.7	[27.3 - 34.2]	27.7	[25.4 - 30.2]	28.9	[26.0 - 32.0]	1.42
'MO20-2'	Ensifer saheli LMG 7837	31.1	[27.8 - 34.7]	27.7	[25.3 - 30.2]	29.3	[26.3 - 32.4]	1.38
'MO47-2'	Ensifer saheli LMG 7837	30.7	[27.3 - 34.3]	27.7	[25.4 - 30.2]	28.9	[26.0 - 32.0]	1.43
'MO55-2'	Ensifer saheli LMG 7837	31.1	[27.7 - 34.7]	27.7	[25.3 - 30.2]	29.2	[26.3 - 32.3]	1.4
'ak11'	Ensifer aridi LMR001	31.0	[27.6 - 34.6]	27.6	[25.2 - 30.0]	29.1	[26.2 - 32.2]	0.3
'MO26-2'	Ensifer saheli LMG 7837	31.0	[27.6 - 34.6]	27.6	[25.3 - 30.1]	29.1	[26.2 - 32.2]	1.4
'SM15-1'	Ensifer aridi LMR001	32.7	[29.3 - 36.2]	27.6	[25.3 - 30.1]	30.4	[27.5 - 33.5]	0.41
'MO41-1'	Ensifer saheli LMG 7837	31.1	[27.8 - 34.7]	27.6	[25.2 - 30.1]	29.2	[26.3 - 32.3]	1.36
'MO47-2'	Ensifer aridi LMR001	31.7	[28.3 - 35.2]	27.6	[25.3 - 30.1]	29.7	[26.7 - 32.8]	0.43
'MO28-1'	Ensifer aridi LMR001	32.1	[28.7 - 35.7]	27.6	[25.2 - 30.1]	30.0	[27.1 - 33.1]	0.39
'MO35-1'	Ensifer saheli LMG 7837	31.1	[27.8 - 34.7]	27.6	[25.2 - 30.1]	29.2	[26.3 - 32.3]	1.38
'a0641m'	Ensifer aridi LMR001	30.4	[27.0 - 34.0]	27.6	[25.2 - 30.1]	28.6	[25.7 - 31.7]	0.14
'MA10-1'	Ensifer aridi LMR001	32.4	[29.0 - 36.0]	27.6	[25.2 - 30.1]	30.2	[27.3 - 33.3]	0.43
'MO28-1'	Ensifer saheli LMG 7837	31.0	[27.6 - 34.6]	27.6	[25.2 - 30.1]	29.1	[26.2 - 32.2]	1.47
'ak11'	Ensifer saheli LMG 7837	29.4	[26.1 - 33.1]	27.6	[25.2 - 30.1]	27.9	[25.0 - 31.0]	1.56
'a0643dd'	Ensifer aridi LMR001	29.5	[26.1 - 33.1]	27.6	[25.3 - 30.1]	27.9	[25.0 - 31.0]	0.14
'MO34-1'	Ensifer aridi LMR001	32.3	[28.9 - 35.9]	27.6	[25.2 - 30.1]	30.2	[27.2 - 33.3]	0.46
'MO4-2'	Ensifer saheli LMG 7837	31.0	[27.6 - 34.6]	27.6	[25.2 - 30.1]	29.1	[26.2 - 32.2]	1.47
'MO4-2'	Ensifer aridi LMR001	32.2	[28.8 - 35.7]	27.6	[25.2 - 30.1]	30.0	[27.1 - 33.1]	0.39
'SO14-2'	Ensifer saheli LMG 7837	31.2	[27.8 - 34.7]	27.6	[25.3 - 30.1]	29.3	[26.3 - 32.4]	1.38
'bl225c'	Ensifer aridi LMR001	31.6	[28.2 - 35.2]	27.6	[25.3 - 30.1]	29.6	[26.7 - 32.7]	0.29
'MO1-1'	Ensifer saheli LMG 7837	31.2	[27.8 - 34.8]	27.6	[25.3 - 30.1]	29.3	[26.4 - 32.4]	1.31
'c0438ll'	Ensifer saheli LMG 7837	29.3	[25.9 - 32.9]	27.6	[25.2 - 30.1]	27.8	[24.8 - 30.9]	1.61
'bl225c'	Ensifer saheli LMG 7837	30.2	[26.9 - 33.8]	27.6	[25.3 - 30.1]	28.5	[25.6 - 31.6]	1.57
'a0643dd'	Ensifer saheli LMG 7837	28.8	[25.4 - 32.4]	27.6	[25.2 - 30.1]	27.3	[24.4 - 30.4]	1.72
'MO26-2'	Ensifer aridi LMR001	32.5	[29.1 - 36.0]	27.6	[25.3 - 30.1]	30.3	[27.4 - 33.4]	0.46
'MO56-1'	Ensifer aridi LMR001	32.8	[29.5 - 36.4]	27.6	[25.2 - 30.1]	30.6	[27.6 - 33.7]	0.38
'MO55-2'	Ensifer aridi LMR001	32.3	[28.9 - 35.9]	27.6	[25.2 - 30.1]	30.1	[27.2 - 33.2]	0.46
'ccmmb554'	Ensifer aridi LMR001	32.4	[29.0 - 35.9]	27.6	[25.2 - 30.1]	30.2	[27.3 - 33.3]	0.47
'MA13-2'	Ensifer saheli LMG 7837	30.9	[27.6 - 34.5]	27.6	[25.2 - 30.1]	29.1	[26.2 - 32.2]	1.39
'SO14-2'	Ensifer aridi LMR001	32.5	[29.1 - 36.1]	27.5	[25.1 - 30.0]	30.3	[27.4 - 33.4]	0.48
'MO35-1'	Ensifer aridi LMR001	32.4	[29.1 - 36.0]	27.5	[25.2 - 30.0]	30.2	[27.3 - 33.3]	0.48
'SS19-1'	Ensifer aridi LMR001	32.4	[29.0 - 36.0]	27.5	[25.1 - 30.0]	30.2	[27.3 - 33.3]	0.44
'm270'	Ensifer saheli LMG 7837	26.8	[23.4 - 30.4]	27.5	[25.2 - 30.0]	25.7	[22.8 - 28.8]	1.9
'MO53-2'	Ensifer aridi LMR001	32.9	[29.5 - 36.5]	27.5	[25.1 - 30.0]	30.6	[27.7 - 33.7]	0.56
'MO1-1'	Ensifer aridi LMR001	32.3	[28.9 - 35.9]	27.5	[25.2 - 30.0]	30.1	[27.2 - 33.2]	0.55
'MO25-1'	Ensifer aridi LMR001	31.8	[28.5 - 35.4]	27.5	[25.2 - 30.0]	29.8	[26.9 - 32.9]	0.36
'MO20-2'	Ensifer aridi LMR001	32.5	[29.1 - 36.1]	27.5	[25.2 - 30.0]	30.3	[27.4 - 33.4]	0.48
'1a42'	Ensifer aridi LMR001	30.7	[27.3 - 34.3]	27.5	[25.2 - 30.0]	28.9	[26.0 - 32.0]	0.28
'a0641m'	Ensifer saheli LMG 7837	28.9	[25.5 - 32.5]	27.5	[25.1 - 30.0]	27.4	[24.5 - 30.5]	1.72
'm270'	Ensifer aridi LMR001	28.3	[25.0 - 32.0]	27.5	[25.1 - 30.0]	27.0	[24.1 - 30.1]	0.04
'2011'	Ensifer aridi LMR001	32.4	[29.0 - 36.0]	27.5	[25.2 - 30.0]	30.2	[27.3 - 33.3]	0.42
'H1'	Ensifer aridi LMR001	31.7	[28.4 - 35.3]	27.5	[25.2 - 30.0]	29.7	[26.8 - 32.8]	0.22
'MO15-1'	Ensifer aridi LMR001	32.3	[29.0 - 35.9]	27.5	[25.2 - 30.0]	30.2	[27.2 - 33.3]	0.38
'SO9-2'	Ensifer aridi LMR001	32.3	[28.9 - 35.9]	27.5	[25.2 - 30.0]	30.1	[27.2 - 33.2]	0.45
'c0431a'	Ensifer saheli LMG 7837	29.3	[25.9 - 32.9]	27.4	[25.1 - 29.9]	27.7	[24.8 - 30.8]	1.63
'1a42'	Ensifer saheli LMG 7837	29.6	[26.2 - 33.2]	27.4	[25.1 - 29.9]	28.0	[25.0 - 31.1]	1.58
'c0431a'	Ensifer aridi LMR001	30.5	[27.1 - 34.1]	27.3	[25.0 - 29.8]	28.6	[25.7 - 31.8]	0.23
'5a14'	Ensifer glycinis CCBAU 23380	27.7	[24.4 - 31.4]	26.5	[24.1 - 28.9]	26.3	[23.4 - 29.4]	0.44
'm162'	Ensifer fredii USDA 205	28.2	[24.8 - 31.8]	26.4	[24.0 - 28.8]	26.6	[23.8 - 29.8]	0.19
'bo21cc'	Ensifer glycinis CCBAU 23380	28.8	[25.5 - 32.4]	26.4	[24.1 - 28.9]	27.2	[24.3 - 30.3]	0.3
'kh35c'	Ensifer glycinis CCBAU 23380	29.4	[26.0 - 33.0]	26.4	[24.0 - 28.9]	27.6	[24.7 - 30.7]	0.21
't073'	Ensifer glycinis CCBAU 23380	28.4	[25.0 - 32.0]	26.4	[24.0 - 28.9]	26.8	[23.9 - 29.9]	0.4
'5a14'	Ensifer fredii USDA 205	27.7	[24.3 - 31.3]	26.4	[24.1 - 28.9]	26.2	[23.3 - 29.3]	0.34
'MA13-2'	Ensifer glycinis CCBAU 23380	29.2	[25.8 - 32.8]	26.4	[24.0 - 28.9]	27.4	[24.5 - 30.5]	0.2
'ru11'	Ensifer glycinis CCBAU 23380	27.3	[24.0 - 31.0]	26.4	[24.1 - 28.9]	26.0	[23.1 - 29.1]	0.58
'ae608h'	Ensifer fredii USDA 205	27.7	[24.4 - 31.4]	26.4	[24.0 - 28.9]	26.3	[23.4 - 29.4]	0.32
'ae608h'	Ensifer glycinis CCBAU 23380	28.3	[24.9 - 31.9]	26.4	[24.0 - 28.9]	26.7	[23.8 - 29.8]	0.42
'gr4'	Ensifer glycinis CCBAU 23380	28.9	[25.6 - 32.6]	26.4	[24.1 - 28.9]	27.3	[24.4 - 30.4]	0.39
'sm11'	Ensifer fredii USDA 205	27.7	[24.3 - 31.3]	26.3	[24.0 - 28.8]	26.2	[23.3 - 29.3]	0.29
'MO55-2'	Ensifer glycinis CCBAU 23380	28.6	[25.3 - 32.3]	26.3	[23.9 - 28.7]	27.0	[24.1 - 30.1]	0.21
'MO34-1'	Ensifer glycinis CCBAU 23380	28.7	[25.3 - 32.3]	26.3	[23.9 - 28.7]	27.0	[24.1 - 30.1]	0.21
'usda1157'	Ensifer glycinis CCBAU 23380	28.3	[24.9 - 31.9]	26.3	[23.9 - 28.8]	26.7	[23.8 - 29.8]	0.38
'MO19'	Ensifer glycinis CCBAU 23380	28.8	[25.5 - 32.4]	26.3	[24.0 - 28.8]	27.1	[24.2 - 30.3]	0.3
'ak83'	Ensifer glycinis CCBAU 23380	27.9	[24.6 - 31.6]	26.3	[24.0 - 28.8]	26.4	[23.6 - 29.6]	0.5
'SM15-1'	Ensifer glycinis CCBAU 23380	29.0	[25.6 - 32.6]	26.3	[24.0 - 28.8]	27.3	[24.4 - 30.4]	0.26
'usda1021'	Ensifer glycinis CCBAU 23380	28.2	[24.9 - 31.9]	26.3	[24.0 - 28.8]	26.7	[23.8 - 29.8]	0.38
'ak75'	Ensifer fredii USDA 205	26.3	[23.0 - 30.0]	26.3	[24.0 - 28.8]	25.2	[22.3 - 28.3]	0.39
'ak58'	Ensifer glycinis CCBAU 23380	27.9	[24.5 - 31.5]	26.3	[23.9 - 28.8]	26.4	[23.5 - 29.5]	0.38
'ak58'	Ensifer fredii USDA 205	27.8	[24.5 - 31.4]	26.3	[23.9 - 28.8]	26.3	[23.4 - 29.4]	0.28
'kh46'	Ensifer fredii USDA 205	28.3	[24.9 - 31.9]	26.3	[23.9 - 28.8]	26.7	[23.8 - 29.8]	0.22
'rm41'	Ensifer fredii USDA 205	27.9	[24.6 - 31.6]	26.3	[23.9 - 28.8]	26.4	[23.5 - 29.5]	0.26
'ak75'	Ensifer glycinis CCBAU 23380	26.2	[22.8 - 29.8]	26.3	[23.9 - 28.8]	25.0	[22.1 - 28.1]	0.49
'a0643dd'	Ensifer glycinis CCBAU 23380	26.7	[23.4 - 30.4]	26.3	[23.9 - 28.7]	25.5	[22.6 - 28.6]	0.54
'MO19'	Ensifer fredii USDA 205	28.3	[24.9 - 31.9]	26.3	[24.0 - 28.8]	26.7	[23.8 - 29.8]	0.2
'ru11'	Ensifer fredii USDA 205	27.0	[23.7 - 30.7]	26.3	[24.0 - 28.8]	25.7	[22.8 - 28.8]	0.48
'MO26-2'	Ensifer fredii USDA 205	28.9	[25.5 - 32.5]	26.3	[23.9 - 28.7]	27.2	[24.3 - 30.3]	0.12
'sm11'	Ensifer glycinis CCBAU 23380	27.9	[24.6 - 31.6]	26.3	[23.9 - 28.7]	26.4	[23.5 - 29.5]	0.38
't073'	Ensifer fredii USDA 205	27.8	[24.4 - 31.4]	26.3	[24.0 - 28.8]	26.3	[23.4 - 29.4]	0.31
'ak83'	Ensifer fredii USDA 205	27.5	[24.1 - 31.1]	26.3	[24.0 - 28.8]	26.1	[23.2 - 29.2]	0.4
'm270'	Ensifer fredii USDA 205	25.3	[22.0 - 28.9]	26.3	[24.0 - 28.8]	24.3	[21.4 - 27.4]	0.61
'MA13-2'	Ensifer fredii USDA 205	28.9	[25.5 - 32.5]	26.3	[23.9 - 28.8]	27.2	[24.3 - 30.3]	0.11
'2011'	Ensifer fredii USDA 205	29.0	[25.6 - 32.6]	26.3	[24.0 - 28.8]	27.3	[24.4 - 30.4]	0.15
'usda1157'	Ensifer fredii USDA 205	27.9	[24.5 - 31.5]	26.3	[24.0 - 28.8]	26.4	[23.5 - 29.5]	0.28
'usda1021'	Ensifer fredii USDA 205	27.8	[24.5 - 31.4]	26.3	[24.0 - 28.8]	26.3	[23.5 - 29.5]	0.28
'MO56-1'	Ensifer glycinis CCBAU 23380	29.1	[25.7 - 32.7]	26.3	[24.0 - 28.8]	27.3	[24.4 - 30.4]	0.29
'gr4'	Ensifer fredii USDA 205	28.3	[24.9 - 31.9]	26.3	[23.9 - 28.7]	26.7	[23.8 - 29.8]	0.29
'bl225c'	Ensifer fredii USDA 205	28.4	[25.1 - 32.1]	26.3	[24.0 - 28.8]	26.8	[24.0 - 30.0]	0.28
'2011'	Ensifer glycinis CCBAU 23380	29.2	[25.8 - 32.8]	26.3	[23.9 - 28.7]	27.4	[24.5 - 30.5]	0.25
'm270'	Ensifer glycinis CCBAU 23380	25.3	[21.9 - 28.9]	26.3	[24.0 - 28.8]	24.3	[21.4 - 27.4]	0.71
'MO4-2'	Ensifer fredii USDA 205	28.7	[25.3 - 32.3]	26.2	[23.9 - 28.7]	27.0	[24.1 - 30.1]	0.18
'rm41'	Ensifer glycinis CCBAU 23380	28.2	[24.8 - 31.8]	26.2	[23.9 - 28.7]	26.6	[23.7 - 29.7]	0.36
'SO14-2'	Ensifer glycinis CCBAU 23380	28.7	[25.3 - 32.3]	26.2	[23.9 - 28.7]	27.0	[24.1 - 30.1]	0.19
'rmo17'	Ensifer glycinis CCBAU 23380	28.9	[25.5 - 32.5]	26.2	[23.9 - 28.7]	27.2	[24.3 - 30.3]	0.18
'bo21cc'	Ensifer fredii USDA 205	28.2	[24.8 - 31.8]	26.2	[23.9 - 28.7]	26.6	[23.7 - 29.8]	0.2
'SO9-2'	Ensifer glycinis CCBAU 23380	28.4	[25.0 - 32.0]	26.2	[23.9 - 28.7]	26.8	[23.9 - 29.9]	0.23
'MO41-1'	Ensifer glycinis CCBAU 23380	28.8	[25.5 - 32.5]	26.2	[23.9 - 28.7]	27.1	[24.2 - 30.2]	0.17
'MA10-1'	Ensifer glycinis CCBAU 23380	29.0	[25.7 - 32.6]	26.2	[23.9 - 28.7]	27.3	[24.4 - 30.4]	0.24
'ak11'	Ensifer fredii USDA 205	27.7	[24.4 - 31.4]	26.2	[23.8 - 28.7]	26.2	[23.4 - 29.4]	0.27
'MO55-2'	Ensifer fredii USDA 205	28.8	[25.4 - 32.4]	26.2	[23.9 - 28.7]	27.1	[24.2 - 30.2]	0.11
'ccmmb554'	Ensifer fredii USDA 205	28.8	[25.4 - 32.4]	26.2	[23.9 - 28.7]	27.1	[24.2 - 30.2]	0.1
'SS19-1'	Ensifer glycinis CCBAU 23380	28.9	[25.5 - 32.5]	26.2	[23.8 - 28.7]	27.1	[24.2 - 30.3]	0.23
'MO28-1'	Ensifer fredii USDA 205	28.6	[25.2 - 32.2]	26.2	[23.9 - 28.7]	27.0	[24.1 - 30.1]	0.18
'MO25-1'	Ensifer fredii USDA 205	28.8	[25.5 - 32.4]	26.2	[23.8 - 28.7]	27.1	[24.2 - 30.2]	0.21
'kh35c'	Ensifer fredii USDA 205	28.7	[25.3 - 32.3]	26.2	[23.9 - 28.7]	27.0	[24.1 - 30.1]	0.11
'm162'	Ensifer glycinis CCBAU 23380	28.1	[24.8 - 31.8]	26.2	[23.9 - 28.7]	26.6	[23.7 - 29.7]	0.29
'MO34-1'	Ensifer fredii USDA 205	28.8	[25.4 - 32.4]	26.2	[23.9 - 28.7]	27.1	[24.2 - 30.2]	0.11
'MO1-1'	Ensifer glycinis CCBAU 23380	29.1	[25.7 - 32.7]	26.2	[23.8 - 28.6]	27.3	[24.4 - 30.5]	0.12
'MO15-1'	Ensifer glycinis CCBAU 23380	28.5	[25.1 - 32.1]	26.2	[23.9 - 28.7]	26.9	[24.0 - 30.0]	0.29
'MO20-2'	Ensifer glycinis CCBAU 23380	28.7	[25.3 - 32.3]	26.2	[23.9 - 28.7]	27.0	[24.1 - 30.1]	0.2
'MO41-1'	Ensifer fredii USDA 205	29.0	[25.6 - 32.6]	26.2	[23.9 - 28.7]	27.2	[24.3 - 30.4]	0.07
'MO26-2'	Ensifer glycinis CCBAU 23380	28.8	[25.5 - 32.4]	26.2	[23.9 - 28.7]	27.1	[24.2 - 30.2]	0.21
'bl225c'	Ensifer glycinis CCBAU 23380	28.2	[24.8 - 31.8]	26.2	[23.9 - 28.7]	26.6	[23.7 - 29.7]	0.38
'MO25-1'	Ensifer glycinis CCBAU 23380	28.5	[25.1 - 32.1]	26.2	[23.9 - 28.7]	26.9	[24.0 - 30.0]	0.31
'H1'	Ensifer glycinis CCBAU 23380	28.0	[24.7 - 31.7]	26.2	[23.9 - 28.7]	26.5	[23.6 - 29.6]	0.45
'c0438ll'	Ensifer glycinis CCBAU 23380	27.3	[24.0 - 30.9]	26.2	[23.9 - 28.7]	25.9	[23.0 - 29.0]	0.43
'MO28-1'	Ensifer glycinis CCBAU 23380	28.8	[25.4 - 32.4]	26.2	[23.9 - 28.7]	27.1	[24.2 - 30.2]	0.28
'MO56-1'	Ensifer fredii USDA 205	28.7	[25.3 - 32.3]	26.2	[23.8 - 28.6]	27.0	[24.1 - 30.1]	0.19
'MO47-2'	Ensifer glycinis CCBAU 23380	28.8	[25.4 - 32.4]	26.2	[23.9 - 28.7]	27.1	[24.2 - 30.2]	0.24
'SO14-2'	Ensifer fredii USDA 205	28.6	[25.3 - 32.2]	26.2	[23.9 - 28.7]	27.0	[24.1 - 30.1]	0.09
'MO53-2'	Ensifer fredii USDA 205	29.3	[25.9 - 32.9]	26.2	[23.8 - 28.7]	27.5	[24.6 - 30.6]	0.02
'kh46'	Ensifer glycinis CCBAU 23380	28.6	[25.2 - 32.2]	26.2	[23.8 - 28.7]	26.9	[24.0 - 30.0]	0.31
'c0438ll'	Ensifer fredii USDA 205	27.3	[23.9 - 30.9]	26.2	[23.9 - 28.7]	25.9	[23.0 - 29.0]	0.33
'MO53-2'	Ensifer glycinis CCBAU 23380	29.6	[26.2 - 33.2]	26.2	[23.8 - 28.6]	27.7	[24.8 - 30.8]	0.12
'MO35-1'	Ensifer fredii USDA 205	29.0	[25.7 - 32.7]	26.2	[23.9 - 28.7]	27.3	[24.4 - 30.4]	0.1
'rmo17'	Ensifer fredii USDA 205	28.9	[25.5 - 32.5]	26.2	[23.8 - 28.7]	27.2	[24.3 - 30.3]	0.09
'1a42'	Ensifer glycinis CCBAU 23380	27.8	[24.5 - 31.4]	26.2	[23.8 - 28.6]	26.3	[23.4 - 29.4]	0.39
'MA10-1'	Ensifer fredii USDA 205	28.7	[25.3 - 32.3]	26.2	[23.9 - 28.7]	27.0	[24.1 - 30.1]	0.14
'ccmmb554'	Ensifer glycinis CCBAU 23380	28.9	[25.5 - 32.5]	26.2	[23.9 - 28.7]	27.2	[24.3 - 30.3]	0.2
'MO4-2'	Ensifer glycinis CCBAU 23380	28.8	[25.4 - 32.4]	26.2	[23.9 - 28.7]	27.1	[24.2 - 30.2]	0.28
'MO35-1'	Ensifer glycinis CCBAU 23380	28.8	[25.4 - 32.4]	26.2	[23.8 - 28.7]	27.1	[24.2 - 30.2]	0.19
'gr4'	Ensifer shofinae CCBAU 251167	24.7	[21.3 - 28.3]	26.1	[23.7 - 28.5]	23.7	[20.9 - 26.8]	0.45
'MO1-1'	Ensifer fredii USDA 205	29.0	[25.7 - 32.7]	26.1	[23.8 - 28.6]	27.3	[24.4 - 30.4]	0.02
'a0641m'	Ensifer glycinis CCBAU 23380	27.1	[23.8 - 30.7]	26.1	[23.8 - 28.6]	25.7	[22.9 - 28.9]	0.53
'c0431a'	Ensifer fredii USDA 205	27.6	[24.3 - 31.3]	26.1	[23.8 - 28.6]	26.2	[23.3 - 29.3]	0.35
'MO47-2'	Ensifer fredii USDA 205	28.8	[25.4 - 32.4]	26.1	[23.8 - 28.6]	27.1	[24.2 - 30.2]	0.14
'a0641m'	Ensifer fredii USDA 205	27.0	[23.7 - 30.7]	26.1	[23.7 - 28.6]	25.7	[22.8 - 28.8]	0.43
'MO15-1'	Ensifer fredii USDA 205	28.8	[25.4 - 32.4]	26.1	[23.8 - 28.6]	27.1	[24.2 - 30.2]	0.2
'ak11'	Ensifer glycinis CCBAU 23380	27.5	[24.1 - 31.1]	26.1	[23.8 - 28.6]	26.0	[23.2 - 29.2]	0.37
'5a14'	Ensifer psoraleae CCBAU 65732	26.9	[23.6 - 30.6]	26.1	[23.8 - 28.6]	25.6	[22.7 - 28.7]	0.72
'bo21cc'	Ensifer shofinae CCBAU 251167	24.6	[21.3 - 28.2]	26.1	[23.8 - 28.6]	23.7	[20.8 - 26.8]	0.55
'SS19-1'	Ensifer fredii USDA 205	28.8	[25.5 - 32.5]	26.1	[23.8 - 28.6]	27.1	[24.2 - 30.2]	0.13
'a0643dd'	Ensifer fredii USDA 205	26.9	[23.5 - 30.5]	26.1	[23.8 - 28.6]	25.6	[22.7 - 28.7]	0.44
'SO9-2'	Ensifer fredii USDA 205	29.0	[25.7 - 32.6]	26.1	[23.8 - 28.6]	27.3	[24.4 - 30.4]	0.13
'm162'	Ensifer shofinae CCBAU 251167	24.7	[21.3 - 28.3]	26.1	[23.7 - 28.5]	23.7	[20.9 - 26.8]	0.56
'm270'	Ensifer psoraleae CCBAU 65732	23.8	[20.5 - 27.4]	26.1	[23.7 - 28.5]	23.0	[20.2 - 26.1]	0.45
'MO20-2'	Ensifer fredii USDA 205	28.9	[25.6 - 32.6]	26.1	[23.8 - 28.6]	27.2	[24.3 - 30.3]	0.1
'SM15-1'	Ensifer fredii USDA 205	28.8	[25.5 - 32.5]	26.1	[23.8 - 28.6]	27.1	[24.2 - 30.2]	0.16
'1a42'	Ensifer fredii USDA 205	27.7	[24.3 - 31.3]	26.1	[23.7 - 28.6]	26.2	[23.3 - 29.3]	0.29
'H1'	Ensifer fredii USDA 205	27.9	[24.5 - 31.5]	26.1	[23.7 - 28.5]	26.4	[23.5 - 29.5]	0.35
'usda1157'	Ensifer psoraleae CCBAU 65732	26.5	[23.1 - 30.1]	26.1	[23.8 - 28.6]	25.2	[22.3 - 28.3]	0.78
'5a14'	Ensifer shofinae CCBAU 251167	24.0	[20.7 - 27.7]	26.1	[23.8 - 28.6]	23.2	[20.4 - 26.3]	0.41
'MA10-1'	Ensifer shofinae CCBAU 251167	24.8	[21.5 - 28.5]	26.0	[23.6 - 28.4]	23.9	[21.0 - 27.0]	0.61
'ae608h'	Ensifer shofinae CCBAU 251167	24.4	[21.1 - 28.1]	26.0	[23.7 - 28.5]	23.5	[20.7 - 26.6]	0.43
'SS19-1'	Ensifer shofinae CCBAU 251167	24.7	[21.3 - 28.3]	26.0	[23.7 - 28.5]	23.7	[20.9 - 26.8]	0.61
'MO53-2'	Ensifer shofinae CCBAU 251167	25.1	[21.8 - 28.7]	26.0	[23.7 - 28.5]	24.1	[21.2 - 27.2]	0.73
'ak58'	Ensifer shofinae CCBAU 251167	24.4	[21.1 - 28.1]	26.0	[23.6 - 28.5]	23.5	[20.7 - 26.6]	0.46
'2011'	Ensifer shofinae CCBAU 251167	25.0	[21.7 - 28.6]	26.0	[23.6 - 28.4]	24.0	[21.1 - 27.1]	0.6
'H1'	Ensifer shofinae CCBAU 251167	24.2	[20.9 - 27.8]	26.0	[23.7 - 28.5]	23.3	[20.5 - 26.4]	0.39
'usda1157'	Ensifer shofinae CCBAU 251167	24.4	[21.1 - 28.1]	26.0	[23.7 - 28.5]	23.5	[20.7 - 26.6]	0.46
'ru11'	Ensifer psoraleae CCBAU 65732	26.3	[23.0 - 29.9]	26.0	[23.7 - 28.5]	25.1	[22.2 - 28.2]	0.58
'MO56-1'	Ensifer shofinae CCBAU 251167	24.8	[21.5 - 28.5]	26.0	[23.7 - 28.5]	23.9	[21.0 - 27.0]	0.56
'usda1021'	Ensifer psoraleae CCBAU 65732	26.6	[23.3 - 30.3]	26.0	[23.6 - 28.5]	25.3	[22.5 - 28.5]	0.78
'kh35c'	Ensifer shofinae CCBAU 251167	24.9	[21.6 - 28.5]	26.0	[23.7 - 28.5]	23.9	[21.1 - 27.0]	0.63
'MO47-2'	Ensifer shofinae CCBAU 251167	24.7	[21.4 - 28.4]	26.0	[23.7 - 28.5]	23.8	[20.9 - 26.9]	0.6
'm270'	Ensifer shofinae CCBAU 251167	23.0	[19.7 - 26.6]	26.0	[23.7 - 28.5]	22.3	[19.5 - 25.4]	0.13
'ak83'	Ensifer shofinae CCBAU 251167	24.4	[21.1 - 28.1]	26.0	[23.7 - 28.5]	23.5	[20.7 - 26.6]	0.34
'MO26-2'	Ensifer shofinae CCBAU 251167	25.1	[21.8 - 28.7]	26.0	[23.6 - 28.5]	24.1	[21.2 - 27.2]	0.63
'SO9-2'	Ensifer shofinae CCBAU 251167	24.6	[21.3 - 28.2]	26.0	[23.6 - 28.5]	23.7	[20.8 - 26.8]	0.62
'MO20-2'	Ensifer shofinae CCBAU 251167	24.8	[21.5 - 28.4]	26.0	[23.6 - 28.4]	23.8	[21.0 - 26.9]	0.65
'ak58'	Ensifer psoraleae CCBAU 65732	26.4	[23.1 - 30.0]	26.0	[23.6 - 28.4]	25.1	[22.3 - 28.2]	0.78
'ru11'	Ensifer shofinae CCBAU 251167	23.8	[20.5 - 27.5]	26.0	[23.7 - 28.5]	23.1	[20.2 - 26.2]	0.26
'MO35-1'	Ensifer shofinae CCBAU 251167	25.2	[21.9 - 28.9]	26.0	[23.6 - 28.4]	24.2	[21.3 - 27.3]	0.65
'ak75'	Ensifer psoraleae CCBAU 65732	25.0	[21.7 - 28.6]	26.0	[23.6 - 28.5]	24.0	[21.1 - 27.1]	0.67
'c0431a'	Ensifer glycinis CCBAU 23380	27.1	[23.8 - 30.8]	26.0	[23.7 - 28.5]	25.7	[22.9 - 28.8]	0.45
'ccmmb554'	Ensifer shofinae CCBAU 251167	24.9	[21.6 - 28.5]	26.0	[23.7 - 28.5]	23.9	[21.1 - 27.0]	0.64
'usda1021'	Ensifer shofinae CCBAU 251167	24.7	[21.4 - 28.3]	26.0	[23.6 - 28.5]	23.7	[20.9 - 26.8]	0.47
'MA13-2'	Ensifer shofinae CCBAU 251167	25.0	[21.7 - 28.7]	26.0	[23.6 - 28.5]	24.0	[21.2 - 27.1]	0.64
'MO25-1'	Ensifer shofinae CCBAU 251167	24.8	[21.4 - 28.4]	26.0	[23.6 - 28.4]	23.8	[21.0 - 26.9]	0.54
'ae608h'	Ensifer psoraleae CCBAU 65732	26.7	[23.4 - 30.4]	26.0	[23.7 - 28.5]	25.4	[22.5 - 28.5]	0.74
'MO15-1'	Ensifer shofinae CCBAU 251167	24.6	[21.3 - 28.3]	26.0	[23.7 - 28.5]	23.7	[20.9 - 26.8]	0.55
'SM15-1'	Ensifer shofinae CCBAU 251167	24.6	[21.3 - 28.3]	26.0	[23.6 - 28.5]	23.7	[20.9 - 26.8]	0.58
'ak83'	Ensifer psoraleae CCBAU 65732	26.0	[22.7 - 29.7]	26.0	[23.7 - 28.5]	24.9	[22.0 - 28.0]	0.66
'MO41-1'	Ensifer shofinae CCBAU 251167	25.1	[21.8 - 28.8]	26.0	[23.6 - 28.4]	24.1	[21.2 - 27.2]	0.68
'bl225c'	Ensifer shofinae CCBAU 251167	24.6	[21.3 - 28.3]	25.9	[23.6 - 28.4]	23.7	[20.8 - 26.8]	0.47
'MO55-2'	Ensifer shofinae CCBAU 251167	25.1	[21.8 - 28.8]	25.9	[23.6 - 28.4]	24.1	[21.3 - 27.2]	0.63
'MO1-1'	Ensifer shofinae CCBAU 251167	25.2	[21.9 - 28.9]	25.9	[23.5 - 28.4]	24.2	[21.3 - 27.3]	0.73
'sm11'	Ensifer psoraleae CCBAU 65732	26.4	[23.1 - 30.1]	25.9	[23.6 - 28.4]	25.1	[22.3 - 28.2]	0.77
'ak75'	Ensifer shofinae CCBAU 251167	23.0	[19.7 - 26.6]	25.9	[23.6 - 28.4]	22.3	[19.5 - 25.4]	0.36
'a0643dd'	Ensifer shofinae CCBAU 251167	23.4	[20.1 - 27.0]	25.9	[23.5 - 28.4]	22.6	[19.8 - 25.7]	0.31
'a0643dd'	Ensifer psoraleae CCBAU 65732	25.7	[22.3 - 29.3]	25.9	[23.6 - 28.4]	24.5	[21.7 - 27.6]	0.62
'MO28-1'	Ensifer shofinae CCBAU 251167	24.7	[21.4 - 28.4]	25.9	[23.6 - 28.4]	23.8	[20.9 - 26.9]	0.56
'MO34-1'	Ensifer shofinae CCBAU 251167	25.2	[21.8 - 28.8]	25.9	[23.6 - 28.4]	24.1	[21.3 - 27.2]	0.64
'MO19'	Ensifer shofinae CCBAU 251167	24.7	[21.3 - 28.3]	25.9	[23.6 - 28.4]	23.7	[20.9 - 26.8]	0.55
'sm11'	Ensifer shofinae CCBAU 251167	24.5	[21.1 - 28.1]	25.9	[23.6 - 28.4]	23.5	[20.7 - 26.6]	0.46
'rm41'	Ensifer psoraleae CCBAU 65732	26.3	[22.9 - 29.9]	25.9	[23.5 - 28.3]	25.0	[22.2 - 28.1]	0.8
't073'	Ensifer shofinae CCBAU 251167	24.4	[21.1 - 28.1]	25.9	[23.6 - 28.4]	23.5	[20.7 - 26.6]	0.44
'rmo17'	Ensifer shofinae CCBAU 251167	25.1	[21.7 - 28.7]	25.9	[23.5 - 28.4]	24.0	[21.2 - 27.1]	0.66
'SO14-2'	Ensifer shofinae CCBAU 251167	24.9	[21.6 - 28.5]	25.9	[23.6 - 28.4]	23.9	[21.0 - 27.0]	0.66
'kh46'	Ensifer shofinae CCBAU 251167	24.7	[21.4 - 28.3]	25.9	[23.6 - 28.4]	23.7	[20.9 - 26.8]	0.53
'rm41'	Ensifer shofinae CCBAU 251167	24.8	[21.4 - 28.4]	25.9	[23.6 - 28.4]	23.8	[20.9 - 26.9]	0.48
'gr4'	Ensifer psoraleae CCBAU 65732	26.7	[23.3 - 30.3]	25.9	[23.6 - 28.4]	25.4	[22.5 - 28.5]	0.77
'c0438ll'	Ensifer shofinae CCBAU 251167	24.0	[20.7 - 27.7]	25.9	[23.6 - 28.4]	23.2	[20.4 - 26.3]	0.42
'a0641m'	Ensifer shofinae CCBAU 251167	23.8	[20.5 - 27.5]	25.9	[23.5 - 28.3]	23.0	[20.2 - 26.1]	0.31
'MO4-2'	Ensifer shofinae CCBAU 251167	24.7	[21.4 - 28.4]	25.9	[23.6 - 28.4]	23.8	[20.9 - 26.9]	0.57
'2011'	Ensifer psoraleae CCBAU 65732	27.0	[23.6 - 30.6]	25.8	[23.4 - 28.3]	25.6	[22.7 - 28.7]	0.91
'5a14'	Ensifer kostiensis DSM 13372	23.1	[19.8 - 26.7]	25.8	[23.4 - 28.3]	22.4	[19.6 - 25.5]	0.33
'c0431a'	Ensifer shofinae CCBAU 251167	23.8	[20.5 - 27.4]	25.8	[23.5 - 28.3]	23.0	[20.1 - 26.0]	0.4
'5a14'	Ensifer terangae USDA 4894	24.9	[21.6 - 28.6]	25.8	[23.4 - 28.3]	23.9	[21.1 - 27.0]	0.69
'1a42'	Ensifer shofinae CCBAU 251167	23.9	[20.6 - 27.6]	25.8	[23.5 - 28.3]	23.1	[20.3 - 26.2]	0.46
'bo21cc'	Ensifer psoraleae CCBAU 65732	26.7	[23.4 - 30.4]	25.8	[23.5 - 28.3]	25.4	[22.5 - 28.5]	0.86
'rmo17'	Ensifer psoraleae CCBAU 65732	27.1	[23.8 - 30.8]	25.8	[23.4 - 28.3]	25.7	[22.8 - 28.8]	0.98
'ak11'	Ensifer shofinae CCBAU 251167	24.0	[20.7 - 27.7]	25.8	[23.5 - 28.3]	23.2	[20.3 - 26.3]	0.48
'ak11'	Ensifer psoraleae CCBAU 65732	25.9	[22.6 - 29.5]	25.8	[23.5 - 28.3]	24.7	[21.9 - 27.8]	0.79
'm162'	Ensifer psoraleae CCBAU 65732	26.2	[22.8 - 29.8]	25.8	[23.5 - 28.3]	24.9	[22.1 - 28.0]	0.87
'ccmmb554'	Ensifer psoraleae CCBAU 65732	26.6	[23.3 - 30.3]	25.8	[23.4 - 28.3]	25.3	[22.4 - 28.4]	0.96
'bl225c'	Ensifer psoraleae CCBAU 65732	26.6	[23.3 - 30.2]	25.8	[23.4 - 28.3]	25.3	[22.4 - 28.4]	0.78
'kh46'	Ensifer psoraleae CCBAU 65732	26.6	[23.2 - 30.2]	25.8	[23.5 - 28.3]	25.3	[22.4 - 28.4]	0.85
'c0438ll'	Ensifer psoraleae CCBAU 65732	26.1	[22.7 - 29.7]	25.8	[23.5 - 28.3]	24.9	[22.0 - 28.0]	0.73
'MO47-2'	Ensifer psoraleae CCBAU 65732	26.8	[23.5 - 30.5]	25.8	[23.5 - 28.3]	25.5	[22.6 - 28.6]	0.92
'a0641m'	Ensifer psoraleae CCBAU 65732	25.7	[22.4 - 29.4]	25.8	[23.5 - 28.3]	24.6	[21.7 - 27.7]	0.63
'ak75'	Ensifer terangae USDA 4894	23.5	[20.2 - 27.2]	25.7	[23.4 - 28.2]	22.7	[19.9 - 25.8]	0.64
't073'	Ensifer terangae USDA 4894	25.5	[22.2 - 29.1]	25.7	[23.3 - 28.1]	24.4	[21.5 - 27.5]	0.72
'MO41-1'	Ensifer psoraleae CCBAU 65732	26.5	[23.1 - 30.1]	25.7	[23.4 - 28.2]	25.2	[22.3 - 28.3]	0.99
'MO53-2'	Ensifer psoraleae CCBAU 65732	26.9	[23.5 - 30.5]	25.7	[23.3 - 28.2]	25.5	[22.6 - 28.6]	1.04
'ae608h'	Ensifer terangae USDA 4894	25.2	[21.9 - 28.8]	25.7	[23.3 - 28.2]	24.1	[21.3 - 27.2]	0.71
'MA10-1'	Ensifer psoraleae CCBAU 65732	26.6	[23.3 - 30.3]	25.7	[23.4 - 28.2]	25.3	[22.4 - 28.4]	0.92
'MA13-2'	Ensifer psoraleae CCBAU 65732	26.6	[23.3 - 30.3]	25.7	[23.4 - 28.2]	25.3	[22.4 - 28.4]	0.95
'MO19'	Ensifer psoraleae CCBAU 65732	26.6	[23.2 - 30.2]	25.7	[23.4 - 28.2]	25.2	[22.4 - 28.3]	0.86
'usda1021'	Ensifer americanus CFNEI 156	28.5	[25.1 - 32.1]	25.7	[23.4 - 28.2]	26.8	[23.9 - 29.9]	0.23
't073'	Ensifer psoraleae CCBAU 65732	26.2	[22.8 - 29.8]	25.7	[23.4 - 28.2]	24.9	[22.1 - 28.0]	0.76
'ae608h'	Ensifer americanus CFNEI 156	28.2	[24.8 - 31.8]	25.7	[23.4 - 28.2]	26.5	[23.6 - 29.6]	0.27
'MO19'	Ensifer americanus CFNEI 156	28.5	[25.2 - 32.1]	25.7	[23.3 - 28.1]	26.8	[23.9 - 29.9]	0.16
'1a42'	Ensifer psoraleae CCBAU 65732	26.1	[22.7 - 29.7]	25.7	[23.4 - 28.2]	24.8	[22.0 - 27.9]	0.77
'MO15-1'	Ensifer psoraleae CCBAU 65732	26.4	[23.1 - 30.1]	25.7	[23.4 - 28.2]	25.1	[22.3 - 28.2]	0.87
'ak83'	Ensifer americanus CFNEI 156	28.0	[24.7 - 31.7]	25.7	[23.4 - 28.2]	26.4	[23.5 - 29.5]	0.36
'gr4'	Ensifer terangae USDA 4894	25.6	[22.2 - 29.2]	25.7	[23.3 - 28.2]	24.4	[21.6 - 27.5]	0.74
'MO28-1'	Ensifer psoraleae CCBAU 65732	26.5	[23.2 - 30.1]	25.7	[23.4 - 28.2]	25.2	[22.3 - 28.3]	0.88
'bo21cc'	Ensifer americanus CFNEI 156	28.5	[25.2 - 32.2]	25.7	[23.3 - 28.2]	26.8	[23.9 - 29.9]	0.15
'usda1021'	Ensifer terangae USDA 4894	25.1	[21.8 - 28.8]	25.7	[23.4 - 28.2]	24.1	[21.2 - 27.2]	0.75
't073'	Ensifer americanus CFNEI 156	28.4	[25.0 - 32.0]	25.7	[23.4 - 28.2]	26.7	[23.8 - 29.8]	0.26
'MO35-1'	Ensifer psoraleae CCBAU 65732	26.7	[23.3 - 30.3]	25.7	[23.4 - 28.2]	25.3	[22.4 - 28.4]	0.97
'MO4-2'	Ensifer psoraleae CCBAU 65732	26.5	[23.1 - 30.1]	25.7	[23.4 - 28.2]	25.2	[22.3 - 28.3]	0.88
'kh35c'	Ensifer psoraleae CCBAU 65732	26.8	[23.5 - 30.5]	25.7	[23.4 - 28.2]	25.4	[22.6 - 28.6]	0.95
'kh46'	Ensifer terangae USDA 4894	25.9	[22.6 - 29.5]	25.7	[23.3 - 28.1]	24.7	[21.8 - 27.8]	0.81
'MO56-1'	Ensifer psoraleae CCBAU 65732	26.9	[23.6 - 30.6]	25.7	[23.3 - 28.2]	25.5	[22.6 - 28.6]	0.87
'ak75'	Ensifer americanus CFNEI 156	26.1	[22.8 - 29.8]	25.7	[23.4 - 28.2]	24.9	[22.0 - 28.0]	0.34
'SO14-2'	Ensifer psoraleae CCBAU 65732	26.5	[23.1 - 30.1]	25.7	[23.3 - 28.2]	25.1	[22.3 - 28.3]	0.97
'5a14'	Ensifer americanus CFNEI 156	27.9	[24.5 - 31.5]	25.7	[23.4 - 28.2]	26.3	[23.4 - 29.4]	0.29
'MO26-2'	Ensifer psoraleae CCBAU 65732	26.5	[23.2 - 30.2]	25.7	[23.4 - 28.2]	25.2	[22.3 - 28.3]	0.95
'SS19-1'	Ensifer psoraleae CCBAU 65732	26.3	[23.0 - 30.0]	25.7	[23.3 - 28.1]	25.0	[22.2 - 28.1]	0.93
'H1'	Ensifer psoraleae CCBAU 65732	26.2	[22.8 - 29.8]	25.7	[23.4 - 28.2]	24.9	[22.1 - 28.0]	0.71
'ae608h'	Ensifer kostiensis DSM 13372	23.1	[19.8 - 26.7]	25.7	[23.3 - 28.1]	22.4	[19.6 - 25.5]	0.35
'MA13-2'	Ensifer americanus CFNEI 156	29.3	[26.0 - 32.9]	25.6	[23.3 - 28.1]	27.4	[24.5 - 30.5]	0.06
'bl225c'	Ensifer terangae USDA 4894	25.5	[22.2 - 29.2]	25.6	[23.3 - 28.1]	24.4	[21.5 - 27.5]	0.75
'ru11'	Ensifer americanus CFNEI 156	27.3	[24.0 - 30.9]	25.6	[23.3 - 28.1]	25.8	[22.9 - 28.9]	0.44
'usda1157'	Ensifer terangae USDA 4894	25.4	[22.0 - 29.0]	25.6	[23.2 - 28.1]	24.3	[21.4 - 27.4]	0.74
'MO4-2'	Ensifer americanus CFNEI 156	29.2	[25.8 - 32.8]	25.6	[23.3 - 28.1]	27.3	[24.4 - 30.4]	0.14
'MO28-1'	Ensifer americanus CFNEI 156	29.1	[25.7 - 32.7]	25.6	[23.3 - 28.1]	27.2	[24.3 - 30.3]	0.14
'ccmmb554'	Ensifer terangae USDA 4894	25.8	[22.5 - 29.5]	25.6	[23.3 - 28.1]	24.6	[21.8 - 27.7]	0.93
'MO25-1'	Ensifer psoraleae CCBAU 65732	26.5	[23.2 - 30.2]	25.6	[23.3 - 28.1]	25.2	[22.3 - 28.3]	0.85
'ru11'	Ensifer terangae USDA 4894	24.5	[21.2 - 28.2]	25.6	[23.3 - 28.1]	23.6	[20.7 - 26.7]	0.55
'ak58'	Ensifer terangae USDA 4894	25.0	[21.7 - 28.7]	25.6	[23.3 - 28.1]	24.0	[21.1 - 27.1]	0.75
'gr4'	Ensifer kostiensis DSM 13372	23.6	[20.3 - 27.3]	25.6	[23.2 - 28.0]	22.8	[20.0 - 25.9]	0.37
'ccmmb554'	Ensifer americanus CFNEI 156	28.8	[25.4 - 32.4]	25.6	[23.3 - 28.1]	27.0	[24.1 - 30.1]	0.06
'm162'	Ensifer americanus CFNEI 156	28.4	[25.0 - 32.0]	25.6	[23.3 - 28.1]	26.6	[23.7 - 29.7]	0.14
'SO9-2'	Ensifer psoraleae CCBAU 65732	26.2	[22.9 - 29.9]	25.6	[23.3 - 28.1]	25.0	[22.1 - 28.1]	0.93
'SM15-1'	Ensifer americanus CFNEI 156	29.1	[25.8 - 32.7]	25.6	[23.3 - 28.1]	27.2	[24.3 - 30.4]	0.12
'MO56-1'	Ensifer americanus CFNEI 156	29.0	[25.6 - 32.6]	25.6	[23.3 - 28.1]	27.1	[24.2 - 30.2]	0.15
'm270'	Ensifer americanus CFNEI 156	25.4	[22.1 - 29.0]	25.6	[23.2 - 28.0]	24.3	[21.4 - 27.4]	0.57
'gr4'	Ensifer americanus CFNEI 156	28.9	[25.5 - 32.5]	25.6	[23.2 - 28.1]	27.0	[24.1 - 30.1]	0.25
'ru11'	Ensifer kostiensis DSM 13372	22.5	[19.3 - 26.2]	25.6	[23.3 - 28.1]	21.9	[19.1 - 25.0]	0.18
'MO20-2'	Ensifer psoraleae CCBAU 65732	26.6	[23.2 - 30.2]	25.6	[23.3 - 28.1]	25.2	[22.3 - 28.3]	0.96
'm270'	Ensifer terangae USDA 4894	23.5	[20.2 - 27.1]	25.6	[23.3 - 28.1]	22.7	[19.9 - 25.8]	0.42
'm162'	Ensifer terangae USDA 4894	25.5	[22.2 - 29.2]	25.6	[23.3 - 28.1]	24.4	[21.5 - 27.5]	0.84
'MO34-1'	Ensifer psoraleae CCBAU 65732	26.6	[23.3 - 30.2]	25.6	[23.3 - 28.1]	25.2	[22.4 - 28.4]	0.95
'ak58'	Ensifer americanus CFNEI 156	28.0	[24.7 - 31.7]	25.6	[23.3 - 28.1]	26.4	[23.5 - 29.5]	0.24
'c0431a'	Ensifer psoraleae CCBAU 65732	25.8	[22.4 - 29.4]	25.6	[23.3 - 28.1]	24.6	[21.7 - 27.7]	0.71
'MO47-2'	Ensifer americanus CFNEI 156	28.6	[25.2 - 32.2]	25.6	[23.2 - 28.0]	26.8	[23.9 - 29.9]	0.1
'MO1-1'	Ensifer psoraleae CCBAU 65732	26.8	[23.5 - 30.4]	25.6	[23.3 - 28.1]	25.4	[22.5 - 28.5]	1.04
'rm41'	Ensifer terangae USDA 4894	25.5	[22.2 - 29.1]	25.6	[23.2 - 28.1]	24.3	[21.5 - 27.4]	0.76
'2011'	Ensifer terangae USDA 4894	25.8	[22.5 - 29.5]	25.6	[23.3 - 28.1]	24.6	[21.8 - 27.7]	0.88
'SM15-1'	Ensifer psoraleae CCBAU 65732	26.8	[23.4 - 30.4]	25.6	[23.3 - 28.1]	25.4	[22.5 - 28.5]	0.9
'bl225c'	Ensifer americanus CFNEI 156	28.4	[25.1 - 32.1]	25.6	[23.2 - 28.0]	26.7	[23.8 - 29.8]	0.24
'2011'	Ensifer americanus CFNEI 156	28.9	[25.5 - 32.5]	25.6	[23.3 - 28.1]	27.0	[24.1 - 30.1]	0.11
'kh35c'	Ensifer americanus CFNEI 156	29.1	[25.7 - 32.7]	25.6	[23.3 - 28.1]	27.2	[24.3 - 30.3]	0.07
'ak83'	Ensifer terangae USDA 4894	25.3	[22.0 - 28.9]	25.6	[23.3 - 28.1]	24.2	[21.3 - 27.3]	0.63
'sm11'	Ensifer terangae USDA 4894	25.2	[21.9 - 28.9]	25.6	[23.3 - 28.1]	24.1	[21.3 - 27.2]	0.74
'usda1157'	Ensifer americanus CFNEI 156	27.9	[24.5 - 31.5]	25.6	[23.2 - 28.1]	26.3	[23.4 - 29.4]	0.24
'usda1021'	Ensifer kostiensis DSM 13372	23.3	[20.0 - 26.9]	25.6	[23.2 - 28.0]	22.5	[19.7 - 25.6]	0.39
'a0641m'	Ensifer terangae USDA 4894	24.5	[21.2 - 28.2]	25.6	[23.2 - 28.0]	23.6	[20.7 - 26.7]	0.6
'rm41'	Ensifer americanus CFNEI 156	28.7	[25.3 - 32.3]	25.6	[23.3 - 28.1]	26.9	[24.0 - 30.0]	0.22
'H1'	Ensifer americanus CFNEI 156	28.2	[24.8 - 31.8]	25.6	[23.2 - 28.0]	26.5	[23.6 - 29.6]	0.31
'bo21cc'	Ensifer terangae USDA 4894	25.6	[22.3 - 29.3]	25.6	[23.2 - 28.1]	24.5	[21.6 - 27.6]	0.83
'MO55-2'	Ensifer psoraleae CCBAU 65732	26.6	[23.3 - 30.3]	25.6	[23.3 - 28.1]	25.3	[22.4 - 28.4]	0.95
'sm11'	Ensifer americanus CFNEI 156	28.1	[24.8 - 31.7]	25.6	[23.3 - 28.1]	26.5	[23.6 - 29.6]	0.24
'MO15-1'	Ensifer americanus CFNEI 156	28.8	[25.4 - 32.4]	25.5	[23.2 - 28.0]	26.9	[24.0 - 30.0]	0.15
'a0641m'	Ensifer kostiensis DSM 13372	22.9	[19.6 - 26.5]	25.5	[23.1 - 28.0]	22.2	[19.4 - 25.2]	0.23
'MO47-2'	Ensifer terangae USDA 4894	25.7	[22.3 - 29.3]	25.5	[23.1 - 27.9]	24.5	[21.6 - 27.6]	0.89
'usda1021'	Ensifer sojae CCBAU 05684	23.9	[20.6 - 27.6]	25.5	[23.1 - 28.0]	23.0	[20.2 - 26.1]	0.0
'SO9-2'	Ensifer americanus CFNEI 156	28.7	[25.4 - 32.3]	25.5	[23.1 - 27.9]	26.9	[24.0 - 30.0]	0.08
'MO19'	Ensifer kostiensis DSM 13372	23.7	[20.4 - 27.4]	25.5	[23.1 - 27.9]	22.9	[20.1 - 26.0]	0.46
'MA10-1'	Ensifer americanus CFNEI 156	28.7	[25.3 - 32.3]	25.5	[23.2 - 28.0]	26.9	[24.0 - 30.0]	0.09
'bl225c'	Ensifer kostiensis DSM 13372	23.3	[20.0 - 26.9]	25.5	[23.1 - 28.0]	22.5	[19.7 - 25.6]	0.38
'a0643dd'	Ensifer terangae USDA 4894	24.0	[20.7 - 27.6]	25.5	[23.2 - 28.0]	23.1	[20.2 - 26.2]	0.59
'MO19'	Ensifer terangae USDA 4894	25.5	[22.2 - 29.2]	25.5	[23.1 - 28.0]	24.3	[21.5 - 27.5]	0.83
'5a14'	Ensifer mexicanus ITTG R7	24.5	[21.2 - 28.2]	25.5	[23.1 - 28.0]	23.5	[20.7 - 26.6]	0.54
'ak58'	Ensifer kostiensis DSM 13372	23.3	[20.0 - 26.9]	25.5	[23.1 - 27.9]	22.5	[19.7 - 25.6]	0.38
'MA13-2'	Ensifer terangae USDA 4894	25.4	[22.1 - 29.1]	25.5	[23.1 - 27.9]	24.3	[21.4 - 27.4]	0.92
'bo21cc'	Ensifer kostiensis DSM 13372	23.6	[20.3 - 27.2]	25.5	[23.1 - 27.9]	22.8	[19.9 - 25.8]	0.47
'ak75'	Ensifer kostiensis DSM 13372	22.2	[18.9 - 25.8]	25.5	[23.2 - 28.0]	21.6	[18.8 - 24.7]	0.28
'MO1-1'	Ensifer americanus CFNEI 156	29.2	[25.8 - 32.8]	25.5	[23.1 - 28.0]	27.2	[24.3 - 30.4]	0.02
'MO53-2'	Ensifer americanus CFNEI 156	29.2	[25.8 - 32.8]	25.5	[23.2 - 28.0]	27.3	[24.4 - 30.4]	0.03
't073'	Ensifer kostiensis DSM 13372	23.4	[20.1 - 27.1]	25.5	[23.2 - 28.0]	22.6	[19.8 - 25.7]	0.36
'sm11'	Ensifer kostiensis DSM 13372	23.4	[20.1 - 27.0]	25.5	[23.2 - 28.0]	22.6	[19.8 - 25.7]	0.38
'm270'	Ensifer kostiensis DSM 13372	21.4	[18.2 - 25.1]	25.5	[23.1 - 27.9]	21.0	[18.2 - 24.0]	0.05
'MO55-2'	Ensifer terangae USDA 4894	25.4	[22.1 - 29.1]	25.5	[23.1 - 28.0]	24.3	[21.4 - 27.4]	0.92
'MO35-1'	Ensifer americanus CFNEI 156	29.3	[26.0 - 33.0]	25.5	[23.1 - 27.9]	27.4	[24.5 - 30.5]	0.05
'a0641m'	Ensifer americanus CFNEI 156	27.4	[24.1 - 31.1]	25.5	[23.2 - 28.0]	25.9	[23.0 - 29.0]	0.39
'rmo17'	Ensifer terangae USDA 4894	26.1	[22.7 - 29.7]	25.5	[23.2 - 28.0]	24.8	[22.0 - 27.9]	0.94
'MO25-1'	Ensifer americanus CFNEI 156	28.4	[25.1 - 32.1]	25.5	[23.2 - 28.0]	26.7	[23.8 - 29.8]	0.17
'c0438ll'	Ensifer terangae USDA 4894	24.7	[21.4 - 28.4]	25.5	[23.2 - 28.0]	23.7	[20.9 - 26.8]	0.7
'MO55-2'	Ensifer americanus CFNEI 156	29.2	[25.8 - 32.8]	25.5	[23.1 - 27.9]	27.3	[24.4 - 30.4]	0.07
'MO56-1'	Ensifer terangae USDA 4894	25.6	[22.3 - 29.3]	25.5	[23.1 - 27.9]	24.5	[21.6 - 27.6]	0.84
'SS19-1'	Ensifer americanus CFNEI 156	28.7	[25.4 - 32.3]	25.5	[23.1 - 27.9]	26.9	[24.0 - 30.0]	0.09
'MO20-2'	Ensifer americanus CFNEI 156	29.2	[25.8 - 32.8]	25.5	[23.1 - 28.0]	27.3	[24.4 - 30.4]	0.05
'ak83'	Ensifer kostiensis DSM 13372	23.3	[20.0 - 26.9]	25.5	[23.2 - 28.0]	22.5	[19.7 - 25.6]	0.26
'MO34-1'	Ensifer terangae USDA 4894	25.4	[22.1 - 29.1]	25.5	[23.1 - 28.0]	24.3	[21.4 - 27.4]	0.92
'c0438ll'	Ensifer americanus CFNEI 156	28.0	[24.6 - 31.6]	25.5	[23.1 - 27.9]	26.3	[23.4 - 29.4]	0.28
'SO14-2'	Ensifer americanus CFNEI 156	29.2	[25.8 - 32.8]	25.5	[23.1 - 27.9]	27.3	[24.4 - 30.4]	0.04
'rmo17'	Ensifer americanus CFNEI 156	29.1	[25.7 - 32.7]	25.5	[23.2 - 28.0]	27.2	[24.3 - 30.3]	0.04
'a0643dd'	Ensifer americanus CFNEI 156	26.8	[23.4 - 30.4]	25.5	[23.2 - 28.0]	25.4	[22.5 - 28.5]	0.39
'kh35c'	Ensifer terangae USDA 4894	25.4	[22.1 - 29.0]	25.5	[23.2 - 28.0]	24.3	[21.4 - 27.4]	0.92
'MO34-1'	Ensifer americanus CFNEI 156	29.2	[25.8 - 32.8]	25.5	[23.1 - 27.9]	27.3	[24.4 - 30.4]	0.06
'MO1-1'	Ensifer terangae USDA 4894	25.7	[22.3 - 29.3]	25.5	[23.2 - 28.0]	24.5	[21.6 - 27.6]	1.01
'kh46'	Ensifer americanus CFNEI 156	28.6	[25.2 - 32.2]	25.5	[23.2 - 28.0]	26.8	[23.9 - 29.9]	0.17
'c0438ll'	Ensifer kostiensis DSM 13372	23.0	[19.7 - 26.7]	25.5	[23.2 - 28.0]	22.3	[19.5 - 25.4]	0.34
'MA13-2'	Ensifer kostiensis DSM 13372	23.9	[20.6 - 27.5]	25.5	[23.2 - 28.0]	23.0	[20.2 - 26.1]	0.56
'MO41-1'	Ensifer americanus CFNEI 156	29.1	[25.8 - 32.7]	25.5	[23.2 - 28.0]	27.2	[24.3 - 30.3]	0.02
'a0643dd'	Ensifer kostiensis DSM 13372	22.5	[19.2 - 26.1]	25.5	[23.1 - 27.9]	21.9	[19.1 - 24.9]	0.23
'MO26-2'	Ensifer americanus CFNEI 156	29.0	[25.6 - 32.6]	25.5	[23.2 - 28.0]	27.1	[24.2 - 30.2]	0.07
'ak75'	Ensifer sojae CCBAU 05684	22.5	[19.3 - 26.2]	25.4	[23.1 - 27.9]	21.9	[19.1 - 25.0]	0.11
'ak11'	Ensifer americanus CFNEI 156	27.6	[24.3 - 31.3]	25.4	[23.1 - 27.9]	26.0	[23.1 - 29.1]	0.23
'ak11'	Ensifer terangae USDA 4894	24.7	[21.3 - 28.3]	25.4	[23.1 - 27.9]	23.7	[20.8 - 26.8]	0.76
'1a42'	Ensifer americanus CFNEI 156	27.7	[24.4 - 31.4]	25.4	[23.1 - 27.9]	26.1	[23.2 - 29.2]	0.24
'MO56-1'	Ensifer kostiensis DSM 13372	23.9	[20.6 - 27.5]	25.4	[23.1 - 27.9]	23.0	[20.2 - 26.1]	0.47
'1a42'	Ensifer terangae USDA 4894	24.8	[21.5 - 28.5]	25.4	[23.0 - 27.8]	23.8	[20.9 - 26.9]	0.74
'MO35-1'	Ensifer terangae USDA 4894	25.9	[22.6 - 29.5]	25.4	[23.0 - 27.8]	24.6	[21.8 - 27.7]	0.93
'MA13-2'	Ensifer sojae CCBAU 05684	24.7	[21.4 - 28.4]	25.4	[23.1 - 27.9]	23.7	[20.9 - 26.8]	0.18
'SS19-1'	Ensifer terangae USDA 4894	25.6	[22.3 - 29.3]	25.4	[23.0 - 27.9]	24.4	[21.6 - 27.5]	0.89
'MO53-2'	Ensifer terangae USDA 4894	26.0	[22.7 - 29.7]	25.4	[23.1 - 27.9]	24.8	[21.9 - 27.9]	1.01
'MO41-1'	Ensifer terangae USDA 4894	25.6	[22.3 - 29.2]	25.4	[23.1 - 27.9]	24.4	[21.6 - 27.5]	0.96
'ru11'	Ensifer sojae CCBAU 05684	23.3	[20.0 - 26.9]	25.4	[23.0 - 27.8]	22.5	[19.7 - 25.6]	0.2
'MO25-1'	Ensifer terangae USDA 4894	25.5	[22.2 - 29.2]	25.4	[23.1 - 27.9]	24.3	[21.5 - 27.4]	0.82
'MO26-2'	Ensifer terangae USDA 4894	25.6	[22.2 - 29.2]	25.4	[23.1 - 27.9]	24.4	[21.5 - 27.5]	0.91
'SO9-2'	Ensifer terangae USDA 4894	25.5	[22.1 - 29.1]	25.4	[23.1 - 27.9]	24.3	[21.5 - 27.4]	0.9
'5a14'	Ensifer alkalisoli YIC4027	23.7	[20.4 - 27.3]	25.4	[23.1 - 27.9]	22.8	[20.0 - 25.9]	0.25
'rm41'	Ensifer sojae CCBAU 05684	23.9	[20.6 - 27.6]	25.4	[23.0 - 27.9]	23.0	[20.2 - 26.1]	0.02
'MO20-2'	Ensifer terangae USDA 4894	25.6	[22.3 - 29.2]	25.4	[23.1 - 27.9]	24.4	[21.6 - 27.5]	0.93
'gr4'	Ensifer sojae CCBAU 05684	24.3	[21.0 - 28.0]	25.4	[23.0 - 27.8]	23.4	[20.5 - 26.5]	0.01
'ae608h'	Ensifer mexicanus ITTG R7	24.4	[21.1 - 28.1]	25.4	[23.1 - 27.9]	23.5	[20.6 - 26.6]	0.56
'MO15-1'	Ensifer terangae USDA 4894	25.5	[22.1 - 29.1]	25.4	[23.1 - 27.9]	24.3	[21.5 - 27.4]	0.83
'c0431a'	Ensifer terangae USDA 4894	24.6	[21.3 - 28.3]	25.4	[23.1 - 27.9]	23.6	[20.8 - 26.7]	0.68
'SO14-2'	Ensifer terangae USDA 4894	25.7	[22.3 - 29.3]	25.4	[23.1 - 27.9]	24.5	[21.6 - 27.6]	0.94
'5a14'	Ensifer mexicanus DSM 18446	24.5	[21.2 - 28.1]	25.4	[23.1 - 27.9]	23.5	[20.7 - 26.6]	0.52
'SM15-1'	Ensifer kostiensis DSM 13372	24.1	[20.8 - 27.8]	25.4	[23.0 - 27.9]	23.2	[20.4 - 26.3]	0.5
'H1'	Ensifer terangae USDA 4894	25.1	[21.8 - 28.7]	25.4	[23.1 - 27.9]	24.0	[21.1 - 27.1]	0.68
'MO28-1'	Ensifer terangae USDA 4894	25.5	[22.1 - 29.1]	25.4	[23.1 - 27.9]	24.3	[21.4 - 27.4]	0.85
'kh35c'	Ensifer kostiensis DSM 13372	24.0	[20.7 - 27.7]	25.4	[23.1 - 27.9]	23.1	[20.3 - 26.2]	0.55
'SM15-1'	Ensifer terangae USDA 4894	25.6	[22.2 - 29.2]	25.4	[23.1 - 27.9]	24.4	[21.5 - 27.5]	0.86
'5a14'	Ensifer sojae CCBAU 05684	23.6	[20.3 - 27.3]	25.4	[23.1 - 27.9]	22.8	[20.0 - 25.9]	0.06
'MA10-1'	Ensifer terangae USDA 4894	25.8	[22.5 - 29.4]	25.4	[23.1 - 27.9]	24.6	[21.7 - 27.7]	0.89
'bo21cc'	Ensifer sojae CCBAU 05684	24.0	[20.7 - 27.6]	25.4	[23.1 - 27.9]	23.1	[20.2 - 26.2]	0.08
'ae608h'	Ensifer sojae CCBAU 05684	23.8	[20.5 - 27.4]	25.4	[23.0 - 27.8]	22.9	[20.1 - 26.0]	0.04
'2011'	Ensifer kostiensis DSM 13372	23.5	[20.2 - 27.2]	25.4	[23.1 - 27.9]	22.7	[19.9 - 25.8]	0.51
'MO4-2'	Ensifer terangae USDA 4894	25.5	[22.2 - 29.1]	25.4	[23.1 - 27.9]	24.3	[21.5 - 27.4]	0.85
'ae608h'	Ensifer mexicanus DSM 18446	24.4	[21.1 - 28.1]	25.4	[23.0 - 27.9]	23.4	[20.6 - 26.5]	0.54
'm270'	Ensifer sojae CCBAU 05684	22.3	[19.1 - 26.0]	25.3	[22.9 - 27.8]	21.7	[18.9 - 24.8]	0.33
'MO19'	Ensifer sojae CCBAU 05684	24.1	[20.8 - 27.8]	25.3	[23.0 - 27.8]	23.2	[20.4 - 26.3]	0.08
'MO35-1'	Ensifer sojae CCBAU 05684	24.8	[21.5 - 28.5]	25.3	[22.9 - 27.8]	23.8	[20.9 - 26.9]	0.19
'kh46'	Ensifer sojae CCBAU 05684	24.1	[20.8 - 27.8]	25.3	[23.0 - 27.8]	23.2	[20.4 - 26.3]	0.07
'usda1021'	Ensifer mexicanus ITTG R7	24.7	[21.4 - 28.4]	25.3	[23.0 - 27.8]	23.7	[20.9 - 26.8]	0.59
'sm11'	Ensifer sojae CCBAU 05684	23.8	[20.5 - 27.4]	25.3	[22.9 - 27.8]	22.9	[20.1 - 26.0]	0.0
'rmo17'	Ensifer mexicanus ITTG R7	25.3	[21.9 - 28.9]	25.3	[22.9 - 27.7]	24.1	[21.3 - 27.2]	0.79
'MO4-2'	Ensifer sojae CCBAU 05684	24.4	[21.1 - 28.1]	25.3	[22.9 - 27.7]	23.4	[20.6 - 26.5]	0.1
'm162'	Ensifer mexicanus ITTG R7	24.9	[21.5 - 28.5]	25.3	[23.0 - 27.8]	23.8	[20.9 - 26.9]	0.68
'kh46'	Ensifer kostiensis DSM 13372	23.3	[20.1 - 27.0]	25.3	[23.0 - 27.8]	22.5	[19.7 - 25.6]	0.45
'MA10-1'	Ensifer mexicanus ITTG R7	25.0	[21.6 - 28.6]	25.3	[22.9 - 27.8]	23.9	[21.0 - 27.0]	0.73
't073'	Ensifer sojae CCBAU 05684	24.1	[20.8 - 27.7]	25.3	[22.9 - 27.8]	23.1	[20.3 - 26.2]	0.02
'2011'	Ensifer sojae CCBAU 05684	24.5	[21.2 - 28.1]	25.3	[22.9 - 27.7]	23.5	[20.6 - 26.6]	0.13
'kh46'	Ensifer mexicanus ITTG R7	24.9	[21.6 - 28.6]	25.3	[23.0 - 27.8]	23.8	[21.0 - 26.9]	0.66
'MO28-1'	Ensifer sojae CCBAU 05684	24.4	[21.1 - 28.0]	25.3	[22.9 - 27.7]	23.4	[20.6 - 26.5]	0.1
'MO41-1'	Ensifer sojae CCBAU 05684	24.7	[21.4 - 28.3]	25.3	[23.0 - 27.8]	23.7	[20.8 - 26.8]	0.21
'ak58'	Ensifer sojae CCBAU 05684	23.8	[20.5 - 27.4]	25.3	[23.0 - 27.8]	22.9	[20.1 - 26.0]	0.0
'MO41-1'	Ensifer kostiensis DSM 13372	23.6	[20.3 - 27.3]	25.3	[23.0 - 27.8]	22.8	[20.0 - 25.9]	0.59
'MO15-1'	Ensifer sojae CCBAU 05684	24.2	[20.9 - 27.9]	25.3	[22.9 - 27.7]	23.3	[20.5 - 26.4]	0.09
'MO34-1'	Ensifer sojae CCBAU 05684	24.5	[21.1 - 28.1]	25.3	[23.0 - 27.8]	23.5	[20.6 - 26.6]	0.17
'MO53-2'	Ensifer kostiensis DSM 13372	23.8	[20.5 - 27.5]	25.3	[22.9 - 27.7]	22.9	[20.1 - 26.0]	0.65
'ak75'	Ensifer mexicanus ITTG R7	23.2	[19.9 - 26.8]	25.3	[23.0 - 27.8]	22.4	[19.6 - 25.5]	0.48
'MO55-2'	Ensifer sojae CCBAU 05684	24.5	[21.1 - 28.1]	25.3	[23.0 - 27.8]	23.5	[20.6 - 26.6]	0.17
'MO56-1'	Ensifer sojae CCBAU 05684	24.3	[21.0 - 27.9]	25.3	[22.9 - 27.7]	23.3	[20.5 - 26.4]	0.09
'usda1157'	Ensifer mexicanus ITTG R7	24.5	[21.2 - 28.2]	25.3	[23.0 - 27.8]	23.5	[20.7 - 26.6]	0.59
'MO53-2'	Ensifer sojae CCBAU 05684	24.8	[21.4 - 28.4]	25.3	[23.0 - 27.8]	23.7	[20.9 - 26.8]	0.26
'bo21cc'	Ensifer mexicanus ITTG R7	24.7	[21.4 - 28.3]	25.3	[23.0 - 27.8]	23.7	[20.8 - 26.7]	0.68
'rmo17'	Ensifer sojae CCBAU 05684	24.4	[21.1 - 28.0]	25.3	[22.9 - 27.7]	23.4	[20.6 - 26.5]	0.2
'c0431a'	Ensifer americanus CFNEI 156	27.7	[24.3 - 31.3]	25.3	[23.0 - 27.8]	26.0	[23.1 - 29.1]	0.3
'ak58'	Ensifer mexicanus ITTG R7	24.6	[21.3 - 28.3]	25.3	[22.9 - 27.7]	23.6	[20.8 - 26.7]	0.59
'ak11'	Ensifer kostiensis DSM 13372	22.9	[19.6 - 26.6]	25.3	[22.9 - 27.8]	22.2	[19.4 - 25.3]	0.39
'MA10-1'	Ensifer kostiensis DSM 13372	23.6	[20.3 - 27.3]	25.3	[22.9 - 27.7]	22.8	[20.0 - 25.9]	0.53
'ak83'	Ensifer mexicanus DSM 18446	24.6	[21.3 - 28.2]	25.3	[22.9 - 27.7]	23.6	[20.7 - 26.7]	0.46
'MO4-2'	Ensifer kostiensis DSM 13372	23.5	[20.2 - 27.2]	25.3	[23.0 - 27.8]	22.7	[19.9 - 25.8]	0.48
'kh35c'	Ensifer sojae CCBAU 05684	24.2	[20.9 - 27.8]	25.3	[22.9 - 27.8]	23.2	[20.4 - 26.3]	0.17
'usda1021'	Ensifer alkalisoli YIC4027	24.1	[20.8 - 27.8]	25.3	[23.0 - 27.8]	23.2	[20.4 - 26.3]	0.19
'MO35-1'	Ensifer kostiensis DSM 13372	23.7	[20.4 - 27.3]	25.3	[22.9 - 27.8]	22.8	[20.0 - 25.9]	0.57
'sm11'	Ensifer mexicanus ITTG R7	24.6	[21.3 - 28.2]	25.3	[23.0 - 27.8]	23.6	[20.7 - 26.7]	0.59
'ru11'	Ensifer mexicanus ITTG R7	23.8	[20.5 - 27.5]	25.3	[23.0 - 27.8]	23.0	[20.1 - 26.0]	0.39
'ae608h'	Ensifer alkalisoli YIC4027	23.9	[20.6 - 27.5]	25.3	[23.0 - 27.8]	23.0	[20.1 - 26.1]	0.23
'usda1021'	Ensifer mexicanus DSM 18446	24.8	[21.4 - 28.4]	25.3	[22.9 - 27.7]	23.7	[20.9 - 26.8]	0.58
'ak83'	Ensifer sojae CCBAU 05684	24.1	[20.8 - 27.7]	25.3	[23.0 - 27.8]	23.2	[20.3 - 26.3]	0.12
'ak83'	Ensifer mexicanus ITTG R7	24.6	[21.3 - 28.2]	25.3	[23.0 - 27.8]	23.6	[20.7 - 26.7]	0.47
'm162'	Ensifer kostiensis DSM 13372	23.2	[19.9 - 26.8]	25.3	[23.0 - 27.8]	22.4	[19.6 - 25.5]	0.47
'ccmmb554'	Ensifer sojae CCBAU 05684	24.2	[20.9 - 27.9]	25.3	[23.0 - 27.8]	23.3	[20.4 - 26.4]	0.18
'ak11'	Ensifer sojae CCBAU 05684	23.6	[20.3 - 27.2]	25.3	[23.0 - 27.8]	22.8	[19.9 - 25.8]	0.01
'MO26-2'	Ensifer sojae CCBAU 05684	24.8	[21.5 - 28.4]	25.3	[23.0 - 27.8]	23.7	[20.9 - 26.8]	0.17
'MO28-1'	Ensifer kostiensis DSM 13372	23.5	[20.2 - 27.2]	25.3	[23.0 - 27.8]	22.7	[19.9 - 25.8]	0.48
'kh46'	Ensifer mexicanus DSM 18446	24.9	[21.6 - 28.6]	25.3	[22.9 - 27.8]	23.8	[21.0 - 26.9]	0.65
'rm41'	Ensifer kostiensis DSM 13372	23.3	[20.1 - 27.0]	25.3	[23.0 - 27.8]	22.6	[19.7 - 25.6]	0.4
'usda1157'	Ensifer kostiensis DSM 13372	23.2	[19.9 - 26.8]	25.3	[23.0 - 27.8]	22.4	[19.6 - 25.5]	0.38
'bl225c'	Ensifer mexicanus DSM 18446	25.0	[21.7 - 28.6]	25.3	[22.9 - 27.7]	23.9	[21.0 - 27.0]	0.58
'm162'	Ensifer sojae CCBAU 05684	24.2	[20.9 - 27.8]	25.3	[22.9 - 27.7]	23.2	[20.4 - 26.3]	0.09
'bl225c'	Ensifer mexicanus ITTG R7	25.0	[21.6 - 28.6]	25.3	[23.0 - 27.8]	23.9	[21.0 - 27.0]	0.59
'usda1157'	Ensifer alkalisoli YIC4027	24.0	[20.7 - 27.6]	25.3	[22.9 - 27.8]	23.1	[20.2 - 26.2]	0.19
'ak75'	Ensifer mexicanus DSM 18446	23.2	[19.9 - 26.8]	25.3	[22.9 - 27.7]	22.4	[19.6 - 25.5]	0.47
'usda1157'	Ensifer sojae CCBAU 05684	23.8	[20.5 - 27.4]	25.3	[23.0 - 27.8]	22.9	[20.1 - 26.0]	0.0
'm270'	Ensifer alkalisoli YIC4027	22.3	[19.0 - 25.9]	25.3	[23.0 - 27.8]	21.7	[18.9 - 24.7]	0.52
'H1'	Ensifer kostiensis DSM 13372	23.4	[20.1 - 27.1]	25.3	[23.0 - 27.8]	22.6	[19.8 - 25.7]	0.31
'MO26-2'	Ensifer kostiensis DSM 13372	23.6	[20.3 - 27.3]	25.3	[23.0 - 27.8]	22.8	[20.0 - 25.9]	0.55
'a0643dd'	Ensifer sojae CCBAU 05684	22.9	[19.6 - 26.5]	25.3	[22.9 - 27.7]	22.2	[19.4 - 25.2]	0.16
't073'	Ensifer mexicanus ITTG R7	24.6	[21.3 - 28.2]	25.3	[23.0 - 27.8]	23.6	[20.7 - 26.7]	0.57
'ccmmb554'	Ensifer kostiensis DSM 13372	23.7	[20.4 - 27.4]	25.3	[23.0 - 27.8]	22.9	[20.0 - 25.9]	0.56
'rmo17'	Ensifer kostiensis DSM 13372	23.5	[20.2 - 27.1]	25.3	[23.0 - 27.8]	22.6	[19.8 - 25.7]	0.58
'ru11'	Ensifer alkalisoli YIC4027	23.4	[20.1 - 27.0]	25.3	[23.0 - 27.8]	22.6	[19.8 - 25.7]	0.39
'MA13-2'	Ensifer mexicanus ITTG R7	25.1	[21.8 - 28.7]	25.2	[22.8 - 27.6]	24.0	[21.1 - 27.1]	0.77
'c0438ll'	Ensifer mexicanus DSM 18446	24.0	[20.7 - 27.6]	25.2	[22.8 - 27.6]	23.0	[20.2 - 26.1]	0.53
'MO56-1'	Ensifer mexicanus ITTG R7	25.0	[21.7 - 28.7]	25.2	[22.8 - 27.7]	23.9	[21.0 - 27.0]	0.68
'2011'	Ensifer mexicanus ITTG R7	25.0	[21.7 - 28.7]	25.2	[22.9 - 27.7]	23.9	[21.1 - 27.0]	0.72
't073'	Ensifer alkalisoli YIC4027	24.0	[20.7 - 27.6]	25.2	[22.9 - 27.7]	23.1	[20.2 - 26.2]	0.22
'SS19-1'	Ensifer kostiensis DSM 13372	23.9	[20.6 - 27.5]	25.2	[22.9 - 27.7]	23.0	[20.1 - 26.1]	0.53
'SS19-1'	Ensifer mexicanus ITTG R7	24.9	[21.5 - 28.5]	25.2	[22.8 - 27.6]	23.8	[20.9 - 26.9]	0.74
'm162'	Ensifer mexicanus DSM 18446	24.8	[21.5 - 28.5]	25.2	[22.9 - 27.7]	23.8	[20.9 - 26.9]	0.67
'MO47-2'	Ensifer mexicanus ITTG R7	25.0	[21.6 - 28.6]	25.2	[22.9 - 27.7]	23.9	[21.0 - 27.0]	0.73
'c0438ll'	Ensifer sojae CCBAU 05684	23.4	[20.1 - 27.1]	25.2	[22.9 - 27.7]	22.6	[19.8 - 25.7]	0.05
'ak75'	Ensifer alkalisoli YIC4027	22.8	[19.5 - 26.4]	25.2	[22.9 - 27.7]	22.1	[19.3 - 25.1]	0.3
'MO20-2'	Ensifer kostiensis DSM 13372	23.9	[20.6 - 27.6]	25.2	[22.9 - 27.7]	23.0	[20.2 - 26.1]	0.57
'gr4'	Ensifer mexicanus DSM 18446	24.6	[21.2 - 28.2]	25.2	[22.9 - 27.7]	23.5	[20.7 - 26.6]	0.57
'MA10-1'	Ensifer alkalisoli YIC4027	24.4	[21.1 - 28.1]	25.2	[22.8 - 27.6]	23.4	[20.6 - 26.5]	0.05
'ru11'	Ensifer mexicanus DSM 18446	23.8	[20.5 - 27.5]	25.2	[22.9 - 27.7]	22.9	[20.1 - 26.0]	0.38
'kh35c'	Ensifer mexicanus ITTG R7	24.9	[21.6 - 28.5]	25.2	[22.9 - 27.7]	23.8	[21.0 - 26.9]	0.76
'MO1-1'	Ensifer sojae CCBAU 05684	24.8	[21.4 - 28.4]	25.2	[22.9 - 27.7]	23.7	[20.9 - 26.8]	0.26
'gr4'	Ensifer alkalisoli YIC4027	24.4	[21.1 - 28.0]	25.2	[22.9 - 27.7]	23.4	[20.6 - 26.5]	0.2
'SO14-2'	Ensifer sojae CCBAU 05684	24.5	[21.2 - 28.1]	25.2	[22.9 - 27.7]	23.5	[20.6 - 26.6]	0.19
'SM15-1'	Ensifer sojae CCBAU 05684	24.3	[21.0 - 27.9]	25.2	[22.9 - 27.7]	23.3	[20.5 - 26.4]	0.12
'a0641m'	Ensifer sojae CCBAU 05684	23.1	[19.8 - 26.7]	25.2	[22.8 - 27.6]	22.3	[19.5 - 25.4]	0.15
'MA13-2'	Ensifer alkalisoli YIC4027	24.9	[21.6 - 28.6]	25.2	[22.9 - 27.7]	23.8	[21.0 - 26.9]	0.02
'H1'	Ensifer mexicanus ITTG R7	24.4	[21.1 - 28.1]	25.2	[22.9 - 27.7]	23.4	[20.6 - 26.5]	0.52
'SO14-2'	Ensifer mexicanus ITTG R7	25.0	[21.7 - 28.7]	25.2	[22.8 - 27.6]	23.9	[21.1 - 27.0]	0.78
'm270'	Ensifer mexicanus DSM 18446	22.7	[19.4 - 26.4]	25.2	[22.8 - 27.6]	22.0	[19.2 - 25.1]	0.25
'MO1-1'	Ensifer mexicanus DSM 18446	25.4	[22.1 - 29.0]	25.2	[22.8 - 27.6]	24.2	[21.4 - 27.3]	0.84
'MO47-2'	Ensifer sojae CCBAU 05684	24.2	[20.9 - 27.9]	25.2	[22.9 - 27.7]	23.3	[20.4 - 26.4]	0.14
'bl225c'	Ensifer sojae CCBAU 05684	24.1	[20.8 - 27.7]	25.2	[22.9 - 27.7]	23.2	[20.3 - 26.3]	0.0
'MO15-1'	Ensifer mexicanus ITTG R7	25.0	[21.6 - 28.6]	25.2	[22.8 - 27.6]	23.9	[21.0 - 27.0]	0.68
'SO14-2'	Ensifer kostiensis DSM 13372	23.7	[20.4 - 27.3]	25.2	[22.9 - 27.7]	22.8	[20.0 - 25.9]	0.58
'MO26-2'	Ensifer mexicanus ITTG R7	25.1	[21.8 - 28.8]	25.2	[22.9 - 27.7]	24.0	[21.2 - 27.1]	0.76
'rm41'	Ensifer mexicanus DSM 18446	24.9	[21.6 - 28.6]	25.2	[22.8 - 27.6]	23.8	[21.0 - 26.9]	0.6
'SO9-2'	Ensifer sojae CCBAU 05684	24.1	[20.7 - 27.7]	25.2	[22.9 - 27.7]	23.1	[20.3 - 26.2]	0.15
'SS19-1'	Ensifer sojae CCBAU 05684	24.3	[21.0 - 27.9]	25.2	[22.9 - 27.7]	23.3	[20.5 - 26.4]	0.15
'rm41'	Ensifer mexicanus ITTG R7	25.0	[21.7 - 28.6]	25.2	[22.9 - 27.7]	23.9	[21.0 - 27.0]	0.61
'rmo17'	Ensifer mexicanus DSM 18446	25.3	[21.9 - 28.9]	25.2	[22.9 - 27.7]	24.1	[21.3 - 27.2]	0.78
'MO55-2'	Ensifer kostiensis DSM 13372	23.7	[20.4 - 27.3]	25.2	[22.9 - 27.7]	22.8	[20.0 - 25.9]	0.55
'MO4-2'	Ensifer mexicanus ITTG R7	24.9	[21.6 - 28.5]	25.2	[22.9 - 27.7]	23.8	[20.9 - 26.9]	0.69
'MO26-2'	Ensifer alkalisoli YIC4027	25.0	[21.7 - 28.6]	25.2	[22.8 - 27.6]	23.9	[21.0 - 27.0]	0.03
'MO20-2'	Ensifer mexicanus ITTG R7	25.0	[21.7 - 28.7]	25.2	[22.8 - 27.6]	23.9	[21.1 - 27.0]	0.78
'H1'	Ensifer sojae CCBAU 05684	23.5	[20.2 - 27.1]	25.2	[22.9 - 27.7]	22.7	[19.8 - 25.7]	0.07
'2011'	Ensifer mexicanus DSM 18446	25.0	[21.7 - 28.7]	25.2	[22.8 - 27.6]	23.9	[21.1 - 27.0]	0.71
'bo21cc'	Ensifer mexicanus DSM 18446	24.7	[21.4 - 28.3]	25.2	[22.9 - 27.7]	23.6	[20.8 - 26.7]	0.66
'ccmmb554'	Ensifer mexicanus ITTG R7	25.0	[21.7 - 28.7]	25.2	[22.9 - 27.7]	23.9	[21.1 - 27.0]	0.77
'MO35-1'	Ensifer mexicanus ITTG R7	25.2	[21.8 - 28.8]	25.2	[22.9 - 27.7]	24.0	[21.2 - 27.1]	0.78
'MO20-2'	Ensifer sojae CCBAU 05684	24.3	[21.0 - 28.0]	25.2	[22.9 - 27.7]	23.4	[20.5 - 26.5]	0.18
'MO34-1'	Ensifer kostiensis DSM 13372	23.7	[20.4 - 27.3]	25.2	[22.9 - 27.7]	22.8	[20.0 - 25.9]	0.56
'ak83'	Ensifer alkalisoli YIC4027	24.0	[20.7 - 27.7]	25.2	[22.9 - 27.7]	23.1	[20.3 - 26.2]	0.31
'SM15-1'	Ensifer mexicanus ITTG R7	24.9	[21.6 - 28.6]	25.2	[22.8 - 27.6]	23.8	[21.0 - 26.9]	0.71
'MO15-1'	Ensifer kostiensis DSM 13372	23.7	[20.4 - 27.4]	25.2	[22.8 - 27.6]	22.8	[20.0 - 25.9]	0.47
'MO25-1'	Ensifer sojae CCBAU 05684	24.2	[20.9 - 27.8]	25.2	[22.9 - 27.7]	23.2	[20.4 - 26.3]	0.07
'ak58'	Ensifer mexicanus DSM 18446	24.7	[21.3 - 28.3]	25.2	[22.9 - 27.7]	23.6	[20.8 - 26.7]	0.58
'sm11'	Ensifer mexicanus DSM 18446	24.6	[21.3 - 28.2]	25.2	[22.9 - 27.7]	23.6	[20.7 - 26.7]	0.58
'MO25-1'	Ensifer mexicanus ITTG R7	24.8	[21.4 - 28.4]	25.2	[22.8 - 27.6]	23.7	[20.9 - 26.8]	0.66
'MA10-1'	Ensifer sojae CCBAU 05684	24.8	[21.5 - 28.4]	25.2	[22.9 - 27.7]	23.7	[20.9 - 26.8]	0.14
'MO47-2'	Ensifer mexicanus DSM 18446	25.0	[21.7 - 28.6]	25.2	[22.9 - 27.7]	23.9	[21.0 - 27.0]	0.72
'ak11'	Ensifer mexicanus ITTG R7	24.2	[20.9 - 27.9]	25.2	[22.9 - 27.7]	23.2	[20.4 - 26.3]	0.6
'ak58'	Ensifer alkalisoli YIC4027	24.1	[20.8 - 27.7]	25.2	[22.9 - 27.7]	23.1	[20.3 - 26.2]	0.19
'MO47-2'	Ensifer kostiensis DSM 13372	23.7	[20.4 - 27.4]	25.2	[22.9 - 27.7]	22.9	[20.0 - 26.0]	0.52
'ccmmb554'	Ensifer mexicanus DSM 18446	25.0	[21.7 - 28.7]	25.2	[22.9 - 27.7]	23.9	[21.1 - 27.0]	0.76
'MA10-1'	Ensifer mexicanus DSM 18446	25.0	[21.6 - 28.6]	25.2	[22.9 - 27.7]	23.9	[21.0 - 27.0]	0.72
'c0438ll'	Ensifer mexicanus ITTG R7	24.0	[20.7 - 27.6]	25.2	[22.9 - 27.7]	23.1	[20.2 - 26.1]	0.55
'MO53-2'	Ensifer mexicanus ITTG R7	25.4	[22.1 - 29.0]	25.2	[22.8 - 27.6]	24.2	[21.3 - 27.3]	0.86
'1a42'	Ensifer kostiensis DSM 13372	23.2	[19.9 - 26.9]	25.2	[22.9 - 27.7]	22.4	[19.6 - 25.5]	0.38
'sm11'	Ensifer alkalisoli YIC4027	24.2	[20.9 - 27.8]	25.2	[22.9 - 27.7]	23.2	[20.4 - 26.3]	0.2
'MO28-1'	Ensifer mexicanus ITTG R7	24.8	[21.5 - 28.5]	25.2	[22.9 - 27.7]	23.8	[20.9 - 26.9]	0.69
'gr4'	Ensifer mexicanus ITTG R7	24.6	[21.3 - 28.2]	25.2	[22.9 - 27.7]	23.6	[20.7 - 26.7]	0.58
'MO41-1'	Ensifer mexicanus ITTG R7	25.2	[21.9 - 28.9]	25.2	[22.8 - 27.6]	24.1	[21.2 - 27.2]	0.8
'c0431a'	Ensifer kostiensis DSM 13372	22.8	[19.5 - 26.4]	25.2	[22.9 - 27.7]	22.1	[19.3 - 25.2]	0.32
'SO9-2'	Ensifer kostiensis DSM 13372	23.7	[20.4 - 27.4]	25.2	[22.9 - 27.7]	22.9	[20.0 - 26.0]	0.54
'kh35c'	Ensifer mexicanus DSM 18446	24.9	[21.6 - 28.6]	25.2	[22.8 - 27.6]	23.8	[21.0 - 26.9]	0.75
'MO19'	Ensifer mexicanus ITTG R7	24.9	[21.6 - 28.5]	25.2	[22.8 - 27.7]	23.8	[20.9 - 26.9]	0.67
't073'	Ensifer mexicanus DSM 18446	24.6	[21.3 - 28.2]	25.2	[22.9 - 27.7]	23.6	[20.7 - 26.7]	0.56
'a0641m'	Ensifer mexicanus ITTG R7	23.9	[20.6 - 27.6]	25.2	[22.9 - 27.7]	23.0	[20.2 - 26.1]	0.44
'usda1157'	Ensifer mexicanus DSM 18446	24.6	[21.2 - 28.2]	25.2	[22.9 - 27.7]	23.5	[20.7 - 26.6]	0.58
'm270'	Ensifer mexicanus ITTG R7	22.7	[19.5 - 26.4]	25.2	[22.9 - 27.7]	22.0	[19.2 - 25.1]	0.26
'1a42'	Ensifer sojae CCBAU 05684	23.4	[20.1 - 27.1]	25.2	[22.9 - 27.7]	22.6	[19.8 - 25.7]	0.01
'MO1-1'	Ensifer mexicanus ITTG R7	25.4	[22.0 - 29.0]	25.2	[22.9 - 27.7]	24.2	[21.3 - 27.3]	0.85
'MO19'	Ensifer alkalisoli YIC4027	24.4	[21.1 - 28.0]	25.1	[22.8 - 27.6]	23.4	[20.5 - 26.5]	0.11
'SO9-2'	Ensifer mexicanus ITTG R7	24.9	[21.6 - 28.5]	25.1	[22.8 - 27.6]	23.8	[20.9 - 26.9]	0.75
'SS19-1'	Ensifer mexicanus DSM 18446	24.9	[21.6 - 28.5]	25.1	[22.8 - 27.6]	23.8	[20.9 - 26.9]	0.73
'c0431a'	Ensifer sojae CCBAU 05684	23.4	[20.1 - 27.1]	25.1	[22.7 - 27.6]	22.6	[19.8 - 25.7]	0.07
'SM15-1'	Ensifer mexicanus DSM 18446	25.0	[21.6 - 28.6]	25.1	[22.8 - 27.6]	23.8	[21.0 - 26.9]	0.7
'rm41'	Ensifer alkalisoli YIC4027	24.0	[20.7 - 27.7]	25.1	[22.8 - 27.6]	23.1	[20.3 - 26.2]	0.17
'H1'	Ensifer mexicanus DSM 18446	24.4	[21.1 - 28.1]	25.1	[22.8 - 27.6]	23.4	[20.6 - 26.5]	0.51
'rmo17'	Ensifer alkalisoli YIC4027	24.6	[21.2 - 28.2]	25.1	[22.8 - 27.6]	23.5	[20.7 - 26.6]	0.0
'MO25-1'	Ensifer mexicanus DSM 18446	24.8	[21.5 - 28.4]	25.1	[22.8 - 27.6]	23.7	[20.9 - 26.8]	0.65
'a0641m'	Ensifer mexicanus DSM 18446	23.9	[20.6 - 27.6]	25.1	[22.8 - 27.6]	23.0	[20.2 - 26.1]	0.43
'bl225c'	Ensifer alkalisoli YIC4027	24.4	[21.1 - 28.0]	25.1	[22.8 - 27.6]	23.4	[20.5 - 26.5]	0.19
'1a42'	Ensifer mexicanus ITTG R7	23.9	[20.6 - 27.6]	25.1	[22.8 - 27.6]	23.0	[20.2 - 26.1]	0.58
'SO14-2'	Ensifer mexicanus DSM 18446	25.1	[21.8 - 28.7]	25.1	[22.8 - 27.6]	23.9	[21.1 - 27.0]	0.77
'1a42'	Ensifer mexicanus DSM 18446	23.9	[20.6 - 27.6]	25.1	[22.7 - 27.5]	23.0	[20.2 - 26.1]	0.57
'MO4-2'	Ensifer mexicanus DSM 18446	24.9	[21.6 - 28.5]	25.1	[22.8 - 27.6]	23.8	[21.0 - 26.9]	0.68
'SO9-2'	Ensifer mexicanus DSM 18446	24.9	[21.6 - 28.5]	25.1	[22.8 - 27.6]	23.8	[20.9 - 26.9]	0.73
'MO20-2'	Ensifer mexicanus DSM 18446	25.1	[21.7 - 28.7]	25.1	[22.8 - 27.6]	23.9	[21.1 - 27.0]	0.76
'MO1-1'	Ensifer kostiensis DSM 13372	24.0	[20.7 - 27.7]	25.1	[22.8 - 27.6]	23.1	[20.3 - 26.2]	0.64
'MO15-1'	Ensifer mexicanus DSM 18446	25.0	[21.6 - 28.6]	25.1	[22.8 - 27.6]	23.8	[21.0 - 26.9]	0.67
'MO26-2'	Ensifer mexicanus DSM 18446	25.2	[21.8 - 28.8]	25.1	[22.8 - 27.6]	24.0	[21.2 - 27.1]	0.75
'SO14-2'	Ensifer alkalisoli YIC4027	25.0	[21.7 - 28.6]	25.1	[22.8 - 27.6]	23.9	[21.0 - 27.0]	0.0
'm162'	Ensifer alkalisoli YIC4027	24.4	[21.1 - 28.0]	25.1	[22.8 - 27.6]	23.4	[20.5 - 26.5]	0.1
'MO55-2'	Ensifer alkalisoli YIC4027	25.0	[21.7 - 28.7]	25.1	[22.7 - 27.5]	23.9	[21.0 - 27.0]	0.02
'MO41-1'	Ensifer mexicanus DSM 18446	25.2	[21.9 - 28.9]	25.1	[22.8 - 27.6]	24.1	[21.2 - 27.2]	0.79
'kh46'	Ensifer alkalisoli YIC4027	24.3	[21.0 - 27.9]	25.1	[22.8 - 27.6]	23.3	[20.5 - 26.4]	0.13
'c0431a'	Ensifer mexicanus ITTG R7	24.3	[21.0 - 28.0]	25.1	[22.8 - 27.6]	23.3	[20.5 - 26.4]	0.53
'MO53-2'	Ensifer alkalisoli YIC4027	25.0	[21.7 - 28.6]	25.1	[22.7 - 27.5]	23.9	[21.0 - 27.0]	0.07
'MO47-2'	Ensifer alkalisoli YIC4027	24.6	[21.3 - 28.3]	25.1	[22.8 - 27.6]	23.6	[20.7 - 26.7]	0.05
'a0643dd'	Ensifer mexicanus DSM 18446	23.5	[20.2 - 27.1]	25.1	[22.8 - 27.6]	22.6	[19.8 - 25.7]	0.43
'MO34-1'	Ensifer alkalisoli YIC4027	25.0	[21.7 - 28.7]	25.1	[22.7 - 27.5]	23.9	[21.0 - 27.0]	0.02
'MO4-2'	Ensifer alkalisoli YIC4027	24.6	[21.3 - 28.3]	25.1	[22.7 - 27.5]	23.6	[20.7 - 26.7]	0.09
'MA13-2'	Ensifer mexicanus DSM 18446	25.1	[21.8 - 28.8]	25.1	[22.8 - 27.6]	24.0	[21.1 - 27.1]	0.76
'MO35-1'	Ensifer mexicanus DSM 18446	25.2	[21.9 - 28.8]	25.1	[22.8 - 27.6]	24.0	[21.2 - 27.1]	0.77
'MO53-2'	Ensifer mexicanus DSM 18446	25.4	[22.1 - 29.0]	25.1	[22.8 - 27.6]	24.2	[21.3 - 27.3]	0.85
'MO19'	Ensifer mexicanus DSM 18446	24.9	[21.6 - 28.5]	25.1	[22.8 - 27.6]	23.8	[21.0 - 26.9]	0.66
'MO41-1'	Ensifer alkalisoli YIC4027	25.0	[21.7 - 28.7]	25.1	[22.8 - 27.6]	23.9	[21.1 - 27.0]	0.02
'MO35-1'	Ensifer alkalisoli YIC4027	25.0	[21.7 - 28.7]	25.1	[22.8 - 27.6]	23.9	[21.1 - 27.0]	0.01
'MO34-1'	Ensifer mexicanus DSM 18446	25.2	[21.8 - 28.8]	25.1	[22.8 - 27.6]	24.0	[21.2 - 27.1]	0.75
'SS19-1'	Ensifer alkalisoli YIC4027	24.8	[21.5 - 28.4]	25.1	[22.7 - 27.5]	23.7	[20.9 - 26.8]	0.05
'ccmmb554'	Ensifer alkalisoli YIC4027	24.8	[21.5 - 28.5]	25.1	[22.8 - 27.6]	23.8	[20.9 - 26.8]	0.01
'MO55-2'	Ensifer mexicanus ITTG R7	25.1	[21.8 - 28.8]	25.1	[22.8 - 27.6]	24.0	[21.1 - 27.1]	0.76
'2011'	Ensifer alkalisoli YIC4027	24.8	[21.5 - 28.5]	25.1	[22.8 - 27.6]	23.7	[20.9 - 26.8]	0.06
'1a42'	Ensifer alkalisoli YIC4027	23.9	[20.6 - 27.5]	25.1	[22.7 - 27.5]	22.9	[20.1 - 26.0]	0.2
'MO56-1'	Ensifer mexicanus DSM 18446	25.0	[21.7 - 28.7]	25.1	[22.8 - 27.6]	23.9	[21.1 - 27.0]	0.67
'a0643dd'	Ensifer mexicanus ITTG R7	23.5	[20.2 - 27.1]	25.1	[22.8 - 27.6]	22.6	[19.8 - 25.7]	0.44
'MO34-1'	Ensifer mexicanus ITTG R7	25.1	[21.8 - 28.8]	25.1	[22.8 - 27.6]	24.0	[21.2 - 27.1]	0.76
'MO55-2'	Ensifer mexicanus DSM 18446	25.2	[21.8 - 28.8]	25.1	[22.8 - 27.6]	24.0	[21.2 - 27.1]	0.75
'ak11'	Ensifer mexicanus DSM 18446	24.2	[20.9 - 27.9]	25.1	[22.8 - 27.6]	23.3	[20.4 - 26.4]	0.59
'H1'	Ensifer alkalisoli YIC4027	24.0	[20.7 - 27.6]	25.1	[22.8 - 27.6]	23.1	[20.2 - 26.2]	0.26
'bo21cc'	Ensifer alkalisoli YIC4027	24.3	[21.0 - 28.0]	25.1	[22.8 - 27.6]	23.3	[20.5 - 26.4]	0.11
'MO56-1'	Ensifer alkalisoli YIC4027	24.7	[21.4 - 28.4]	25.1	[22.8 - 27.6]	23.7	[20.8 - 26.8]	0.1
'MO28-1'	Ensifer alkalisoli YIC4027	24.6	[21.3 - 28.2]	25.1	[22.7 - 27.5]	23.5	[20.7 - 26.6]	0.09
'MO28-1'	Ensifer mexicanus DSM 18446	24.9	[21.5 - 28.5]	25.1	[22.8 - 27.6]	23.8	[20.9 - 26.9]	0.68
'MO25-1'	Ensifer kostiensis DSM 13372	23.8	[20.5 - 27.5]	25.1	[22.8 - 27.6]	22.9	[20.1 - 26.0]	0.45
'kh35c'	Ensifer alkalisoli YIC4027	25.1	[21.7 - 28.7]	25.1	[22.8 - 27.6]	23.9	[21.1 - 27.0]	0.02
'MO15-1'	Ensifer alkalisoli YIC4027	24.5	[21.2 - 28.1]	25.1	[22.8 - 27.6]	23.5	[20.6 - 26.6]	0.11
'MO1-1'	Ensifer alkalisoli YIC4027	25.1	[21.8 - 28.8]	25.0	[22.7 - 27.5]	24.0	[21.1 - 27.1]	0.07
'a0643dd'	Ensifer alkalisoli YIC4027	23.0	[19.8 - 26.7]	25.0	[22.7 - 27.5]	22.3	[19.5 - 25.4]	0.35
'MO20-2'	Ensifer alkalisoli YIC4027	24.8	[21.5 - 28.5]	25.0	[22.7 - 27.5]	23.7	[20.9 - 26.8]	0.01
'a0641m'	Ensifer alkalisoli YIC4027	23.4	[20.1 - 27.1]	25.0	[22.7 - 27.5]	22.6	[19.8 - 25.7]	0.34
'MO25-1'	Ensifer alkalisoli YIC4027	24.7	[21.4 - 28.3]	25.0	[22.6 - 27.4]	23.6	[20.7 - 26.7]	0.12
'SO9-2'	Ensifer alkalisoli YIC4027	24.6	[21.3 - 28.3]	25.0	[22.7 - 27.5]	23.6	[20.7 - 26.7]	0.04
'c0431a'	Ensifer mexicanus DSM 18446	24.4	[21.1 - 28.0]	25.0	[22.7 - 27.5]	23.4	[20.5 - 26.5]	0.52
'c0438ll'	Ensifer alkalisoli YIC4027	23.5	[20.2 - 27.1]	25.0	[22.7 - 27.5]	22.6	[19.8 - 25.7]	0.24
'SM15-1'	Ensifer alkalisoli YIC4027	24.8	[21.5 - 28.5]	25.0	[22.6 - 27.4]	23.7	[20.9 - 26.8]	0.08
'ak11'	Ensifer alkalisoli YIC4027	23.9	[20.6 - 27.5]	25.0	[22.7 - 27.5]	22.9	[20.1 - 26.0]	0.18
'c0431a'	Ensifer alkalisoli YIC4027	23.5	[20.2 - 27.2]	24.9	[22.6 - 27.4]	22.6	[19.8 - 25.7]	0.26

## Sheet: List of Strains
TYGS ID	Kind	Species cluster	Subspecies cluster	Preferred name	Deposit	Authority	Other deposits	Synonymous taxon names	Base pairs	Percent G+C	No. proteins	Goldstamp	Bioproject accession	Biosample accession	Assembly accession	IMG OID	BacDive
10529	type strain	1	0	Ensifer medicae	USDA 1037	(Rome et al. 1996) Young 2003	11-3 21a; A 321; LMG 19920; ICMP 13798; NBRC 100384; HAMBI 2306	Ensifer medicae; Sinorhizobium medicae	6,534,017	61.17	6286	Gp0325669	PRJNA536852	SAMN11512017	GCA_007827695		species page
11070	type strain	2	1	Ensifer alkalisoli	YIC4027	Li et al. 2016	LMG 29286; HAMBI 3655	Ensifer alkalisoli; Sinorhizobium alkalisoli	5,973,017	62.23	5539	Gp0323426	PRJNA224116	SAMN05006708	GCF_001723275		strain page
118102	type strain	3	2	Ensifer kostiensis	DSM 13372	(Nick et al. 1999) Young 2003	LMG 15613; LMG 19227; ATCC BAA-227; NBRC 100382; HAMBI 1489; TTR 15	Ensifer kostiensis; Sinorhizobium kostiense	6,327,856	61.66	5939	Gp0505732				2913295892	strain page
126534	type strain	4	6	Ensifer mexicanus	DSM 18446	Lloret et al. 2011	LMG 23932; CIP 109033; ATCC BAA-1312; DSM 18446; CFN ER1001; HAMBI 2910; ITTG R7	Ensifer mexicanus; Sinorhizobium mexicanum	7,082,960	61.46	6686	Gp0505784				2913301947	strain page
24038	type strain	4	6	Ensifer mexicanus	ITTG R7	Lloret et al. 2011	LMG 23932; CIP 109033; ATCC BAA-1312; DSM 18446; CFN ER1001; HAMBI 2910; ITTG R7	Ensifer mexicanus; Sinorhizobium mexicanum	7,141,863	61.45	6611		PRJNA224116	SAMN12136707	GCF_013488225		strain page
15458	type strain	5	15	Ensifer meliloti	NBRC 14782	(Dangeard 1926) Young 2003	CFBP 5561; LMG 6133; NRRL L-45; ICMP 12623; ATCC 9930; CCUG 27879; DSM 30135; JCM 20682; IFO 14782; HAMBI 2148; IAM 12611; NCAIM B.01520; NZP 4027; USDA 1002	Ensifer meliloti; Rhizobium meliloti; Sinorhizobium meliloti	6,634,396	62.08	6430		PRJDB6003	SAMD00097545	GCA_006539625		strain page
U378370	user strain	5	15	MO4-2					6,795,388	62.14	6388
U378371	user strain	5	15	MO15-1					6,650,060	62.13	6247
U378372	user strain	5	15	MO19					6,818,496	62.12	6469
U378373	user strain	5	15	MO20-2					6,556,148	62.22	6158
U378374	user strain	5	15	MO25-1					6,768,153	62.11	6380
U378375	user strain	5	15	MO26-2					6,584,239	62.21	6189
U378376	user strain	5	15	MO28-1					6,795,718	62.14	6385
U378377	user strain	5	15	MO34-1					6,527,643	62.21	6161
U378378	user strain	5	15	MO35-1					6,565,157	62.23	6217
U378379	user strain	5	15	MO41-1					6,596,457	62.25	6198
U378380	user strain	5	15	MO47-2					6,707,328	62.18	6346
U378381	user strain	5	15	MO53-2					6,454,551	62.3	6036
U378383	user strain	5	15	MO55-2					6,519,993	62.21	6159
U378384	user strain	5	15	MO56-1					6,627,008	62.13	6278
U378385	user strain	5	15	rm41					7,149,690	62.06	6816
U378386	user strain	5	15	rmo17					6,733,414	62.24	6343
U378387	user strain	5	15	ru11					7,692,912	61.84	7393
U378388	user strain	5	15	sm11					7,173,736	62.04	6921
U378389	user strain	5	15	SM15-1					6,653,622	62.16	6267
U378390	user strain	5	15	SO9-2					6,724,991	62.19	6339
U378391	user strain	5	15	SO14-2					6,620,114	62.23	6228
U378392	user strain	5	15	SS19-1					6,650,993	62.19	6285
U378393	user strain	5	15	t073					7,042,635	62.02	6611
U378394	user strain	5	15	usda1021					7,147,943	62.04	6907
U378395	user strain	5	15	usda1157					7,205,853	62.04	6943
U378396	user strain	5	15	1a42					7,162,724	62.03	7375
U378397	user strain	5	15	5a14					8,942,552	61.98	8736
U378398	user strain	5	15	2011					6,693,185	62.17	6290
U378399	user strain	5	15	a0641m					7,953,713	61.89	8419
U378400	user strain	5	15	a0643dd					7,351,905	61.88	7771
U378401	user strain	5	15	ae608h					7,347,181	62.0	7199
U378402	user strain	5	15	ak11					6,843,938	62.05	6897
U378403	user strain	5	15	ak58					6,956,233	62.04	6796
U378404	user strain	5	15	ak75					6,988,065	61.93	7553
U378405	user strain	5	15	ak83					7,140,471	61.92	6924
U378406	user strain	5	15	bl225c					6,978,785	62.04	6597
U378407	user strain	5	15	bo21cc					6,985,137	62.12	6645
U378408	user strain	5	15	c0431a					7,086,830	61.97	7381
U378409	user strain	5	15	c0438ll					7,064,773	61.99	7244
U378410	user strain	5	15	ccmmb554					6,703,999	62.22	6313
U378412	user strain	5	15	gr4					7,141,709	62.03	6700
U378413	user strain	5	15	H1					6,923,151	61.97	6998
U378414	user strain	5	15	kh35c					6,750,789	62.21	6302
U378415	user strain	5	15	kh46					6,981,128	62.11	6635
U378416	user strain	5	15	m162					6,808,187	62.13	6479
U378417	user strain	5	15	m270					7,281,821	61.71	7188
U378418	user strain	5	15	MA10-1					6,463,707	62.18	6082
U378419	user strain	5	15	MA13-2					6,714,708	62.22	6330
U378420	user strain	5	15	MO1-1					6,472,345	62.3	6060
17218	type strain	6	3	Ensifer terangae	USDA 4894	(De Lajudie et al. 1994) Young 2003	LMG 7834; ICMP 13649; ATCC 51692; DSM 11282; NBRC 100385; HAMBI 220; ORS 1009	Ensifer terangae; Sinorhizobium terangae	7,075,158	61.29	6696		PRJNA224116	SAMN00766441	GCF_009601505		strain page
19792	type strain	7	4	Ensifer psoraleae	CCBAU 65732	Wang et al. 2015	LMG 26835; HAMBI 3286	Ensifer psoraleae; Sinorhizobium psoraleae	7,422,079	61.26	7001		PRJNA622509	SAMN14518351	GCA_013283645		species page
23643	type strain	8	5	Ensifer shofinae	CCBAU 251167	Chen et al. 2017 emend. Hördt et al. 2020	ACCC 19939; LMG 29645; HAMBI 3507	Ensifer shofinae; Sinorhizobium shofinae	6,214,765	61.58	5890	Gp0186587	PRJNA329040	SAMN05411298	GCA_001704765		species page
3420	type strain	9	7	Ensifer fredii	USDA 205	(Scholla and Elkan 1984) Young 2003 emend. Hördt et al. 2020	LMG 6217; NRRL B-14241; NRRL B-14594; ICMP 11139; ATCC 35423; CCUG 27877; DSM 5851; JCM 20967; IFO 14780; NBRC 14780; HAMBI 2075; PRC 205	Ensifer fredii; Rhizobium fredii; Sinorhizobium fredii	6,579,820	62.32	5932	Gp0048750	PRJNA211973	SAMN04301590	GCA_001461695		strain page
5165	type strain	10	8	Ensifer arboris	LMG 14919	(Nick et al. 1999) Young 2003 emend. Hördt et al. 2020	ATCC BAA-226; DSM 13375; NBRC 100383; HAMBI 1552; TTR 38	Ensifer arboris; Sinorhizobium arboris	6,849,525	62.03	6335	Gp0009660	PRJNA74465	SAMN02440592	GCA_000427465	2512047086	strain page
5683	type strain	11	9	Ensifer americanus	CFNEI 156	(Toledo et al. 2004) Wang et al. 2015 emend. Hördt et al. 2020	CIP 108390; ATCC BAA-532; DSM 15007	Ensifer americanus; Sinorhizobium americanum	6,653,528	62.28	6173	Gp0186165	PRJNA224116	SAMN04274562	GCF_001651855		species page
5684	type strain	12	10	Ensifer saheli	LMG 7837	(De Lajudie et al. 1994) Young 2003 emend. Hördt et al. 2020	ICMP 13648; ATCC 51690; DSM 11273; NBRC 100386; HAMBI 215; ORS 609	Ensifer saheli; Sinorhizobium saheli	5,994,179	63.61	5525	Gp0186166	PRJNA224116	SAMN04274563	GCF_001651875		strain page
5735	type strain	13	11	Ensifer sojae	CCBAU 05684	Li et al. 2011 emend. Hördt et al. 2020	LMG 25493; HAMBI 3098	Ensifer sojae; Sinorhizobium sojae	5,964,336	62.04	5584	Gp0132486	PRJNA224116	SAMN02469481	GCF_000261485		species page
7713	type strain	14	12	'Ensifer aridi'	LMR001	Rocha et al. 2020	LMG 31426; HAMBI 3707	Ensifer aridi	6,585,387	61.75	6217		PRJNA224116	SAMN04455909	GCF_002078505		species page
9045	type strain	16	14	Ensifer glycinis	CCBAU 23380	Yan et al. 2016	LMG 29231; HAMBI 3645	Ensifer glycinis; Sinorhizobium glycinis	6,039,283	62.42	5577		PRJNA224116	SAMN04274561	GCF_001651865		strain page
