# Supplementary material for: Genomic and Phenotypic Bases of Salt Tolerance in Sinorhizobium meliloti : Candidate Traits for Bioinoculant Development Addressing Saline Soils
Source: Microb Biotechnol. 2026 Jan 29;19(1):e70304. doi: 10.1111/1751-7915.70304 (PMC12855168; doi:10.1111/1751-7915.70304)
Supplement: Supplementary file 8 — File S1: DDH table. File S2: The gene presence and absence matrix of S. meliloti pangenome. [file MBT2-19-e70304-s008.xlsx]

## Sheet: Foglio1
Gene	Non-unique Gene name	Annotation	No. isolates	No. sequences	Avg sequences per isolate	Genome Fragment	Order within Fragment	Accessory Fragment	Accessory Order with Fragment	QC	Min group size nuc	Max group size nuc	Avg group size nuc	1A42_gff	2011_gff	5A14_gff	A0641M_gff	A0643DD_gff	AE608H_gff	AK11_gff	AK58_gff	AK75_gff	AK83_gff	BL225C_gff	BO21CC_gff	C0431A_gff	C0438LL_gff	CCMM-B554_gff	GR4_gff	H1_gff	KH35C_gff	KH46_gff	M162_gff	M270_gff	MA10-1_gff	MA13-2_gff	MO1-1_gff	MO15-1_gff	MO19_gff	MO20-2_gff	MO25-1_gff	MO26-2_gff	MO28-1_gff	MO34-1_gff	MO35-1_gff	MO4-2_gff	MO41-1_gff	MO47-2_gff	MO53-2_gff
group_10000		hypothetical protein	49	49	1	203	16610				446	446	446	1A42_01383	2011_04350	5A14_08102	A0641M_03787	A0643DD_07330	AE608H_00870	AK11_05494	AK58_04395	AK75_00459	AK83_01234	BL225C_04201	BO21CC_01005	C0431A_04390	C0438LL_05204	CCMM-B554_03032	GR4_01443	H1_01657	KH35C_04841	KH46_03588	M162_04022	M270_01606	MA10-1_04659	MA13-2_04843	MO1-1_02546	MO15-1_04664	MO19_05907	MO20-2_05763	MO25-1_00594	MO26-2_05412	MO28-1_05876	MO34-1_04386	MO35-1_05593	MO4-2_05875	MO41-1_05407	MO47-2_05892	MO53-2_05316
vapC_1		tRNA(fMet)-specific endonuclease VapC	49	49	1	203	14817				425	425	425	1A42_01400	2011_03205	5A14_01197	A0641M_00793	A0643DD_07320	AE608H_04032	AK11_06263	AK58_02098	AK75_05578	AK83_03692	BL225C_06604	BO21CC_03527	C0431A_02436	C0438LL_03729	CCMM-B554_01831	GR4_00319	H1_01318	KH35C_05981	KH46_02461	M162_02789	M270_02876	MA10-1_02688	MA13-2_01130	MO1-1_00491	MO15-1_00793	MO19_03789	MO20-2_00329	MO25-1_00328	MO26-2_03244	MO28-1_01335	MO34-1_02816	MO35-1_01240	MO4-2_02029	MO41-1_01489	MO47-2_00444	MO53-2_03091
group_10002		hypothetical protein	49	49	1	203	14821				551	590	589	1A42_01404	2011_03209	5A14_01193	A0641M_00789	A0643DD_07316	AE608H_04028	AK11_06267	AK58_02102	AK75_05574	AK83_03696	BL225C_06608	BO21CC_03531	C0431A_02440	C0438LL_03733	CCMM-B554_01835	GR4_00323	H1_01314	KH35C_05977	KH46_02465	M162_02793	M270_02872	MA10-1_02692	MA13-2_01134	MO1-1_00487	MO15-1_00797	MO19_03785	MO20-2_00325	MO25-1_00324	MO26-2_03248	MO28-1_01339	MO34-1_02820	MO35-1_01236	MO4-2_02033	MO41-1_01493	MO47-2_00440	MO53-2_03087
rlmL		Ribosomal RNA large subunit methyltransferase K/L	49	49	1	203	14921				890	1169	1115	1A42_01457	2011_03282	5A14_05845	A0641M_00529	A0643DD_01696	AE608H_00797	AK11_04580	AK58_02176	AK75_03598	AK83_00022	BL225C_03166	BO21CC_03604	C0431A_00438	C0438LL_01857	CCMM-B554_01908	GR4_00396	H1_04276	KH35C_05902	KH46_02538	M162_02866	M270_02798	MA10-1_02765	MA13-2_01207	MO1-1_00415	MO15-1_00869	MO19_03712	MO20-2_00253	MO25-1_00252	MO26-2_03321	MO28-1_01412	MO34-1_02004	MO35-1_01163	MO4-2_02107	MO41-1_01566	MO47-2_00368	MO53-2_03014
araA_2		L-arabinose 1-dehydrogenase (NAD(P)(+))	49	49	1	203	16132				641	926	920	1A42_01459	2011_04074	5A14_06374	A0641M_06710	A0643DD_06620	AE608H_00979	AK11_05024	AK58_04119	AK75_05952	AK83_00957	BL225C_03926	BO21CC_00729	C0431A_02979	C0438LL_04082	CCMM-B554_02675	GR4_01167	H1_05192	KH35C_05110	KH46_03312	M162_03748	M270_01932	MA10-1_02471	MA13-2_03289	MO1-1_02276	MO15-1_00375	MO19_00172	MO20-2_02010	MO25-1_01889	MO26-2_01625	MO28-1_03259	MO34-1_03610	MO35-1_03990	MO4-2_01233	MO41-1_01270	MO47-2_01500	MO53-2_02638
ligE		Beta-etherase	49	49	1	203	16145				689	731	689	1A42_01466	2011_04080	5A14_06367	A0641M_06704	A0643DD_06627	AE608H_00973	AK11_05017	AK58_04125	AK75_05945	AK83_00963	BL225C_03932	BO21CC_00735	C0431A_02985	C0438LL_04076	CCMM-B554_02681	GR4_01173	H1_05185	KH35C_05104	KH46_03318	M162_03754	M270_01926	MA10-1_02465	MA13-2_03283	MO1-1_02282	MO15-1_00381	MO19_00166	MO20-2_02016	MO25-1_01883	MO26-2_01631	MO28-1_03253	MO34-1_03616	MO35-1_03996	MO4-2_01227	MO41-1_01276	MO47-2_01494	MO53-2_02644
group_10014	livH_1	High-affinity branched-chain amino acid transport system permease protein LivH	49	49	1	203	16149				878	896	895	1A42_01470	2011_04084	5A14_06363	A0641M_06700	A0643DD_06631	AE608H_00969	AK11_05013	AK58_04129	AK75_05941	AK83_00967	BL225C_03936	BO21CC_00739	C0431A_02989	C0438LL_04072	CCMM-B554_02685	GR4_01177	H1_05181	KH35C_05100	KH46_03322	M162_03758	M270_01922	MA10-1_02461	MA13-2_03279	MO1-1_02286	MO15-1_00385	MO19_00162	MO20-2_02020	MO25-1_01879	MO26-2_01635	MO28-1_03249	MO34-1_03620	MO35-1_04000	MO4-2_01223	MO41-1_01280	MO47-2_01490	MO53-2_02648
kdsD_1		Arabinose 5-phosphate isomerase KdsD	49	49	1	203	19819				989	1067	990	1A42_01507	2011_01906	5A14_08533	A0641M_05256	A0643DD_04925	AE608H_05064	AK11_03953	AK58_00068	AK75_06751	AK83_05241	BL225C_02221	BO21CC_04281	C0431A_04620	C0438LL_05229	CCMM-B554_00599	GR4_06058	H1_05238	KH35C_01577	KH46_00256	M162_02280	M270_06312	MA10-1_00765	MA13-2_00735	MO1-1_05774	MO15-1_02466	MO19_01411	MO20-2_02576	MO25-1_03800	MO26-2_00336	MO28-1_06048	MO34-1_05591	MO35-1_05508	MO4-2_05770	MO41-1_00346	MO47-2_05967	MO53-2_03745
group_10018		hypothetical protein	49	49	1	203	19820				737	737	737	1A42_01508	2011_01905	5A14_08534	A0641M_05257	A0643DD_04924	AE608H_05063	AK11_03954	AK58_00069	AK75_06752	AK83_05242	BL225C_02222	BO21CC_04280	C0431A_04621	C0438LL_05230	CCMM-B554_00598	GR4_06059	H1_05237	KH35C_01576	KH46_00255	M162_02281	M270_06313	MA10-1_00764	MA13-2_00736	MO1-1_05773	MO15-1_02465	MO19_01410	MO20-2_02575	MO25-1_03801	MO26-2_00335	MO28-1_06049	MO34-1_05592	MO35-1_05507	MO4-2_05771	MO41-1_00345	MO47-2_05968	MO53-2_03746
group_10019		hypothetical protein	49	49	1	203	19825				830	830	830	1A42_01513	2011_01900	5A14_08539	A0641M_05262	A0643DD_04919	AE608H_05058	AK11_03959	AK58_00074	AK75_06757	AK83_05247	BL225C_02227	BO21CC_04275	C0431A_04626	C0438LL_05235	CCMM-B554_00593	GR4_06064	H1_05232	KH35C_01571	KH46_00250	M162_02286	M270_06318	MA10-1_00759	MA13-2_00741	MO1-1_05768	MO15-1_02460	MO19_01405	MO20-2_02570	MO25-1_03806	MO26-2_00330	MO28-1_06054	MO34-1_05597	MO35-1_05502	MO4-2_05776	MO41-1_00340	MO47-2_05973	MO53-2_03751
group_10025		hypothetical protein	49	49	1	203	16573				473	476	473	1A42_01566	2011_04332	5A14_05431	A0641M_06018	A0643DD_06923	AE608H_00620	AK11_00823	AK58_04376	AK75_03438	AK83_01213	BL225C_04183	BO21CC_00987	C0431A_03876	C0438LL_02797	CCMM-B554_03014	GR4_01425	H1_05393	KH35C_04859	KH46_03570	M162_04003	M270_01625	MA10-1_04677	MA13-2_06227	MO1-1_02529	MO15-1_04682	MO19_06260	MO20-2_05781	MO25-1_00576	MO26-2_06057	MO28-1_06303	MO34-1_04404	MO35-1_06079	MO4-2_06303	MO41-1_05389	MO47-2_06211	MO53-2_05927
group_10026		hypothetical protein	49	49	1	203	16574				1013	1022	1020	1A42_01567	2011_04333	5A14_05430	A0641M_06019	A0643DD_06924	AE608H_00621	AK11_00822	AK58_04377	AK75_03437	AK83_01214	BL225C_04184	BO21CC_00988	C0431A_03875	C0438LL_02796	CCMM-B554_03015	GR4_01426	H1_05394	KH35C_04858	KH46_03571	M162_04004	M270_01624	MA10-1_04676	MA13-2_06228	MO1-1_02530	MO15-1_04681	MO19_06261	MO20-2_05780	MO25-1_00577	MO26-2_06056	MO28-1_06304	MO34-1_04403	MO35-1_06080	MO4-2_06302	MO41-1_05390	MO47-2_06210	MO53-2_05926
group_10027		hypothetical protein	49	49	1	203	16575				689	734	732	1A42_01568	2011_04334	5A14_05429	A0641M_06020	A0643DD_06925	AE608H_00622	AK11_00821	AK58_04378	AK75_03436	AK83_01215	BL225C_04185	BO21CC_00989	C0431A_03874	C0438LL_02795	CCMM-B554_03016	GR4_01427	H1_05395	KH35C_04857	KH46_03572	M162_04005	M270_01623	MA10-1_04675	MA13-2_06229	MO1-1_02531	MO15-1_04680	MO19_06262	MO20-2_05779	MO25-1_00578	MO26-2_06055	MO28-1_06305	MO34-1_04402	MO35-1_06081	MO4-2_06301	MO41-1_05391	MO47-2_06209	MO53-2_05925
group_10028		hypothetical protein	49	49	1	203	17372				440	464	440	1A42_01576	2011_04660	5A14_03479	A0641M_04364	A0643DD_04544	AE608H_07094	AK11_05901	AK58_04702	AK75_06894	AK83_01635	BL225C_04614	BO21CC_01354	C0431A_05269	C0438LL_01301	CCMM-B554_03402	GR4_01759	H1_03507	KH35C_04525	KH46_03900	M162_04330	M270_01160	MA10-1_03501	MA13-2_01993	MO1-1_04991	MO15-1_02821	MO19_06356	MO20-2_03615	MO25-1_04712	MO26-2_06131	MO28-1_00684	MO34-1_02434	MO35-1_01469	MO4-2_03756	MO41-1_06136	MO47-2_02385	MO53-2_05996
glpE		Thiosulfate sulfurtransferase GlpE	49	49	1	203	15594				461	827	819	1A42_01605	2011_03699	5A14_02490	A0641M_07613	A0643DD_07478	AE608H_03987	AK11_05456	AK58_03749	AK75_04695	AK83_00504	BL225C_03552	BO21CC_00353	C0431A_02519	C0438LL_02755	CCMM-B554_02299	GR4_00791	H1_00697	KH35C_05480	KH46_02938	M162_03297	M270_02382	MA10-1_05924	MA13-2_04984	MO1-1_05203	MO15-1_00001	MO19_06219	MO20-2_04673	MO25-1_02831	MO26-2_04245	MO28-1_06234	MO34-1_01654	MO35-1_06037	MO4-2_06247	MO41-1_04605	MO47-2_01871	MO53-2_05833
tadA_2		tRNA-specific adenosine deaminase	49	49	1	203	15600				440	449	448	1A42_01611	2011_03705	5A14_02484	A0641M_07607	A0643DD_07472	AE608H_03981	AK11_05462	AK58_03755	AK75_04689	AK83_00510	BL225C_03558	BO21CC_00359	C0431A_02513	C0438LL_02749	CCMM-B554_02305	GR4_00797	H1_00703	KH35C_05474	KH46_02944	M162_03303	M270_02376	MA10-1_05918	MA13-2_04978	MO1-1_05209	MO15-1_00007	MO19_06213	MO20-2_04667	MO25-1_02825	MO26-2_04239	MO28-1_06240	MO34-1_01648	MO35-1_06031	MO4-2_06253	MO41-1_04611	MO47-2_01865	MO53-2_05827
rsmD		Ribosomal RNA small subunit methyltransferase D	49	49	1	203	15602				530	560	559	1A42_01613	2011_03707	5A14_02482	A0641M_07605	A0643DD_02572	AE608H_03979	AK11_05464	AK58_03757	AK75_06937	AK83_00512	BL225C_03560	BO21CC_00361	C0431A_03801	C0438LL_02703	CCMM-B554_02307	GR4_00799	H1_00705	KH35C_05472	KH46_02946	M162_03305	M270_02374	MA10-1_05916	MA13-2_04976	MO1-1_05211	MO15-1_00009	MO19_06211	MO20-2_04665	MO25-1_02823	MO26-2_04237	MO28-1_06242	MO34-1_01646	MO35-1_06029	MO4-2_06255	MO41-1_04613	MO47-2_01863	MO53-2_05825
pmbA		Metalloprotease PmbA	49	49	1	203	15607				1346	1394	1347	1A42_01618	2011_03712	5A14_02477	A0641M_07600	A0643DD_02566	AE608H_03974	AK11_05469	AK58_03762	AK75_06942	AK83_00517	BL225C_03565	BO21CC_00366	C0431A_03796	C0438LL_02708	CCMM-B554_02312	GR4_00804	H1_00710	KH35C_05468	KH46_02951	M162_03310	M270_02369	MA10-1_05911	MA13-2_04971	MO1-1_05216	MO15-1_00014	MO19_06206	MO20-2_04660	MO25-1_02818	MO26-2_04232	MO28-1_06247	MO34-1_01641	MO35-1_06024	MO4-2_06260	MO41-1_04618	MO47-2_01858	MO53-2_05820
waaA		3-deoxy-D-manno-octulosonic acid transferase	49	49	1	203	15610				1298	1421	1316	1A42_01621	2011_03715	5A14_02474	A0641M_07597	A0643DD_02563	AE608H_03971	AK11_05472	AK58_03765	AK75_06481	AK83_00520	BL225C_03568	BO21CC_00369	C0431A_03793	C0438LL_02711	CCMM-B554_02315	GR4_00807	H1_00713	KH35C_05465	KH46_02954	M162_03313	M270_02366	MA10-1_05908	MA13-2_04968	MO1-1_05219	MO15-1_00017	MO19_06203	MO20-2_04657	MO25-1_02815	MO26-2_04229	MO28-1_06250	MO34-1_01638	MO35-1_06021	MO4-2_06263	MO41-1_04621	MO47-2_01855	MO53-2_05817
group_10035		hypothetical protein	49	49	1	203	24253				365	398	372	1A42_01626	2011_02180	5A14_02201	A0641M_04970	A0643DD_01125	AE608H_02799	AK11_06618	AK58_01306	AK75_04179	AK83_04917	BL225C_01946	BO21CC_04576	C0431A_01280	C0438LL_03376	CCMM-B554_00830	GR4_05759	H1_03937	KH35C_01820	KH46_00548	M162_01963	M270_06009	MA10-1_02949	MA13-2_03066	MO1-1_00860	MO15-1_05039	MO19_02096	MO20-2_01499	MO25-1_06335	MO26-2_01117	MO28-1_02970	MO34-1_00424	MO35-1_03298	MO4-2_03903	MO41-1_02366	MO47-2_01179	MO53-2_02831
group_10036		hypothetical protein	49	49	1	203	24256				479	707	702	1A42_01628	2011_02183	5A14_02198	A0641M_04966	A0643DD_00777	AE608H_02796	AK11_06615	AK58_01303	AK75_03657	AK83_04914	BL225C_01943	BO21CC_04579	C0431A_00634	C0438LL_03374	CCMM-B554_00833	GR4_05756	H1_04537	KH35C_01823	KH46_00551	M162_01960	M270_06006	MA10-1_02946	MA13-2_03063	MO1-1_00863	MO15-1_05042	MO19_02093	MO20-2_01502	MO25-1_04656	MO26-2_01114	MO28-1_02973	MO34-1_00421	MO35-1_03301	MO4-2_03906	MO41-1_02363	MO47-2_01176	MO53-2_02834
mtgB_2		Glycine betaine methyltransferase	49	49	1	203	24261				1130	1253	1250	1A42_01633	2011_02188	5A14_02193	A0641M_04961	A0643DD_00782	AE608H_02791	AK11_00811	AK58_01298	AK75_06536	AK83_04909	BL225C_01938	BO21CC_04584	C0431A_00638	C0438LL_03369	CCMM-B554_00838	GR4_05751	H1_04542	KH35C_01828	KH46_00556	M162_01955	M270_06001	MA10-1_02941	MA13-2_03058	MO1-1_00868	MO15-1_05047	MO19_02088	MO20-2_01507	MO25-1_04651	MO26-2_01109	MO28-1_02978	MO34-1_00416	MO35-1_03306	MO4-2_03911	MO41-1_02358	MO47-2_01171	MO53-2_02839
qseC		hypothetical protein	49	49	1	203	24296				686	1349	1335	1A42_01663	2011_02217	5A14_02164	A0641M_07440	A0643DD_04639	AE608H_02762	AK11_04860	AK58_01269	AK75_01762	AK83_04881	BL225C_01910	BO21CC_04612	C0431A_04222	C0438LL_06088	CCMM-B554_00866	GR4_05722	H1_04481	KH35C_01856	KH46_00585	M162_01926	M270_05972	MA10-1_02912	MA13-2_03030	MO1-1_00896	MO15-1_05075	MO19_02059	MO20-2_01535	MO25-1_04623	MO26-2_01081	MO28-1_03006	MO34-1_00388	MO35-1_03334	MO4-2_03939	MO41-1_02330	MO47-2_01143	MO53-2_02867
eptA		Phosphoethanolamine transferase EptA	49	49	1	203	24298				1580	1730	1726	1A42_01665	2011_02219	5A14_02162	A0641M_07442	A0643DD_04637	AE608H_02760	AK11_04862	AK58_01267	AK75_03447	AK83_04879	BL225C_01908	BO21CC_04614	C0431A_04224	C0438LL_06086	CCMM-B554_00868	GR4_05720	H1_04483	KH35C_01858	KH46_00587	M162_01924	M270_05970	MA10-1_02910	MA13-2_03028	MO1-1_00898	MO15-1_05077	MO19_02057	MO20-2_01537	MO25-1_04621	MO26-2_01079	MO28-1_03008	MO34-1_00386	MO35-1_03336	MO4-2_03941	MO41-1_02328	MO47-2_01141	MO53-2_02869
mshA_5		D-inositol-3-phosphate glycosyltransferase	49	49	1	203	24304				1274	1322	1321	1A42_01671	2011_02225	5A14_02156	A0641M_07448	A0643DD_01217	AE608H_02754	AK11_04868	AK58_01261	AK75_02542	AK83_04873	BL225C_01902	BO21CC_04620	C0431A_04230	C0438LL_06080	CCMM-B554_00874	GR4_05714	H1_04489	KH35C_01864	KH46_00593	M162_01917	M270_05964	MA10-1_02904	MA13-2_03022	MO1-1_00904	MO15-1_05083	MO19_02051	MO20-2_01543	MO25-1_04615	MO26-2_01073	MO28-1_03014	MO34-1_00380	MO35-1_03342	MO4-2_03947	MO41-1_02322	MO47-2_01135	MO53-2_02875
mshA_6		D-inositol-3-phosphate glycosyltransferase	49	49	1	203	24326				593	1253	1239	1A42_01683	2011_02235	5A14_02146	A0641M_07460	A0643DD_01232	AE608H_02744	AK11_04880	AK58_01251	AK75_03638	AK83_04863	BL225C_01892	BO21CC_04630	C0431A_04243	C0438LL_02530	CCMM-B554_00884	GR4_05704	H1_02700	KH35C_01874	KH46_00603	M162_01907	M270_05954	MA10-1_02894	MA13-2_03012	MO1-1_00914	MO15-1_05093	MO19_02041	MO20-2_01553	MO25-1_04604	MO26-2_01063	MO28-1_03024	MO34-1_00370	MO35-1_03352	MO4-2_03957	MO41-1_02312	MO47-2_01125	MO53-2_02885
group_10042		hypothetical protein	49	49	1	203	24332				1010	1091	1087	1A42_01688	2011_02240	5A14_02141	A0641M_07465	A0643DD_01237	AE608H_02739	AK11_04885	AK58_01246	AK75_03644	AK83_04858	BL225C_01887	BO21CC_04635	C0431A_04248	C0438LL_02524	CCMM-B554_00889	GR4_05699	H1_02705	KH35C_01879	KH46_00608	M162_01902	M270_05949	MA10-1_02889	MA13-2_03007	MO1-1_00919	MO15-1_05098	MO19_02036	MO20-2_01558	MO25-1_04599	MO26-2_01058	MO28-1_03030	MO34-1_00365	MO35-1_03357	MO4-2_03962	MO41-1_02307	MO47-2_01120	MO53-2_02890
group_10044		hypothetical protein	49	49	1	203	24343				311	497	493	1A42_01697	2011_02249	5A14_02132	A0641M_07474	A0643DD_03286	AE608H_02730	AK11_04894	AK58_01237	AK75_00699	AK83_04848	BL225C_01878	BO21CC_04644	C0431A_04258	C0438LL_02515	CCMM-B554_00898	GR4_05690	H1_02714	KH35C_01888	KH46_00617	M162_01893	M270_05940	MA10-1_02880	MA13-2_02998	MO1-1_00928	MO15-1_01765	MO19_02027	MO20-2_01567	MO25-1_04590	MO26-2_01049	MO28-1_03039	MO34-1_00356	MO35-1_03366	MO4-2_03971	MO41-1_02298	MO47-2_01111	MO53-2_02899
paoA_3		Aldehyde oxidoreductase iron-sulfur-binding subunit PaoA	49	49	1	203	24348				500	662	658	1A42_01702	2011_02254	5A14_02127	A0641M_07479	A0643DD_03281	AE608H_02725	AK11_04899	AK58_01232	AK75_00704	AK83_04843	BL225C_01873	BO21CC_04649	C0431A_02397	C0438LL_02510	CCMM-B554_00903	GR4_05685	H1_02719	KH35C_01893	KH46_00622	M162_01888	M270_05935	MA10-1_02875	MA13-2_02993	MO1-1_00933	MO15-1_01760	MO19_02022	MO20-2_01572	MO25-1_04585	MO26-2_01044	MO28-1_03044	MO34-1_00351	MO35-1_03371	MO4-2_03976	MO41-1_02293	MO47-2_01106	MO53-2_02904
paoB_3		Aldehyde oxidoreductase FAD-binding subunit PaoB	49	49	1	203	24349				905	986	984	1A42_01703	2011_02255	5A14_02126	A0641M_07480	A0643DD_03280	AE608H_02724	AK11_04900	AK58_01231	AK75_00705	AK83_04842	BL225C_01872	BO21CC_04650	C0431A_02396	C0438LL_02509	CCMM-B554_00904	GR4_05684	H1_02720	KH35C_01894	KH46_00623	M162_01887	M270_05934	MA10-1_02874	MA13-2_02992	MO1-1_00934	MO15-1_01759	MO19_02021	MO20-2_01573	MO25-1_04584	MO26-2_01043	MO28-1_03045	MO34-1_00350	MO35-1_03372	MO4-2_03977	MO41-1_02292	MO47-2_01105	MO53-2_02905
group_10048		hypothetical protein	49	49	1	203	24362				338	338	338	1A42_01710	2011_02264	5A14_02118	A0641M_07489	A0643DD_03272	AE608H_02716	AK11_04908	AK58_01223	AK75_00716	AK83_04834	BL225C_01864	BO21CC_04658	C0431A_02388	C0438LL_02501	CCMM-B554_00912	GR4_05676	H1_02729	KH35C_01902	KH46_00631	M162_01879	M270_05926	MA10-1_02866	MA13-2_02984	MO1-1_00942	MO15-1_01751	MO19_02013	MO20-2_01581	MO25-1_04575	MO26-2_01035	MO28-1_03053	MO34-1_00342	MO35-1_03380	MO4-2_03985	MO41-1_02284	MO47-2_01097	MO53-2_02913
kduD_1		2-dehydro-3-deoxy-D-gluconate 5-dehydrogenase	49	49	1	203	24363				764	764	764	1A42_01711	2011_02265	5A14_02117	A0641M_07490	A0643DD_03271	AE608H_02715	AK11_04909	AK58_01222	AK75_00717	AK83_04833	BL225C_01863	BO21CC_04659	C0431A_02387	C0438LL_02500	CCMM-B554_00913	GR4_05675	H1_02730	KH35C_01903	KH46_00632	M162_01878	M270_05925	MA10-1_02865	MA13-2_02983	MO1-1_00943	MO15-1_01750	MO19_02012	MO20-2_01582	MO25-1_04574	MO26-2_01034	MO28-1_03054	MO34-1_00341	MO35-1_03381	MO4-2_03986	MO41-1_02283	MO47-2_01096	MO53-2_02914
kduI		4-deoxy-L-threo-5-hexosulose-uronate ketol-isomerase	49	49	1	203	24364				848	848	848	1A42_01712	2011_02266	5A14_02116	A0641M_07491	A0643DD_03270	AE608H_02714	AK11_04910	AK58_01221	AK75_00718	AK83_04832	BL225C_01862	BO21CC_04660	C0431A_02386	C0438LL_02499	CCMM-B554_00914	GR4_05674	H1_02731	KH35C_01904	KH46_00633	M162_01877	M270_05924	MA10-1_02864	MA13-2_02982	MO1-1_00944	MO15-1_01749	MO19_02011	MO20-2_01583	MO25-1_04573	MO26-2_01033	MO28-1_03055	MO34-1_00340	MO35-1_03382	MO4-2_03987	MO41-1_02282	MO47-2_01095	MO53-2_02915
afr_1		1,5-anhydro-D-fructose reductase	49	49	1	203	24371				605	1019	1010	1A42_01718	2011_02272	5A14_02110	A0641M_07497	A0643DD_03264	AE608H_02708	AK11_04916	AK58_01215	AK75_00724	AK83_04826	BL225C_01856	BO21CC_04666	C0431A_02380	C0438LL_02493	CCMM-B554_00920	GR4_05668	H1_02738	KH35C_01910	KH46_00639	M162_01871	M270_05918	MA10-1_02858	MA13-2_02976	MO1-1_00950	MO15-1_01743	MO19_02005	MO20-2_01589	MO25-1_04567	MO26-2_01027	MO28-1_03061	MO34-1_00334	MO35-1_03388	MO4-2_03993	MO41-1_02276	MO47-2_01089	MO53-2_02921
group_10052		hypothetical protein	49	49	1	203	24383				581	581	581	1A42_01729	2011_02282	5A14_02099	A0641M_07508	A0643DD_03254	AE608H_02698	AK11_01443	AK58_01205	AK75_03618	AK83_04816	BL225C_01846	BO21CC_04676	C0431A_02370	C0438LL_00576	CCMM-B554_00930	GR4_05658	H1_02458	KH35C_01920	KH46_00649	M162_01861	M270_05908	MA10-1_02848	MA13-2_02966	MO1-1_00961	MO15-1_01733	MO19_01995	MO20-2_01599	MO25-1_04556	MO26-2_01017	MO28-1_03071	MO34-1_00323	MO35-1_03398	MO4-2_04003	MO41-1_02266	MO47-2_01079	MO53-2_02931
group_10053		hypothetical protein	49	49	1	203	24389				371	371	371	1A42_01739	2011_02287	5A14_02094	A0641M_07516	A0643DD_03249	AE608H_02693	AK11_01448	AK58_01200	AK75_03613	AK83_04811	BL225C_01841	BO21CC_04681	C0431A_02364	C0438LL_00571	CCMM-B554_00935	GR4_05653	H1_02463	KH35C_01925	KH46_00654	M162_01856	M270_05903	MA10-1_02843	MA13-2_02961	MO1-1_00966	MO15-1_01728	MO19_01990	MO20-2_01604	MO25-1_04551	MO26-2_01012	MO28-1_03076	MO34-1_00318	MO35-1_03403	MO4-2_04008	MO41-1_02261	MO47-2_01074	MO53-2_02936
rbsB_6		Ribose import binding protein RbsB	49	49	1	203	24395				890	977	891	1A42_01745	2011_02293	5A14_02089	A0641M_05303	A0643DD_00331	AE608H_02687	AK11_01454	AK58_01194	AK75_00636	AK83_04805	BL225C_01835	BO21CC_04687	C0431A_05843	C0438LL_00565	CCMM-B554_00941	GR4_05647	H1_02469	KH35C_01931	KH46_00660	M162_01850	M270_05897	MA10-1_02837	MA13-2_02955	MO1-1_00972	MO15-1_01722	MO19_01984	MO20-2_01610	MO25-1_04545	MO26-2_01006	MO28-1_03082	MO34-1_00312	MO35-1_03409	MO4-2_04014	MO41-1_02255	MO47-2_01068	MO53-2_02942
group_10057		hypothetical protein	49	49	1	203	24436				1670	1670	1670	1A42_01766	2011_02314	5A14_07524	A0641M_05918	A0643DD_00342	AE608H_02972	AK11_01475	AK58_01173	AK75_02607	AK83_04783	BL225C_01814	BO21CC_04708	C0431A_05818	C0438LL_05507	CCMM-B554_00962	GR4_05626	H1_02489	KH35C_01952	KH46_00681	M162_01829	M270_05875	MA10-1_02817	MA13-2_02935	MO1-1_00993	MO15-1_01701	MO19_01963	MO20-2_01630	MO25-1_04524	MO26-2_00986	MO28-1_06201	MO34-1_00291	MO35-1_05850	MO4-2_02966	MO41-1_02235	MO47-2_01047	MO53-2_02962
group_10062		hypothetical protein	49	49	1	203	15414				524	554	553	1A42_01800	2011_03587	5A14_08672	A0641M_03972	A0643DD_03974	AE608H_06845	AK11_04573	AK58_03586	AK75_07029	AK83_00381	BL225C_03440	BO21CC_00240	C0431A_01089	C0438LL_05054	CCMM-B554_02187	GR4_00678	H1_01274	KH35C_05628	KH46_02824	M162_03153	M270_02501	MA10-1_05702	MA13-2_06092	MO1-1_00140	MO15-1_04024	MO19_06006	MO20-2_04784	MO25-1_04914	MO26-2_05831	MO28-1_06070	MO34-1_05480	MO35-1_05958	MO4-2_06225	MO41-1_05970	MO47-2_00097	MO53-2_05687
group_10063		hypothetical protein	49	49	1	203	15398				1184	1184	1184	1A42_01815	2011_03572	5A14_08687	A0641M_03988	A0643DD_03989	AE608H_06860	AK11_01678	AK58_03571	AK75_07137	AK83_00366	BL225C_03425	BO21CC_00225	C0431A_01104	C0438LL_05037	CCMM-B554_02172	GR4_00663	H1_01259	KH35C_05643	KH46_02809	M162_03138	M270_02516	MA10-1_05717	MA13-2_06107	MO1-1_00155	MO15-1_04039	MO19_05991	MO20-2_04799	MO25-1_04929	MO26-2_05846	MO28-1_06085	MO34-1_05495	MO35-1_05973	MO4-2_06210	MO41-1_05955	MO47-2_00112	MO53-2_05672
adeC_2		Adenine deaminase	49	49	1	203	25747				1370	1697	1690	1A42_01827	2011_05374	5A14_03324	A0641M_06245	A0643DD_06522	AE608H_06838	AK11_04666	AK58_05502	AK75_00821	AK83_02473	BL225C_05388	BO21CC_02202	C0431A_01500	C0438LL_00160	CCMM-B554_04115	GR4_02514	H1_01616	KH35C_03743	KH46_04787	M162_05168	M270_00230	MA10-1_04397	MA13-2_06258	MO1-1_03937	MO15-1_03797	MO19_06222	MO20-2_04844	MO25-1_02465	MO26-2_04973	MO28-1_06288	MO34-1_03414	MO35-1_06055	MO4-2_06278	MO41-1_05751	MO47-2_04801	MO53-2_02455
proV		Glycine betaine/proline betaine transport system ATP-binding protein ProV	49	49	1	203	25740				326	1049	1034	1A42_01832	2011_05369	5A14_03329	A0641M_06250	A0643DD_06528	AE608H_06833	AK11_04661	AK58_05497	AK75_00815	AK83_02468	BL225C_05383	BO21CC_02197	C0431A_01506	C0438LL_00155	CCMM-B554_04110	GR4_02509	H1_01610	KH35C_03748	KH46_04782	M162_05163	M270_00235	MA10-1_04402	MA13-2_06263	MO1-1_03932	MO15-1_03802	MO19_06227	MO20-2_04849	MO25-1_02470	MO26-2_04968	MO28-1_06283	MO34-1_03409	MO35-1_06060	MO4-2_06273	MO41-1_05756	MO47-2_04796	MO53-2_02450
group_10066		hypothetical protein	49	49	1	203	25738				956	1124	959	1A42_01834	2011_05367	5A14_03331	A0641M_06252	A0643DD_06530	AE608H_06831	AK11_04659	AK58_05495	AK75_00813	AK83_02466	BL225C_05381	BO21CC_02195	C0431A_01508	C0438LL_00153	CCMM-B554_04108	GR4_02507	H1_01608	KH35C_03750	KH46_04780	M162_05161	M270_00237	MA10-1_04404	MA13-2_06265	MO1-1_03930	MO15-1_03804	MO19_06229	MO20-2_04851	MO25-1_02472	MO26-2_04966	MO28-1_06281	MO34-1_03407	MO35-1_06062	MO4-2_06271	MO41-1_05758	MO47-2_04794	MO53-2_02448
yejF_2		putative ABC transporter ATP-binding protein YejF	49	49	1	203	21192				1046	1670	1657	1A42_01889	2011_02875	5A14_08235	A0641M_01996	A0643DD_07059	AE608H_05599	AK11_05386	AK58_00609	AK75_00019	AK83_04229	BL225C_02776	BO21CC_03717	C0431A_00682	C0438LL_03218	CCMM-B554_01504	GR4_05078	H1_02646	KH35C_02494	KH46_01239	M162_01258	M270_06858	MA10-1_00174	MA13-2_03959	MO1-1_04649	MO15-1_03393	MO19_00979	MO20-2_03453	MO25-1_01157	MO26-2_04029	MO28-1_00183	MO34-1_02239	MO35-1_00268	MO4-2_00942	MO41-1_03011	MO47-2_04477	MO53-2_00513
gsiC_1		Glutathione transport system permease protein GsiC	49	49	1	203	21189				683	1013	985	1A42_01891	2011_02877	5A14_08237	A0641M_01994	A0643DD_07061	AE608H_05601	AK11_05388	AK58_00607	AK75_00021	AK83_04227	BL225C_02774	BO21CC_03719	C0431A_00684	C0438LL_05970	CCMM-B554_01506	GR4_05076	H1_02648	KH35C_02496	KH46_01241	M162_01256	M270_06856	MA10-1_00176	MA13-2_03957	MO1-1_04651	MO15-1_03391	MO19_00981	MO20-2_03455	MO25-1_01155	MO26-2_04027	MO28-1_00181	MO34-1_02237	MO35-1_00270	MO4-2_00944	MO41-1_03009	MO47-2_04479	MO53-2_00511
lacF_3		Lactose transport system permease protein LacF	49	49	1	203	21180				509	896	888	1A42_01900	2011_01339	5A14_08245	A0641M_04705	A0643DD_07069	AE608H_05609	AK11_06743	AK58_00599	AK75_06640	AK83_04219	BL225C_02766	BO21CC_03727	C0431A_00693	C0438LL_05170	CCMM-B554_00002	GR4_05068	H1_02657	KH35C_02504	KH46_01249	M162_01248	M270_06847	MA10-1_00184	MA13-2_03949	MO1-1_04659	MO15-1_03383	MO19_00989	MO20-2_03463	MO25-1_01147	MO26-2_04019	MO28-1_00173	MO34-1_02229	MO35-1_00278	MO4-2_00952	MO41-1_03001	MO47-2_04487	MO53-2_00503
lacZ		Beta-galactosidase	49	49	1	203	21178				2237	2264	2263	1A42_01902	2011_01341	5A14_08247	A0641M_04703	A0643DD_07071	AE608H_05611	AK11_06741	AK58_00597	AK75_06638	AK83_04217	BL225C_02764	BO21CC_03729	C0431A_00695	C0438LL_05172	CCMM-B554_00004	GR4_05066	H1_02659	KH35C_02506	KH46_01251	M162_01246	M270_06845	MA10-1_00186	MA13-2_03947	MO1-1_04661	MO15-1_03381	MO19_00991	MO20-2_03465	MO25-1_01145	MO26-2_04017	MO28-1_00171	MO34-1_02227	MO35-1_00280	MO4-2_00954	MO41-1_02999	MO47-2_04489	MO53-2_00501
group_10076		hypothetical protein	49	49	1	203	17552				536	536	536	1A42_01941	2011_04762	5A14_01238	A0641M_07974	A0643DD_01848	AE608H_00041	AK11_00441	AK58_04820	AK75_05317	AK83_01737	BL225C_04714	BO21CC_01453	C0431A_06224	C0438LL_04063	CCMM-B554_03504	GR4_01860	H1_01512	KH35C_04436	KH46_04003	M162_04432	M270_00989	MA10-1_03602	MA13-2_01893	MO1-1_04364	MO15-1_05947	MO19_04292	MO20-2_05911	MO25-1_05796	MO26-2_01492	MO28-1_00784	MO34-1_02329	MO35-1_01569	MO4-2_03656	MO41-1_02132	MO47-2_02487	MO53-2_05844
farB		Multidrug export protein EmrB	49	49	1	203	16106				1595	1595	1595	1A42_01958	2011_04050	5A14_06765	A0641M_07571	A0643DD_00681	AE608H_01176	AK11_05908	AK58_04096	AK75_04471	AK83_00933	BL225C_03902	BO21CC_00705	C0431A_01848	C0438LL_01238	CCMM-B554_02651	GR4_01143	H1_01050	KH35C_05133	KH46_03286	M162_03725	M270_01955	MA10-1_05629	MA13-2_03313	MO1-1_02253	MO15-1_00351	MO19_00196	MO20-2_01986	MO25-1_01913	MO26-2_01601	MO28-1_03283	MO34-1_03587	MO35-1_03966	MO4-2_01257	MO41-1_01246	MO47-2_01524	MO53-2_05620
slyA_1		Transcriptional regulator SlyA	49	49	1	203	16105				452	452	452	1A42_01959	2011_04049	5A14_06764	A0641M_07570	A0643DD_00682	AE608H_01175	AK11_05909	AK58_04095	AK75_04470	AK83_00932	BL225C_03901	BO21CC_00704	C0431A_01847	C0438LL_01239	CCMM-B554_02650	GR4_01142	H1_01049	KH35C_05134	KH46_03285	M162_03724	M270_01956	MA10-1_05630	MA13-2_03314	MO1-1_02252	MO15-1_00350	MO19_00197	MO20-2_01985	MO25-1_01914	MO26-2_01600	MO28-1_03284	MO34-1_03586	MO35-1_03965	MO4-2_01258	MO41-1_01245	MO47-2_01525	MO53-2_05619
crcB		Putative fluoride ion transporter CrcB	49	49	1	203	16551				377	377	377	1A42_01972	2011_04316	5A14_05448	A0641M_02141	A0643DD_02370	AE608H_04667	AK11_00168	AK58_04359	AK75_01799	AK83_01196	BL225C_04167	BO21CC_00970	C0431A_05383	C0438LL_03879	CCMM-B554_02997	GR4_01408	H1_03636	KH35C_04875	KH46_03554	M162_03985	M270_01642	MA10-1_06019	MA13-2_06307	MO1-1_02513	MO15-1_06180	MO19_05454	MO20-2_06106	MO25-1_06310	MO26-2_06158	MO28-1_06367	MO34-1_06121	MO35-1_05432	MO4-2_06374	MO41-1_06170	MO47-2_06315	MO53-2_06021
group_10080		hypothetical protein	49	49	1	203	24126				758	770	769	1A42_01983	2011_02104	5A14_00772	A0641M_06419	A0643DD_05612	AE608H_02116	AK11_01032	AK58_01383	AK75_05354	AK83_04995	BL225C_02025	BO21CC_04498	C0431A_00034	C0438LL_05585	CCMM-B554_00752	GR4_05837	H1_04422	KH35C_01742	KH46_00472	M162_02042	M270_06089	MA10-1_03960	MA13-2_05639	MO1-1_00782	MO15-1_04242	MO19_04138	MO20-2_01421	MO25-1_04436	MO26-2_05303	MO28-1_02892	MO34-1_04161	MO35-1_03220	MO4-2_03825	MO41-1_05478	MO47-2_01257	MO53-2_04281
group_10081		hypothetical protein	49	49	1	203	24143				749	749	749	1A42_01999	2011_02120	5A14_00756	A0641M_06403	A0643DD_05628	AE608H_02100	AK11_01049	AK58_01367	AK75_00049	AK83_04979	BL225C_02009	BO21CC_04514	C0431A_00050	C0438LL_05569	CCMM-B554_00768	GR4_05821	H1_04406	KH35C_01758	KH46_00488	M162_02026	M270_06073	MA10-1_03976	MA13-2_05655	MO1-1_00798	MO15-1_04226	MO19_04122	MO20-2_01437	MO25-1_04452	MO26-2_05319	MO28-1_02908	MO34-1_04145	MO35-1_03236	MO4-2_03841	MO41-1_05494	MO47-2_01241	MO53-2_04297
pucM_2		5-hydroxyisourate hydrolase	49	49	1	203	24161				371	371	371	1A42_02014	2011_02134	5A14_00742	A0641M_06386	A0643DD_00224	AE608H_02085	AK11_01065	AK58_01353	AK75_00547	AK83_04965	BL225C_01995	BO21CC_04528	C0431A_00066	C0438LL_06327	CCMM-B554_00782	GR4_05807	H1_04390	KH35C_01772	KH46_00502	M162_02012	M270_06059	MA10-1_03990	MA13-2_03115	MO1-1_00812	MO15-1_04212	MO19_04108	MO20-2_01451	MO25-1_04466	MO26-2_01166	MO28-1_02923	MO34-1_04131	MO35-1_03251	MO4-2_03856	MO41-1_02415	MO47-2_01227	MO53-2_04311
group_10084		hypothetical protein	49	49	1	203	24162				1481	1481	1481	1A42_02015	2011_02135	5A14_00741	A0641M_06385	A0643DD_00225	AE608H_02084	AK11_01066	AK58_01352	AK75_00548	AK83_04964	BL225C_01994	BO21CC_04529	C0431A_00067	C0438LL_06326	CCMM-B554_00783	GR4_05806	H1_04389	KH35C_01773	KH46_00503	M162_02011	M270_06058	MA10-1_03991	MA13-2_03114	MO1-1_00813	MO15-1_04211	MO19_04107	MO20-2_01452	MO25-1_04467	MO26-2_01165	MO28-1_02924	MO34-1_04130	MO35-1_03252	MO4-2_03857	MO41-1_02414	MO47-2_01226	MO53-2_04312
cheD		Chemoreceptor glutamine deamidase CheD	49	49	1	203	15358				533	551	550	1A42_02028	2011_03542	5A14_03011	A0641M_05220	A0643DD_04339	AE608H_01140	AK11_05728	AK58_03538	AK75_03128	AK83_00335	BL225C_03394	BO21CC_00195	C0431A_01347	C0438LL_04371	CCMM-B554_02142	GR4_00632	H1_01373	KH35C_05672	KH46_02778	M162_03108	M270_02546	MA10-1_01873	MA13-2_01435	MO1-1_00185	MO15-1_05422	MO19_02292	MO20-2_00026	MO25-1_00026	MO26-2_05189	MO28-1_01649	MO34-1_01779	MO35-1_00925	MO4-2_02344	MO41-1_05352	MO47-2_00142	MO53-2_01870
cheA		Chemotaxis protein CheA	49	49	1	203	15353				1304	2276	2256	1A42_02034	2011_03537	5A14_03006	A0641M_05227	A0643DD_04333	AE608H_01135	AK11_05733	AK58_03533	AK75_03122	AK83_00330	BL225C_03389	BO21CC_00190	C0431A_01353	C0438LL_04377	CCMM-B554_02137	GR4_00627	H1_01367	KH35C_05677	KH46_02773	M162_03103	M270_02551	MA10-1_01868	MA13-2_01430	MO1-1_00190	MO15-1_05417	MO19_02287	MO20-2_00031	MO25-1_00031	MO26-2_05184	MO28-1_01644	MO34-1_01784	MO35-1_00930	MO4-2_02339	MO41-1_05347	MO47-2_00147	MO53-2_01875
lsrC_3		Autoinducer 2 import system permease protein LsrC	49	49	1	203	15340				950	980	978	1A42_02043	2011_03529	5A14_02999	A0641M_03417	A0643DD_06565	AE608H_01128	AK11_05740	AK58_03526	AK75_04448	AK83_00322	BL225C_03381	BO21CC_00182	C0431A_01360	C0438LL_04384	CCMM-B554_02129	GR4_00619	H1_01359	KH35C_05684	KH46_02765	M162_03096	M270_02558	MA10-1_01860	MA13-2_01422	MO1-1_00197	MO15-1_05410	MO19_02279	MO20-2_00039	MO25-1_00038	MO26-2_05176	MO28-1_01636	MO34-1_01791	MO35-1_00938	MO4-2_02331	MO41-1_05339	MO47-2_00154	MO53-2_01883
rbsA_13		Ribose import ATP-binding protein RbsA	49	49	1	203	15339				1364	1511	1505	1A42_02044	2011_03528	5A14_02998	A0641M_03416	A0643DD_06566	AE608H_01127	AK11_05741	AK58_03525	AK75_04447	AK83_00321	BL225C_03380	BO21CC_00181	C0431A_01361	C0438LL_04385	CCMM-B554_02128	GR4_00618	H1_01358	KH35C_05685	KH46_02764	M162_03095	M270_02559	MA10-1_01859	MA13-2_01421	MO1-1_00198	MO15-1_05409	MO19_02278	MO20-2_00040	MO25-1_00039	MO26-2_05175	MO28-1_01635	MO34-1_01792	MO35-1_00939	MO4-2_02330	MO41-1_05338	MO47-2_00155	MO53-2_01884
hcaB_3		3-phenylpropionate-dihydrodiol/cinnamic acid-dihydrodiol dehydrogenase	49	49	1	203	15336				1325	2099	2083	1A42_02047	2011_03525	5A14_02995	A0641M_03413	A0643DD_06569	AE608H_01124	AK11_05744	AK58_03522	AK75_04443	AK83_00318	BL225C_03377	BO21CC_00178	C0431A_01364	C0438LL_04388	CCMM-B554_02125	GR4_00615	H1_01355	KH35C_05688	KH46_02761	M162_03092	M270_02562	MA10-1_01856	MA13-2_01418	MO1-1_00201	MO15-1_05406	MO19_02275	MO20-2_00043	MO25-1_00042	MO26-2_05172	MO28-1_01632	MO34-1_01795	MO35-1_00942	MO4-2_02327	MO41-1_05335	MO47-2_00158	MO53-2_01887
group_10092		hypothetical protein	49	49	1	203	15328				95	95	95	1A42_02053	2011_03519	5A14_02989	A0641M_03407	A0643DD_06575	AE608H_01118	AK11_05750	AK58_03516	AK75_05908	AK83_00312	BL225C_03371	BO21CC_00172	C0431A_01370	C0438LL_04394	CCMM-B554_02119	GR4_00609	H1_01349	KH35C_05694	KH46_02755	M162_03086	M270_02568	MA10-1_01850	MA13-2_01412	MO1-1_00207	MO15-1_05400	MO19_02269	MO20-2_00049	MO25-1_00048	MO26-2_05166	MO28-1_01626	MO34-1_01801	MO35-1_00948	MO4-2_02321	MO41-1_05329	MO47-2_00164	MO53-2_01893
yacG		DNA gyrase inhibitor YacG	49	49	1	203	15301				212	239	213	1A42_02061	2011_03511	5A14_02981	A0641M_03399	A0643DD_06583	AE608H_01110	AK11_05758	AK58_03508	AK75_05916	AK83_00304	BL225C_03363	BO21CC_00164	C0431A_01378	C0438LL_04402	CCMM-B554_02111	GR4_00601	H1_01341	KH35C_05700	KH46_02747	M162_03080	M270_02600	MA10-1_01842	MA13-2_01404	MO1-1_00215	MO15-1_05392	MO19_02261	MO20-2_00057	MO25-1_00056	MO26-2_05158	MO28-1_01618	MO34-1_01808	MO35-1_00956	MO4-2_02313	MO41-1_05321	MO47-2_00172	MO53-2_01901
group_10097		hypothetical protein	49	49	1	203	15280				1232	1247	1246	1A42_02070	2011_03483	5A14_02971	A0641M_02989	A0643DD_04515	AE608H_01100	AK11_05769	AK58_03435	AK75_05925	AK83_00232	BL225C_03354	BO21CC_00155	C0431A_01701	C0438LL_06677	CCMM-B554_02102	GR4_00583	H1_06634	KH35C_05709	KH46_02725	M162_03056	M270_02610	MA10-1_01833	MA13-2_01395	MO1-1_00224	MO15-1_01056	MO19_02252	MO20-2_00066	MO25-1_00065	MO26-2_05149	MO28-1_01609	MO34-1_01817	MO35-1_00965	MO4-2_02304	MO41-1_05312	MO47-2_00181	MO53-2_01910
group_10098		hypothetical protein	49	49	1	203	15256				227	269	228	1A42_02075	2011_03478	5A14_02966	A0641M_02994	A0643DD_04520	AE608H_01095	AK11_05774	AK58_03430	AK75_05930	AK83_00227	BL225C_03349	BO21CC_00150	C0431A_01706	C0438LL_06682	CCMM-B554_02097	GR4_00578	H1_06629	KH35C_05714	KH46_02720	M162_03051	M270_02615	MA10-1_01828	MA13-2_01390	MO1-1_00229	MO15-1_01051	MO19_02247	MO20-2_00071	MO25-1_00070	MO26-2_05144	MO28-1_01604	MO34-1_01822	MO35-1_00970	MO4-2_02299	MO41-1_05306	MO47-2_00186	MO53-2_01915
group_10099		hypothetical protein	49	49	1	203	15255				377	380	377	1A42_02076	2011_03477	5A14_02965	A0641M_02995	A0643DD_04521	AE608H_01094	AK11_05775	AK58_03429	AK75_05931	AK83_00226	BL225C_03348	BO21CC_00149	C0431A_01707	C0438LL_06683	CCMM-B554_02096	GR4_00577	H1_06628	KH35C_05715	KH46_02719	M162_03050	M270_02616	MA10-1_01827	MA13-2_01389	MO1-1_00230	MO15-1_01050	MO19_02246	MO20-2_00072	MO25-1_00071	MO26-2_05143	MO28-1_01603	MO34-1_01823	MO35-1_00971	MO4-2_02298	MO41-1_05305	MO47-2_00187	MO53-2_01916
acr1		Fatty acyl-CoA reductase	49	49	1	203	15238				803	803	803	1A42_02085	2011_03469	5A14_02957	A0641M_03006	A0643DD_04535	AE608H_01086	AK11_05785	AK58_03421	AK75_03755	AK83_00218	BL225C_03340	BO21CC_00141	C0431A_01717	C0438LL_06695	CCMM-B554_02088	GR4_00569	H1_06619	KH35C_05723	KH46_02711	M162_03041	M270_02624	MA10-1_01819	MA13-2_01381	MO1-1_00238	MO15-1_01042	MO19_02238	MO20-2_00080	MO25-1_00079	MO26-2_05135	MO28-1_01595	MO34-1_01831	MO35-1_00979	MO4-2_02290	MO41-1_05297	MO47-2_00195	MO53-2_01924
group_10101		hypothetical protein	49	49	1	203	15237				443	1616	1592	1A42_02086	2011_03468	5A14_02956	A0641M_03007	A0643DD_04536	AE608H_01085	AK11_05786	AK58_03420	AK75_03754	AK83_00217	BL225C_03339	BO21CC_00140	C0431A_01718	C0438LL_06696	CCMM-B554_02087	GR4_00568	H1_06618	KH35C_05724	KH46_02710	M162_03040	M270_02625	MA10-1_01818	MA13-2_01380	MO1-1_00239	MO15-1_01041	MO19_02237	MO20-2_00081	MO25-1_00080	MO26-2_05134	MO28-1_01594	MO34-1_01832	MO35-1_00980	MO4-2_02289	MO41-1_05296	MO47-2_00196	MO53-2_01925
argT		Lysine/arginine/ornithine-binding periplasmic protein	49	49	1	203	15223				782	809	782	1A42_02097	2011_03457	5A14_02945	A0641M_03018	A0643DD_07147	AE608H_03655	AK11_05796	AK58_03409	AK75_02539	AK83_00206	BL225C_03328	BO21CC_00129	C0431A_05715	C0438LL_06708	CCMM-B554_02076	GR4_00557	H1_06606	KH35C_05735	KH46_02699	M162_03029	M270_02636	MA10-1_01807	MA13-2_01369	MO1-1_00250	MO15-1_01030	MO19_02226	MO20-2_00092	MO25-1_00091	MO26-2_03623	MO28-1_01583	MO34-1_01843	MO35-1_00991	MO4-2_02278	MO41-1_01728	MO47-2_00207	MO53-2_01936
ythA		hypothetical protein	49	49	1	203	15219				752	1412	1398	1A42_02102	2011_03453	5A14_02941	A0641M_03023	A0643DD_07142	AE608H_03651	AK11_05800	AK58_03405	AK75_02533	AK83_00202	BL225C_03324	BO21CC_00125	C0431A_05710	C0438LL_06712	CCMM-B554_02072	GR4_00553	H1_06478	KH35C_05739	KH46_02695	M162_03025	M270_02640	MA10-1_01803	MA13-2_01365	MO1-1_00254	MO15-1_01026	MO19_02222	MO20-2_00096	MO25-1_00095	MO26-2_03619	MO28-1_01579	MO34-1_01847	MO35-1_00995	MO4-2_02274	MO41-1_01724	MO47-2_00211	MO53-2_01940
tam_1		hypothetical protein	49	49	1	203	15197				938	938	938	1A42_02117	2011_03439	5A14_02927	A0641M_03038	A0643DD_05337	AE608H_03637	AK11_05815	AK58_03391	AK75_02248	AK83_00188	BL225C_03310	BO21CC_00111	C0431A_05693	C0438LL_03047	CCMM-B554_02058	GR4_00539	H1_01283	KH35C_05753	KH46_02681	M162_03011	M270_02654	MA10-1_01789	MA13-2_01351	MO1-1_00268	MO15-1_01012	MO19_02208	MO20-2_00110	MO25-1_00109	MO26-2_03605	MO28-1_01565	MO34-1_01861	MO35-1_01009	MO4-2_02260	MO41-1_01710	MO47-2_00225	MO53-2_01954
group_10107		hypothetical protein	49	49	1	203	15196				191	635	625	1A42_02118	2011_03438	5A14_02926	A0641M_03039	A0643DD_05336	AE608H_03636	AK11_05816	AK58_03390	AK75_02247	AK83_00187	BL225C_03309	BO21CC_00110	C0431A_05692	C0438LL_03046	CCMM-B554_02057	GR4_00538	H1_01282	KH35C_05754	KH46_02680	M162_03010	M270_02655	MA10-1_01788	MA13-2_01350	MO1-1_00269	MO15-1_01011	MO19_02207	MO20-2_00111	MO25-1_00110	MO26-2_03604	MO28-1_01564	MO34-1_01862	MO35-1_01010	MO4-2_02259	MO41-1_01709	MO47-2_00226	MO53-2_01955
dhaA		Haloalkane dehalogenase	49	49	1	203	13815				857	875	874	1A42_02124	2011_05990	5A14_07151	A0641M_04155	A0643DD_01758	AE608H_05869	AK11_03450	AK58_06145	AK75_02674	AK83_03086	BL225C_05996	BO21CC_02905	C0431A_05194	C0438LL_04299	CCMM-B554_04729	GR4_03136	H1_04777	KH35C_03110	KH46_01828	M162_05877	M270_03490	MA10-1_02284	MA13-2_05224	MO1-1_02614	MO15-1_03162	MO19_03542	MO20-2_01375	MO25-1_03577	MO26-2_02361	MO28-1_02362	MO34-1_05260	MO35-1_04247	MO4-2_03289	MO41-1_03595	MO47-2_05458	MO53-2_01638
group_10118		putative protein	49	49	1	203	14108				551	551	551	1A42_02186	2011_06213	5A14_02532	A0641M_00501	A0643DD_04292	AE608H_02137	AK11_02785	AK58_01647	AK75_03015	AK83_03241	BL225C_06151	BO21CC_03066	C0431A_01412	C0438LL_01879	CCMM-B554_04884	GR4_03292	H1_01806	KH35C_02941	KH46_01984	M162_06034	M270_03334	MA10-1_02130	MA13-2_02760	MO1-1_02784	MO15-1_05613	MO19_02479	MO20-2_01204	MO25-1_03749	MO26-2_02207	MO28-1_02517	MO34-1_03754	MO35-1_03480	MO4-2_03445	MO41-1_05933	MO47-2_05079	MO53-2_01793
rhtB_3		Homoserine/homoserine lactone efflux protein	49	49	1	203	14114				335	641	615	1A42_02191	2011_06219	5A14_02538	A0641M_00507	A0643DD_04298	AE608H_02143	AK11_02779	AK58_01653	AK75_03021	AK83_03247	BL225C_06157	BO21CC_03072	C0431A_01417	C0438LL_01873	CCMM-B554_04890	GR4_03297	H1_01800	KH35C_02935	KH46_01990	M162_06040	M270_03328	MA10-1_02124	MA13-2_02766	MO1-1_02790	MO15-1_05618	MO19_02473	MO20-2_01198	MO25-1_03755	MO26-2_02201	MO28-1_02523	MO34-1_03759	MO35-1_03486	MO4-2_03451	MO41-1_05927	MO47-2_05084	MO53-2_01799
group_10122		hypothetical protein	49	49	1	203	16667				587	587	587	1A42_02194	2011_04399	5A14_00103	A0641M_00574	A0643DD_05453	AE608H_06619	AK11_01000	AK58_04443	AK75_06791	AK83_01283	BL225C_04250	BO21CC_01056	C0431A_06564	C0438LL_05026	CCMM-B554_03081	GR4_01491	H1_03793	KH35C_04793	KH46_03637	M162_04070	M270_01559	MA10-1_02953	MA13-2_04796	MO1-1_02592	MO15-1_04616	MO19_03034	MO20-2_05665	MO25-1_00642	MO26-2_05056	MO28-1_05149	MO34-1_04338	MO35-1_04828	MO4-2_05233	MO41-1_05218	MO47-2_05846	MO53-2_02052
metK		S-adenosylmethionine synthase	49	49	1	203	14954				1172	1280	1277	1A42_02277	2011_03304	5A14_05867	A0641M_02782	A0643DD_03745	AE608H_00775	AK11_02002	AK58_02198	AK75_03589	AK83_00044	BL225C_03188	BO21CC_03626	C0431A_05959	C0438LL_03404	CCMM-B554_01930	GR4_00418	H1_01031	KH35C_05880	KH46_02560	M162_02888	M270_02776	MA10-1_02787	MA13-2_01229	MO1-1_00393	MO15-1_00891	MO19_03690	MO20-2_00231	MO25-1_00230	MO26-2_03343	MO28-1_01434	MO34-1_01982	MO35-1_01141	MO4-2_02129	MO41-1_01588	MO47-2_00346	MO53-2_02992
ybeY		Endoribonuclease YbeY	49	49	1	203	14948				428	506	502	1A42_02281	2011_03300	5A14_05863	A0641M_02786	A0643DD_03740	AE608H_00779	AK11_01998	AK58_02194	AK75_03583	AK83_00040	BL225C_03184	BO21CC_03622	C0431A_05954	C0438LL_03399	CCMM-B554_01926	GR4_00414	H1_01035	KH35C_05884	KH46_02556	M162_02884	M270_02780	MA10-1_02783	MA13-2_01225	MO1-1_00397	MO15-1_00887	MO19_03694	MO20-2_00235	MO25-1_00234	MO26-2_03339	MO28-1_01430	MO34-1_01986	MO35-1_01145	MO4-2_02125	MO41-1_01584	MO47-2_00350	MO53-2_02996
ybeZ		PhoH-like protein	49	49	1	203	14947				710	1055	1040	1A42_02282	2011_03299	5A14_05862	A0641M_02787	A0643DD_03739	AE608H_00780	AK11_01997	AK58_02193	AK75_03582	AK83_00039	BL225C_03183	BO21CC_03621	C0431A_05953	C0438LL_03398	CCMM-B554_01925	GR4_00413	H1_01036	KH35C_05885	KH46_02555	M162_02883	M270_02781	MA10-1_02782	MA13-2_01224	MO1-1_00398	MO15-1_00886	MO19_03695	MO20-2_00236	MO25-1_00235	MO26-2_03338	MO28-1_01429	MO34-1_01987	MO35-1_01146	MO4-2_02124	MO41-1_01583	MO47-2_00351	MO53-2_02997
nfuA		Fe/S biogenesis protein NfuA	49	49	1	203	14942				302	566	560	1A42_02287	2011_03294	5A14_05857	A0641M_02792	A0643DD_03734	AE608H_00785	AK11_01991	AK58_02188	AK75_03576	AK83_00034	BL225C_03178	BO21CC_03616	C0431A_05948	C0438LL_03392	CCMM-B554_01920	GR4_00408	H1_01041	KH35C_05890	KH46_02550	M162_02878	M270_02786	MA10-1_02777	MA13-2_01219	MO1-1_00403	MO15-1_00881	MO19_03700	MO20-2_00241	MO25-1_00240	MO26-2_03333	MO28-1_01424	MO34-1_01992	MO35-1_01151	MO4-2_02119	MO41-1_01578	MO47-2_00356	MO53-2_03002
trkI		Trk system potassium uptake protein TrkI	49	49	1	203	17213				1454	1586	1470	1A42_02300	2011_04574	5A14_04082	A0641M_00483	A0643DD_05240	AE608H_06516	AK11_03203	AK58_04615	AK75_01930	AK83_01548	BL225C_04527	BO21CC_01266	C0431A_05622	C0438LL_00443	CCMM-B554_03256	GR4_01670	H1_05594	KH35C_04612	KH46_03814	M162_04244	M270_01330	MA10-1_02035	MA13-2_02079	MO1-1_05085	MO15-1_02907	MO19_05545	MO20-2_04117	MO25-1_05435	MO26-2_04657	MO28-1_00545	MO34-1_04856	MO35-1_01383	MO4-2_04838	MO41-1_04298	MO47-2_03601	MO53-2_02226
hemS		Hemin transport protein HemS	49	49	1	203	25775				1061	1103	1061	1A42_02318	2011_05396	5A14_05518	A0641M_07266	A0643DD_07262	AE608H_06470	AK11_04648	AK58_05523	AK75_06712	AK83_02494	BL225C_05409	BO21CC_02223	C0431A_06970	C0438LL_00779	CCMM-B554_04136	GR4_02535	H1_06381	KH35C_03722	KH46_04807	M162_05190	M270_00207	MA10-1_04333	MA13-2_04589	MO1-1_03958	MO15-1_03776	MO19_05060	MO20-2_04823	MO25-1_02444	MO26-2_05032	MO28-1_03667	MO34-1_03434	MO35-1_05889	MO4-2_05997	MO41-1_05730	MO47-2_04822	MO53-2_02477
group_10133		hypothetical protein	49	49	1	203	25766				374	374	374	1A42_02325	2011_05389	5A14_01672	A0641M_04323	A0643DD_01692	AE608H_05795	AK11_04641	AK58_05516	AK75_06704	AK83_02487	BL225C_05402	BO21CC_02216	C0431A_06962	C0438LL_05105	CCMM-B554_04129	GR4_02528	H1_06388	KH35C_03729	KH46_04801	M162_05183	M270_00214	MA10-1_04340	MA13-2_04582	MO1-1_03951	MO15-1_03783	MO19_05053	MO20-2_04830	MO25-1_02451	MO26-2_05025	MO28-1_03674	MO34-1_03428	MO35-1_05896	MO4-2_06004	MO41-1_05737	MO47-2_04815	MO53-2_02470
vapC2		Ribonuclease VapC2	49	49	1	203	25764				404	404	404	1A42_02327	2011_05387	5A14_01670	A0641M_04321	A0643DD_01690	AE608H_05797	AK11_04639	AK58_05514	AK75_06702	AK83_02485	BL225C_05400	BO21CC_02214	C0431A_06960	C0438LL_05107	CCMM-B554_04127	GR4_02526	H1_06390	KH35C_03731	KH46_04799	M162_05181	M270_00216	MA10-1_04342	MA13-2_04580	MO1-1_03949	MO15-1_03785	MO19_05051	MO20-2_04832	MO25-1_02453	MO26-2_05023	MO28-1_03676	MO34-1_03426	MO35-1_05898	MO4-2_06006	MO41-1_05739	MO47-2_04813	MO53-2_02468
group_10135		hypothetical protein	49	49	1	203	25763				272	272	272	1A42_02328	2011_05386	5A14_01669	A0641M_04320	A0643DD_01689	AE608H_05798	AK11_04638	AK58_05513	AK75_06701	AK83_02484	BL225C_05399	BO21CC_02213	C0431A_06959	C0438LL_05108	CCMM-B554_04126	GR4_02525	H1_06391	KH35C_03732	KH46_04798	M162_05180	M270_00217	MA10-1_04343	MA13-2_04579	MO1-1_03948	MO15-1_03786	MO19_05050	MO20-2_04833	MO25-1_02454	MO26-2_05022	MO28-1_03677	MO34-1_03425	MO35-1_05899	MO4-2_06007	MO41-1_05740	MO47-2_04812	MO53-2_02467
group_10136		hypothetical protein	49	49	1	203	25761				509	560	558	1A42_02329	2011_05385	5A14_01668	A0641M_04319	A0643DD_01688	AE608H_05799	AK11_04637	AK58_05512	AK75_06700	AK83_02483	BL225C_05398	BO21CC_02212	C0431A_06958	C0438LL_05109	CCMM-B554_04125	GR4_02524	H1_06392	KH35C_03733	KH46_04797	M162_05179	M270_00218	MA10-1_04344	MA13-2_04578	MO1-1_03947	MO15-1_03787	MO19_05049	MO20-2_04834	MO25-1_02455	MO26-2_05021	MO28-1_03678	MO34-1_03424	MO35-1_05900	MO4-2_06008	MO41-1_05741	MO47-2_04811	MO53-2_02465
dppB_6		Dipeptide transport system permease protein DppB	49	49	1	203	25756				1043	1067	1043	1A42_02333	2011_05381	5A14_01664	A0641M_04315	A0643DD_01683	AE608H_05803	AK11_04633	AK58_05508	AK75_06696	AK83_02479	BL225C_05394	BO21CC_02208	C0431A_06954	C0438LL_05113	CCMM-B554_04121	GR4_02520	H1_06396	KH35C_03737	KH46_04793	M162_05175	M270_00222	MA10-1_04391	MA13-2_04574	MO1-1_03943	MO15-1_03791	MO19_05045	MO20-2_04838	MO25-1_02459	MO26-2_04979	MO28-1_03682	MO34-1_03420	MO35-1_05904	MO4-2_06012	MO41-1_05745	MO47-2_04807	MO53-2_02461
oppD_6		Oligopeptide transport ATP-binding protein OppD	49	49	1	203	25754				674	833	829	1A42_02335	2011_05379	5A14_01662	A0641M_04313	A0643DD_01681	AE608H_05805	AK11_04631	AK58_05506	AK75_06059	AK83_02477	BL225C_05392	BO21CC_02206	C0431A_06952	C0438LL_05115	CCMM-B554_04119	GR4_02518	H1_06398	KH35C_03739	KH46_04791	M162_05173	M270_00224	MA10-1_04393	MA13-2_04572	MO1-1_03941	MO15-1_03793	MO19_05043	MO20-2_04840	MO25-1_02461	MO26-2_04977	MO28-1_03684	MO34-1_03418	MO35-1_05906	MO4-2_06014	MO41-1_05747	MO47-2_04805	MO53-2_02459
fadA_2		3-ketoacyl-CoA thiolase	49	49	1	203	17342				827	1169	1162	1A42_02391	2011_04641	5A14_03498	A0641M_08069	A0643DD_01548	AE608H_03445	AK11_03646	AK58_04683	AK75_03524	AK83_01615	BL225C_04594	BO21CC_01334	C0431A_01308	C0438LL_06037	CCMM-B554_03382	GR4_01737	H1_00899	KH35C_04545	KH46_03881	M162_04311	M270_01179	MA10-1_01912	MA13-2_02012	MO1-1_05010	MO15-1_02840	MO19_05719	MO20-2_03634	MO25-1_04693	MO26-2_04590	MO28-1_00665	MO34-1_02453	MO35-1_01450	MO4-2_03775	MO41-1_04377	MO47-2_03502	MO53-2_05396
cdhR_4		HTH-type transcriptional regulator CdhR	49	49	1	203	17336				1001	1022	1001	1A42_02397	2011_04635	5A14_03504	A0641M_08075	A0643DD_01542	AE608H_03451	AK11_03652	AK58_04677	AK75_03530	AK83_01609	BL225C_04588	BO21CC_01328	C0431A_01314	C0438LL_06031	CCMM-B554_03376	GR4_01731	H1_00893	KH35C_04551	KH46_03875	M162_04305	M270_01185	MA10-1_01918	MA13-2_02018	MO1-1_05016	MO15-1_02846	MO19_05713	MO20-2_03640	MO25-1_04687	MO26-2_04596	MO28-1_00659	MO34-1_02459	MO35-1_01444	MO4-2_03781	MO41-1_04371	MO47-2_03508	MO53-2_05390
group_10159		hypothetical protein	49	49	1	203	17334				188	407	402	1A42_02399	2011_04633	5A14_03506	A0641M_08077	A0643DD_01540	AE608H_03453	AK11_03654	AK58_04675	AK75_03532	AK83_01607	BL225C_04586	BO21CC_01326	C0431A_01316	C0438LL_06029	CCMM-B554_03374	GR4_01729	H1_00891	KH35C_04553	KH46_03873	M162_04303	M270_01187	MA10-1_01920	MA13-2_02020	MO1-1_05018	MO15-1_02848	MO19_05711	MO20-2_03642	MO25-1_04685	MO26-2_04598	MO28-1_00657	MO34-1_02461	MO35-1_01442	MO4-2_03783	MO41-1_04369	MO47-2_03510	MO53-2_05388
group_10160		hypothetical protein	49	49	1	203	17333				299	401	398	1A42_02400	2011_04632	5A14_03507	A0641M_08078	A0643DD_01539	AE608H_03454	AK11_03655	AK58_04674	AK75_01998	AK83_01606	BL225C_04585	BO21CC_01325	C0431A_01317	C0438LL_06028	CCMM-B554_03373	GR4_01728	H1_00890	KH35C_04554	KH46_03872	M162_04302	M270_01188	MA10-1_01921	MA13-2_02021	MO1-1_05019	MO15-1_02849	MO19_05710	MO20-2_03643	MO25-1_04684	MO26-2_04599	MO28-1_00656	MO34-1_02462	MO35-1_01441	MO4-2_03784	MO41-1_04368	MO47-2_03511	MO53-2_05387
group_10161		hypothetical protein	49	49	1	203	17284				743	899	889	1A42_02409	2011_04624	5A14_03515	A0641M_02832	A0643DD_04566	AE608H_03461	AK11_04842	AK58_04666	AK75_00147	AK83_01598	BL225C_04577	BO21CC_01317	C0431A_01326	C0438LL_02029	CCMM-B554_03306	GR4_01720	H1_00881	KH35C_04563	KH46_03864	M162_04294	M270_01196	MA10-1_01929	MA13-2_02029	MO1-1_05193	MO15-1_02857	MO19_05702	MO20-2_03709	MO25-1_04677	MO26-2_04607	MO28-1_00595	MO34-1_02555	MO35-1_01433	MO4-2_04788	MO41-1_04361	MO47-2_03552	MO53-2_05379
prsA		Foldase protein PrsA	49	49	1	203	17264				1886	1892	1891	1A42_02426	2011_04608	5A14_03531	A0641M_02813	A0643DD_00934	AE608H_03477	AK11_02014	AK58_04650	AK75_06496	AK83_01582	BL225C_04561	BO21CC_01301	C0431A_01343	C0438LL_02047	CCMM-B554_03290	GR4_01704	H1_00864	KH35C_04579	KH46_03848	M162_04278	M270_01212	MA10-1_01945	MA13-2_02045	MO1-1_05177	MO15-1_02873	MO19_05686	MO20-2_03725	MO25-1_04661	MO26-2_04623	MO28-1_00579	MO34-1_02571	MO35-1_01417	MO4-2_04804	MO41-1_04345	MO47-2_03568	MO53-2_05363
hisH		Imidazole glycerol phosphate synthase subunit HisH	49	49	1	203	14409				650	650	650	1A42_02433	2011_02936	5A14_00285	A0641M_07025	A0643DD_03040	AE608H_03258	AK11_04673	AK58_01832	AK75_02853	AK83_03425	BL225C_06336	BO21CC_03252	C0431A_06835	C0438LL_06985	CCMM-B554_01562	GR4_00052	H1_01571	KH35C_06252	KH46_02170	M162_02521	M270_03149	MA10-1_05243	MA13-2_06142	MO1-1_05709	MO15-1_05473	MO19_05795	MO20-2_01018	MO25-1_03997	MO26-2_05911	MO28-1_06313	MO34-1_05541	MO35-1_06122	MO4-2_06325	MO41-1_05999	MO47-2_04070	MO53-2_05474
group_10169		hypothetical protein	49	49	1	203	16811				368	386	370	1A42_02492	2011_04471	5A14_00175	A0641M_07731	A0643DD_01110	AE608H_04082	AK11_05107	AK58_04515	AK75_05782	AK83_01356	BL225C_04322	BO21CC_01128	C0431A_06270	C0438LL_05898	CCMM-B554_03153	GR4_01566	H1_04573	KH35C_04721	KH46_03709	M162_04144	M270_01486	MA10-1_03025	MA13-2_06180	MO1-1_05466	MO15-1_05305	MO19_03106	MO20-2_05562	MO25-1_05359	MO26-2_05128	MO28-1_05077	MO34-1_04266	MO35-1_04756	MO4-2_05161	MO41-1_05290	MO47-2_03704	MO53-2_02124
fzlC		FtsZ-localized protein C	49	49	1	203	14279				1625	1685	1672	1A42_02504	2011_06331	5A14_06542	A0641M_01484	A0643DD_00437	AE608H_02251	AK11_00864	AK58_01763	AK75_04346	AK83_03355	BL225C_06265	BO21CC_03182	C0431A_00377	C0438LL_06480	CCMM-B554_04998	GR4_03412	H1_05651	KH35C_06326	KH46_02099	M162_02449	M270_03221	MA10-1_05009	MA13-2_02873	MO1-1_02901	MO15-1_03516	MO19_02366	MO20-2_01087	MO25-1_04066	MO26-2_03899	MO28-1_05343	MO34-1_03868	MO35-1_05220	MO4-2_05527	MO41-1_03190	MO47-2_04139	MO53-2_05298
hemE		Uroporphyrinogen decarboxylase	49	49	1	203	14301				959	1031	1026	1A42_02522	2011_06349	5A14_04388	A0641M_01465	A0643DD_07042	AE608H_02269	AK11_03744	AK58_01781	AK75_02690	AK83_03373	BL225C_06283	BO21CC_03200	C0431A_00395	C0438LL_01391	CCMM-B554_05016	GR4_03430	H1_05633	KH35C_06308	KH46_02117	M162_02467	M270_03203	MA10-1_04991	MA13-2_02891	MO1-1_02919	MO15-1_03498	MO19_02348	MO20-2_01069	MO25-1_04048	MO26-2_05537	MO28-1_05361	MO34-1_03886	MO35-1_05202	MO4-2_05509	MO41-1_03172	MO47-2_04121	MO53-2_05280
group_10180	davD_3	Glutarate-semialdehyde dehydrogenase	49	49	1	203	14353				1028	1454	1445	1A42_02537	2011_02897	5A14_04374	A0641M_01449	A0643DD_07027	AE608H_02283	AK11_03760	AK58_01795	AK75_02242	AK83_03387	BL225C_06297	BO21CC_03214	C0431A_00411	C0438LL_01406	CCMM-B554_01524	GR4_00014	H1_05618	KH35C_06294	KH46_02131	M162_02481	M270_03188	MA10-1_04977	MA13-2_02905	MO1-1_02933	MO15-1_03484	MO19_02334	MO20-2_01055	MO25-1_04034	MO26-2_05551	MO28-1_05375	MO34-1_03900	MO35-1_05188	MO4-2_05495	MO41-1_03158	MO47-2_04107	MO53-2_05266
lgoD_2		L-galactonate-5-dehydrogenase	49	49	1	203	14363				1016	1016	1016	1A42_02546	2011_02906	5A14_04366	A0641M_01440	A0643DD_05329	AE608H_02291	AK11_00614	AK58_01803	AK75_01633	AK83_03395	BL225C_06305	BO21CC_03222	C0431A_06103	C0438LL_00746	CCMM-B554_01532	GR4_00022	H1_05109	KH35C_06286	KH46_02139	M162_02489	M270_03180	MA10-1_04969	MA13-2_02913	MO1-1_05738	MO15-1_03476	MO19_02326	MO20-2_01047	MO25-1_04026	MO26-2_05559	MO28-1_05383	MO34-1_06072	MO35-1_05180	MO4-2_05487	MO41-1_03150	MO47-2_04099	MO53-2_05258
group_10182		hypothetical protein	49	49	1	203	14364				1139	1274	1268	1A42_02547	2011_02907	5A14_04365	A0641M_01439	A0643DD_05330	AE608H_02292	AK11_00613	AK58_01804	AK75_01634	AK83_03396	BL225C_06306	BO21CC_03223	C0431A_06104	C0438LL_00747	CCMM-B554_01533	GR4_00023	H1_05110	KH35C_06285	KH46_02140	M162_02490	M270_03179	MA10-1_04968	MA13-2_02914	MO1-1_05737	MO15-1_03475	MO19_02325	MO20-2_01046	MO25-1_04025	MO26-2_05560	MO28-1_05384	MO34-1_06071	MO35-1_05179	MO4-2_05486	MO41-1_03149	MO47-2_04098	MO53-2_05257
paoB_2		Aldehyde oxidoreductase FAD-binding subunit PaoB	49	49	1	203	24489				977	977	977	1A42_02563	2011_02334	5A14_00316	A0641M_03335	A0643DD_02457	AE608H_00075	AK11_04377	AK58_01152	AK75_05661	AK83_04763	BL225C_01794	BO21CC_04729	C0431A_04077	C0438LL_05702	CCMM-B554_00982	GR4_05603	H1_04425	KH35C_01971	KH46_00701	M162_01806	M270_05854	MA10-1_05362	MA13-2_02390	MO1-1_01013	MO15-1_01681	MO19_01943	MO20-2_01650	MO25-1_01999	MO26-2_03786	MO28-1_02864	MO34-1_00271	MO35-1_02903	MO4-2_02946	MO41-1_04500	MO47-2_01027	MO53-2_05554
group_10184		hypothetical protein	49	49	1	203	24499				239	272	271	1A42_02573	2011_02344	5A14_00326	A0641M_03346	A0643DD_05226	AE608H_00065	AK11_04387	AK58_01142	AK75_05671	AK83_04753	BL225C_01784	BO21CC_04739	C0431A_04089	C0438LL_05713	CCMM-B554_00992	GR4_05593	H1_04435	KH35C_01981	KH46_00711	M162_01796	M270_05844	MA10-1_05352	MA13-2_02380	MO1-1_01023	MO15-1_01671	MO19_01932	MO20-2_01660	MO25-1_02009	MO26-2_03796	MO28-1_02854	MO34-1_00261	MO35-1_02893	MO4-2_02936	MO41-1_04490	MO47-2_01017	MO53-2_05564
group_10185		hypothetical protein	49	49	1	203	24500				599	599	599	1A42_02574	2011_02345	5A14_00327	A0641M_03347	A0643DD_02610	AE608H_00064	AK11_04388	AK58_01141	AK75_05672	AK83_04752	BL225C_01783	BO21CC_04740	C0431A_04090	C0438LL_05681	CCMM-B554_00993	GR4_05592	H1_04436	KH35C_01984	KH46_00712	M162_01795	M270_05843	MA10-1_05351	MA13-2_02379	MO1-1_01024	MO15-1_01670	MO19_01931	MO20-2_01661	MO25-1_02010	MO26-2_03797	MO28-1_02853	MO34-1_00260	MO35-1_02892	MO4-2_02935	MO41-1_04489	MO47-2_01016	MO53-2_05565
group_10186		hypothetical protein	49	49	1	203	24505				983	983	983	1A42_02578	2011_02349	5A14_00331	A0641M_03351	A0643DD_02606	AE608H_00060	AK11_04393	AK58_01137	AK75_05676	AK83_04748	BL225C_01779	BO21CC_04744	C0431A_04094	C0438LL_05677	CCMM-B554_00997	GR4_05588	H1_04441	KH35C_01988	KH46_00716	M162_01791	M270_05839	MA10-1_05347	MA13-2_02375	MO1-1_01028	MO15-1_01666	MO19_01927	MO20-2_01665	MO25-1_02014	MO26-2_03801	MO28-1_02849	MO34-1_00256	MO35-1_02888	MO4-2_02931	MO41-1_04485	MO47-2_01012	MO53-2_05569
group_10187		hypothetical protein	49	49	1	203	24518				830	857	855	1A42_02592	2011_02360	5A14_00342	A0641M_03365	A0643DD_04761	AE608H_00049	AK11_04405	AK58_01125	AK75_05689	AK83_04738	BL225C_01768	BO21CC_04755	C0431A_04106	C0438LL_02588	CCMM-B554_01008	GR4_05576	H1_04454	KH35C_01999	KH46_00727	M162_01779	M270_05827	MA10-1_01223	MA13-2_02364	MO1-1_01039	MO15-1_01655	MO19_01916	MO20-2_01676	MO25-1_02026	MO26-2_03812	MO28-1_02837	MO34-1_00245	MO35-1_02876	MO4-2_02919	MO41-1_04474	MO47-2_01001	MO53-2_00694
gshB_1		Glutathione synthetase	49	49	1	203	24520				923	1046	1043	1A42_02594	2011_02362	5A14_00344	A0641M_03367	A0643DD_04763	AE608H_00047	AK11_04407	AK58_01123	AK75_05691	AK83_04736	BL225C_01766	BO21CC_04757	C0431A_04108	C0438LL_02590	CCMM-B554_01010	GR4_05574	H1_04456	KH35C_02001	KH46_00729	M162_01777	M270_05825	MA10-1_01225	MA13-2_02362	MO1-1_01041	MO15-1_01653	MO19_01914	MO20-2_01678	MO25-1_02028	MO26-2_03814	MO28-1_02835	MO34-1_00243	MO35-1_02874	MO4-2_02917	MO41-1_04472	MO47-2_00999	MO53-2_00696
ytfT		Inner membrane ABC transporter permease protein YtfT	49	49	1	203	24523				197	1025	1008	1A42_02597	2011_02365	5A14_02848	A0641M_00419	A0643DD_06515	AE608H_01203	AK11_04410	AK58_01120	AK75_05437	AK83_04733	BL225C_01760	BO21CC_04760	C0431A_02715	C0438LL_02593	CCMM-B554_01013	GR4_05571	H1_01771	KH35C_02004	KH46_00734	M162_01774	M270_05820	MA10-1_01228	MA13-2_02359	MO1-1_01044	MO15-1_01650	MO19_01911	MO20-2_01681	MO25-1_02031	MO26-2_03817	MO28-1_02832	MO34-1_00240	MO35-1_02871	MO4-2_02914	MO41-1_04469	MO47-2_00996	MO53-2_00699
cycB_1		Cyclodextrin-binding protein	49	49	1	203	24533				1178	1232	1229	1A42_02604	2011_02371	5A14_02854	A0641M_00412	A0643DD_02467	AE608H_01209	AK11_03320	AK58_01114	AK75_02973	AK83_04727	BL225C_01754	BO21CC_04766	C0431A_02709	C0438LL_01963	CCMM-B554_01019	GR4_05565	H1_01765	KH35C_02010	KH46_00740	M162_01768	M270_05814	MA10-1_01234	MA13-2_02353	MO1-1_01050	MO15-1_01644	MO19_01905	MO20-2_01687	MO25-1_02037	MO26-2_03823	MO28-1_02826	MO34-1_00234	MO35-1_02865	MO4-2_02908	MO41-1_04463	MO47-2_00990	MO53-2_00705
group_10191		hypothetical protein	49	49	1	203	24534				896	1049	907	1A42_02605	2011_02372	5A14_02855	A0641M_00411	A0643DD_02468	AE608H_01210	AK11_03319	AK58_01113	AK75_02972	AK83_04726	BL225C_01753	BO21CC_04767	C0431A_02708	C0438LL_01962	CCMM-B554_01020	GR4_05564	H1_01764	KH35C_02011	KH46_00741	M162_01767	M270_05813	MA10-1_01235	MA13-2_02352	MO1-1_01051	MO15-1_01643	MO19_01904	MO20-2_01688	MO25-1_02038	MO26-2_03824	MO28-1_02825	MO34-1_00233	MO35-1_02864	MO4-2_02907	MO41-1_04462	MO47-2_00989	MO53-2_00706
apsD_1		D-apiose dehydrogenase	49	49	1	203	24535				722	1028	1015	1A42_02606	2011_02373	5A14_02856	A0641M_00410	A0643DD_02469	AE608H_01211	AK11_03318	AK58_01112	AK75_02971	AK83_04725	BL225C_01752	BO21CC_04768	C0431A_02707	C0438LL_01961	CCMM-B554_01021	GR4_05563	H1_01763	KH35C_02012	KH46_00742	M162_01766	M270_05812	MA10-1_01236	MA13-2_02351	MO1-1_01052	MO15-1_01642	MO19_01903	MO20-2_01689	MO25-1_02039	MO26-2_03825	MO28-1_02824	MO34-1_00232	MO35-1_02863	MO4-2_02906	MO41-1_04461	MO47-2_00988	MO53-2_00707
msiK		Diacetylchitobiose uptake system ATP-binding protein MsiK	49	49	1	203	24543				923	1088	1084	1A42_02614	2011_02381	5A14_02864	A0641M_00402	A0643DD_02477	AE608H_01219	AK11_03310	AK58_01104	AK75_02963	AK83_04715	BL225C_01744	BO21CC_04776	C0431A_02699	C0438LL_01953	CCMM-B554_01029	GR4_05555	H1_01755	KH35C_02020	KH46_00750	M162_01758	M270_05804	MA10-1_01244	MA13-2_02343	MO1-1_01060	MO15-1_01634	MO19_01895	MO20-2_01697	MO25-1_02047	MO26-2_03833	MO28-1_02816	MO34-1_00224	MO35-1_02855	MO4-2_02898	MO41-1_04453	MO47-2_00980	MO53-2_00715
group_10195		hypothetical protein	49	49	1	203	24582				755	992	987	1A42_02668	2011_02414	5A14_05604	A0641M_00366	A0643DD_00266	AE608H_01253	AK11_03277	AK58_01071	AK75_02930	AK83_04682	BL225C_01711	BO21CC_04809	C0431A_02662	C0438LL_01918	CCMM-B554_01062	GR4_05522	H1_01722	KH35C_02053	KH46_00783	M162_01725	M270_05771	MA10-1_01277	MA13-2_02310	MO1-1_01093	MO15-1_01601	MO19_00539	MO20-2_01730	MO25-1_02080	MO26-2_03866	MO28-1_02783	MO34-1_00191	MO35-1_02822	MO4-2_02865	MO41-1_04420	MO47-2_00947	MO53-2_00748
group_10196		hypothetical protein	49	49	1	203	24569				1028	1028	1028	1A42_02678	2011_02405	5A14_05595	A0641M_00375	A0643DD_03820	AE608H_01244	AK11_03286	AK58_01080	AK75_02937	AK83_04691	BL225C_01720	BO21CC_04800	C0431A_02671	C0438LL_01927	CCMM-B554_01053	GR4_05531	H1_01731	KH35C_02044	KH46_00774	M162_01734	M270_05780	MA10-1_01268	MA13-2_02319	MO1-1_01084	MO15-1_01610	MO19_00530	MO20-2_01721	MO25-1_02071	MO26-2_03857	MO28-1_02792	MO34-1_00200	MO35-1_02831	MO4-2_02874	MO41-1_04429	MO47-2_00956	MO53-2_00739
group_10197		hypothetical protein	49	49	1	203	24566				1223	1265	1226	1A42_02681	2011_02402	5A14_05592	A0641M_00378	A0643DD_03823	AE608H_01241	AK11_03289	AK58_01083	AK75_02940	AK83_04694	BL225C_01723	BO21CC_04797	C0431A_02674	C0438LL_01930	CCMM-B554_01050	GR4_05534	H1_01734	KH35C_02041	KH46_00771	M162_01737	M270_05783	MA10-1_01265	MA13-2_02322	MO1-1_01081	MO15-1_01613	MO19_00527	MO20-2_01718	MO25-1_02068	MO26-2_03854	MO28-1_02795	MO34-1_00203	MO35-1_02834	MO4-2_02877	MO41-1_04432	MO47-2_00959	MO53-2_00736
group_10198		hypothetical protein	49	49	1	203	24565				1307	1307	1307	1A42_02682	2011_02401	5A14_05591	A0641M_00379	A0643DD_03824	AE608H_01240	AK11_03290	AK58_01084	AK75_02941	AK83_04695	BL225C_01724	BO21CC_04796	C0431A_02675	C0438LL_01931	CCMM-B554_01049	GR4_05535	H1_01735	KH35C_02040	KH46_00770	M162_01738	M270_05784	MA10-1_01264	MA13-2_02323	MO1-1_01080	MO15-1_01614	MO19_00526	MO20-2_01717	MO25-1_02067	MO26-2_03853	MO28-1_02796	MO34-1_00204	MO35-1_02835	MO4-2_02878	MO41-1_04433	MO47-2_00960	MO53-2_00735
yddA		Inner membrane ABC transporter ATP-binding protein YddA	49	49	1	203	24558				1688	1820	1817	1A42_02689	2011_02394	5A14_05584	A0641M_00388	A0643DD_03831	AE608H_01233	AK11_03297	AK58_01091	AK75_02948	AK83_04702	BL225C_01731	BO21CC_04789	C0431A_02683	C0438LL_01939	CCMM-B554_01042	GR4_05542	H1_01742	KH35C_02033	KH46_00763	M162_01745	M270_05791	MA10-1_01257	MA13-2_02330	MO1-1_01073	MO15-1_01621	MO19_01882	MO20-2_01710	MO25-1_02060	MO26-2_03846	MO28-1_02803	MO34-1_00211	MO35-1_02842	MO4-2_02885	MO41-1_04440	MO47-2_00967	MO53-2_00728
group_10206		hypothetical protein	49	49	1	203	21128				404	860	850	1A42_02717	2011_01381	5A14_08286	A0641M_04658	A0643DD_02886	AE608H_05650	AK11_01869	AK58_00558	AK75_01572	AK83_04178	BL225C_02725	BO21CC_03768	C0431A_06475	C0438LL_06181	CCMM-B554_00044	GR4_05028	H1_04888	KH35C_02546	KH46_01290	M162_01208	M270_06805	MA10-1_00224	MA13-2_03908	MO1-1_04700	MO15-1_03343	MO19_03194	MO20-2_03503	MO25-1_01106	MO26-2_02021	MO28-1_00133	MO34-1_02187	MO35-1_00318	MO4-2_00992	MO41-1_02793	MO47-2_04528	MO53-2_00462
group_10207		hypothetical protein	49	49	1	203	21123				842	842	842	1A42_02720	2011_01384	5A14_08289	A0641M_04655	A0643DD_02883	AE608H_05653	AK11_01866	AK58_00555	AK75_01575	AK83_04175	BL225C_02722	BO21CC_03771	C0431A_06478	C0438LL_06178	CCMM-B554_00047	GR4_05025	H1_04885	KH35C_02549	KH46_01293	M162_01205	M270_06802	MA10-1_00227	MA13-2_03905	MO1-1_04703	MO15-1_03340	MO19_03197	MO20-2_03506	MO25-1_01103	MO26-2_02024	MO28-1_00130	MO34-1_02184	MO35-1_00321	MO4-2_00995	MO41-1_02790	MO47-2_04531	MO53-2_00459
group_10208		hypothetical protein	49	49	1	203	21119				188	188	188	1A42_02724	2011_01388	5A14_08293	A0641M_04651	A0643DD_02879	AE608H_05657	AK11_01862	AK58_00551	AK75_01579	AK83_04171	BL225C_02718	BO21CC_03775	C0431A_06482	C0438LL_06174	CCMM-B554_00051	GR4_06579	H1_04881	KH35C_02553	KH46_01297	M162_01201	M270_06798	MA10-1_00231	MA13-2_03901	MO1-1_04707	MO15-1_03336	MO19_03201	MO20-2_03510	MO25-1_01099	MO26-2_02028	MO28-1_00126	MO34-1_02180	MO35-1_00325	MO4-2_00999	MO41-1_02786	MO47-2_04535	MO53-2_00455
btuF		hypothetical protein	49	49	1	203	21107				1067	1103	1072	1A42_02735	2011_01395	5A14_08300	A0641M_04643	A0643DD_05598	AE608H_05664	AK11_05483	AK58_00540	AK75_06065	AK83_04161	BL225C_02708	BO21CC_03785	C0431A_06493	C0438LL_04538	CCMM-B554_00061	GR4_06569	H1_04870	KH35C_02563	KH46_01304	M162_01194	M270_06788	MA10-1_00241	MA13-2_03891	MO1-1_04717	MO15-1_03326	MO19_03212	MO20-2_03520	MO25-1_01089	MO26-2_02038	MO28-1_00116	MO34-1_02170	MO35-1_00335	MO4-2_01009	MO41-1_02776	MO47-2_04545	MO53-2_00445
rbsA_12		Ribose import ATP-binding protein RbsA	49	49	1	203	21158				1505	1691	1531	1A42_02769	2011_01357	5A14_08263	A0641M_04682	A0643DD_07090	AE608H_05627	AK11_06722	AK58_00581	AK75_07258	AK83_04201	BL225C_02748	BO21CC_03745	C0431A_06451	C0438LL_05496	CCMM-B554_00020	GR4_05050	H1_02676	KH35C_02522	KH46_01267	M162_01230	M270_06829	MA10-1_00201	MA13-2_03931	MO1-1_04677	MO15-1_03365	MO19_01007	MO20-2_03481	MO25-1_01129	MO26-2_04001	MO28-1_00155	MO34-1_02211	MO35-1_00296	MO4-2_00970	MO41-1_02983	MO47-2_04505	MO53-2_00485
sucB_1		Dihydrolipoyllysine-residue succinyltransferase component of 2-oxoglutarate dehydrogenase complex	49	49	1	203	21156				668	1136	1126	1A42_02771	2011_01359	5A14_08265	A0641M_04680	A0643DD_03023	AE608H_05629	AK11_00141	AK58_00579	AK75_07260	AK83_04199	BL225C_02746	BO21CC_03747	C0431A_06453	C0438LL_05498	CCMM-B554_00022	GR4_05048	H1_02678	KH35C_02524	KH46_01269	M162_01228	M270_06827	MA10-1_00203	MA13-2_03929	MO1-1_04679	MO15-1_03363	MO19_03173	MO20-2_03483	MO25-1_01127	MO26-2_02000	MO28-1_00153	MO34-1_02209	MO35-1_00298	MO4-2_00972	MO41-1_02814	MO47-2_04507	MO53-2_00483
rluB		Ribosomal large subunit pseudouridine synthase B	49	49	1	203	21151				788	830	793	1A42_02776	2011_01364	5A14_08270	A0641M_04674	A0643DD_06765	AE608H_05634	AK11_01885	AK58_00574	AK75_03683	AK83_04194	BL225C_02741	BO21CC_03752	C0431A_06458	C0438LL_06197	CCMM-B554_00027	GR4_05043	H1_02683	KH35C_02529	KH46_01274	M162_01223	M270_06822	MA10-1_00208	MA13-2_03924	MO1-1_04684	MO15-1_03358	MO19_03178	MO20-2_03488	MO25-1_01122	MO26-2_02005	MO28-1_00148	MO34-1_02204	MO35-1_00303	MO4-2_00977	MO41-1_02809	MO47-2_04512	MO53-2_00478
group_10219		hypothetical protein	49	49	1	203	21146				194	728	717	1A42_02780	2011_01368	5A14_08274	A0641M_04670	A0643DD_06761	AE608H_05638	AK11_01881	AK58_00570	AK75_05957	AK83_04190	BL225C_02737	BO21CC_03756	C0431A_06463	C0438LL_06193	CCMM-B554_00031	GR4_05039	H1_02688	KH35C_02533	KH46_01278	M162_01219	M270_06818	MA10-1_00212	MA13-2_03920	MO1-1_04688	MO15-1_03354	MO19_03182	MO20-2_03492	MO25-1_01118	MO26-2_02009	MO28-1_00144	MO34-1_02200	MO35-1_00307	MO4-2_00981	MO41-1_02805	MO47-2_04516	MO53-2_00474
group_10220		hypothetical protein	49	49	1	203	21143				473	473	473	1A42_02782	2011_01369	5A14_08276	A0641M_04668	A0643DD_06759	AE608H_05640	AK11_01879	AK58_00568	AK75_05959	AK83_04188	BL225C_02735	BO21CC_03758	C0431A_06465	C0438LL_06191	CCMM-B554_00033	GR4_05037	H1_02690	KH35C_02535	KH46_01280	M162_01217	M270_06816	MA10-1_00214	MA13-2_03918	MO1-1_04690	MO15-1_03352	MO19_03184	MO20-2_03494	MO25-1_01116	MO26-2_02011	MO28-1_00142	MO34-1_02198	MO35-1_00309	MO4-2_00983	MO41-1_02803	MO47-2_04518	MO53-2_00472
sigJ		ECF RNA polymerase sigma factor SigJ	49	49	1	203	21142				797	857	852	1A42_02783	2011_01370	5A14_08277	A0641M_04667	A0643DD_06758	AE608H_05641	AK11_01878	AK58_00567	AK75_05960	AK83_04187	BL225C_02734	BO21CC_03759	C0431A_06466	C0438LL_06190	CCMM-B554_00034	GR4_05036	H1_02691	KH35C_02536	KH46_01281	M162_01216	M270_06815	MA10-1_00215	MA13-2_03917	MO1-1_04691	MO15-1_03351	MO19_03185	MO20-2_03495	MO25-1_01115	MO26-2_02012	MO28-1_00141	MO34-1_02197	MO35-1_00310	MO4-2_00984	MO41-1_02802	MO47-2_04519	MO53-2_00471
group_10222		hypothetical protein	49	49	1	203	21137				563	563	563	1A42_02786	2011_01375	5A14_08280	A0641M_04664	A0643DD_06755	AE608H_05644	AK11_01875	AK58_00564	AK75_05963	AK83_04184	BL225C_02731	BO21CC_03762	C0431A_06469	C0438LL_06187	CCMM-B554_00037	GR4_05033	H1_02694	KH35C_02539	KH46_01284	M162_01213	M270_06812	MA10-1_00218	MA13-2_03914	MO1-1_04694	MO15-1_03348	MO19_03188	MO20-2_03498	MO25-1_01112	MO26-2_02015	MO28-1_00138	MO34-1_02194	MO35-1_00313	MO4-2_00987	MO41-1_02799	MO47-2_04522	MO53-2_00468
ycnE		hypothetical protein	49	49	1	203	25830				296	356	353	1A42_02788	2011_05435	5A14_01263	A0641M_04727	A0643DD_04251	AE608H_06431	AK11_01181	AK58_05562	AK75_04164	AK83_02533	BL225C_05448	BO21CC_02262	C0431A_01156	C0438LL_03304	CCMM-B554_04175	GR4_02574	H1_04141	KH35C_03684	KH46_04846	M162_05229	M270_00168	MA10-1_03253	MA13-2_04628	MO1-1_03996	MO15-1_03738	MO19_05099	MO20-2_04384	MO25-1_02406	MO26-2_03056	MO28-1_03628	MO34-1_03472	MO35-1_04113	MO4-2_04365	MO41-1_03972	MO47-2_04567	MO53-2_02516
group_10235	ugpC_10	sn-glycerol-3-phosphate import ATP-binding protein UgpC	49	49	1	203	25984				1067	1112	1069	1A42_02822	2011_05485	5A14_01311	A0641M_06144	A0643DD_03679	AE608H_06383	AK11_05207	AK58_05610	AK75_04590	AK83_02581	BL225C_05498	BO21CC_02312	C0431A_00171	C0438LL_00674	CCMM-B554_04224	GR4_02621	H1_04702	KH35C_03634	KH46_04894	M162_05276	M270_00120	MA10-1_03301	MA13-2_04676	MO1-1_04042	MO15-1_03692	MO19_04045	MO20-2_04338	MO25-1_02360	MO26-2_03104	MO28-1_03580	MO34-1_03516	MO35-1_04161	MO4-2_04413	MO41-1_04020	MO47-2_04613	MO53-2_02564
group_10246	rbsA_13	Ribose import ATP-binding protein RbsA	49	49	1	203	26027				1049	1484	1439	1A42_02855	2011_05515	5A14_01341	A0641M_06109	A0643DD_07493	AE608H_06353	AK11_00963	AK58_05640	AK75_04017	AK83_02612	BL225C_05528	BO21CC_02342	C0431A_02006	C0438LL_05764	CCMM-B554_04233	GR4_02651	H1_04712	KH35C_03605	KH46_04924	M162_05306	M270_00091	MA10-1_03310	MA13-2_04707	MO1-1_04062	MO15-1_03673	MO19_04015	MO20-2_04319	MO25-1_02341	MO26-2_03134	MO28-1_03550	MO34-1_05783	MO35-1_04183	MO4-2_04443	MO41-1_04050	MO47-2_04633	MO53-2_02573
group_10268		hypothetical protein	49	49	1	203	14767				638	722	718	1A42_02996	2011_03166	5A14_07509	A0641M_03524	A0643DD_01205	AE608H_01655	AK11_03087	AK58_02058	AK75_04832	AK83_03653	BL225C_06566	BO21CC_03485	C0431A_06802	C0438LL_03766	CCMM-B554_01792	GR4_00280	H1_04911	KH35C_06020	KH46_02422	M162_02750	M270_02917	MA10-1_02650	MA13-2_01092	MO1-1_00528	MO15-1_00756	MO19_03827	MO20-2_00366	MO25-1_00365	MO26-2_03206	MO28-1_01297	MO34-1_02779	MO35-1_01278	MO4-2_01990	MO41-1_01450	MO47-2_00481	MO53-2_03129
rplD		50S ribosomal protein L4	49	49	1	203	16508				347	620	592	1A42_03030	2011_04283	5A14_04195	A0641M_07187	A0643DD_02107	AE608H_04700	AK11_04986	AK58_04326	AK75_02229	AK83_01162	BL225C_04134	BO21CC_00937	C0431A_04171	C0438LL_02877	CCMM-B554_02964	GR4_01375	H1_00268	KH35C_04908	KH46_03521	M162_03952	M270_01678	MA10-1_05876	MA13-2_05814	MO1-1_02480	MO15-1_05960	MO19_05421	MO20-2_06012	MO25-1_06034	MO26-2_05987	MO28-1_05734	MO34-1_05971	MO35-1_05399	MO4-2_05694	MO41-1_06070	MO47-2_06158	MO53-2_05785
melD_3		Melibiose/raffinose/stachyose import permease protein MelD	49	49	1	203	14237				878	935	880	1A42_03043	2011_06309	5A14_02624	A0641M_03875	A0643DD_07026	AE608H_02229	AK11_05965	AK58_01740	AK75_06524	AK83_03333	BL225C_06243	BO21CC_03160	C0431A_03802	C0438LL_03358	CCMM-B554_04976	GR4_03387	H1_02559	KH35C_06347	KH46_02077	M162_06128	M270_03243	MA10-1_04525	MA13-2_02851	MO1-1_02879	MO15-1_03538	MO19_02388	MO20-2_01109	MO25-1_04088	MO26-2_03921	MO28-1_02608	MO34-1_03846	MO35-1_03571	MO4-2_03536	MO41-1_03212	MO47-2_04161	MO53-2_04970
group_10272		hypothetical protein	49	49	1	203	14248				1169	1169	1169	1A42_03052	2011_06316	5A14_02631	A0641M_00474	A0643DD_05495	AE608H_02236	AK11_06250	AK58_01747	AK75_01264	AK83_03340	BL225C_06250	BO21CC_03167	C0431A_05065	C0438LL_01837	CCMM-B554_04983	GR4_03394	H1_05783	KH35C_06340	KH46_02084	M162_06135	M270_03236	MA10-1_04532	MA13-2_02858	MO1-1_02886	MO15-1_03531	MO19_02381	MO20-2_01102	MO25-1_04081	MO26-2_03914	MO28-1_02615	MO34-1_03853	MO35-1_03578	MO4-2_03543	MO41-1_03205	MO47-2_04154	MO53-2_04977
eryH		L-erythrulose-1-phosphate isomerase	49	49	1	203	18727				767	794	767	1A42_03112	2011_05191	5A14_01718	A0641M_00751	A0643DD_07516	AE608H_04358	AK11_04762	AK58_05318	AK75_06522	AK83_02226	BL225C_05206	BO21CC_02022	C0431A_06644	C0438LL_03082	CCMM-B554_03935	GR4_02289	H1_02771	KH35C_03923	KH46_04607	M162_04987	M270_00419	MA10-1_02639	MA13-2_03548	MO1-1_03509	MO15-1_04799	MO19_02847	MO20-2_05945	MO25-1_04176	MO26-2_02712	MO28-1_03851	MO34-1_03161	MO35-1_03790	MO4-2_04021	MO41-1_03458	MO47-2_05905	MO53-2_03701
group_10287		hypothetical protein	49	49	1	203	18746				383	803	794	1A42_03129	2011_05207	5A14_01702	A0641M_00733	A0643DD_07532	AE608H_04374	AK11_04746	AK58_05334	AK75_06506	AK83_02242	BL225C_05222	BO21CC_02038	C0431A_06664	C0438LL_03065	CCMM-B554_03951	GR4_02305	H1_02754	KH35C_03907	KH46_04623	M162_05003	M270_00403	MA10-1_02623	MA13-2_03564	MO1-1_03525	MO15-1_04783	MO19_02831	MO20-2_05929	MO25-1_04160	MO26-2_02696	MO28-1_03835	MO34-1_03145	MO35-1_03806	MO4-2_04037	MO41-1_03442	MO47-2_05921	MO53-2_03685
znuA		High-affinity zinc uptake system protein ZnuA	49	49	1	203	17893				1022	1022	1022	1A42_03159	2011_04869	5A14_00894	A0641M_04995	A0643DD_07012	AE608H_01926	AK11_05623	AK58_04998	AK75_03185	AK83_01906	BL225C_04882	BO21CC_01620	C0431A_04403	C0438LL_00143	CCMM-B554_03612	GR4_01971	H1_03903	KH35C_04326	KH46_04113	M162_04662	M270_00812	MA10-1_04021	MA13-2_01785	MO1-1_04472	MO15-1_03054	MO19_04486	MO20-2_05272	MO25-1_03180	MO26-2_01385	MO28-1_00892	MO34-1_03988	MO35-1_01677	MO4-2_03548	MO41-1_02025	MO47-2_02595	MO53-2_05958
rimP		Ribosome maturation factor RimP	49	49	1	203	14689				161	617	607	1A42_03267	2011_03126	5A14_03965	A0641M_00561	A0643DD_02895	AE608H_02894	AK11_01502	AK58_02018	AK75_06044	AK83_03612	BL225C_06525	BO21CC_03444	C0431A_02233	C0438LL_03936	CCMM-B554_01751	GR4_00240	H1_04773	KH35C_06057	KH46_02360	M162_02709	M270_02958	MA10-1_05048	MA13-2_04937	MO1-1_00566	MO15-1_00718	MO19_03924	MO20-2_00404	MO25-1_00403	MO26-2_04140	MO28-1_04656	MO34-1_02741	MO35-1_04440	MO4-2_04727	MO41-1_04775	MO47-2_00519	MO53-2_03847
gpmA_1		2,3-bisphosphoglycerate-dependent phosphoglycerate mutase	49	49	1	203	15734				584	626	591	1A42_03297	2011_03804	5A14_06040	A0641M_01927	A0643DD_02868	AE608H_01344	AK11_00347	AK58_03853	AK75_00788	AK83_00607	BL225C_03657	BO21CC_00458	C0431A_04681	C0438LL_06217	CCMM-B554_02405	GR4_00897	H1_06529	KH35C_05377	KH46_03043	M162_03403	M270_02277	MA10-1_04241	MA13-2_05373	MO1-1_05308	MO15-1_00106	MO19_00438	MO20-2_04567	MO25-1_02726	MO26-2_01911	MO28-1_05037	MO34-1_01549	MO35-1_02111	MO4-2_01500	MO41-1_02533	MO47-2_01766	MO53-2_03553
group_10308		hypothetical protein	49	49	1	203	15748				140	140	140	1A42_03305	2011_03812	5A14_06032	A0641M_01920	A0643DD_02859	AE608H_01336	AK11_04140	AK58_03861	AK75_00778	AK83_00615	BL225C_03665	BO21CC_00466	C0431A_04691	C0438LL_06208	CCMM-B554_02413	GR4_00905	H1_06538	KH35C_05369	KH46_03051	M162_03411	M270_02269	MA10-1_04249	MA13-2_05365	MO1-1_05316	MO15-1_00114	MO19_00430	MO20-2_04559	MO25-1_02718	MO26-2_01903	MO28-1_05029	MO34-1_01541	MO35-1_02119	MO4-2_01492	MO41-1_02525	MO47-2_01758	MO53-2_03545
ispH		4-hydroxy-3-methylbut-2-enyl diphosphate reductase	49	49	1	203	15754				1013	1052	1051	1A42_03311	2011_03818	5A14_06026	A0641M_01914	A0643DD_02853	AE608H_01330	AK11_04146	AK58_03867	AK75_00770	AK83_00621	BL225C_03671	BO21CC_00472	C0431A_04697	C0438LL_06202	CCMM-B554_02419	GR4_00911	H1_06544	KH35C_05363	KH46_03057	M162_03417	M270_02263	MA10-1_04255	MA13-2_05359	MO1-1_05322	MO15-1_00119	MO19_00424	MO20-2_04554	MO25-1_02713	MO26-2_01897	MO28-1_05023	MO34-1_01535	MO35-1_02125	MO4-2_01486	MO41-1_02519	MO47-2_01752	MO53-2_03539
group_10310		hypothetical protein	49	49	1	203	14776				674	842	838	1A42_03346	2011_03174	5A14_01228	A0641M_03516	A0643DD_02681	AE608H_01647	AK11_02669	AK58_02066	AK75_00025	AK83_03661	BL225C_06574	BO21CC_03493	C0431A_06794	C0438LL_04201	CCMM-B554_01800	GR4_00288	H1_04903	KH35C_06012	KH46_02431	M162_02758	M270_02909	MA10-1_02658	MA13-2_01100	MO1-1_00520	MO15-1_00764	MO19_03819	MO20-2_00358	MO25-1_00357	MO26-2_03214	MO28-1_01305	MO34-1_02787	MO35-1_01270	MO4-2_01998	MO41-1_01458	MO47-2_00473	MO53-2_03121
infC		Translation initiation factor IF-3	49	49	1	203	14777				398	431	430	1A42_03347	2011_03175	5A14_01227	A0641M_03515	A0643DD_02682	AE608H_01646	AK11_02670	AK58_02067	AK75_00026	AK83_03662	BL225C_06575	BO21CC_03494	C0431A_06793	C0438LL_04202	CCMM-B554_01801	GR4_00289	H1_04902	KH35C_06011	KH46_02432	M162_02759	M270_02908	MA10-1_02659	MA13-2_01101	MO1-1_00519	MO15-1_00765	MO19_03818	MO20-2_00357	MO25-1_00356	MO26-2_03215	MO28-1_01306	MO34-1_02788	MO35-1_01269	MO4-2_01999	MO41-1_01459	MO47-2_00472	MO53-2_03120
pcaH		Protocatechuate 3,4-dioxygenase beta chain	49	49	1	203	21316				440	761	754	1A42_03377	2011_02802	5A14_08163	A0641M_02073	A0643DD_06867	AE608H_05527	AK11_06810	AK58_00684	AK75_07215	AK83_04301	BL225C_02845	BO21CC_03651	C0431A_03854	C0438LL_03932	CCMM-B554_01435	GR4_05153	H1_01829	KH35C_02426	KH46_01167	M162_01342	M270_05352	MA10-1_00105	MA13-2_04034	MO1-1_04583	MO15-1_03459	MO19_00910	MO20-2_03384	MO25-1_01232	MO26-2_04098	MO28-1_00252	MO34-1_02304	MO35-1_00199	MO4-2_00873	MO41-1_03086	MO47-2_04411	MO53-2_00578
group_10323		hypothetical protein	49	49	1	203	24640				998	1004	1003	1A42_03389	2011_02453	5A14_08388	A0641M_00853	A0643DD_03018	AE608H_06077	AK11_06050	AK58_01032	AK75_05375	AK83_04643	BL225C_01672	BO21CC_04849	C0431A_02279	C0438LL_06355	CCMM-B554_01102	GR4_05482	H1_04968	KH35C_02092	KH46_00822	M162_01686	M270_05690	MA10-1_01316	MA13-2_02269	MO1-1_01132	MO15-1_01562	MO19_00578	MO20-2_03732	MO25-1_02119	MO26-2_03029	MO28-1_02743	MO34-1_00152	MO35-1_02782	MO4-2_02825	MO41-1_03945	MO47-2_00907	MO53-2_00787
cymR		HTH-type transcriptional regulator CymR	49	49	1	203	24635				455	533	492	1A42_03393	2011_02449	5A14_08384	A0641M_00857	A0643DD_03014	AE608H_06073	AK11_06046	AK58_01036	AK75_05379	AK83_04647	BL225C_01676	BO21CC_04845	C0431A_02283	C0438LL_06359	CCMM-B554_01098	GR4_05486	H1_05748	KH35C_02088	KH46_00818	M162_01690	M270_05694	MA10-1_01312	MA13-2_02273	MO1-1_01128	MO15-1_01566	MO19_00574	MO20-2_03728	MO25-1_02115	MO26-2_03033	MO28-1_02747	MO34-1_00156	MO35-1_02786	MO4-2_02829	MO41-1_03949	MO47-2_00911	MO53-2_00783
group_10325		hypothetical protein	49	49	1	203	24627				953	1382	1373	1A42_03398	2011_02445	5A14_08380	A0641M_00861	A0643DD_03010	AE608H_06069	AK11_06042	AK58_01040	AK75_05384	AK83_04651	BL225C_01680	BO21CC_04841	C0431A_02289	C0438LL_06363	CCMM-B554_01093	GR4_05491	H1_05752	KH35C_02084	KH46_00814	M162_01694	M270_05698	MA10-1_01308	MA13-2_02277	MO1-1_01124	MO15-1_01570	MO19_00570	MO20-2_01762	MO25-1_02111	MO26-2_03037	MO28-1_02751	MO34-1_00160	MO35-1_02790	MO4-2_02833	MO41-1_03953	MO47-2_00915	MO53-2_00779
group_10326		hypothetical protein	49	49	1	203	17124				212	212	212	1A42_03416	2011_04532	5A14_00235	A0641M_05904	A0643DD_02512	AE608H_03608	AK11_01600	AK58_04574	AK75_05201	AK83_01508	BL225C_04418	BO21CC_01224	C0431A_04868	C0438LL_03158	CCMM-B554_03213	GR4_01626	H1_03431	KH35C_04660	KH46_03769	M162_04204	M270_01426	MA10-1_03085	MA13-2_05849	MO1-1_05527	MO15-1_04579	MO19_03166	MO20-2_04159	MO25-1_04991	MO26-2_06099	MO28-1_05774	MO34-1_04910	MO35-1_05799	MO4-2_05826	MO41-1_04256	MO47-2_03643	MO53-2_02184
group_10328		hypothetical protein	49	49	1	203	17119				584	617	614	1A42_03421	2011_04527	5A14_00230	A0641M_05909	A0643DD_02507	AE608H_03603	AK11_01605	AK58_04569	AK75_05196	AK83_01503	BL225C_04413	BO21CC_01219	C0431A_04863	C0438LL_03153	CCMM-B554_03208	GR4_01621	H1_03426	KH35C_04665	KH46_03764	M162_04199	M270_01431	MA10-1_03080	MA13-2_05854	MO1-1_05522	MO15-1_04574	MO19_03161	MO20-2_04164	MO25-1_04986	MO26-2_06094	MO28-1_05779	MO34-1_04915	MO35-1_05804	MO4-2_05821	MO41-1_04251	MO47-2_03648	MO53-2_02179
bepR		HTH-type transcriptional repressor BepR	49	49	1	203	14595				650	1145	660	1A42_03436	2011_03080	5A14_07166	A0641M_04789	A0643DD_02757	AE608H_02848	AK11_05877	AK58_01971	AK75_00574	AK83_03566	BL225C_06479	BO21CC_03397	C0431A_01795	C0438LL_01108	CCMM-B554_01705	GR4_00192	H1_04754	KH35C_06111	KH46_02314	M162_02663	M270_03004	MA10-1_05321	MA13-2_04891	MO1-1_00610	MO15-1_00674	MO19_03878	MO20-2_00448	MO25-1_00447	MO26-2_04186	MO28-1_04610	MO34-1_02695	MO35-1_04394	MO4-2_04681	MO41-1_04821	MO47-2_00563	MO53-2_03893
group_10334		hypothetical protein	49	49	1	203	24449				398	398	398	1A42_03454	2011_02322	5A14_07532	A0641M_03375	A0643DD_03937	AE608H_01454	AK11_03888	AK58_01164	AK75_00541	AK83_04775	BL225C_01806	BO21CC_04716	C0431A_00711	C0438LL_02373	CCMM-B554_00970	GR4_05618	H1_01465	KH35C_01960	KH46_00689	M162_01819	M270_05867	MA10-1_05373	MA13-2_02927	MO1-1_01001	MO15-1_01693	MO19_01955	MO20-2_01638	MO25-1_04516	MO26-2_00978	MO28-1_06226	MO34-1_00283	MO35-1_05841	MO4-2_02957	MO41-1_06077	MO47-2_01039	MO53-2_05542
galM		Aldose 1-epimerase	49	49	1	203	14077				1016	1016	1016	1A42_03475	2011_06188	5A14_01784	A0641M_00429	A0643DD_05827	AE608H_06678	AK11_01376	AK58_01621	AK75_00287	AK83_03216	BL225C_06126	BO21CC_03041	C0431A_06696	C0438LL_02696	CCMM-B554_04859	GR4_03267	H1_01590	KH35C_02979	KH46_01959	M162_06009	M270_03359	MA10-1_02155	MA13-2_02735	MO1-1_02756	MO15-1_03304	MO19_03672	MO20-2_01233	MO25-1_03720	MO26-2_02232	MO28-1_02492	MO34-1_05719	MO35-1_03455	MO4-2_03419	MO41-1_03466	MO47-2_05050	MO53-2_01768
proX		Prolyl-tRNA editing protein ProX	49	49	1	203	14079				509	509	509	1A42_03478	2011_06191	5A14_01781	A0641M_00426	A0643DD_05830	AE608H_06681	AK11_01379	AK58_01624	AK75_00284	AK83_03219	BL225C_06129	BO21CC_03044	C0431A_06699	C0438LL_02699	CCMM-B554_04862	GR4_03270	H1_01593	KH35C_02963	KH46_01962	M162_06012	M270_03356	MA10-1_02152	MA13-2_02738	MO1-1_02770	MO15-1_03318	MO19_03675	MO20-2_01219	MO25-1_03734	MO26-2_02229	MO28-1_02495	MO34-1_05716	MO35-1_03458	MO4-2_03423	MO41-1_03463	MO47-2_05064	MO53-2_01771
group_10340		hypothetical protein	49	49	1	203	25169				572	599	575	1A42_03486	2011_02698	5A14_01492	A0641M_04565	A0643DD_07278	AE608H_05424	AK11_06687	AK58_00785	AK75_06799	AK83_04402	BL225C_02944	BO21CC_05085	C0431A_02895	C0438LL_05366	CCMM-B554_01335	GR4_05252	H1_02605	KH35C_02325	KH46_01066	M162_01443	M270_05456	MA10-1_00005	MA13-2_05131	MO1-1_05618	MO15-1_04866	MO19_00810	MO20-2_03285	MO25-1_01332	MO26-2_02800	MO28-1_00351	MO34-1_06050	MO35-1_00100	MO4-2_00774	MO41-1_04669	MO47-2_05390	MO53-2_00679
gno_3		Gluconate 5-dehydrogenase	49	49	1	203	25190				251	806	794	1A42_03505	2011_02714	5A14_01476	A0641M_04546	A0643DD_00380	AE608H_05441	AK11_06671	AK58_00768	AK75_02198	AK83_04386	BL225C_02927	BO21CC_05101	C0431A_02912	C0438LL_05385	CCMM-B554_01351	GR4_05236	H1_02622	KH35C_02341	KH46_01084	M162_01426	M270_05439	MA10-1_00021	MA13-2_05115	MO1-1_05602	MO15-1_04882	MO19_00826	MO20-2_03301	MO25-1_01316	MO26-2_02784	MO28-1_00335	MO34-1_05059	MO35-1_00116	MO4-2_00790	MO41-1_04653	MO47-2_05374	MO53-2_00663
group_10343		hypothetical protein	49	49	1	203	25203				413	413	413	1A42_03513	2011_02721	5A14_01468	A0641M_04536	A0643DD_05555	AE608H_05449	AK11_01712	AK58_00760	AK75_06014	AK83_04378	BL225C_02920	BO21CC_05109	C0431A_02919	C0438LL_05392	CCMM-B554_01359	GR4_05228	H1_02631	KH35C_02349	KH46_01091	M162_01418	M270_05431	MA10-1_00029	MA13-2_05107	MO1-1_05594	MO15-1_04890	MO19_00834	MO20-2_03309	MO25-1_01308	MO26-2_02776	MO28-1_00327	MO34-1_05067	MO35-1_00124	MO4-2_00798	MO41-1_04645	MO47-2_05366	MO53-2_00655
rafR_2		HTH-type transcriptional regulator RafR	49	49	1	203	17940				308	1070	956	1A42_03701	2011_04884	5A14_01106	A0641M_06634	A0643DD_02703	AE608H_05097	AK11_00940	AK58_05014	AK75_06925	AK83_01921	BL225C_04897	BO21CC_01635	C0431A_03582	C0438LL_02416	CCMM-B554_03627	GR4_01986	H1_06113	KH35C_04312	KH46_04128	M162_04677	M270_00797	MA10-1_03226	MA13-2_03537	MO1-1_04492	MO15-1_03069	MO19_04689	MO20-2_04534	MO25-1_03195	MO26-2_04792	MO28-1_04444	MO34-1_03974	MO35-1_03588	MO4-2_04515	MO41-1_04955	MO47-2_02615	MO53-2_03287
group_10362		hypothetical protein	49	49	1	203	17942				266	266	266	1A42_03702	2011_04885	5A14_01105	A0641M_06633	A0643DD_02704	AE608H_05098	AK11_00939	AK58_05015	AK75_06926	AK83_01922	BL225C_04898	BO21CC_01636	C0431A_03583	C0438LL_02417	CCMM-B554_03628	GR4_01987	H1_06114	KH35C_04311	KH46_04129	M162_04678	M270_00796	MA10-1_03225	MA13-2_03536	MO1-1_04493	MO15-1_03070	MO19_04690	MO20-2_04533	MO25-1_03196	MO26-2_04793	MO28-1_04445	MO34-1_03973	MO35-1_03589	MO4-2_04516	MO41-1_04956	MO47-2_02616	MO53-2_03286
group_10365		hypothetical protein	49	49	1	203	20860				593	665	662	1A42_03749	2011_01551	5A14_04834	A0641M_00613	A0643DD_02290	AE608H_00567	AK11_02866	AK58_00395	AK75_03794	AK83_04005	BL225C_02554	BO21CC_03941	C0431A_06352	C0438LL_01693	CCMM-B554_00218	GR4_06403	H1_06694	KH35C_02719	KH46_01461	M162_01050	M270_06644	MA10-1_00395	MA13-2_03734	MO1-1_01671	MO15-1_02541	MO19_01048	MO20-2_02233	MO25-1_03517	MO26-2_02195	MO28-1_01715	MO34-1_01075	MO35-1_01722	MO4-2_02410	MO41-1_02619	MO47-2_03444	MO53-2_00291
cbbS		Ribulose bisphosphate carboxylase small chain 1	49	49	1	203	20899				389	389	389	1A42_03774	2011_01531	5A14_04853	A0641M_05984	A0643DD_02264	AE608H_00586	AK11_02843	AK58_00416	AK75_05029	AK83_04025	BL225C_02574	BO21CC_03921	C0431A_06377	C0438LL_01716	CCMM-B554_00198	GR4_06423	H1_06719	KH35C_02699	KH46_01441	M162_01070	M270_06664	MA10-1_00375	MA13-2_03754	MO1-1_01691	MO15-1_02521	MO19_01028	MO20-2_02213	MO25-1_03537	MO26-2_02175	MO28-1_01695	MO34-1_01095	MO35-1_01702	MO4-2_02390	MO41-1_02639	MO47-2_03464	MO53-2_00311
gfa		Glutathione-dependent formaldehyde-activating enzyme	49	49	1	203	20903				473	569	563	1A42_03778	2011_01527	5A14_04857	A0641M_05988	A0643DD_02260	AE608H_00590	AK11_02839	AK58_00420	AK75_05033	AK83_04029	BL225C_02578	BO21CC_03917	C0431A_06381	C0438LL_01720	CCMM-B554_00194	GR4_06427	H1_06723	KH35C_02695	KH46_01437	M162_01074	M270_06668	MA10-1_00371	MA13-2_03758	MO1-1_01695	MO15-1_02517	MO19_01024	MO20-2_02209	MO25-1_03541	MO26-2_02171	MO28-1_01691	MO34-1_01099	MO35-1_01698	MO4-2_02386	MO41-1_02643	MO47-2_03468	MO53-2_00315
group_10374		hypothetical protein	49	49	1	203	20913				1019	1187	1173	1A42_03786	2011_01519	5A14_04865	A0641M_05996	A0643DD_02252	AE608H_00598	AK11_02831	AK58_00428	AK75_04609	AK83_04037	BL225C_02586	BO21CC_03909	C0431A_06211	C0438LL_01728	CCMM-B554_00186	GR4_06435	H1_06731	KH35C_02687	KH46_01429	M162_01082	M270_06676	MA10-1_00363	MA13-2_03766	MO1-1_01703	MO15-1_02509	MO19_01016	MO20-2_02201	MO25-1_03549	MO26-2_02163	MO28-1_01683	MO34-1_01107	MO35-1_01690	MO4-2_02378	MO41-1_02651	MO47-2_03476	MO53-2_00323
group_10377		hypothetical protein	49	49	1	203	21058				302	302	302	1A42_03796	2011_01426	5A14_05665	A0641M_07072	A0643DD_04069	AE608H_05694	AK11_06107	AK58_00510	AK75_03359	AK83_04131	BL225C_02678	BO21CC_03815	C0431A_06888	C0438LL_00196	CCMM-B554_00092	GR4_06533	H1_00370	KH35C_02592	KH46_01336	M162_01163	M270_06758	MA10-1_00271	MA13-2_03860	MO1-1_01796	MO15-1_04292	MO19_03242	MO20-2_05153	MO25-1_01058	MO26-2_02069	MO28-1_00086	MO34-1_02140	MO35-1_00365	MO4-2_01039	MO41-1_02745	MO47-2_05293	MO53-2_00415
group_10378		hypothetical protein	49	49	1	203	21059				146	146	146	1A42_03797	2011_01425	5A14_05664	A0641M_07071	A0643DD_04070	AE608H_05693	AK11_06108	AK58_00511	AK75_03358	AK83_04132	BL225C_02679	BO21CC_03814	C0431A_06887	C0438LL_00197	CCMM-B554_00091	GR4_06534	H1_00369	KH35C_02591	KH46_01335	M162_01164	M270_06759	MA10-1_00270	MA13-2_03861	MO1-1_01797	MO15-1_04291	MO19_03241	MO20-2_05154	MO25-1_01059	MO26-2_02068	MO28-1_00087	MO34-1_02141	MO35-1_00364	MO4-2_01038	MO41-1_02746	MO47-2_05294	MO53-2_00416
group_10379		hypothetical protein	49	49	1	203	21062				818	902	898	1A42_03800	2011_01422	5A14_05661	A0641M_07067	A0643DD_04073	AE608H_05690	AK11_06111	AK58_00514	AK75_03355	AK83_04135	BL225C_02682	BO21CC_03811	C0431A_06884	C0438LL_00200	CCMM-B554_00088	GR4_06537	H1_00366	KH35C_02588	KH46_01332	M162_01167	M270_06762	MA10-1_00267	MA13-2_03864	MO1-1_01800	MO15-1_04288	MO19_03238	MO20-2_05157	MO25-1_01062	MO26-2_02065	MO28-1_00090	MO34-1_02144	MO35-1_00361	MO4-2_01035	MO41-1_02749	MO47-2_05297	MO53-2_00419
narL		Nitrate/nitrite response regulator protein NarL	49	49	1	203	21068				635	635	635	1A42_03805	2011_01417	5A14_05656	A0641M_07062	A0643DD_07373	AE608H_05685	AK11_06118	AK58_00520	AK75_02300	AK83_04140	BL225C_02687	BO21CC_03806	C0431A_06877	C0438LL_00205	CCMM-B554_00083	GR4_06543	H1_00361	KH35C_02583	KH46_01325	M162_01172	M270_06767	MA10-1_00261	MA13-2_03869	MO1-1_01805	MO15-1_04283	MO19_03232	MO20-2_05162	MO25-1_01067	MO26-2_02060	MO28-1_00095	MO34-1_02149	MO35-1_00356	MO4-2_01030	MO41-1_02754	MO47-2_06223	MO53-2_00425
group_10382		hypothetical protein	49	49	1	203	21084				170	446	440	1A42_03817	2011_01406	5A14_05645	A0641M_07050	A0643DD_07386	AE608H_05674	AK11_06137	AK58_00531	AK75_02279	AK83_04151	BL225C_02699	BO21CC_03794	C0431A_05749	C0438LL_05728	CCMM-B554_00071	GR4_06554	H1_00349	KH35C_02572	KH46_01314	M162_01183	M270_06778	MA10-1_00250	MA13-2_03881	MO1-1_04726	MO15-1_04272	MO19_03221	MO20-2_05173	MO25-1_01079	MO26-2_02048	MO28-1_00106	MO34-1_02161	MO35-1_00345	MO4-2_01019	MO41-1_02766	MO47-2_06234	MO53-2_00436
group_10383		hypothetical protein	49	49	1	203	21085				185	185	185	1A42_03818	2011_01405	5A14_05644	A0641M_07049	A0643DD_07387	AE608H_05673	AK11_06138	AK58_00532	AK75_02278	AK83_04152	BL225C_02700	BO21CC_03793	C0431A_05748	C0438LL_05727	CCMM-B554_00070	GR4_06555	H1_00348	KH35C_02571	KH46_01313	M162_01184	M270_06779	MA10-1_00249	MA13-2_03882	MO1-1_04725	MO15-1_04271	MO19_03220	MO20-2_05174	MO25-1_01080	MO26-2_02047	MO28-1_00107	MO34-1_02162	MO35-1_00344	MO4-2_01018	MO41-1_02767	MO47-2_06235	MO53-2_00437
btuD_4		Vitamin B12 import ATP-binding protein BtuD	49	49	1	203	26071				734	836	813	1A42_03821	2011_05547	5A14_01372	A0641M_06309	A0643DD_04330	AE608H_06322	AK11_00598	AK58_05670	AK75_04685	AK83_02644	BL225C_05559	BO21CC_02374	C0431A_03328	C0438LL_03289	CCMM-B554_04264	GR4_02681	H1_04744	KH35C_03566	KH46_04955	M162_05337	M270_00060	MA10-1_03341	MA13-2_05979	MO1-1_04102	MO15-1_03634	MO19_03984	MO20-2_04280	MO25-1_02301	MO26-2_03165	MO28-1_03519	MO34-1_05681	MO35-1_04214	MO4-2_04474	MO41-1_04081	MO47-2_04672	MO53-2_02604
group_10387		hypothetical protein	49	49	1	203	16311				1253	1253	1253	1A42_03834	2011_04155	5A14_08344	A0641M_07352	A0643DD_06387	AE608H_00898	AK11_04332	AK58_04199	AK75_01417	AK83_01037	BL225C_04006	BO21CC_00809	C0431A_03202	C0438LL_06919	CCMM-B554_02755	GR4_01249	H1_02361	KH35C_05031	KH46_03392	M162_03828	M270_01850	MA10-1_02391	MA13-2_03209	MO1-1_02356	MO15-1_00454	MO19_00091	MO20-2_02089	MO25-1_01810	MO26-2_01705	MO28-1_03179	MO34-1_03708	MO35-1_04070	MO4-2_01153	MO41-1_01350	MO47-2_01403	MO53-2_02718
group_10388		hypothetical protein	49	49	1	203	16337				275	857	845	1A42_03851	2011_04173	5A14_08362	A0641M_02919	A0643DD_03995	AE608H_06034	AK11_00319	AK58_04217	AK75_06718	AK83_01055	BL225C_04023	BO21CC_00826	C0431A_02874	C0438LL_03094	CCMM-B554_02773	GR4_01267	H1_04534	KH35C_05015	KH46_03410	M162_03845	M270_01833	MA10-1_02373	MA13-2_03191	MO1-1_02374	MO15-1_00472	MO19_00073	MO20-2_02107	MO25-1_01792	MO26-2_01723	MO28-1_03161	MO34-1_03724	MO35-1_04088	MO4-2_01135	MO41-1_01368	MO47-2_01386	MO53-2_02736
lon		Lon protease	49	49	1	203	16341				2372	2420	2418	1A42_03855	2011_04177	5A14_08366	A0641M_02923	A0643DD_07179	AE608H_06038	AK11_00315	AK58_04221	AK75_06722	AK83_01059	BL225C_04027	BO21CC_00830	C0431A_02880	C0438LL_03090	CCMM-B554_02777	GR4_01271	H1_04529	KH35C_05011	KH46_03414	M162_03849	M270_01829	MA10-1_02369	MA13-2_03187	MO1-1_02378	MO15-1_00476	MO19_00069	MO20-2_02111	MO25-1_01788	MO26-2_01727	MO28-1_03157	MO34-1_03728	MO35-1_04092	MO4-2_01131	MO41-1_01372	MO47-2_01382	MO53-2_02740
group_10390		hypothetical protein	49	49	1	203	16344				1328	2192	2172	1A42_03858	2011_04179	5A14_08368	A0641M_02925	A0643DD_07177	AE608H_06040	AK11_00313	AK58_04223	AK75_06724	AK83_01061	BL225C_04029	BO21CC_00832	C0431A_02882	C0438LL_03088	CCMM-B554_02779	GR4_01273	H1_04527	KH35C_05009	KH46_03417	M162_03851	M270_01827	MA10-1_02367	MA13-2_03185	MO1-1_02380	MO15-1_00478	MO19_00067	MO20-2_02113	MO25-1_01786	MO26-2_01729	MO28-1_03155	MO34-1_03730	MO35-1_04094	MO4-2_01129	MO41-1_01374	MO47-2_01380	MO53-2_02742
fliP		Flagellar biosynthetic protein FliP	49	49	1	203	15388				707	737	736	1A42_03864	2011_03566	5A14_01577	A0641M_05196	A0643DD_03162	AE608H_01164	AK11_01619	AK58_03562	AK75_02652	AK83_00360	BL225C_03419	BO21CC_00219	C0431A_02488	C0438LL_00813	CCMM-B554_02166	GR4_00657	H1_01253	KH35C_05648	KH46_02803	M162_03132	M270_02522	MA10-1_01897	MA13-2_01459	MO1-1_00161	MO15-1_05446	MO19_02316	MO20-2_00002	MO25-1_00002	MO26-2_05213	MO28-1_01673	MO34-1_05501	MO35-1_00901	MO4-2_02368	MO41-1_05376	MO47-2_00118	MO53-2_01846
flgG		Flagellar basal-body rod protein FlgG	49	49	1	203	15379				722	788	786	1A42_03869	2011_03560	5A14_01583	A0641M_05201	A0643DD_03157	AE608H_01158	AK11_01625	AK58_03556	AK75_03069	AK83_00354	BL225C_03413	BO21CC_00213	C0431A_02494	C0438LL_00808	CCMM-B554_02160	GR4_00651	H1_01247	KH35C_05654	KH46_02797	M162_03126	M270_02528	MA10-1_01891	MA13-2_01453	MO1-1_00167	MO15-1_05440	MO19_02310	MO20-2_00008	MO25-1_00008	MO26-2_05207	MO28-1_01667	MO34-1_05507	MO35-1_00907	MO4-2_02362	MO41-1_05370	MO47-2_00124	MO53-2_01852
group_10393		hypothetical protein	49	49	1	203	15375				551	551	551	1A42_03873	2011_03556	5A14_01587	A0641M_05205	A0643DD_03836	AE608H_01154	AK11_01583	AK58_03552	AK75_03065	AK83_00350	BL225C_03409	BO21CC_00209	C0431A_02498	C0438LL_01407	CCMM-B554_02156	GR4_00647	H1_01243	KH35C_05658	KH46_02793	M162_03122	M270_02532	MA10-1_01887	MA13-2_01449	MO1-1_00171	MO15-1_05436	MO19_02306	MO20-2_00012	MO25-1_00012	MO26-2_05203	MO28-1_01663	MO34-1_05511	MO35-1_00911	MO4-2_02358	MO41-1_05366	MO47-2_00128	MO53-2_01856
fliI		Flagellum-specific ATP synthase	49	49	1	203	15374				566	1403	1385	1A42_03874	2011_03555	5A14_01588	A0641M_05206	A0643DD_03837	AE608H_01153	AK11_01582	AK58_03551	AK75_03064	AK83_00349	BL225C_03408	BO21CC_00208	C0431A_02499	C0438LL_01408	CCMM-B554_02155	GR4_00646	H1_01242	KH35C_05659	KH46_02792	M162_03121	M270_02533	MA10-1_01886	MA13-2_01448	MO1-1_00172	MO15-1_05435	MO19_02305	MO20-2_00013	MO25-1_00013	MO26-2_05202	MO28-1_01662	MO34-1_05512	MO35-1_00912	MO4-2_02357	MO41-1_05365	MO47-2_00129	MO53-2_01857
group_10395		hypothetical protein	49	49	1	203	15372				779	926	797	1A42_03876	2011_03553	5A14_01590	A0641M_05208	A0643DD_03839	AE608H_01151	AK11_01580	AK58_03549	AK75_03062	AK83_00347	BL225C_03406	BO21CC_00206	C0431A_02501	C0438LL_01410	CCMM-B554_02153	GR4_00644	H1_01240	KH35C_05661	KH46_02790	M162_03119	M270_02535	MA10-1_01884	MA13-2_01446	MO1-1_00174	MO15-1_05433	MO19_02303	MO20-2_00015	MO25-1_00015	MO26-2_05200	MO28-1_01660	MO34-1_05514	MO35-1_00914	MO4-2_02355	MO41-1_05363	MO47-2_00131	MO53-2_01859
group_10396		hypothetical protein	49	49	1	203	15365				446	446	446	1A42_03882	2011_03547	5A14_01596	A0641M_05214	A0643DD_03846	AE608H_01145	AK11_01573	AK58_03543	AK75_03807	AK83_00341	BL225C_03400	BO21CC_00200	C0431A_02507	C0438LL_01416	CCMM-B554_02147	GR4_00638	H1_01234	KH35C_05667	KH46_02784	M162_03113	M270_02541	MA10-1_01878	MA13-2_01440	MO1-1_00180	MO15-1_05427	MO19_02297	MO20-2_00021	MO25-1_00021	MO26-2_05194	MO28-1_01654	MO34-1_05520	MO35-1_00920	MO4-2_02349	MO41-1_05357	MO47-2_00137	MO53-2_01865
group_10413		hypothetical protein	49	49	1	203	16023				413	413	413	1A42_04030	2011_03993	5A14_02368	A0641M_04848	A0643DD_05759	AE608H_04263	AK11_04134	AK58_04039	AK75_00905	AK83_00875	BL225C_03845	BO21CC_00648	C0431A_06761	C0438LL_01062	CCMM-B554_02593	GR4_01084	H1_02993	KH35C_05188	KH46_03229	M162_03669	M270_02012	MA10-1_03682	MA13-2_04524	MO1-1_04733	MO15-1_00294	MO19_00253	MO20-2_01929	MO25-1_01970	MO26-2_04413	MO28-1_03967	MO34-1_04954	MO35-1_02296	MO4-2_01314	MO41-1_01189	MO47-2_01582	MO53-2_04002
group_10418		hypothetical protein	49	49	1	203	20847				578	578	578	1A42_04058	2011_01560	5A14_04826	A0641M_03045	A0643DD_06791	AE608H_00559	AK11_00446	AK58_00387	AK75_05279	AK83_03997	BL225C_02546	BO21CC_03949	C0431A_02104	C0438LL_03810	CCMM-B554_00226	GR4_06395	H1_02448	KH35C_02730	KH46_01469	M162_01042	M270_06636	MA10-1_00403	MA13-2_01074	MO1-1_01663	MO15-1_02549	MO19_01056	MO20-2_02241	MO25-1_03509	MO26-2_00008	MO28-1_01723	MO34-1_01067	MO35-1_01730	MO4-2_02418	MO41-1_00008	MO47-2_03436	MO53-2_00283
group_10420		hypothetical protein	49	49	1	203	20836				731	1196	1177	1A42_04065	2011_01567	5A14_04819	A0641M_03053	A0643DD_06799	AE608H_00552	AK11_00453	AK58_00379	AK75_05287	AK83_03990	BL225C_02539	BO21CC_03956	C0431A_00134	C0438LL_03801	CCMM-B554_00233	GR4_06388	H1_02440	KH35C_02737	KH46_01476	M162_01035	M270_06629	MA10-1_00410	MA13-2_01067	MO1-1_01656	MO15-1_02556	MO19_01063	MO20-2_02248	MO25-1_03502	MO26-2_00015	MO28-1_01730	MO34-1_01060	MO35-1_01737	MO4-2_02425	MO41-1_00015	MO47-2_03429	MO53-2_00276
group_10424		hypothetical protein	49	49	1	203	20572				503	503	503	1A42_04113	2011_01613	5A14_04773	A0641M_03446	A0643DD_00693	AE608H_00506	AK11_00479	AK58_00333	AK75_02806	AK83_03944	BL225C_02493	BO21CC_04002	C0431A_01828	C0438LL_06507	CCMM-B554_00279	GR4_06342	H1_04826	KH35C_02783	KH46_01523	M162_00989	M270_06583	MA10-1_00456	MA13-2_01021	MO1-1_01610	MO15-1_02602	MO19_01109	MO20-2_02294	MO25-1_03456	MO26-2_00061	MO28-1_01776	MO34-1_01014	MO35-1_01783	MO4-2_02471	MO41-1_00061	MO47-2_03383	MO53-2_00230
odh		Opine dehydrogenase	49	49	1	203	20565				1079	1079	1079	1A42_04120	2011_01620	5A14_04766	A0641M_03439	A0643DD_00700	AE608H_00499	AK11_00486	AK58_00326	AK75_02799	AK83_03937	BL225C_02486	BO21CC_04009	C0431A_01821	C0438LL_06500	CCMM-B554_00286	GR4_06335	H1_04833	KH35C_02790	KH46_01530	M162_00982	M270_06576	MA10-1_00463	MA13-2_01014	MO1-1_01603	MO15-1_02609	MO19_01116	MO20-2_02301	MO25-1_03449	MO26-2_00068	MO28-1_01783	MO34-1_01007	MO35-1_01790	MO4-2_02478	MO41-1_00068	MO47-2_03376	MO53-2_00223
group_10428		hypothetical protein	49	49	1	203	20558				983	983	983	1A42_04126	2011_01626	5A14_04763	A0641M_03433	A0643DD_03088	AE608H_00493	AK11_00492	AK58_00320	AK75_01466	AK83_03931	BL225C_02480	BO21CC_04015	C0431A_01815	C0438LL_06493	CCMM-B554_00292	GR4_06329	H1_04839	KH35C_02796	KH46_01536	M162_00976	M270_06569	MA10-1_00469	MA13-2_01008	MO1-1_01597	MO15-1_02615	MO19_01122	MO20-2_02307	MO25-1_03443	MO26-2_00074	MO28-1_01789	MO34-1_01001	MO35-1_01796	MO4-2_02484	MO41-1_00074	MO47-2_03370	MO53-2_00217
gatB		Aspartyl/glutamyl-tRNA(Asn/Gln) amidotransferase subunit B	49	49	1	203	16452				1496	1592	1511	1A42_04181	2011_04236	5A14_04237	A0641M_01594	A0643DD_01487	AE608H_06259	AK11_00532	AK58_04281	AK75_00129	AK83_01117	BL225C_04086	BO21CC_00889	C0431A_04787	C0438LL_06000	CCMM-B554_02836	GR4_01330	H1_02222	KH35C_04952	KH46_03474	M162_03907	M270_01723	MA10-1_02310	MA13-2_03128	MO1-1_02435	MO15-1_00533	MO19_00010	MO20-2_02168	MO25-1_01731	MO26-2_01786	MO28-1_03098	MO34-1_05291	MO35-1_05445	MO4-2_05551	MO41-1_01431	MO47-2_01325	MO53-2_02799
group_10456		hypothetical protein	49	49	1	203	15062				611	665	624	1A42_04269	2011_03383	5A14_07224	A0641M_00844	A0643DD_05533	AE608H_03577	AK11_03478	AK58_03349	AK75_05095	AK83_00125	BL225C_03268	BO21CC_00069	C0431A_06389	C0438LL_06806	CCMM-B554_02016	GR4_00497	H1_06446	KH35C_05797	KH46_02639	M162_02968	M270_02697	MA10-1_01747	MA13-2_01309	MO1-1_00310	MO15-1_00970	MO19_02166	MO20-2_00152	MO25-1_00151	MO26-2_03563	MO28-1_01514	MO34-1_01904	MO35-1_01060	MO4-2_02209	MO41-1_01668	MO47-2_00268	MO53-2_01996
ydhP_2		Inner membrane transport protein YdhP	49	49	1	203	15059				761	1235	1215	1A42_04272	2011_03380	5A14_07221	A0641M_00847	A0643DD_05536	AE608H_03580	AK11_03475	AK58_03346	AK75_05098	AK83_00122	BL225C_03265	BO21CC_00066	C0431A_06386	C0438LL_06803	CCMM-B554_02013	GR4_00494	H1_06443	KH35C_05800	KH46_02636	M162_02965	M270_02700	MA10-1_01744	MA13-2_01306	MO1-1_00313	MO15-1_00967	MO19_02163	MO20-2_00155	MO25-1_00154	MO26-2_03560	MO28-1_01511	MO34-1_01907	MO35-1_01063	MO4-2_02206	MO41-1_01665	MO47-2_00271	MO53-2_01999
otnI		2-oxo-tetronate isomerase	49	49	1	203	25160				776	776	776	1A42_04276	2011_02692	5A14_01498	A0641M_04571	A0643DD_07272	AE608H_05418	AK11_06693	AK58_00792	AK75_06793	AK83_04408	BL225C_02950	BO21CC_05076	C0431A_02889	C0438LL_05360	CCMM-B554_01326	GR4_05258	H1_02599	KH35C_02316	KH46_01060	M162_01449	M270_05462	MA10-1_04752	MA13-2_05137	MO1-1_01359	MO15-1_05572	MO19_00804	MO20-2_05830	MO25-1_05141	MO26-2_02806	MO28-1_00357	MO34-1_06126	MO35-1_00094	MO4-2_00768	MO41-1_04675	MO47-2_00681	MO53-2_01011
fecR		Protein FecR	49	49	1	203	18276				1061	1064	1063	1A42_04328	2011_04991	5A14_00998	A0641M_00697	A0643DD_05069	AE608H_04584	AK11_04559	AK58_05121	AK75_04505	AK83_02027	BL225C_05004	BO21CC_01744	C0431A_06332	C0438LL_03262	CCMM-B554_03735	GR4_02088	H1_06316	KH35C_04195	KH46_04237	M162_04784	M270_00690	MA10-1_03120	MA13-2_03431	MO1-1_03316	MO15-1_05335	MO19_03340	MO20-2_04417	MO25-1_03313	MO26-2_05597	MO28-1_04550	MO34-1_05171	MO35-1_03694	MO4-2_04621	MO41-1_05836	MO47-2_02759	MO53-2_03181
group_10473		hypothetical protein	49	49	1	203	18285				905	971	907	1A42_04333	2011_04996	5A14_00993	A0641M_00692	A0643DD_04669	AE608H_04589	AK11_00125	AK58_05126	AK75_01275	AK83_02032	BL225C_05009	BO21CC_01749	C0431A_06327	C0438LL_05120	CCMM-B554_03740	GR4_02093	H1_06321	KH35C_04190	KH46_04242	M162_04790	M270_00685	MA10-1_03115	MA13-2_03426	MO1-1_03318	MO15-1_05333	MO19_03345	MO20-2_04415	MO25-1_03315	MO26-2_05592	MO28-1_04556	MO34-1_05176	MO35-1_03700	MO4-2_04627	MO41-1_05831	MO47-2_02761	MO53-2_03176
dmlR_3		HTH-type transcriptional regulator DmlR	49	49	1	203	16483				524	941	915	1A42_04448	2011_04257	5A14_01506	A0641M_06479	A0643DD_02449	AE608H_06278	AK11_04054	AK58_04300	AK75_02754	AK83_01136	BL225C_04108	BO21CC_00911	C0431A_04352	C0438LL_02863	CCMM-B554_02937	GR4_01349	H1_01217	KH35C_04933	KH46_03495	M162_03926	M270_01704	MA10-1_05995	MA13-2_05789	MO1-1_02454	MO15-1_00552	MO19_05395	MO20-2_02187	MO25-1_01712	MO26-2_06078	MO28-1_05760	MO34-1_06112	MO35-1_05373	MO4-2_05720	MO41-1_06123	MO47-2_01306	MO53-2_05948
group_10490		hypothetical protein	49	49	1	203	16480				443	500	498	1A42_04452	2011_04253	5A14_01502	A0641M_06483	A0643DD_02445	AE608H_06274	AK11_04058	AK58_04296	AK75_02750	AK83_01132	BL225C_04104	BO21CC_00907	C0431A_04356	C0438LL_02867	CCMM-B554_02854	GR4_01345	H1_01213	KH35C_04936	KH46_03491	M162_03922	M270_01708	MA10-1_05991	MA13-2_05785	MO1-1_02450	MO15-1_00548	MO19_05391	MO20-2_02183	MO25-1_01716	MO26-2_06074	MO28-1_05764	MO34-1_06109	MO35-1_05369	MO4-2_05724	MO41-1_06127	MO47-2_01310	MO53-2_05944
rnd_2		Ribonuclease D	49	49	1	203	14724				626	653	627	1A42_04462	2011_03154	5A14_04314	A0641M_04021	A0643DD_06943	AE608H_06028	AK11_03131	AK58_02046	AK75_02818	AK83_03640	BL225C_06553	BO21CC_03473	C0431A_03968	C0438LL_06420	CCMM-B554_01779	GR4_00268	H1_06652	KH35C_06029	KH46_02409	M162_02737	M270_02930	MA10-1_05076	MA13-2_04965	MO1-1_00538	MO15-1_00746	MO19_03952	MO20-2_00376	MO25-1_00375	MO26-2_04112	MO28-1_06349	MO34-1_02769	MO35-1_06154	MO4-2_06356	MO41-1_04747	MO47-2_00491	MO53-2_03819
mngR		Mannosyl-D-glycerate transport/metabolism system repressor MngR	49	49	1	203	21370				734	734	734	1A42_04492	2011_02766	5A14_01422	A0641M_05165	A0643DD_04481	AE608H_05494	AK11_06510	AK58_00715	AK75_02995	AK83_04332	BL225C_02876	BO21CC_05154	C0431A_02968	C0438LL_05440	CCMM-B554_01404	GR4_05184	H1_03255	KH35C_02394	KH46_01136	M162_01373	M270_05384	MA10-1_00074	MA13-2_04066	MO1-1_05549	MO15-1_04935	MO19_00879	MO20-2_03353	MO25-1_01263	MO26-2_02731	MO28-1_00283	MO34-1_05113	MO35-1_00168	MO4-2_00842	MO41-1_03118	MO47-2_05320	MO53-2_00610
pgrR_7		HTH-type transcriptional regulator PgrR	49	49	1	203	5147				905	953	952	1A42_04510	2011_00907	5A14_03457	A0641M_02557	A0643DD_06262	AE608H_04958	AK11_06611	AK58_03050	AK75_03231	AK83_06120	BL225C_01291	BO21CC_05761	C0431A_01426	C0438LL_04664	CCMM-B554_05914	GR4_04124	H1_01987	KH35C_01100	KH46_05709	M162_00529	M270_05165	MA10-1_00992	MA13-2_00120	MO1-1_02985	MO15-1_02196	MO19_05306	MO20-2_02907	MO25-1_01625	MO26-2_00468	MO28-1_02070	MO34-1_00652	MO35-1_00571	MO4-2_01827	MO41-1_00580	MO47-2_01998	MO53-2_01610
group_10503		hypothetical protein	49	49	1	203	5109				1295	1295	1295	1A42_04531	2011_00880	5A14_03436	A0641M_02536	A0643DD_06283	AE608H_04937	AK11_03431	AK58_03029	AK75_06960	AK83_06099	BL225C_01270	BO21CC_05741	C0431A_01447	C0438LL_04643	CCMM-B554_05892	GR4_04152	H1_02008	KH35C_01077	KH46_05730	M162_00551	M270_05140	MA10-1_00971	MA13-2_00098	MO1-1_03006	MO15-1_02175	MO19_05284	MO20-2_02886	MO25-1_01604	MO26-2_00445	MO28-1_02091	MO34-1_00674	MO35-1_00548	MO4-2_01806	MO41-1_00557	MO47-2_02019	MO53-2_01589
group_10504		hypothetical protein	49	49	1	203	5104				425	425	425	1A42_04535	2011_00876	5A14_03432	A0641M_02532	A0643DD_06287	AE608H_04933	AK11_03427	AK58_03025	AK75_06965	AK83_06095	BL225C_01266	BO21CC_05737	C0431A_01452	C0438LL_04638	CCMM-B554_05888	GR4_04156	H1_02012	KH35C_01073	KH46_05734	M162_00555	M270_05136	MA10-1_00967	MA13-2_00094	MO1-1_03010	MO15-1_02171	MO19_05280	MO20-2_02882	MO25-1_01600	MO26-2_00441	MO28-1_02095	MO34-1_00678	MO35-1_00544	MO4-2_01802	MO41-1_00553	MO47-2_02023	MO53-2_01585
group_10506		hypothetical protein	49	49	1	203	5100				965	965	965	1A42_04539	2011_00872	5A14_03428	A0641M_02528	A0643DD_06291	AE608H_04929	AK11_03423	AK58_03021	AK75_06969	AK83_06091	BL225C_01262	BO21CC_05733	C0431A_01456	C0438LL_04634	CCMM-B554_05884	GR4_04160	H1_02016	KH35C_01069	KH46_05738	M162_00559	M270_05132	MA10-1_00963	MA13-2_00090	MO1-1_03014	MO15-1_02167	MO19_05276	MO20-2_02878	MO25-1_01596	MO26-2_00437	MO28-1_02099	MO34-1_00682	MO35-1_00540	MO4-2_01798	MO41-1_00549	MO47-2_02027	MO53-2_01581
cheB_1		Protein-glutamate methylesterase/protein-glutamine glutaminase	49	49	1	203	5096				1064	1064	1064	1A42_04540	2011_00871	5A14_03427	A0641M_02527	A0643DD_06292	AE608H_04928	AK11_03422	AK58_03020	AK75_06970	AK83_06090	BL225C_01261	BO21CC_05732	C0431A_01457	C0438LL_04633	CCMM-B554_05883	GR4_04161	H1_02017	KH35C_01068	KH46_05739	M162_00560	M270_05131	MA10-1_00962	MA13-2_00089	MO1-1_03015	MO15-1_02166	MO19_05275	MO20-2_02877	MO25-1_01595	MO26-2_00436	MO28-1_02100	MO34-1_00683	MO35-1_00539	MO4-2_01797	MO41-1_00548	MO47-2_02028	MO53-2_01580
group_10508		hypothetical protein	49	49	1	203	5089				3215	3215	3215	1A42_04546	2011_00865	5A14_03421	A0641M_02521	A0643DD_06299	AE608H_04922	AK11_03416	AK58_03014	AK75_06976	AK83_06084	BL225C_01255	BO21CC_05726	C0431A_01463	C0438LL_04626	CCMM-B554_05877	GR4_04167	H1_02024	KH35C_01062	KH46_05745	M162_00566	M270_05125	MA10-1_00956	MA13-2_00083	MO1-1_03021	MO15-1_02160	MO19_05269	MO20-2_02871	MO25-1_01589	MO26-2_00430	MO28-1_02106	MO34-1_00689	MO35-1_00533	MO4-2_01791	MO41-1_00542	MO47-2_02034	MO53-2_01574
ndhB_2		NAD(P)H-quinone oxidoreductase subunit 2, chloroplastic	49	49	1	203	5083				1760	1760	1760	1A42_04552	2011_00859	5A14_03415	A0641M_02515	A0643DD_06305	AE608H_04916	AK11_03410	AK58_03008	AK75_06982	AK83_06078	BL225C_01249	BO21CC_05720	C0431A_01469	C0438LL_04620	CCMM-B554_05871	GR4_04173	H1_02030	KH35C_01056	KH46_05751	M162_00572	M270_05119	MA10-1_00950	MA13-2_00077	MO1-1_03027	MO15-1_02154	MO19_05263	MO20-2_02865	MO25-1_01583	MO26-2_00424	MO28-1_02112	MO34-1_00695	MO35-1_00527	MO4-2_01785	MO41-1_00536	MO47-2_02040	MO53-2_01568
nuoM_1		NADH-quinone oxidoreductase subunit M	49	49	1	203	5081				1304	1475	1471	1A42_04553	2011_00858	5A14_03414	A0641M_02514	A0643DD_06306	AE608H_04915	AK11_03409	AK58_03007	AK75_06983	AK83_06077	BL225C_01248	BO21CC_05719	C0431A_01470	C0438LL_04619	CCMM-B554_05870	GR4_04174	H1_02031	KH35C_01055	KH46_05752	M162_00573	M270_05118	MA10-1_00949	MA13-2_00076	MO1-1_03028	MO15-1_02153	MO19_05262	MO20-2_02864	MO25-1_01582	MO26-2_00423	MO28-1_02113	MO34-1_00696	MO35-1_00526	MO4-2_01784	MO41-1_00535	MO47-2_02041	MO53-2_01567
ndhC_1		NAD(P)H-quinone oxidoreductase subunit 3, chloroplastic	49	49	1	203	5079				365	458	448	1A42_04555	2011_00856	5A14_03412	A0641M_02512	A0643DD_06308	AE608H_04913	AK11_03407	AK58_03005	AK75_06985	AK83_06075	BL225C_01246	BO21CC_05717	C0431A_01472	C0438LL_04617	CCMM-B554_05868	GR4_04179	H1_02033	KH35C_01053	KH46_05754	M162_00575	M270_05116	MA10-1_00947	MA13-2_00074	MO1-1_03030	MO15-1_02151	MO19_05041	MO20-2_02862	MO25-1_01580	MO26-2_00421	MO28-1_02115	MO34-1_00698	MO35-1_00524	MO4-2_01782	MO41-1_00533	MO47-2_02043	MO53-2_01565
ndhJ		NAD(P)H-quinone oxidoreductase subunit J, chloroplastic	49	49	1	203	5077				194	548	540	1A42_04557	2011_00854	5A14_03410	A0641M_02510	A0643DD_06310	AE608H_04911	AK11_03405	AK58_03003	AK75_06988	AK83_06073	BL225C_01244	BO21CC_05715	C0431A_01474	C0438LL_04615	CCMM-B554_05866	GR4_04181	H1_02035	KH35C_01051	KH46_05756	M162_00577	M270_05114	MA10-1_00945	MA13-2_00072	MO1-1_03032	MO15-1_02149	MO19_05039	MO20-2_02860	MO25-1_01578	MO26-2_00419	MO28-1_02117	MO34-1_00700	MO35-1_00522	MO4-2_01780	MO41-1_00531	MO47-2_02045	MO53-2_01563
nqo2_1		NADH-quinone oxidoreductase subunit 2	49	49	1	203	5074				506	509	506	1A42_04559	2011_00852	5A14_03408	A0641M_02508	A0643DD_06312	AE608H_04909	AK11_03403	AK58_03001	AK75_06990	AK83_06071	BL225C_01242	BO21CC_05713	C0431A_01476	C0438LL_04613	CCMM-B554_05864	GR4_04183	H1_02037	KH35C_01049	KH46_05758	M162_00579	M270_05112	MA10-1_00943	MA13-2_00070	MO1-1_03034	MO15-1_02147	MO19_05037	MO20-2_02858	MO25-1_01576	MO26-2_00417	MO28-1_02119	MO34-1_00702	MO35-1_00520	MO4-2_01778	MO41-1_00529	MO47-2_02047	MO53-2_01561
nuoF		NADH-quinone oxidoreductase subunit F	49	49	1	203	5073				1265	1265	1265	1A42_04560	2011_00851	5A14_03407	A0641M_02507	A0643DD_06313	AE608H_04908	AK11_03402	AK58_03000	AK75_06991	AK83_06070	BL225C_01241	BO21CC_05712	C0431A_01477	C0438LL_04612	CCMM-B554_05863	GR4_04184	H1_02038	KH35C_01048	KH46_05759	M162_00580	M270_05111	MA10-1_00942	MA13-2_00069	MO1-1_03035	MO15-1_02146	MO19_05036	MO20-2_02857	MO25-1_01575	MO26-2_00416	MO28-1_02120	MO34-1_00703	MO35-1_00519	MO4-2_01777	MO41-1_00528	MO47-2_02048	MO53-2_01560
ndhI		NAD(P)H-quinone oxidoreductase subunit I, chloroplastic	49	49	1	203	5069				566	566	566	1A42_04563	2011_00848	5A14_03404	A0641M_02503	A0643DD_06317	AE608H_04905	AK11_03399	AK58_02997	AK75_06994	AK83_06067	BL225C_01238	BO21CC_05709	C0431A_01480	C0438LL_04609	CCMM-B554_05860	GR4_04187	H1_02041	KH35C_01045	KH46_05762	M162_00583	M270_05108	MA10-1_00939	MA13-2_00066	MO1-1_03038	MO15-1_02143	MO19_05033	MO20-2_02854	MO25-1_01572	MO26-2_00413	MO28-1_02123	MO34-1_00706	MO35-1_00516	MO4-2_01774	MO41-1_00525	MO47-2_02051	MO53-2_01557
nuoH_1		NADH-quinone oxidoreductase subunit H	49	49	1	203	5068				824	986	982	1A42_04564	2011_00847	5A14_03403	A0641M_02502	A0643DD_06318	AE608H_04904	AK11_03398	AK58_02996	AK75_06995	AK83_06066	BL225C_01237	BO21CC_05708	C0431A_01481	C0438LL_04608	CCMM-B554_05859	GR4_04188	H1_02042	KH35C_01044	KH46_05763	M162_00584	M270_05107	MA10-1_00938	MA13-2_00065	MO1-1_03039	MO15-1_02142	MO19_05032	MO20-2_02853	MO25-1_01571	MO26-2_00412	MO28-1_02124	MO34-1_00707	MO35-1_00515	MO4-2_01773	MO41-1_00524	MO47-2_02052	MO53-2_01556
group_10517		putative methylxanthine N7-demethylase NdmC	49	49	1	203	5060				776	905	902	1A42_04572	2011_00839	5A14_03395	A0641M_02494	A0643DD_06326	AE608H_04896	AK11_03390	AK58_02988	AK75_07003	AK83_06058	BL225C_01229	BO21CC_05700	C0431A_01489	C0438LL_04600	CCMM-B554_05851	GR4_04196	H1_02050	KH35C_01036	KH46_05771	M162_00592	M270_05099	MA10-1_00930	MA13-2_00057	MO1-1_03047	MO15-1_02134	MO19_05024	MO20-2_02845	MO25-1_01563	MO26-2_00404	MO28-1_02132	MO34-1_00715	MO35-1_00507	MO4-2_01765	MO41-1_00516	MO47-2_02060	MO53-2_01548
pgrR_6		HTH-type transcriptional regulator PgrR	49	49	1	203	5055				536	923	915	1A42_04578	2011_00834	5A14_03390	A0641M_02489	A0643DD_06331	AE608H_04891	AK11_03385	AK58_02983	AK75_07009	AK83_06053	BL225C_01224	BO21CC_05695	C0431A_01495	C0438LL_04595	CCMM-B554_05846	GR4_04201	H1_02055	KH35C_01031	KH46_05776	M162_00597	M270_05094	MA10-1_00925	MA13-2_00052	MO1-1_03052	MO15-1_02129	MO19_05019	MO20-2_02840	MO25-1_01557	MO26-2_00399	MO28-1_02137	MO34-1_00720	MO35-1_00502	MO4-2_01760	MO41-1_00511	MO47-2_02065	MO53-2_01543
gcvA_4		Glycine cleavage system transcriptional activator	49	49	1	203	5044				869	887	886	1A42_04588	2011_00827	5A14_03384	A0641M_02483	A0643DD_06339	AE608H_04885	AK11_01247	AK58_02975	AK75_01979	AK83_06046	BL225C_01218	BO21CC_05688	C0431A_01850	C0438LL_04588	CCMM-B554_05839	GR4_04208	H1_02062	KH35C_01024	KH46_05782	M162_00604	M270_05087	MA10-1_00918	MA13-2_00046	MO1-1_03058	MO15-1_02122	MO19_05012	MO20-2_02833	MO25-1_01550	MO26-2_00393	MO28-1_02144	MO34-1_00726	MO35-1_00496	MO4-2_01753	MO41-1_00505	MO47-2_02072	MO53-2_01536
vibB		Vibriobactin-specific isochorismatase	49	49	1	203	5036				680	680	680	1A42_04592	2011_00823	5A14_03380	A0641M_02477	A0643DD_06345	AE608H_04881	AK11_01251	AK58_02971	AK75_01983	AK83_06042	BL225C_01214	BO21CC_05684	C0431A_03779	C0438LL_04583	CCMM-B554_05835	GR4_04212	H1_02066	KH35C_01020	KH46_05786	M162_00609	M270_05083	MA10-1_00914	MA13-2_00042	MO1-1_03062	MO15-1_02118	MO19_05008	MO20-2_02829	MO25-1_01546	MO26-2_00389	MO28-1_02148	MO34-1_00730	MO35-1_00492	MO4-2_01749	MO41-1_00501	MO47-2_02076	MO53-2_01532
osmW		Osmoprotectant import permease protein OsmW	49	49	1	203	5035				488	662	658	1A42_04593	2011_00822	5A14_03379	A0641M_02476	A0643DD_01387	AE608H_04880	AK11_01252	AK58_02970	AK75_01984	AK83_06041	BL225C_01213	BO21CC_05683	C0431A_03778	C0438LL_04582	CCMM-B554_05834	GR4_04213	H1_02067	KH35C_01019	KH46_05787	M162_00610	M270_05082	MA10-1_00913	MA13-2_00041	MO1-1_03063	MO15-1_02117	MO19_05007	MO20-2_02828	MO25-1_01545	MO26-2_00388	MO28-1_02149	MO34-1_00731	MO35-1_00491	MO4-2_01748	MO41-1_00500	MO47-2_02077	MO53-2_01531
osmY		Osmoprotectant import permease protein OsmY	49	49	1	203	5031				731	755	754	1A42_04595	2011_00820	5A14_03377	A0641M_02474	A0643DD_01389	AE608H_04878	AK11_01254	AK58_02968	AK75_01986	AK83_06039	BL225C_01211	BO21CC_05681	C0431A_03776	C0438LL_04580	CCMM-B554_05832	GR4_04215	H1_02069	KH35C_01017	KH46_05789	M162_00612	M270_05080	MA10-1_00911	MA13-2_00039	MO1-1_03065	MO15-1_02115	MO19_05005	MO20-2_02826	MO25-1_01543	MO26-2_00386	MO28-1_02151	MO34-1_00733	MO35-1_00489	MO4-2_01746	MO41-1_00498	MO47-2_02079	MO53-2_01529
group_10523		hypothetical protein	49	49	1	203	5024				518	518	518	1A42_04600	2011_00815	5A14_03372	A0641M_02468	A0643DD_01394	AE608H_04873	AK11_01260	AK58_02963	AK75_01992	AK83_06034	BL225C_01206	BO21CC_05676	C0431A_03771	C0438LL_04574	CCMM-B554_05827	GR4_04220	H1_02075	KH35C_01012	KH46_05794	M162_00617	M270_05075	MA10-1_00906	MA13-2_00034	MO1-1_03070	MO15-1_02110	MO19_05000	MO20-2_02821	MO25-1_01538	MO26-2_00381	MO28-1_02156	MO34-1_00738	MO35-1_00484	MO4-2_01741	MO41-1_00493	MO47-2_02084	MO53-2_01524
group_10524		putative oxidoreductase	49	49	1	203	5022				176	767	741	1A42_04602	2011_00813	5A14_03370	A0641M_02466	A0643DD_03209	AE608H_04871	AK11_01262	AK58_02960	AK75_05452	AK83_06032	BL225C_01204	BO21CC_05674	C0431A_03769	C0438LL_04572	CCMM-B554_05825	GR4_04222	H1_02077	KH35C_01010	KH46_05796	M162_00619	M270_05073	MA10-1_00904	MA13-2_00032	MO1-1_03072	MO15-1_02108	MO19_04998	MO20-2_02819	MO25-1_01536	MO26-2_00379	MO28-1_02158	MO34-1_00740	MO35-1_00482	MO4-2_01739	MO41-1_00491	MO47-2_02086	MO53-2_01522
group_10525		hypothetical protein	49	49	1	203	5020				200	200	200	1A42_04604	2011_00811	5A14_03368	A0641M_02464	A0643DD_03207	AE608H_04869	AK11_01264	AK58_02958	AK75_05454	AK83_06030	BL225C_01202	BO21CC_05672	C0431A_03767	C0438LL_04570	CCMM-B554_05823	GR4_04224	H1_02079	KH35C_01008	KH46_05798	M162_00621	M270_05071	MA10-1_00902	MA13-2_00030	MO1-1_03074	MO15-1_02106	MO19_04996	MO20-2_02817	MO25-1_01534	MO26-2_00377	MO28-1_02160	MO34-1_00742	MO35-1_00480	MO4-2_01737	MO41-1_00489	MO47-2_02088	MO53-2_01520
yurK		putative HTH-type transcriptional regulator YurK	49	49	1	203	25045				680	773	765	1A42_04626	2011_02611	5A14_03095	A0641M_05420	A0643DD_05285	AE608H_00101	AK11_05113	AK58_00874	AK75_00611	AK83_04487	BL225C_03032	BO21CC_04990	C0431A_01237	C0438LL_05805	CCMM-B554_01243	GR4_05340	H1_05551	KH35C_02234	KH46_00979	M162_01532	M270_05547	MA10-1_01457	MA13-2_02127	MO1-1_01273	MO15-1_06056	MO19_00721	MO20-2_03872	MO25-1_02259	MO26-2_02888	MO28-1_00440	MO34-1_00011	MO35-1_00011	MO4-2_00685	MO41-1_03804	MO47-2_00765	MO53-2_00928
malK_4		Maltose/maltodextrin import ATP-binding protein MalK	49	49	1	203	25041				1112	1112	1112	1A42_04630	2011_02607	5A14_03091	A0641M_05416	A0643DD_05289	AE608H_00105	AK11_05117	AK58_00878	AK75_00607	AK83_04491	BL225C_03036	BO21CC_04986	C0431A_01241	C0438LL_05801	CCMM-B554_01239	GR4_05344	H1_05547	KH35C_02230	KH46_00975	M162_01536	M270_05551	MA10-1_01453	MA13-2_02131	MO1-1_01269	MO15-1_06052	MO19_00717	MO20-2_03868	MO25-1_02255	MO26-2_02892	MO28-1_00444	MO34-1_00015	MO35-1_00007	MO4-2_00681	MO41-1_03808	MO47-2_00769	MO53-2_00924
sugA_2		Trehalose transport system permease protein SugA	49	49	1	203	25040				893	893	893	1A42_04631	2011_02606	5A14_03090	A0641M_05415	A0643DD_05290	AE608H_00106	AK11_05118	AK58_00879	AK75_00606	AK83_04492	BL225C_03037	BO21CC_04985	C0431A_01242	C0438LL_05800	CCMM-B554_01238	GR4_05345	H1_05546	KH35C_02229	KH46_00974	M162_01537	M270_05552	MA10-1_01452	MA13-2_02132	MO1-1_01268	MO15-1_06051	MO19_00716	MO20-2_03867	MO25-1_02254	MO26-2_02893	MO28-1_00445	MO34-1_00016	MO35-1_00006	MO4-2_00680	MO41-1_03809	MO47-2_00770	MO53-2_00923
group_10533		hypothetical protein	49	49	1	203	25038				437	437	437	1A42_04633	2011_02604	5A14_03088	A0641M_05413	A0643DD_05292	AE608H_00108	AK11_05120	AK58_00881	AK75_00604	AK83_04494	BL225C_03039	BO21CC_04983	C0431A_01244	C0438LL_05798	CCMM-B554_01236	GR4_05347	H1_05544	KH35C_02227	KH46_00972	M162_01539	M270_05554	MA10-1_01450	MA13-2_02134	MO1-1_01266	MO15-1_06049	MO19_00714	MO20-2_03865	MO25-1_02252	MO26-2_02895	MO28-1_00447	MO34-1_00018	MO35-1_00004	MO4-2_00678	MO41-1_03811	MO47-2_00772	MO53-2_00921
group_10535		hypothetical protein	49	49	1	203	25027				1142	1142	1142	1A42_04644	2011_02593	5A14_03077	A0641M_05400	A0643DD_02944	AE608H_00119	AK11_05131	AK58_00892	AK75_00620	AK83_04506	BL225C_03050	BO21CC_04972	C0431A_05412	C0438LL_03272	CCMM-B554_01225	GR4_05358	H1_05533	KH35C_02216	KH46_00959	M162_01550	M270_05565	MA10-1_01439	MA13-2_02145	MO1-1_01255	MO15-1_01438	MO19_00703	MO20-2_03854	MO25-1_02241	MO26-2_02906	MO28-1_02623	MO34-1_00029	MO35-1_02642	MO4-2_02705	MO41-1_03822	MO47-2_00783	MO53-2_00910
COQ5_5		2-methoxy-6-polyprenyl-1,4-benzoquinol methylase, mitochondrial	49	49	1	203	24865				809	809	809	1A42_04656	2011_02581	5A14_03067	A0641M_05390	A0643DD_02087	AE608H_00129	AK11_05144	AK58_00905	AK75_04755	AK83_04514	BL225C_03062	BO21CC_04960	C0431A_05805	C0438LL_06857	CCMM-B554_01213	GR4_05371	H1_05521	KH35C_02204	KH46_00947	M162_01562	M270_05577	MA10-1_01427	MA13-2_02157	MO1-1_01243	MO15-1_01450	MO19_00691	MO20-2_03842	MO25-1_02229	MO26-2_02918	MO28-1_02635	MO34-1_00041	MO35-1_02654	MO4-2_02717	MO41-1_03834	MO47-2_00795	MO53-2_00898
crt_1		Short-chain-enoyl-CoA hydratase	49	49	1	203	18823				428	791	776	1A42_04730	2011_05246	5A14_06999	A0641M_02625	A0643DD_01458	AE608H_04608	AK11_00012	AK58_05373	AK75_04810	AK83_02281	BL225C_05262	BO21CC_02077	C0431A_03957	C0438LL_03136	CCMM-B554_03990	GR4_02345	H1_05197	KH35C_03868	KH46_04662	M162_05042	M270_00364	MA10-1_02584	MA13-2_03603	MO1-1_05887	MO15-1_04742	MO19_02792	MO20-2_05888	MO25-1_05673	MO26-2_02657	MO28-1_03796	MO34-1_03104	MO35-1_03845	MO4-2_04076	MO41-1_03403	MO47-2_06079	MO53-2_03646
group_10546		hypothetical protein	49	49	1	203	18824				479	590	483	1A42_04731	2011_05247	5A14_06998	A0641M_02624	A0643DD_01457	AE608H_04607	AK11_00011	AK58_05374	AK75_04811	AK83_02282	BL225C_05263	BO21CC_02078	C0431A_03958	C0438LL_03135	CCMM-B554_03991	GR4_02346	H1_05196	KH35C_03867	KH46_04663	M162_05043	M270_00363	MA10-1_02583	MA13-2_03604	MO1-1_05888	MO15-1_04741	MO19_02791	MO20-2_05887	MO25-1_05674	MO26-2_02656	MO28-1_03795	MO34-1_03103	MO35-1_03846	MO4-2_04077	MO41-1_03402	MO47-2_06080	MO53-2_03645
group_10547		hypothetical protein	49	49	1	203	18826				734	794	792	1A42_04733	2011_05249	5A14_06996	A0641M_02622	A0643DD_01455	AE608H_04605	AK11_00009	AK58_05376	AK75_04813	AK83_02284	BL225C_05265	BO21CC_02080	C0431A_03960	C0438LL_03133	CCMM-B554_03993	GR4_02348	H1_05194	KH35C_03865	KH46_04665	M162_05045	M270_00361	MA10-1_02581	MA13-2_03606	MO1-1_05890	MO15-1_04739	MO19_02789	MO20-2_05885	MO25-1_05676	MO26-2_02654	MO28-1_03793	MO34-1_03101	MO35-1_03848	MO4-2_04079	MO41-1_03400	MO47-2_06082	MO53-2_03643
group_10549		hypothetical protein	49	49	1	203	14483				923	1784	1766	1A42_04756	2011_02994	5A14_01532	A0641M_01213	A0643DD_07122	AE608H_02397	AK11_01920	AK58_01890	AK75_02593	AK83_03484	BL225C_06394	BO21CC_03310	C0431A_00430	C0438LL_00926	CCMM-B554_01620	GR4_00110	H1_05861	KH35C_06193	KH46_02231	M162_02579	M270_03091	MA10-1_05659	MA13-2_06046	MO1-1_00691	MO15-1_00593	MO19_04930	MO20-2_00529	MO25-1_00528	MO26-2_05767	MO28-1_05827	MO34-1_02614	MO35-1_05048	MO4-2_05356	MO41-1_05689	MO47-2_00644	MO53-2_05662
group_10550		hypothetical protein	49	49	1	203	16187				839	1091	1085	1A42_04783	2011_04107	5A14_06341	A0641M_05513	A0643DD_07350	AE608H_00946	AK11_00690	AK58_04151	AK75_04658	AK83_00989	BL225C_03958	BO21CC_00761	C0431A_03014	C0438LL_05736	CCMM-B554_02707	GR4_01199	H1_04515	KH35C_05077	KH46_03344	M162_03780	M270_01900	MA10-1_02439	MA13-2_03257	MO1-1_02308	MO15-1_00407	MO19_00139	MO20-2_02042	MO25-1_01857	MO26-2_01657	MO28-1_03227	MO34-1_03642	MO35-1_04022	MO4-2_01201	MO41-1_01302	MO47-2_01468	MO53-2_02670
group_10551		Putative transport protein	49	49	1	203	16180				1115	1139	1138	1A42_04788	2011_04102	5A14_06346	A0641M_05508	A0643DD_00907	AE608H_00952	AK11_05450	AK58_04146	AK75_01456	AK83_00984	BL225C_03953	BO21CC_00756	C0431A_03008	C0438LL_05741	CCMM-B554_02702	GR4_01194	H1_04509	KH35C_05082	KH46_03339	M162_03775	M270_01905	MA10-1_02444	MA13-2_03262	MO1-1_02303	MO15-1_00402	MO19_00145	MO20-2_02037	MO25-1_01862	MO26-2_01652	MO28-1_03232	MO34-1_03637	MO35-1_04017	MO4-2_01206	MO41-1_01297	MO47-2_01473	MO53-2_02665
group_10552		hypothetical protein	49	49	1	203	16159				758	797	762	1A42_04800	2011_04092	5A14_06355	A0641M_05498	A0643DD_00921	AE608H_00961	AK11_05441	AK58_04137	AK75_07154	AK83_00975	BL225C_03944	BO21CC_00747	C0431A_02997	C0438LL_05754	CCMM-B554_02693	GR4_01185	H1_04497	KH35C_05091	KH46_03330	M162_03766	M270_01914	MA10-1_02453	MA13-2_03271	MO1-1_02294	MO15-1_00393	MO19_00154	MO20-2_02028	MO25-1_01871	MO26-2_01643	MO28-1_03241	MO34-1_03628	MO35-1_04008	MO4-2_01215	MO41-1_01288	MO47-2_01482	MO53-2_02656
group_10553		hypothetical protein	49	49	1	203	13877				782	890	885	1A42_04817	2011_06038	5A14_08629	A0641M_04108	A0643DD_03567	AE608H_04435	AK11_02530	AK58_06191	AK75_04516	AK83_03132	BL225C_06042	BO21CC_02956	C0431A_00786	C0438LL_07114	CCMM-B554_04775	GR4_03182	H1_06193	KH35C_03063	KH46_01875	M162_05924	M270_03444	MA10-1_02238	MA13-2_05271	MO1-1_02672	MO15-1_03220	MO19_03588	MO20-2_01317	MO25-1_03636	MO26-2_02315	MO28-1_02408	MO34-1_06025	MO35-1_04293	MO4-2_03335	MO41-1_03549	MO47-2_05400	MO53-2_01684
priA		Primosomal protein N'	49	49	1	203	13871				1466	2204	2188	1A42_04820	2011_06035	5A14_08632	A0641M_04111	A0643DD_06102	AE608H_04438	AK11_02526	AK58_06188	AK75_04520	AK83_03129	BL225C_06039	BO21CC_02953	C0431A_00783	C0438LL_07111	CCMM-B554_04772	GR4_03179	H1_06190	KH35C_03066	KH46_01872	M162_05921	M270_03447	MA10-1_02241	MA13-2_05268	MO1-1_02669	MO15-1_03217	MO19_03585	MO20-2_01320	MO25-1_03633	MO26-2_02318	MO28-1_02405	MO34-1_06022	MO35-1_04290	MO4-2_03332	MO41-1_03552	MO47-2_05403	MO53-2_01681
atpD		ATP synthase subunit beta	49	49	1	203	13866				1067	1514	1504	1A42_04826	2011_06030	5A14_08637	A0641M_04116	A0643DD_06107	AE608H_04443	AK11_02521	AK58_06183	AK75_04525	AK83_03124	BL225C_06034	BO21CC_02948	C0431A_00777	C0438LL_07106	CCMM-B554_04767	GR4_03174	H1_06185	KH35C_03071	KH46_01867	M162_05916	M270_03452	MA10-1_02246	MA13-2_05263	MO1-1_02664	MO15-1_03212	MO19_03580	MO20-2_01325	MO25-1_03628	MO26-2_02323	MO28-1_02400	MO34-1_06017	MO35-1_04285	MO4-2_03327	MO41-1_03557	MO47-2_05408	MO53-2_01676
dasC_5		Diacetylchitobiose uptake system permease protein DasC	49	49	1	203	13846				725	824	821	1A42_04842	2011_06015	5A14_08652	A0641M_04131	A0643DD_06122	AE608H_04458	AK11_02505	AK58_06168	AK75_04541	AK83_03109	BL225C_06019	BO21CC_02933	C0431A_05167	C0438LL_07091	CCMM-B554_04752	GR4_03159	H1_06170	KH35C_03087	KH46_01851	M162_05900	M270_03467	MA10-1_02261	MA13-2_05247	MO1-1_02646	MO15-1_03194	MO19_03565	MO20-2_01343	MO25-1_03610	MO26-2_02338	MO28-1_02385	MO34-1_05227	MO35-1_04270	MO4-2_03312	MO41-1_03572	MO47-2_05426	MO53-2_01661
group_10558		Putative formate dehydrogenase	49	49	1	203	13833				2825	2879	2877	1A42_04852	2011_06004	5A14_08663	A0641M_04140	A0643DD_01772	AE608H_04469	AK11_03463	AK58_06157	AK75_00194	AK83_03098	BL225C_06008	BO21CC_02922	C0431A_05179	C0438LL_04312	CCMM-B554_04741	GR4_03148	H1_04792	KH35C_03098	KH46_01840	M162_05889	M270_03478	MA10-1_02272	MA13-2_05236	MO1-1_02635	MO15-1_03183	MO19_03554	MO20-2_01354	MO25-1_03599	MO26-2_02349	MO28-1_02374	MO34-1_05238	MO35-1_04259	MO4-2_03301	MO41-1_03583	MO47-2_05437	MO53-2_01650
fdhD		Sulfur carrier protein FdhD	49	49	1	203	13832				872	935	873	1A42_04853	2011_06003	5A14_08664	A0641M_04141	A0643DD_01771	AE608H_04470	AK11_03462	AK58_06156	AK75_00195	AK83_03097	BL225C_06007	BO21CC_02921	C0431A_05180	C0438LL_04311	CCMM-B554_04740	GR4_03147	H1_04791	KH35C_03099	KH46_01839	M162_05888	M270_03479	MA10-1_02273	MA13-2_05235	MO1-1_02634	MO15-1_03182	MO19_03553	MO20-2_01355	MO25-1_03598	MO26-2_02350	MO28-1_02373	MO34-1_05239	MO35-1_04258	MO4-2_03300	MO41-1_03584	MO47-2_05438	MO53-2_01649
group_10560		hypothetical protein	49	49	1	203	13821				338	368	367	1A42_04861	2011_05993	5A14_07154	A0641M_04150	A0643DD_01763	AE608H_05866	AK11_03454	AK58_06148	AK75_00203	AK83_03089	BL225C_05999	BO21CC_02908	C0431A_05189	C0438LL_04303	CCMM-B554_04732	GR4_03139	H1_04783	KH35C_03107	KH46_01831	M162_05880	M270_03487	MA10-1_02281	MA13-2_05227	MO1-1_02617	MO15-1_03165	MO19_03545	MO20-2_01372	MO25-1_03580	MO26-2_02358	MO28-1_02365	MO34-1_05257	MO35-1_04250	MO4-2_03292	MO41-1_03592	MO47-2_05455	MO53-2_01641
group_10563		hypothetical protein	49	49	1	203	9770				944	944	944	1A42_04872	2011_01321	5A14_05047	A0641M_01314	A0643DD_04606	AE608H_03102	AK11_04493	AK58_02383	AK75_01706	AK83_05562	BL225C_00301	BO21CC_06248	C0431A_01518	C0438LL_01174	CCMM-B554_06354	GR4_03682	H1_03886	KH35C_00380	KH46_06597	M162_06262	M270_04346	MA10-1_01576	MA13-2_02439	MO1-1_02148	MO15-1_01970	MO19_01685	MO20-2_00682	MO25-1_03041	MO26-2_00929	MO28-1_01137	MO34-1_01360	MO35-1_02951	MO4-2_00286	MO41-1_01778	MO47-2_03980	MO53-2_01226
group_10570		hypothetical protein	49	49	1	203	9798				1001	1001	1001	1A42_04888	2011_01336	5A14_05062	A0641M_01329	A0643DD_04591	AE608H_03116	AK11_05341	AK58_02367	AK75_01690	AK83_05548	BL225C_00317	BO21CC_06262	C0431A_01535	C0438LL_01189	CCMM-B554_06370	GR4_03669	H1_03872	KH35C_00367	KH46_06583	M162_06274	M270_04359	MA10-1_01589	MA13-2_02453	MO1-1_02134	MO15-1_01957	MO19_01672	MO20-2_00695	MO25-1_03027	MO26-2_00916	MO28-1_01125	MO34-1_01346	MO35-1_02964	MO4-2_00274	MO41-1_01791	MO47-2_03967	MO53-2_01213
group_10572		hypothetical protein	49	49	1	203	9801				1145	1175	1161	1A42_04889	2011_01337	5A14_05063	A0641M_01330	A0643DD_04590	AE608H_03117	AK11_05340	AK58_02366	AK75_01689	AK83_05547	BL225C_00318	BO21CC_06263	C0431A_01536	C0438LL_01190	CCMM-B554_06371	GR4_03668	H1_03871	KH35C_00366	KH46_06582	M162_06275	M270_04360	MA10-1_01590	MA13-2_02454	MO1-1_02133	MO15-1_01956	MO19_01671	MO20-2_00696	MO25-1_03026	MO26-2_00915	MO28-1_01124	MO34-1_01345	MO35-1_02965	MO4-2_00273	MO41-1_01792	MO47-2_03966	MO53-2_01212
fdoG_2		Formate dehydrogenase-O major subunit	49	49	1	203	9802				599	599	599	1A42_04890	2011_00001	5A14_05065	A0641M_01331	A0643DD_04588	AE608H_03119	AK11_05338	AK58_02364	AK75_01688	AK83_05545	BL225C_00319	BO21CC_06264	C0431A_01537	C0438LL_01192	CCMM-B554_05017	GR4_05021	H1_03870	KH35C_00365	KH46_06580	M162_06276	M270_04361	MA10-1_01591	MA13-2_02455	MO1-1_02132	MO15-1_01955	MO19_01670	MO20-2_00697	MO25-1_03024	MO26-2_00914	MO28-1_01123	MO34-1_01344	MO35-1_02966	MO4-2_00272	MO41-1_01793	MO47-2_03965	MO53-2_01211
group_10577		putative protein	49	49	1	203	9826				1064	1067	1066	1A42_04906	2011_00018	5A14_05081	A0641M_01350	A0643DD_04568	AE608H_03135	AK11_05322	AK58_02348	AK75_06353	AK83_05527	BL225C_00334	BO21CC_06279	C0431A_01553	C0438LL_01210	CCMM-B554_05032	GR4_05006	H1_03854	KH35C_00350	KH46_06564	M162_06291	M270_04376	MA10-1_01606	MA13-2_02470	MO1-1_02116	MO15-1_01940	MO19_01655	MO20-2_00712	MO25-1_03009	MO26-2_00899	MO28-1_01108	MO34-1_01328	MO35-1_02981	MO4-2_00257	MO41-1_01808	MO47-2_03950	MO53-2_01196
group_10580		hypothetical protein	49	49	1	203	9848				266	266	266	1A42_04913	2011_00025	5A14_05089	A0641M_01358	A0643DD_06741	AE608H_03143	AK11_05314	AK58_02340	AK75_01723	AK83_05518	BL225C_00341	BO21CC_06286	C0431A_01560	C0438LL_01218	CCMM-B554_05040	GR4_04998	H1_03846	KH35C_00343	KH46_06556	M162_06298	M270_04384	MA10-1_01613	MA13-2_02477	MO1-1_02109	MO15-1_01933	MO19_01648	MO20-2_00719	MO25-1_03002	MO26-2_00892	MO28-1_01101	MO34-1_01321	MO35-1_02988	MO4-2_00250	MO41-1_01815	MO47-2_03943	MO53-2_01189
rspR_4		HTH-type transcriptional repressor RspR	49	49	1	203	9964				689	689	689	1A42_04923	2011_00034	5A14_05095	A0641M_01365	A0643DD_04403	AE608H_03149	AK11_05308	AK58_02334	AK75_01731	AK83_05511	BL225C_00357	BO21CC_06302	C0431A_01577	C0438LL_01225	CCMM-B554_05056	GR4_04990	H1_03829	KH35C_00327	KH46_06550	M162_06305	M270_04391	MA10-1_01621	MA13-2_02485	MO1-1_02100	MO15-1_01917	MO19_01632	MO20-2_00735	MO25-1_02986	MO26-2_00884	MO28-1_01093	MO34-1_01312	MO35-1_02996	MO4-2_00242	MO41-1_01823	MO47-2_03927	MO53-2_01173
frcA_2		Fructose import ATP-binding protein FrcA	49	49	1	203	9975				731	731	731	1A42_04930	2011_00040	5A14_05101	A0641M_01372	A0643DD_04397	AE608H_03155	AK11_05302	AK58_02328	AK75_01738	AK83_05505	BL225C_00363	BO21CC_06308	C0431A_06298	C0438LL_01233	CCMM-B554_05062	GR4_04984	H1_03821	KH35C_00321	KH46_06544	M162_06313	M270_04398	MA10-1_01627	MA13-2_02491	MO1-1_02094	MO15-1_01911	MO19_01626	MO20-2_00741	MO25-1_02980	MO26-2_00878	MO28-1_01087	MO34-1_01306	MO35-1_03002	MO4-2_00236	MO41-1_01829	MO47-2_03921	MO53-2_01167
group_10591		hypothetical protein	49	49	1	203	25659				362	377	373	1A42_04949	2011_05319	5A14_05319	A0641M_03215	A0643DD_04368	AE608H_00665	AK11_01537	AK58_05447	AK75_00868	AK83_02415	BL225C_05334	BO21CC_02149	C0431A_02567	C0438LL_06261	CCMM-B554_04062	GR4_02461	H1_00567	KH35C_03800	KH46_04734	M162_05114	M270_00288	MA10-1_02512	MA13-2_03694	MO1-1_03885	MO15-1_03849	MO19_02720	MO20-2_04896	MO25-1_02517	MO26-2_02585	MO28-1_03725	MO34-1_03358	MO35-1_03916	MO4-2_04147	MO41-1_03331	MO47-2_04749	MO53-2_04575
sasA_7		Adaptive-response sensory-kinase SasA	49	49	1	203	25646				1289	1382	1370	1A42_04962	2011_05307	5A14_05331	A0641M_03203	A0643DD_03591	AE608H_00653	AK11_01549	AK58_05435	AK75_05124	AK83_02403	BL225C_05322	BO21CC_02137	C0431A_02555	C0438LL_06273	CCMM-B554_04050	GR4_02449	H1_00555	KH35C_03812	KH46_04722	M162_05102	M270_00300	MA10-1_02524	MA13-2_03682	MO1-1_03873	MO15-1_03861	MO19_02732	MO20-2_04908	MO25-1_02529	MO26-2_02597	MO28-1_03737	MO34-1_03346	MO35-1_03904	MO4-2_04135	MO41-1_03343	MO47-2_04737	MO53-2_04563
group_10595		hypothetical protein	49	49	1	203	18412				101	101	101	1A42_04984	2011_05022	5A14_05996	A0641M_05862	A0643DD_05690	AE608H_01544	AK11_01774	AK58_05152	AK75_00069	AK83_02058	BL225C_05036	BO21CC_01852	C0431A_05582	C0438LL_05523	CCMM-B554_03767	GR4_02119	H1_05354	KH35C_04087	KH46_04438	M162_04817	M270_00655	MA10-1_04900	MA13-2_03400	MO1-1_03344	MO15-1_05114	MO19_03450	MO20-2_03925	MO25-1_04339	MO26-2_06124	MO28-1_05316	MO34-1_05202	MO35-1_05159	MO4-2_05403	MO41-1_05506	MO47-2_02787	MO53-2_05124
ilvC		Ketol-acid reductoisomerase (NADP(+))	49	49	1	203	18420				992	1019	1018	1A42_04990	2011_05028	5A14_06002	A0641M_05856	A0643DD_05683	AE608H_01550	AK11_01767	AK58_05158	AK75_00063	AK83_02064	BL225C_05042	BO21CC_01858	C0431A_05576	C0438LL_05529	CCMM-B554_03773	GR4_02125	H1_05360	KH35C_04081	KH46_04444	M162_04823	M270_00649	MA10-1_04894	MA13-2_03394	MO1-1_03350	MO15-1_05120	MO19_03456	MO20-2_03931	MO25-1_04333	MO26-2_06118	MO28-1_05310	MO34-1_05208	MO35-1_05153	MO4-2_05409	MO41-1_05512	MO47-2_02793	MO53-2_05118
group_10597		hypothetical protein	49	49	1	203	18426				281	590	583	1A42_04994	2011_05032	5A14_06006	A0641M_05853	A0643DD_05679	AE608H_01554	AK11_01763	AK58_05162	AK75_06502	AK83_02068	BL225C_05046	BO21CC_01862	C0431A_05572	C0438LL_05533	CCMM-B554_03777	GR4_02129	H1_05364	KH35C_04077	KH46_04448	M162_04827	M270_00645	MA10-1_04890	MA13-2_03390	MO1-1_03354	MO15-1_05124	MO19_03460	MO20-2_03935	MO25-1_04329	MO26-2_06114	MO28-1_05306	MO34-1_05212	MO35-1_05149	MO4-2_05413	MO41-1_05516	MO47-2_02797	MO53-2_05114
group_10598		hypothetical protein	49	49	1	203	21045				758	797	794	1A42_05049	2011_01432	5A14_05671	A0641M_07079	A0643DD_05431	AE608H_05700	AK11_06100	AK58_00504	AK75_06881	AK83_04125	BL225C_02672	BO21CC_03821	C0431A_06896	C0438LL_00190	CCMM-B554_00098	GR4_06527	H1_04854	KH35C_02598	KH46_01342	M162_01157	M270_06752	MA10-1_00277	MA13-2_03854	MO1-1_01790	MO15-1_04298	MO19_03248	MO20-2_05147	MO25-1_01052	MO26-2_02075	MO28-1_00080	MO34-1_02134	MO35-1_00371	MO4-2_01045	MO41-1_02739	MO47-2_05287	MO53-2_00409
yciE		Protein YciE	49	49	1	203	21046				455	506	504	1A42_05050	2011_01431	5A14_05670	A0641M_07078	A0643DD_05432	AE608H_05699	AK11_06101	AK58_00505	AK75_06882	AK83_04126	BL225C_02673	BO21CC_03820	C0431A_06895	C0438LL_00191	CCMM-B554_00097	GR4_06528	H1_04853	KH35C_02597	KH46_01341	M162_01158	M270_06753	MA10-1_00276	MA13-2_03855	MO1-1_01791	MO15-1_04297	MO19_03247	MO20-2_05148	MO25-1_01053	MO26-2_02074	MO28-1_00081	MO34-1_02135	MO35-1_00370	MO4-2_01044	MO41-1_02740	MO47-2_05288	MO53-2_00410
group_10625		hypothetical protein	49	49	1	203	17206				467	467	467	1A42_05192	2011_04568	5A14_04076	A0641M_02878	A0643DD_05640	AE608H_06510	AK11_05823	AK58_04609	AK75_00412	AK83_01542	BL225C_04521	BO21CC_01260	C0431A_00344	C0438LL_00826	CCMM-B554_03250	GR4_01664	H1_03203	KH35C_04618	KH46_03806	M162_04238	M270_01336	MA10-1_02041	MA13-2_02085	MO1-1_05079	MO15-1_02913	MO19_05539	MO20-2_04123	MO25-1_05429	MO26-2_04663	MO28-1_00539	MO34-1_04862	MO35-1_01377	MO4-2_04844	MO41-1_04292	MO47-2_03607	MO53-2_02220
mdtJ		Spermidine export protein MdtJ	49	49	1	203	17195				281	344	342	1A42_05201	2011_04559	5A14_04067	A0641M_02869	A0643DD_05649	AE608H_06501	AK11_05832	AK58_04600	AK75_00421	AK83_01533	BL225C_04512	BO21CC_01251	C0431A_00335	C0438LL_00835	CCMM-B554_03241	GR4_01655	H1_03213	KH35C_04628	KH46_03796	M162_04229	M270_01345	MA10-1_02050	MA13-2_02094	MO1-1_05069	MO15-1_02922	MO19_05530	MO20-2_04132	MO25-1_05420	MO26-2_04672	MO28-1_00530	MO34-1_04871	MO35-1_01368	MO4-2_04853	MO41-1_04283	MO47-2_03616	MO53-2_02211
dtd3		D-aminoacyl-tRNA deacylase	49	49	1	203	17133				263	779	757	1A42_05222	2011_04539	5A14_00242	A0641M_03174	A0643DD_06226	AE608H_06184	AK11_05852	AK58_04580	AK75_05450	AK83_01513	BL225C_04425	BO21CC_01231	C0431A_00218	C0438LL_06389	CCMM-B554_03221	GR4_01635	H1_03234	KH35C_04655	KH46_03776	M162_04209	M270_01421	MA10-1_02122	MA13-2_02114	MO1-1_05051	MO15-1_02956	MO19_05510	MO20-2_04152	MO25-1_05400	MO26-2_04692	MO28-1_00452	MO34-1_04904	MO35-1_01289	MO4-2_06017	MO41-1_04263	MO47-2_03638	MO53-2_02191
ghrA_2		Glyoxylate/hydroxypyruvate reductase A	49	49	1	203	14550				401	959	947	1A42_05224	2011_03041	5A14_07202	A0641M_01940	A0643DD_03214	AE608H_02812	AK11_04930	AK58_01935	AK75_05366	AK83_03530	BL225C_06443	BO21CC_03360	C0431A_06118	C0438LL_00950	CCMM-B554_01669	GR4_00156	H1_04618	KH35C_06147	KH46_02278	M162_02626	M270_03042	MA10-1_05945	MA13-2_04855	MO1-1_00646	MO15-1_00638	MO19_03842	MO20-2_00484	MO25-1_00483	MO26-2_04222	MO28-1_04574	MO34-1_02659	MO35-1_04358	MO4-2_04645	MO41-1_04857	MO47-2_00599	MO53-2_03929
group_10653		hypothetical protein	49	49	1	203	15038				461	461	461	1A42_05328	2011_03364	5A14_05926	A0641M_01493	A0643DD_00011	AE608H_00716	AK11_00722	AK58_03330	AK75_05220	AK83_00106	BL225C_03249	BO21CC_00050	C0431A_03334	C0438LL_05872	CCMM-B554_01997	GR4_00478	H1_03644	KH35C_05816	KH46_02620	M162_02949	M270_02717	MA10-1_01728	MA13-2_01290	MO1-1_00329	MO15-1_00951	MO19_02147	MO20-2_00171	MO25-1_00170	MO26-2_03544	MO28-1_01495	MO34-1_01923	MO35-1_01079	MO4-2_02190	MO41-1_01649	MO47-2_00287	MO53-2_02015
crp		CRP-like cAMP-activated global transcriptional regulator	49	49	1	203	15041				380	704	677	1A42_05331	2011_03367	5A14_05929	A0641M_01496	A0643DD_06599	AE608H_00713	AK11_00719	AK58_03333	AK75_05223	AK83_00109	BL225C_03252	BO21CC_00053	C0431A_03337	C0438LL_02990	CCMM-B554_02000	GR4_00481	H1_03647	KH35C_05813	KH46_02623	M162_02952	M270_02714	MA10-1_01731	MA13-2_01293	MO1-1_00326	MO15-1_00954	MO19_02150	MO20-2_00168	MO25-1_00167	MO26-2_03547	MO28-1_01498	MO34-1_01920	MO35-1_01076	MO4-2_02193	MO41-1_01652	MO47-2_00284	MO53-2_02012
lacF_2		Lactose transport system permease protein LacF	49	49	1	203	21215				587	917	910	1A42_05389	2011_02857	5A14_08218	A0641M_02015	A0643DD_06510	AE608H_05582	AK11_05718	AK58_00626	AK75_00826	AK83_04246	BL225C_02793	BO21CC_03700	C0431A_00665	C0438LL_04002	CCMM-B554_01486	GR4_05095	H1_05895	KH35C_02477	KH46_01222	M162_01275	M270_06877	MA10-1_00157	MA13-2_03976	MO1-1_04631	MO15-1_03411	MO19_00962	MO20-2_03436	MO25-1_01174	MO26-2_04046	MO28-1_00200	MO34-1_02256	MO35-1_00251	MO4-2_00925	MO41-1_03028	MO47-2_04459	MO53-2_00530
hypBA1		Non-reducing end beta-L-arabinofuranosidase	49	49	1	203	21219				1175	1922	1815	1A42_05392	2011_02855	5A14_08216	A0641M_02018	A0643DD_06507	AE608H_05580	AK11_05715	AK58_00628	AK75_00828	AK83_04248	BL225C_02795	BO21CC_03698	C0431A_00662	C0438LL_04005	CCMM-B554_01484	GR4_05097	H1_05892	KH35C_02475	KH46_01220	M162_01277	M270_06879	MA10-1_00155	MA13-2_03978	MO1-1_04629	MO15-1_03413	MO19_00960	MO20-2_03434	MO25-1_01176	MO26-2_04048	MO28-1_00202	MO34-1_02258	MO35-1_00249	MO4-2_00923	MO41-1_03030	MO47-2_04457	MO53-2_00532
malK_5		Maltose/maltodextrin import ATP-binding protein MalK	49	49	1	203	21221				1085	1169	1086	1A42_05393	2011_02854	5A14_08215	A0641M_02019	A0643DD_06506	AE608H_05579	AK11_05714	AK58_00629	AK75_00829	AK83_04249	BL225C_02796	BO21CC_03697	C0431A_00661	C0438LL_04006	CCMM-B554_01483	GR4_05098	H1_05891	KH35C_02474	KH46_01219	M162_01278	M270_06880	MA10-1_00154	MA13-2_03979	MO1-1_04628	MO15-1_03414	MO19_00959	MO20-2_03433	MO25-1_01177	MO26-2_04049	MO28-1_00203	MO34-1_02259	MO35-1_00248	MO4-2_00922	MO41-1_03031	MO47-2_04456	MO53-2_00533
dctA		C4-dicarboxylate transport protein	49	49	1	203	21260				1361	1991	1373	1A42_05407	2011_02834	5A14_08195	A0641M_02041	A0643DD_06482	AE608H_05559	AK11_04240	AK58_00649	AK75_02723	AK83_04268	BL225C_02810	BO21CC_03683	C0431A_00642	C0438LL_04025	CCMM-B554_01470	GR4_05118	H1_02570	KH35C_02461	KH46_01199	M162_01307	M270_06899	MA10-1_00140	MA13-2_03999	MO1-1_04615	MO15-1_03427	MO19_00945	MO20-2_03420	MO25-1_01197	MO26-2_04063	MO28-1_00217	MO34-1_02272	MO35-1_00234	MO4-2_00908	MO41-1_03051	MO47-2_04443	MO53-2_00546
group_10662		hypothetical protein	49	49	1	203	21283				428	428	428	1A42_05418	2011_02823	5A14_08184	A0641M_02052	A0643DD_06468	AE608H_05548	AK11_04229	AK58_00663	AK75_01899	AK83_04279	BL225C_02824	BO21CC_03672	C0431A_03670	C0438LL_04037	CCMM-B554_01456	GR4_05132	H1_02585	KH35C_02447	KH46_01188	M162_01321	M270_05329	MA10-1_00126	MA13-2_04013	MO1-1_04604	MO15-1_03438	MO19_00931	MO20-2_03406	MO25-1_01211	MO26-2_04077	MO28-1_00231	MO34-1_02283	MO35-1_00220	MO4-2_00894	MO41-1_03065	MO47-2_04432	MO53-2_00557
group_10663		hypothetical protein	49	49	1	203	21285				1115	1265	1258	1A42_05420	2011_02821	5A14_08182	A0641M_02054	A0643DD_06466	AE608H_05546	AK11_04227	AK58_00665	AK75_01901	AK83_04281	BL225C_02826	BO21CC_03670	C0431A_03668	C0438LL_04039	CCMM-B554_01454	GR4_05134	H1_02587	KH35C_02445	KH46_01186	M162_01323	M270_05331	MA10-1_00124	MA13-2_04015	MO1-1_04602	MO15-1_03440	MO19_00929	MO20-2_03404	MO25-1_01213	MO26-2_04079	MO28-1_00233	MO34-1_02285	MO35-1_00218	MO4-2_00892	MO41-1_03067	MO47-2_04430	MO53-2_00559
yqjF_2		Inner membrane protein YqjF	49	49	1	203	21287				245	419	411	1A42_05421	2011_02820	5A14_08181	A0641M_02055	A0643DD_06464	AE608H_05545	AK11_04226	AK58_00666	AK75_06530	AK83_04282	BL225C_02827	BO21CC_03669	C0431A_03667	C0438LL_04040	CCMM-B554_01453	GR4_05135	H1_02588	KH35C_02444	KH46_01185	M162_01324	M270_05332	MA10-1_00123	MA13-2_04016	MO1-1_04601	MO15-1_03441	MO19_00928	MO20-2_03403	MO25-1_01214	MO26-2_04080	MO28-1_00234	MO34-1_02286	MO35-1_00217	MO4-2_00891	MO41-1_03068	MO47-2_04429	MO53-2_00560
group_10665		hypothetical protein	49	49	1	203	21291				524	524	524	1A42_05425	2011_02817	5A14_08178	A0641M_02058	A0643DD_00483	AE608H_05542	AK11_06824	AK58_00669	AK75_05425	AK83_04285	BL225C_02830	BO21CC_03666	C0431A_03696	C0438LL_05253	CCMM-B554_01450	GR4_05138	H1_05152	KH35C_02441	KH46_01182	M162_01327	M270_05335	MA10-1_00120	MA13-2_04019	MO1-1_04598	MO15-1_03444	MO19_00925	MO20-2_03400	MO25-1_01217	MO26-2_04083	MO28-1_00237	MO34-1_02289	MO35-1_00214	MO4-2_00888	MO41-1_03071	MO47-2_04426	MO53-2_00563
pcaR		Pca regulon regulatory protein	49	49	1	203	21300				755	755	755	1A42_05431	2011_02811	5A14_08172	A0641M_02064	A0643DD_06854	AE608H_05536	AK11_06818	AK58_00675	AK75_05418	AK83_04291	BL225C_02836	BO21CC_03660	C0431A_03691	C0438LL_05259	CCMM-B554_01444	GR4_05144	H1_05158	KH35C_02435	KH46_01176	M162_01333	M270_05341	MA10-1_00114	MA13-2_04025	MO1-1_04592	MO15-1_03450	MO19_00919	MO20-2_03394	MO25-1_01223	MO26-2_04089	MO28-1_00243	MO34-1_02295	MO35-1_00208	MO4-2_00882	MO41-1_03077	MO47-2_04420	MO53-2_00569
group_10670		hypothetical protein	49	49	1	203	17639				527	698	666	1A42_05463	2011_04832	5A14_05465	A0641M_07402	A0643DD_00312	AE608H_03692	AK11_05954	AK58_04893	AK75_05174	AK83_01808	BL225C_04785	BO21CC_01523	C0431A_03540	C0438LL_03596	CCMM-B554_03575	GR4_01933	H1_05147	KH35C_04361	KH46_04076	M162_04504	M270_00918	MA10-1_04058	MA13-2_01822	MO1-1_04436	MO15-1_03017	MO19_04523	MO20-2_05235	MO25-1_03143	MO26-2_01422	MO28-1_00855	MO34-1_04024	MO35-1_01640	MO4-2_03585	MO41-1_02062	MO47-2_02559	MO53-2_05150
garR_3		2-hydroxy-3-oxopropionate reductase	49	49	1	203	17638				458	869	860	1A42_05464	2011_04831	5A14_05464	A0641M_07401	A0643DD_00311	AE608H_03693	AK11_05955	AK58_04892	AK75_05175	AK83_01807	BL225C_04784	BO21CC_01522	C0431A_03541	C0438LL_03597	CCMM-B554_03574	GR4_01932	H1_05146	KH35C_04362	KH46_04075	M162_04503	M270_00919	MA10-1_04059	MA13-2_01823	MO1-1_04435	MO15-1_03016	MO19_04524	MO20-2_05234	MO25-1_03142	MO26-2_01423	MO28-1_00854	MO34-1_04025	MO35-1_01639	MO4-2_03586	MO41-1_02063	MO47-2_02558	MO53-2_05151
group_10674		hypothetical protein	49	49	1	203	17610				938	968	939	1A42_05489	2011_04806	5A14_03921	A0641M_02089	A0643DD_05587	AE608H_03785	AK11_00772	AK58_04867	AK75_00854	AK83_01782	BL225C_04759	BO21CC_01497	C0431A_03566	C0438LL_04482	CCMM-B554_03549	GR4_01907	H1_05121	KH35C_04387	KH46_04050	M162_04478	M270_00944	MA10-1_04084	MA13-2_01847	MO1-1_04410	MO15-1_02991	MO19_04549	MO20-2_05209	MO25-1_03117	MO26-2_01448	MO28-1_00830	MO34-1_04050	MO35-1_01614	MO4-2_03611	MO41-1_02088	MO47-2_02533	MO53-2_05176
potB_2		Spermidine/putrescine transport system permease protein PotB	49	49	1	203	18749				866	905	873	1A42_05493	2011_05210	5A14_01699	A0641M_03095	A0643DD_05035	AE608H_04377	AK11_05254	AK58_05337	AK75_01356	AK83_02245	BL225C_05225	BO21CC_02041	C0431A_05774	C0438LL_03101	CCMM-B554_03954	GR4_02309	H1_02751	KH35C_03904	KH46_04626	M162_05006	M270_00400	MA10-1_02620	MA13-2_03567	MO1-1_03528	MO15-1_04780	MO19_02828	MO20-2_05926	MO25-1_04157	MO26-2_02693	MO28-1_03832	MO34-1_03142	MO35-1_03809	MO4-2_04040	MO41-1_03439	MO47-2_05924	MO53-2_03682
bacC_3		Dihydroanticapsin 7-dehydrogenase	49	49	1	203	18753				626	761	758	1A42_05496	2011_05212	5A14_01697	A0641M_03097	A0643DD_05032	AE608H_04379	AK11_05257	AK58_05339	AK75_01359	AK83_02247	BL225C_05227	BO21CC_02043	C0431A_05772	C0438LL_03099	CCMM-B554_03956	GR4_02311	H1_02748	KH35C_03902	KH46_04628	M162_05008	M270_00398	MA10-1_02618	MA13-2_03569	MO1-1_03530	MO15-1_04778	MO19_02826	MO20-2_05924	MO25-1_04155	MO26-2_02691	MO28-1_03830	MO34-1_03140	MO35-1_03811	MO4-2_04042	MO41-1_03437	MO47-2_05926	MO53-2_03680
caiD_2		Carnitinyl-CoA dehydratase	49	49	1	203	18762				530	782	776	1A42_05503	2011_05218	5A14_01691	A0641M_03105	A0643DD_00052	AE608H_04385	AK11_00706	AK58_05345	AK75_00657	AK83_02253	BL225C_05233	BO21CC_02049	C0431A_05925	C0438LL_02051	CCMM-B554_03962	GR4_02317	H1_04678	KH35C_03896	KH46_04634	M162_05014	M270_00392	MA10-1_02612	MA13-2_03575	MO1-1_03536	MO15-1_04772	MO19_02820	MO20-2_05962	MO25-1_05881	MO26-2_02685	MO28-1_03824	MO34-1_03134	MO35-1_03817	MO4-2_04048	MO41-1_03431	MO47-2_05932	MO53-2_03674
dnaJ_1		Chaperone protein DnaJ	49	49	1	203	14583				503	1139	1074	1A42_05536	2011_03072	5A14_07174	A0641M_06660	A0643DD_00298	AE608H_02840	AK11_05626	AK58_01963	AK75_03133	AK83_03558	BL225C_06471	BO21CC_03389	C0431A_06671	C0438LL_03923	CCMM-B554_01697	GR4_00184	H1_05685	KH35C_06119	KH46_02306	M162_02655	M270_03013	MA10-1_05329	MA13-2_04883	MO1-1_00618	MO15-1_00666	MO19_03870	MO20-2_00456	MO25-1_00455	MO26-2_04194	MO28-1_04602	MO34-1_02687	MO35-1_04386	MO4-2_04673	MO41-1_04829	MO47-2_00571	MO53-2_03901
group_10698		hypothetical protein	49	49	1	203	18384				650	1334	1320	1A42_05569	2011_05004	5A14_05978	A0641M_06741	A0643DD_07462	AE608H_01526	AK11_00050	AK58_05134	AK75_03095	AK83_02040	BL225C_05017	BO21CC_01833	C0431A_06319	C0438LL_07044	CCMM-B554_03748	GR4_02101	H1_06329	KH35C_04105	KH46_04419	M162_04798	M270_00677	MA10-1_03107	MA13-2_03418	MO1-1_03326	MO15-1_05325	MO19_03432	MO20-2_04407	MO25-1_03323	MO26-2_05584	MO28-1_04564	MO34-1_05184	MO35-1_03783	MO4-2_04635	MO41-1_05823	MO47-2_02769	MO53-2_03155
sspA_2		Stringent starvation protein A	49	49	1	203	18409				674	761	675	1A42_05588	2011_05019	5A14_05993	A0641M_06755	A0643DD_06835	AE608H_01541	AK11_00034	AK58_05149	AK75_01066	AK83_02055	BL225C_05032	BO21CC_01848	C0431A_01613	C0438LL_02097	CCMM-B554_03763	GR4_02116	H1_06343	KH35C_04090	KH46_04434	M162_04814	M270_00659	MA10-1_03092	MA13-2_03403	MO1-1_03341	MO15-1_05111	MO19_03447	MO20-2_03922	MO25-1_04342	MO26-2_05569	MO28-1_05319	MO34-1_05199	MO35-1_05162	MO4-2_05400	MO41-1_05808	MO47-2_02784	MO53-2_03140
group_10700		hypothetical protein	49	49	1	203	14578				491	491	491	1A42_05622	2011_03068	5A14_07178	A0641M_00305	A0643DD_05901	AE608H_02836	AK11_01198	AK58_01959	AK75_03049	AK83_03554	BL225C_06467	BO21CC_03385	C0431A_03286	C0438LL_02757	CCMM-B554_01693	GR4_00180	H1_00634	KH35C_06123	KH46_02302	M162_02651	M270_03017	MA10-1_05333	MA13-2_04879	MO1-1_00622	MO15-1_00662	MO19_03866	MO20-2_00460	MO25-1_00459	MO26-2_04198	MO28-1_04598	MO34-1_02683	MO35-1_04382	MO4-2_04669	MO41-1_04833	MO47-2_00575	MO53-2_03905
tdcB_1		L-threonine dehydratase catabolic TdcB	49	49	1	203	20234				1004	1004	1004	1A42_05762	2011_01763	5A14_04628	A0641M_01035	A0643DD_02592	AE608H_00368	AK11_06371	AK58_00186	AK75_07052	AK83_03798	BL225C_02347	BO21CC_04149	C0431A_07068	C0438LL_04817	CCMM-B554_00428	GR4_06202	H1_04004	KH35C_01444	KH46_00122	M162_02397	M270_06441	MA10-1_00603	MA13-2_00873	MO1-1_01462	MO15-1_02297	MO19_01256	MO20-2_02442	MO25-1_03960	MO26-2_00210	MO28-1_01924	MO34-1_00867	MO35-1_01931	MO4-2_02619	MO41-1_00209	MO47-2_03235	MO53-2_00083
group_10711	ugpC_3	sn-glycerol-3-phosphate import ATP-binding protein UgpC	49	49	1	203	20350				1049	1049	1049	1A42_05775	2011_01750	5A14_04641	A0641M_01021	A0643DD_03624	AE608H_00380	AK11_06383	AK58_00198	AK75_06394	AK83_03810	BL225C_02359	BO21CC_04137	C0431A_07057	C0438LL_04830	CCMM-B554_00416	GR4_06214	H1_04018	KH35C_01432	KH46_00110	M162_02409	M270_06453	MA10-1_00591	MA13-2_00885	MO1-1_01474	MO15-1_02285	MO19_01244	MO20-2_02430	MO25-1_03972	MO26-2_00197	MO28-1_01912	MO34-1_00879	MO35-1_01919	MO4-2_02607	MO41-1_00197	MO47-2_03247	MO53-2_00095
group_10713		hypothetical protein	49	49	1	203	20355				1289	1289	1289	1A42_05779	2011_01746	5A14_04645	A0641M_01017	A0643DD_03628	AE608H_00384	AK11_06387	AK58_00202	AK75_06390	AK83_03814	BL225C_02363	BO21CC_04133	C0431A_07053	C0438LL_04834	CCMM-B554_00412	GR4_06218	H1_04022	KH35C_01428	KH46_00106	M162_02413	M270_06457	MA10-1_00587	MA13-2_00889	MO1-1_01478	MO15-1_02281	MO19_01240	MO20-2_02426	MO25-1_03976	MO26-2_00193	MO28-1_01908	MO34-1_00883	MO35-1_01915	MO4-2_02603	MO41-1_00193	MO47-2_03251	MO53-2_00099
group_10733		hypothetical protein	49	49	1	203	14790				542	674	668	1A42_05852	2011_03186	5A14_01217	A0641M_04974	A0643DD_04957	AE608H_01636	AK11_05068	AK58_02077	AK75_03420	AK83_03672	BL225C_06585	BO21CC_03507	C0431A_06865	C0438LL_01825	CCMM-B554_01811	GR4_00299	H1_00517	KH35C_06001	KH46_02442	M162_02769	M270_02897	MA10-1_02669	MA13-2_01111	MO1-1_00509	MO15-1_00775	MO19_03808	MO20-2_00347	MO25-1_00346	MO26-2_03225	MO28-1_01316	MO34-1_02798	MO35-1_01259	MO4-2_02009	MO41-1_01469	MO47-2_00462	MO53-2_03110
group_10743		hypothetical protein	49	49	1	203	9728				440	440	440	1A42_05899	2011_01288	5A14_03619	A0641M_01286	A0643DD_00353	AE608H_06999	AK11_04468	AK58_02406	AK75_00219	AK83_05585	BL225C_00268	BO21CC_06214	C0431A_05020	C0438LL_01148	CCMM-B554_06332	GR4_03715	H1_02887	KH35C_00414	KH46_06620	M162_06229	M270_04313	MA10-1_01543	MA13-2_02406	MO1-1_02172	MO15-1_02003	MO19_01718	MO20-2_00649	MO25-1_03073	MO26-2_00962	MO28-1_01170	MO34-1_01393	MO35-1_02918	MO4-2_00319	MO41-1_01745	MO47-2_04003	MO53-2_01259
paoA_1		Aldehyde oxidoreductase iron-sulfur-binding subunit PaoA	49	49	1	203	9752				635	635	635	1A42_05911	2011_01309	5A14_03607	A0641M_01300	A0643DD_04039	AE608H_06987	AK11_04480	AK58_02395	AK75_02169	AK83_05574	BL225C_00289	BO21CC_06236	C0431A_07298	C0438LL_01162	CCMM-B554_06343	GR4_03694	H1_00855	KH35C_00393	KH46_06609	M162_06250	M270_04334	MA10-1_01564	MA13-2_02427	MO1-1_02160	MO15-1_01982	MO19_01697	MO20-2_00670	MO25-1_03052	MO26-2_00941	MO28-1_01149	MO34-1_01372	MO35-1_02939	MO4-2_00298	MO41-1_01766	MO47-2_03991	MO53-2_01238
paoC_1		Aldehyde oxidoreductase molybdenum-binding subunit PaoC	49	49	1	203	9754				2198	2201	2200	1A42_05913	2011_01311	5A14_03605	A0641M_01302	A0643DD_04037	AE608H_06985	AK11_04482	AK58_02393	AK75_02171	AK83_05572	BL225C_00291	BO21CC_06238	C0431A_07296	C0438LL_01164	CCMM-B554_06345	GR4_03692	H1_00857	KH35C_00391	KH46_06607	M162_06252	M270_04336	MA10-1_01566	MA13-2_02429	MO1-1_02158	MO15-1_01980	MO19_01695	MO20-2_00672	MO25-1_03050	MO26-2_00939	MO28-1_01147	MO34-1_01370	MO35-1_02941	MO4-2_00296	MO41-1_01768	MO47-2_03989	MO53-2_01236
rbsA_4		Ribose import ATP-binding protein RbsA	49	49	1	203	20534				1580	1580	1580	1A42_05945	2011_01646	5A14_04745	A0641M_00916	A0643DD_01618	AE608H_00475	AK11_06491	AK58_00302	AK75_07237	AK83_03913	BL225C_02462	BO21CC_04033	C0431A_03498	C0438LL_02261	CCMM-B554_00310	GR4_06311	H1_04124	KH35C_02814	KH46_00003	M162_00958	M270_06550	MA10-1_00487	MA13-2_00989	MO1-1_01579	MO15-1_02633	MO19_01140	MO20-2_02326	MO25-1_03425	MO26-2_00093	MO28-1_01808	MO34-1_00983	MO35-1_01815	MO4-2_02503	MO41-1_00093	MO47-2_03351	MO53-2_00199
rspR_7		hypothetical protein	49	49	1	203	20527				659	659	659	1A42_05952	2011_01652	5A14_04739	A0641M_00923	A0643DD_01624	AE608H_00469	AK11_06485	AK58_00296	AK75_04005	AK83_03907	BL225C_02456	BO21CC_04039	C0431A_03491	C0438LL_02268	CCMM-B554_00316	GR4_06305	H1_04118	KH35C_02820	KH46_00009	M162_00952	M270_06544	MA10-1_00493	MA13-2_00983	MO1-1_01573	MO15-1_02639	MO19_01146	MO20-2_02332	MO25-1_03419	MO26-2_00099	MO28-1_01814	MO34-1_00977	MO35-1_01821	MO4-2_02509	MO41-1_00099	MO47-2_03345	MO53-2_00193
group_10752		hypothetical protein	49	49	1	203	20452				179	179	179	1A42_05971	2011_01671	5A14_04722	A0641M_00942	A0643DD_03511	AE608H_00453	AK11_06465	AK58_00277	AK75_03985	AK83_03890	BL225C_02438	BO21CC_04058	C0431A_03473	C0438LL_04909	CCMM-B554_00336	GR4_06286	H1_04099	KH35C_02838	KH46_00028	M162_00933	M270_06525	MA10-1_00512	MA13-2_00964	MO1-1_01553	MO15-1_02658	MO19_01166	MO20-2_02351	MO25-1_03400	MO26-2_00118	MO28-1_01833	MO34-1_00958	MO35-1_01840	MO4-2_02528	MO41-1_00118	MO47-2_03326	MO53-2_00174
group_10754	rbsB_6	Ribose import binding protein RbsB	49	49	1	203	20441				803	944	935	1A42_05981	2011_01681	5A14_04712	A0641M_00953	A0643DD_03521	AE608H_00443	AK11_06455	AK58_00267	AK75_03975	AK83_03880	BL225C_02428	BO21CC_04068	C0431A_03463	C0438LL_04899	CCMM-B554_00346	GR4_06276	H1_04089	KH35C_02848	KH46_00038	M162_00923	M270_06515	MA10-1_00522	MA13-2_00954	MO1-1_01543	MO15-1_02668	MO19_01176	MO20-2_02361	MO25-1_03390	MO26-2_00128	MO28-1_01843	MO34-1_00948	MO35-1_01850	MO4-2_02538	MO41-1_00128	MO47-2_03316	MO53-2_00164
group_10756		hypothetical protein	49	49	1	203	20426				797	797	797	1A42_05994	2011_01693	5A14_04700	A0641M_00965	A0643DD_03534	AE608H_00431	AK11_06443	AK58_00255	AK75_03963	AK83_03867	BL225C_02416	BO21CC_04080	C0431A_03451	C0438LL_04887	CCMM-B554_00358	GR4_06264	H1_04077	KH35C_02860	KH46_00050	M162_00911	M270_06503	MA10-1_00534	MA13-2_00942	MO1-1_01531	MO15-1_02680	MO19_01188	MO20-2_02373	MO25-1_03378	MO26-2_00140	MO28-1_01855	MO34-1_00936	MO35-1_01862	MO4-2_02550	MO41-1_00140	MO47-2_03304	MO53-2_00152
cysQ_1		3'(2'),5'-bisphosphate nucleotidase CysQ	49	49	1	203	20425				800	800	800	1A42_05995	2011_01694	5A14_04699	A0641M_00966	A0643DD_03535	AE608H_00430	AK11_06442	AK58_00254	AK75_03962	AK83_03866	BL225C_02415	BO21CC_04081	C0431A_03450	C0438LL_04886	CCMM-B554_00359	GR4_06263	H1_04076	KH35C_01376	KH46_00051	M162_00910	M270_06502	MA10-1_00535	MA13-2_00941	MO1-1_01530	MO15-1_02681	MO19_01189	MO20-2_02374	MO25-1_03377	MO26-2_00141	MO28-1_01856	MO34-1_00935	MO35-1_01863	MO4-2_02551	MO41-1_00141	MO47-2_03303	MO53-2_00151
potA_2		Spermidine/putrescine import ATP-binding protein PotA	49	49	1	203	20424				1061	1061	1061	1A42_05996	2011_01695	5A14_04698	A0641M_00967	A0643DD_03536	AE608H_00429	AK11_06441	AK58_00253	AK75_03961	AK83_03865	BL225C_02414	BO21CC_04082	C0431A_03449	C0438LL_04885	CCMM-B554_00360	GR4_06262	H1_04075	KH35C_01377	KH46_00052	M162_00909	M270_06501	MA10-1_00536	MA13-2_00940	MO1-1_01529	MO15-1_02682	MO19_01190	MO20-2_02375	MO25-1_03376	MO26-2_00142	MO28-1_01857	MO34-1_00934	MO35-1_01864	MO4-2_02552	MO41-1_00142	MO47-2_03302	MO53-2_00150
group_10764		hypothetical protein	49	49	1	203	20410				467	467	467	1A42_06007	2011_01705	5A14_04687	A0641M_00979	A0643DD_03548	AE608H_00419	AK11_06430	AK58_00243	AK75_01859	AK83_03855	BL225C_02404	BO21CC_04092	C0431A_03437	C0438LL_04878	CCMM-B554_00370	GR4_06252	H1_04065	KH35C_01387	KH46_00062	M162_00899	M270_06491	MA10-1_00546	MA13-2_00930	MO1-1_01519	MO15-1_02692	MO19_01200	MO20-2_02385	MO25-1_03366	MO26-2_00152	MO28-1_01867	MO34-1_00924	MO35-1_01874	MO4-2_02562	MO41-1_00152	MO47-2_03292	MO53-2_00140
group_10766		hypothetical protein	49	49	1	203	20397				1073	1073	1073	1A42_06017	2011_01715	5A14_04676	A0641M_00989	A0643DD_03559	AE608H_00408	AK11_06420	AK58_00233	AK75_01869	AK83_03845	BL225C_02394	BO21CC_04102	C0431A_03426	C0438LL_04867	CCMM-B554_00380	GR4_06242	H1_04055	KH35C_01397	KH46_00072	M162_00889	M270_06481	MA10-1_00556	MA13-2_00920	MO1-1_01509	MO15-1_02702	MO19_01209	MO20-2_02395	MO25-1_03356	MO26-2_00162	MO28-1_01877	MO34-1_00914	MO35-1_01884	MO4-2_02572	MO41-1_00162	MO47-2_03282	MO53-2_00130
dxs_2		1-deoxy-D-xylulose-5-phosphate synthase	49	49	1	203	15710				152	1937	1900	1A42_06190	2011_03785	5A14_06059	A0641M_04925	A0643DD_04356	AE608H_01363	AK11_03830	AK58_03834	AK75_05653	AK83_00588	BL225C_03638	BO21CC_00439	C0431A_03314	C0438LL_01975	CCMM-B554_02386	GR4_00878	H1_05832	KH35C_05396	KH46_03024	M162_03384	M270_02296	MA10-1_04222	MA13-2_05392	MO1-1_05289	MO15-1_00087	MO19_00457	MO20-2_04586	MO25-1_02745	MO26-2_01930	MO28-1_05056	MO34-1_01568	MO35-1_02092	MO4-2_01519	MO41-1_02552	MO47-2_01785	MO53-2_03572
tlyA		16S/23S rRNA (cytidine-2'-O)-methyltransferase TlyA	49	49	1	203	15709				608	755	751	1A42_06191	2011_03784	5A14_06060	A0641M_04926	A0643DD_04357	AE608H_01364	AK11_03829	AK58_03833	AK75_05654	AK83_00587	BL225C_03637	BO21CC_00438	C0431A_03315	C0438LL_01976	CCMM-B554_02385	GR4_00877	H1_05831	KH35C_05397	KH46_03023	M162_03383	M270_02297	MA10-1_04221	MA13-2_05393	MO1-1_05288	MO15-1_00086	MO19_00458	MO20-2_04587	MO25-1_02746	MO26-2_01931	MO28-1_05057	MO34-1_01569	MO35-1_02091	MO4-2_01520	MO41-1_02553	MO47-2_01786	MO53-2_03573
rcsC_13		Sensor histidine kinase RcsC	49	49	1	203	14386				2399	2480	2466	1A42_06245	2011_02921	5A14_04351	A0641M_00313	A0643DD_03944	AE608H_03314	AK11_06757	AK58_01817	AK75_01960	AK83_03410	BL225C_06321	BO21CC_03237	C0431A_05455	C0438LL_05462	CCMM-B554_01547	GR4_00037	H1_05415	KH35C_06270	KH46_02154	M162_02504	M270_03165	MA10-1_05258	MA13-2_06170	MO1-1_05724	MO15-1_05458	MO19_05810	MO20-2_01033	MO25-1_04012	MO26-2_05953	MO28-1_06210	MO34-1_05557	MO35-1_06008	MO4-2_06235	MO41-1_06014	MO47-2_04085	MO53-2_05489
group_10833		hypothetical protein	49	49	1	203	8660				143	143	143	1A42_06271	2011_00066	5A14_03188	A0641M_00237	A0643DD_01057	AE608H_01942	AK11_01518	AK58_02300	AK75_01813	AK83_05479	BL225C_00389	BO21CC_06338	C0431A_04580	C0438LL_01605	CCMM-B554_05091	GR4_04956	H1_04161	KH35C_00292	KH46_06518	M162_06345	M270_04429	MA10-1_01656	MA13-2_02520	MO1-1_02065	MO15-1_01881	MO19_01597	MO20-2_00770	MO25-1_02950	MO26-2_00849	MO28-1_01058	MO34-1_01277	MO35-1_03031	MO4-2_00207	MO41-1_01858	MO47-2_03891	MO53-2_01137
groL5_1		60 kDa chaperonin 5	49	49	1	203	8657				1634	1634	1634	1A42_06274	2011_00069	5A14_03191	A0641M_00234	A0643DD_01054	AE608H_01946	AK11_02894	AK58_02297	AK75_01811	AK83_05476	BL225C_00392	BO21CC_06341	C0431A_04577	C0438LL_01602	CCMM-B554_05094	GR4_04953	H1_04164	KH35C_00289	KH46_06515	M162_06348	M270_04432	MA10-1_01659	MA13-2_02523	MO1-1_02062	MO15-1_01878	MO19_01594	MO20-2_00773	MO25-1_02947	MO26-2_00846	MO28-1_01055	MO34-1_01274	MO35-1_03034	MO4-2_00204	MO41-1_01861	MO47-2_03888	MO53-2_01134
group_10835		hypothetical protein	49	49	1	203	8652				287	287	287	1A42_06279	2011_00073	5A14_03196	A0641M_00229	A0643DD_01049	AE608H_01951	AK11_02899	AK58_02292	AK75_01806	AK83_05471	BL225C_00397	BO21CC_06346	C0431A_04572	C0438LL_01597	CCMM-B554_05099	GR4_04948	H1_04169	KH35C_00284	KH46_06510	M162_06353	M270_04437	MA10-1_01664	MA13-2_02528	MO1-1_02057	MO15-1_01873	MO19_01589	MO20-2_00778	MO25-1_02942	MO26-2_00841	MO28-1_01050	MO34-1_01269	MO35-1_03039	MO4-2_00199	MO41-1_01866	MO47-2_03883	MO53-2_01129
group_10836		hypothetical protein	49	49	1	203	8648				2189	2204	2191	1A42_06283	2011_00077	5A14_03200	A0641M_00225	A0643DD_01045	AE608H_01955	AK11_02903	AK58_02288	AK75_03908	AK83_05467	BL225C_00401	BO21CC_06350	C0431A_04568	C0438LL_01593	CCMM-B554_05103	GR4_04944	H1_04173	KH35C_00280	KH46_06506	M162_06357	M270_04441	MA10-1_01668	MA13-2_02532	MO1-1_02053	MO15-1_01869	MO19_01585	MO20-2_00782	MO25-1_02938	MO26-2_00837	MO28-1_01046	MO34-1_01265	MO35-1_03043	MO4-2_00195	MO41-1_01870	MO47-2_03879	MO53-2_01125
sctC_1		Type 3 secretion system secretin	49	49	1	203	8630				1400	1400	1400	1A42_06298	2011_00092	5A14_03214	A0641M_00210	A0643DD_01030	AE608H_01969	AK11_02918	AK58_02272	AK75_03894	AK83_05452	BL225C_00416	BO21CC_06364	C0431A_04553	C0438LL_01579	CCMM-B554_05117	GR4_04930	H1_04187	KH35C_00267	KH46_06491	M162_06370	M270_04454	MA10-1_01682	MA13-2_02546	MO1-1_02039	MO15-1_01856	MO19_01571	MO20-2_00795	MO25-1_02924	MO26-2_00823	MO28-1_01032	MO34-1_01251	MO35-1_03057	MO4-2_00181	MO41-1_01884	MO47-2_03866	MO53-2_01112
group_10844		hypothetical protein	49	49	1	203	8617				326	326	326	1A42_06306	2011_00100	5A14_03222	A0641M_00202	A0643DD_01022	AE608H_01977	AK11_02926	AK58_02264	AK75_03886	AK83_05444	BL225C_00424	BO21CC_06372	C0431A_04545	C0438LL_01571	CCMM-B554_05125	GR4_04922	H1_04195	KH35C_00259	KH46_06483	M162_06378	M270_04462	MA10-1_01691	MA13-2_02554	MO1-1_02031	MO15-1_01848	MO19_01563	MO20-2_00803	MO25-1_02916	MO26-2_00815	MO28-1_01024	MO34-1_01243	MO35-1_03065	MO4-2_00173	MO41-1_01892	MO47-2_03858	MO53-2_01104
pckA		Phosphoenolpyruvate carboxykinase (ATP)	49	49	1	203	14393				1571	1610	1608	1A42_06332	2011_02928	5A14_04344	A0641M_00685	A0643DD_01718	AE608H_03321	AK11_00334	AK58_01824	AK75_02010	AK83_03417	BL225C_06328	BO21CC_03244	C0431A_03974	C0438LL_02945	CCMM-B554_01554	GR4_00044	H1_01652	KH35C_06263	KH46_02161	M162_02511	M270_03158	MA10-1_05251	MA13-2_06163	MO1-1_05717	MO15-1_05465	MO19_05803	MO20-2_01026	MO25-1_04005	MO26-2_05960	MO28-1_06217	MO34-1_05550	MO35-1_06015	MO4-2_06242	MO41-1_06007	MO47-2_04078	MO53-2_05482
chrR		hypothetical protein	49	49	1	203	17570				551	572	571	1A42_06342	2011_04779	5A14_03948	A0641M_07210	A0643DD_00769	AE608H_03758	AK11_05923	AK58_04837	AK75_01079	AK83_01755	BL225C_04732	BO21CC_01470	C0431A_06244	C0438LL_04977	CCMM-B554_03522	GR4_01880	H1_01381	KH35C_04418	KH46_04023	M162_04451	M270_00971	MA10-1_04111	MA13-2_01875	MO1-1_04381	MO15-1_02964	MO19_04576	MO20-2_05182	MO25-1_03090	MO26-2_01475	MO28-1_00802	MO34-1_04080	MO35-1_01587	MO4-2_03638	MO41-1_02115	MO47-2_02504	MO53-2_05854
hemF		Oxygen-dependent coproporphyrinogen-III oxidase	49	49	1	203	17574				911	980	977	1A42_06346	2011_04783	5A14_03944	A0641M_07213	A0643DD_00765	AE608H_03762	AK11_05919	AK58_04841	AK75_01075	AK83_01759	BL225C_04736	BO21CC_01474	C0431A_06247	C0438LL_04981	CCMM-B554_03526	GR4_01884	H1_01385	KH35C_04414	KH46_04027	M162_04455	M270_00967	MA10-1_04107	MA13-2_01871	MO1-1_04385	MO15-1_02968	MO19_04572	MO20-2_05186	MO25-1_03094	MO26-2_01471	MO28-1_00806	MO34-1_04076	MO35-1_01591	MO4-2_03634	MO41-1_02111	MO47-2_02508	MO53-2_05858
group_10849		hypothetical protein	49	49	1	203	15913				371	371	371	1A42_06376	2011_03905	5A14_02283	A0641M_03235	A0643DD_05006	AE608H_04487	AK11_06536	AK58_03953	AK75_05568	AK83_00709	BL225C_03756	BO21CC_00557	C0431A_06781	C0438LL_02184	CCMM-B554_02505	GR4_00998	H1_00973	KH35C_05275	KH46_03143	M162_03503	M270_02176	MA10-1_05494	MA13-2_04438	MO1-1_04817	MO15-1_00209	MO19_00338	MO20-2_01844	MO25-1_02624	MO26-2_01811	MO28-1_03882	MO34-1_05037	MO35-1_02211	MO4-2_01400	MO41-1_02433	MO47-2_01665	MO53-2_03453
degQ_1		Periplasmic pH-dependent serine endoprotease DegQ	49	49	1	203	15944				1061	1553	1542	1A42_06402	2011_03933	5A14_02310	A0641M_03262	A0643DD_01928	AE608H_04514	AK11_03152	AK58_03981	AK75_06344	AK83_00737	BL225C_03786	BO21CC_00588	C0431A_06029	C0438LL_05948	CCMM-B554_02535	GR4_01026	H1_00992	KH35C_05246	KH46_03171	M162_03530	M270_02148	MA10-1_03623	MA13-2_04466	MO1-1_04789	MO15-1_00236	MO19_00310	MO20-2_01871	MO25-1_02597	MO26-2_04355	MO28-1_03909	MO34-1_05010	MO35-1_02238	MO4-2_01372	MO41-1_01131	MO47-2_01638	MO53-2_03944
cusR		Transcriptional regulatory protein CusR	49	49	1	203	15945				239	701	691	1A42_06403	2011_03934	5A14_02311	A0641M_03263	A0643DD_01927	AE608H_04515	AK11_03154	AK58_03982	AK75_06345	AK83_00738	BL225C_03787	BO21CC_00589	C0431A_06028	C0438LL_05947	CCMM-B554_02536	GR4_01027	H1_00991	KH35C_05245	KH46_03172	M162_03531	M270_02147	MA10-1_03624	MA13-2_04467	MO1-1_04788	MO15-1_00237	MO19_00309	MO20-2_01872	MO25-1_02596	MO26-2_04356	MO28-1_03910	MO34-1_05009	MO35-1_02239	MO4-2_01371	MO41-1_01132	MO47-2_01637	MO53-2_03945
pleC		Non-motile and phage-resistance protein	49	49	1	203	15949				1739	2327	2315	1A42_06406	2011_03937	5A14_02314	A0641M_03268	A0643DD_01923	AE608H_04518	AK11_03157	AK58_03985	AK75_06827	AK83_00741	BL225C_03790	BO21CC_00592	C0431A_06025	C0438LL_05943	CCMM-B554_02539	GR4_01030	H1_00988	KH35C_05242	KH46_03175	M162_03534	M270_02144	MA10-1_03627	MA13-2_04470	MO1-1_04785	MO15-1_00240	MO19_00306	MO20-2_01875	MO25-1_02593	MO26-2_04359	MO28-1_03913	MO34-1_05006	MO35-1_02242	MO4-2_01368	MO41-1_01135	MO47-2_01634	MO53-2_03948
ycaD_2		putative MFS-type transporter YcaD	49	49	1	203	15953				746	1289	1277	1A42_06409	2011_03940	5A14_02317	A0641M_03271	A0643DD_01920	AE608H_04521	AK11_03160	AK58_03988	AK75_06823	AK83_00744	BL225C_03793	BO21CC_00595	C0431A_06021	C0438LL_05940	CCMM-B554_02542	GR4_01033	H1_00985	KH35C_05239	KH46_03178	M162_03537	M270_02141	MA10-1_03630	MA13-2_04473	MO1-1_04782	MO15-1_00243	MO19_00303	MO20-2_01878	MO25-1_02590	MO26-2_04362	MO28-1_03916	MO34-1_05003	MO35-1_02245	MO4-2_01365	MO41-1_01138	MO47-2_01631	MO53-2_03951
group_10854		hypothetical protein	49	49	1	203	15957				737	872	855	1A42_06413	2011_03944	5A14_02321	A0641M_03275	A0643DD_01916	AE608H_04525	AK11_03164	AK58_03992	AK75_06819	AK83_00748	BL225C_03797	BO21CC_00599	C0431A_06017	C0438LL_05936	CCMM-B554_02546	GR4_01037	H1_00981	KH35C_05235	KH46_03182	M162_03541	M270_02137	MA10-1_03634	MA13-2_04477	MO1-1_04779	MO15-1_00247	MO19_00299	MO20-2_01882	MO25-1_02586	MO26-2_04366	MO28-1_03920	MO34-1_05000	MO35-1_02249	MO4-2_01361	MO41-1_01142	MO47-2_01628	MO53-2_03955
yfcG_2		Disulfide-bond oxidoreductase YfcG	49	49	1	203	15975				287	701	692	1A42_06428	2011_03959	5A14_02336	A0641M_02164	A0643DD_01945	AE608H_04540	AK11_03179	AK58_04007	AK75_05860	AK83_00763	BL225C_03812	BO21CC_00614	C0431A_06001	C0438LL_01543	CCMM-B554_02561	GR4_01052	H1_00665	KH35C_05220	KH46_03197	M162_03556	M270_02122	MA10-1_03649	MA13-2_04492	MO1-1_04764	MO15-1_00262	MO19_00284	MO20-2_01897	MO25-1_02571	MO26-2_04381	MO28-1_03935	MO34-1_04985	MO35-1_02264	MO4-2_01346	MO41-1_01157	MO47-2_01613	MO53-2_03970
higA-1		Antitoxin HigA-1	49	49	1	203	15988				308	377	309	1A42_06434	2011_03965	5A14_02342	A0641M_04735	A0643DD_01951	AE608H_04289	AK11_03185	AK58_04013	AK75_05866	AK83_00848	BL225C_03818	BO21CC_00620	C0431A_05994	C0438LL_01549	CCMM-B554_02567	GR4_01058	H1_04892	KH35C_05214	KH46_03203	M162_03642	M270_02039	MA10-1_03655	MA13-2_04498	MO1-1_04758	MO15-1_00268	MO19_00278	MO20-2_01903	MO25-1_02565	MO26-2_04387	MO28-1_03941	MO34-1_04979	MO35-1_02270	MO4-2_01340	MO41-1_01163	MO47-2_01607	MO53-2_03976
higB-1		Toxin HigB-1	49	49	1	203	15989				296	359	297	1A42_06435	2011_03966	5A14_02343	A0641M_04736	A0643DD_01952	AE608H_04288	AK11_03186	AK58_04014	AK75_05867	AK83_00849	BL225C_03819	BO21CC_00621	C0431A_05993	C0438LL_01550	CCMM-B554_02568	GR4_01059	H1_04891	KH35C_05213	KH46_03204	M162_03643	M270_02038	MA10-1_03656	MA13-2_04499	MO1-1_04757	MO15-1_00269	MO19_00277	MO20-2_01904	MO25-1_02564	MO26-2_04388	MO28-1_03942	MO34-1_04978	MO35-1_02271	MO4-2_01339	MO41-1_01164	MO47-2_01606	MO53-2_03977
group_10860		hypothetical protein	49	49	1	203	4866				368	368	368	1A42_06535	2011_00737	5A14_04464	A0641M_07547	A0643DD_00411	AE608H_05944	AK11_05573	AK58_02882	AK75_02494	AK83_05957	BL225C_01127	BO21CC_05619	C0431A_05868	C0438LL_03450	CCMM-B554_05746	GR4_04303	H1_03343	KH35C_00956	KH46_05874	M162_00696	M270_04992	MA10-1_00849	MA13-2_05440	MO1-1_03149	MO15-1_02054	MO19_04885	MO20-2_02765	MO25-1_01482	MO26-2_03739	MO28-1_02213	MO34-1_04674	MO35-1_04886	MO4-2_01684	MO41-1_05166	MO47-2_02262	MO53-2_01468
group_10862		hypothetical protein	49	49	1	203	4889				887	887	887	1A42_06555	2011_00756	5A14_04446	A0641M_07528	A0643DD_05306	AE608H_05926	AK11_05592	AK58_02901	AK75_07104	AK83_05975	BL225C_01146	BO21CC_05639	C0431A_05889	C0438LL_03432	CCMM-B554_05764	GR4_04283	H1_03325	KH35C_00975	KH46_05855	M162_00677	M270_05011	MA10-1_00867	MA13-2_05421	MO1-1_03130	MO15-1_02072	MO19_05830	MO20-2_02783	MO25-1_01500	MO26-2_03758	MO28-1_02194	MO34-1_04693	MO35-1_04905	MO4-2_01703	MO41-1_05147	MO47-2_02243	MO53-2_01486
group_10865		hypothetical protein	49	49	1	203	24225				815	815	815	1A42_06570	2011_02175	5A14_01570	A0641M_08104	A0643DD_02904	AE608H_07042	AK11_06624	AK58_01312	AK75_02564	AK83_04923	BL225C_01952	BO21CC_04569	C0431A_01252	C0438LL_05062	CCMM-B554_00823	GR4_05765	H1_02315	KH35C_01813	KH46_00542	M162_01969	M270_06016	MA10-1_05836	MA13-2_03072	MO1-1_00854	MO15-1_04171	MO19_06401	MO20-2_01492	MO25-1_04508	MO26-2_01123	MO28-1_02964	MO34-1_04089	MO35-1_03292	MO4-2_03897	MO41-1_02372	MO47-2_01186	MO53-2_02825
group_10866		hypothetical protein	49	49	1	203	24221				1433	1433	1433	1A42_06574	2011_02172	5A14_00703	A0641M_04486	A0643DD_01430	AE608H_01400	AK11_00674	AK58_01315	AK75_03501	AK83_04926	BL225C_01955	BO21CC_04566	C0431A_01255	C0438LL_05067	CCMM-B554_00820	GR4_05768	H1_02318	KH35C_01810	KH46_00539	M162_01974	M270_06021	MA10-1_05839	MA13-2_03075	MO1-1_00851	MO15-1_04174	MO19_04069	MO20-2_01489	MO25-1_04505	MO26-2_01126	MO28-1_02961	MO34-1_04093	MO35-1_03289	MO4-2_03894	MO41-1_02375	MO47-2_01189	MO53-2_02822
fabG2		putative oxidoreductase	49	49	1	203	24218				467	776	769	1A42_06576	2011_02170	5A14_00705	A0641M_04484	A0643DD_01428	AE608H_01398	AK11_00676	AK58_01317	AK75_03499	AK83_04928	BL225C_01957	BO21CC_04564	C0431A_01257	C0438LL_05069	CCMM-B554_00818	GR4_05770	H1_02320	KH35C_01808	KH46_00537	M162_01976	M270_06023	MA10-1_05841	MA13-2_03077	MO1-1_00849	MO15-1_04176	MO19_04071	MO20-2_01487	MO25-1_04503	MO26-2_01128	MO28-1_02959	MO34-1_04095	MO35-1_03287	MO4-2_03892	MO41-1_02377	MO47-2_01191	MO53-2_02820
hexR_1		HTH-type transcriptional regulator HexR	49	49	1	203	24217				290	863	816	1A42_06577	2011_02169	5A14_00706	A0641M_04483	A0643DD_01427	AE608H_01397	AK11_00677	AK58_01318	AK75_03498	AK83_04929	BL225C_01958	BO21CC_04563	C0431A_01258	C0438LL_05070	CCMM-B554_00817	GR4_05771	H1_02321	KH35C_01807	KH46_00536	M162_01977	M270_06024	MA10-1_05842	MA13-2_03078	MO1-1_00848	MO15-1_04177	MO19_04072	MO20-2_01486	MO25-1_04502	MO26-2_01129	MO28-1_02958	MO34-1_04096	MO35-1_03286	MO4-2_03891	MO41-1_02378	MO47-2_01192	MO53-2_02819
group_10869		hypothetical protein	49	49	1	203	24214				1472	1472	1472	1A42_06580	2011_02166	5A14_00709	A0641M_04480	A0643DD_01424	AE608H_01394	AK11_00680	AK58_01321	AK75_03495	AK83_04932	BL225C_01961	BO21CC_04560	C0431A_01261	C0438LL_05073	CCMM-B554_00814	GR4_05774	H1_02324	KH35C_01804	KH46_00533	M162_01980	M270_06027	MA10-1_05845	MA13-2_03081	MO1-1_00845	MO15-1_04180	MO19_04075	MO20-2_01483	MO25-1_04499	MO26-2_01132	MO28-1_02955	MO34-1_04099	MO35-1_03283	MO4-2_03888	MO41-1_02381	MO47-2_01195	MO53-2_02816
malK_2		Maltose/maltodextrin import ATP-binding protein MalK	49	49	1	203	24210				536	1133	1120	1A42_06583	2011_02163	5A14_00712	A0641M_04477	A0643DD_01421	AE608H_01391	AK11_00683	AK58_01324	AK75_03492	AK83_04935	BL225C_01964	BO21CC_04557	C0431A_01264	C0438LL_05076	CCMM-B554_00811	GR4_05777	H1_02327	KH35C_01801	KH46_00530	M162_01983	M270_06030	MA10-1_05848	MA13-2_03084	MO1-1_00842	MO15-1_04183	MO19_04078	MO20-2_01480	MO25-1_04496	MO26-2_01135	MO28-1_02952	MO34-1_04102	MO35-1_03280	MO4-2_03885	MO41-1_02384	MO47-2_01198	MO53-2_02813
rclA		putative pyridine nucleotide-disulfide oxidoreductase RclA	49	49	1	203	24199				1373	1373	1373	1A42_06592	2011_02154	5A14_00721	A0641M_04467	A0643DD_01412	AE608H_01382	AK11_05603	AK58_01333	AK75_03480	AK83_04944	BL225C_01974	BO21CC_04548	C0431A_01274	C0438LL_05085	CCMM-B554_00802	GR4_05786	H1_02336	KH35C_01792	KH46_00521	M162_01992	M270_06039	MA10-1_04012	MA13-2_03093	MO1-1_00832	MO15-1_04192	MO19_04087	MO20-2_01471	MO25-1_04486	MO26-2_01144	MO28-1_02943	MO34-1_04111	MO35-1_03271	MO4-2_03876	MO41-1_02393	MO47-2_01207	MO53-2_04331
fucU_2		L-fucose mutarotase	49	49	1	203	24194				455	455	455	1A42_06596	2011_02151	5A14_00725	A0641M_06367	A0643DD_01408	AE608H_01379	AK11_02335	AK58_01337	AK75_03737	AK83_04948	BL225C_01978	BO21CC_04545	C0431A_00087	C0438LL_05088	CCMM-B554_00799	GR4_05790	H1_05678	KH35C_01789	KH46_00518	M162_01995	M270_06042	MA10-1_04009	MA13-2_03097	MO1-1_00829	MO15-1_04195	MO19_04091	MO20-2_01468	MO25-1_04483	MO26-2_01148	MO28-1_02940	MO34-1_04114	MO35-1_03268	MO4-2_03873	MO41-1_02397	MO47-2_01210	MO53-2_04328
group_10878		hypothetical protein	49	49	1	203	25099				755	755	755	1A42_06668	2011_02651	5A14_03133	A0641M_05461	A0643DD_04146	AE608H_05378	AK11_04543	AK58_00832	AK75_06734	AK83_04447	BL225C_02993	BO21CC_05037	C0431A_02132	C0438LL_02825	CCMM-B554_01287	GR4_05297	H1_01479	KH35C_02277	KH46_01019	M162_01493	M270_05505	MA10-1_04791	MA13-2_05176	MO1-1_01320	MO15-1_05533	MO19_00765	MO20-2_05869	MO25-1_05180	MO26-2_02845	MO28-1_00396	MO34-1_05375	MO35-1_00055	MO4-2_00729	MO41-1_04715	MO47-2_00720	MO53-2_00972
group_10882		hypothetical protein	49	49	1	203	25138				476	476	476	1A42_06697	2011_02678	5A14_03160	A0641M_05492	A0643DD_03296	AE608H_05405	AK11_06707	AK58_00805	AK75_06420	AK83_04422	BL225C_02964	BO21CC_05063	C0431A_05141	C0438LL_04425	CCMM-B554_01313	GR4_05271	H1_02306	KH35C_02303	KH46_01046	M162_01464	M270_05476	MA10-1_04765	MA13-2_05150	MO1-1_01346	MO15-1_05559	MO19_00791	MO20-2_05843	MO25-1_05154	MO26-2_02819	MO28-1_00370	MO34-1_05401	MO35-1_00081	MO4-2_00755	MO41-1_04688	MO47-2_00694	MO53-2_00998
group_10884		hypothetical protein	49	49	1	203	25140				629	656	655	1A42_06699	2011_02680	5A14_03162	A0641M_05494	A0643DD_03294	AE608H_05407	AK11_06705	AK58_00803	AK75_06418	AK83_04420	BL225C_02962	BO21CC_05065	C0431A_05139	C0438LL_04427	CCMM-B554_01315	GR4_05269	H1_02308	KH35C_02305	KH46_01048	M162_01462	M270_05474	MA10-1_04763	MA13-2_05148	MO1-1_01348	MO15-1_05561	MO19_00793	MO20-2_05841	MO25-1_05152	MO26-2_02817	MO28-1_00368	MO34-1_05403	MO35-1_00083	MO4-2_00757	MO41-1_04686	MO47-2_00692	MO53-2_01000
group_10887		hypothetical protein	49	49	1	203	18828				1214	1214	1214	1A42_06719	2011_05251	5A14_06994	A0641M_02620	A0643DD_04177	AE608H_04603	AK11_01777	AK58_05378	AK75_05251	AK83_02286	BL225C_05267	BO21CC_02082	C0431A_00905	C0438LL_00103	CCMM-B554_03995	GR4_02350	H1_02797	KH35C_03863	KH46_04667	M162_05047	M270_00359	MA10-1_02579	MA13-2_03608	MO1-1_05892	MO15-1_04737	MO19_02787	MO20-2_05883	MO25-1_05678	MO26-2_02652	MO28-1_03791	MO34-1_03099	MO35-1_03850	MO4-2_04081	MO41-1_03398	MO47-2_06084	MO53-2_03641
ppsC		2-haloacrylate reductase	49	49	1	203	15857				1001	1001	1001	1A42_06800	2011_03861	5A14_06917	A0641M_03738	A0643DD_00189	AE608H_01890	AK11_01482	AK58_03910	AK75_01773	AK83_00666	BL225C_03713	BO21CC_00514	C0431A_07235	C0438LL_01742	CCMM-B554_02462	GR4_00954	H1_05911	KH35C_05318	KH46_03100	M162_03460	M270_02219	MA10-1_04298	MA13-2_05316	MO1-1_04860	MO15-1_00164	MO19_00381	MO20-2_01799	MO25-1_02669	MO26-2_01854	MO28-1_04980	MO34-1_01491	MO35-1_02168	MO4-2_01443	MO41-1_02476	MO47-2_01708	MO53-2_03496
group_10901		hypothetical protein	49	49	1	203	15843				350	386	384	1A42_06808	2011_03853	5A14_06909	A0641M_03747	A0643DD_02135	AE608H_01882	AK11_06526	AK58_03902	AK75_02668	AK83_00658	BL225C_03705	BO21CC_00506	C0431A_07226	C0438LL_05854	CCMM-B554_02454	GR4_00946	H1_05920	KH35C_05326	KH46_03092	M162_03452	M270_02227	MA10-1_04290	MA13-2_05324	MO1-1_04868	MO15-1_00155	MO19_00389	MO20-2_01791	MO25-1_02677	MO26-2_01863	MO28-1_04988	MO34-1_01499	MO35-1_02160	MO4-2_01451	MO41-1_02485	MO47-2_01716	MO53-2_03504
group_10902		hypothetical protein	49	49	1	203	15795				248	248	248	1A42_06822	2011_03839	5A14_05130	A0641M_03761	A0643DD_02151	AE608H_01868	AK11_06512	AK58_03888	AK75_02654	AK83_00644	BL225C_03692	BO21CC_00493	C0431A_07212	C0438LL_05868	CCMM-B554_02440	GR4_00932	H1_05934	KH35C_05340	KH46_03078	M162_03438	M270_02241	MA10-1_04276	MA13-2_05338	MO1-1_04882	MO15-1_00141	MO19_00403	MO20-2_01777	MO25-1_02691	MO26-2_01876	MO28-1_05002	MO34-1_01514	MO35-1_02146	MO4-2_01465	MO41-1_02498	MO47-2_01730	MO53-2_03518
soxD_2		Sarcosine oxidase subunit delta	49	49	1	203	14458				278	278	278	1A42_06858	2011_02973	5A14_04997	A0641M_01190	A0643DD_00208	AE608H_02367	AK11_01119	AK58_01869	AK75_03540	AK83_03463	BL225C_06373	BO21CC_03289	C0431A_03613	C0438LL_00275	CCMM-B554_01599	GR4_00089	H1_03690	KH35C_06214	KH46_02210	M162_02558	M270_03112	MA10-1_05762	MA13-2_06124	MO1-1_05918	MO15-1_00572	MO19_04951	MO20-2_00550	MO25-1_00549	MO26-2_05893	MO28-1_06102	MO34-1_02593	MO35-1_05069	MO4-2_05377	MO41-1_05668	MO47-2_00665	MO53-2_05712
mdh_2		NAD-dependent methanol dehydrogenase	49	49	1	203	18705				1118	1145	1144	1A42_06876	2011_05176	5A14_04410	A0641M_07799	A0643DD_04622	AE608H_06798	AK11_04105	AK58_05304	AK75_06219	AK83_02211	BL225C_05191	BO21CC_02007	C0431A_06160	C0438LL_03991	CCMM-B554_03920	GR4_02274	H1_00416	KH35C_03937	KH46_04592	M162_04972	M270_00434	MA10-1_03921	MA13-2_05503	MO1-1_03495	MO15-1_04813	MO19_05248	MO20-2_04074	MO25-1_04190	MO26-2_04707	MO28-1_04856	MO34-1_03175	MO35-1_04569	MO4-2_04889	MO41-1_04870	MO47-2_04959	MO53-2_04178
tam_2		Trans-aconitate 2-methyltransferase	49	49	1	203	18475				467	728	722	1A42_06916	2011_05068	5A14_00453	A0641M_04161	A0643DD_00099	AE608H_02920	AK11_05653	AK58_05197	AK75_01422	AK83_02105	BL225C_05083	BO21CC_01899	C0431A_00900	C0438LL_03918	CCMM-B554_03813	GR4_02166	H1_05984	KH35C_04042	KH46_04485	M162_04865	M270_00607	MA10-1_04854	MA13-2_03353	MO1-1_03389	MO15-1_05159	MO19_03496	MO20-2_03970	MO25-1_04294	MO26-2_05492	MO28-1_05270	MO34-1_03280	MO35-1_05113	MO4-2_05449	MO41-1_05553	MO47-2_04853	MO53-2_05078
eamB		Cysteine/O-acetylserine efflux protein	49	49	1	203	18474				431	593	589	1A42_06917	2011_05067	5A14_00452	A0641M_04162	A0643DD_00098	AE608H_02921	AK11_05654	AK58_05196	AK75_01423	AK83_02104	BL225C_05082	BO21CC_01898	C0431A_00899	C0438LL_03917	CCMM-B554_03812	GR4_02165	H1_05983	KH35C_04043	KH46_04484	M162_04864	M270_00608	MA10-1_04855	MA13-2_03354	MO1-1_03388	MO15-1_05158	MO19_03495	MO20-2_03969	MO25-1_04295	MO26-2_05491	MO28-1_05271	MO34-1_03281	MO35-1_05114	MO4-2_05448	MO41-1_05552	MO47-2_04852	MO53-2_05079
group_10914		hypothetical protein	49	49	1	203	18471				386	386	386	1A42_06920	2011_05064	5A14_00449	A0641M_04165	A0643DD_00095	AE608H_02924	AK11_05657	AK58_05193	AK75_01426	AK83_02101	BL225C_05079	BO21CC_01895	C0431A_00896	C0438LL_03914	CCMM-B554_03809	GR4_02162	H1_05980	KH35C_04046	KH46_04481	M162_04861	M270_00611	MA10-1_04858	MA13-2_03357	MO1-1_03385	MO15-1_05155	MO19_03492	MO20-2_03966	MO25-1_04298	MO26-2_05488	MO28-1_05274	MO34-1_03284	MO35-1_05117	MO4-2_05445	MO41-1_05549	MO47-2_04849	MO53-2_05082
sigR		ECF RNA polymerase sigma factor SigR	49	49	1	203	18469				554	554	554	1A42_06922	2011_05062	5A14_00447	A0641M_04167	A0643DD_00093	AE608H_02926	AK11_05659	AK58_05191	AK75_01428	AK83_02099	BL225C_05077	BO21CC_01893	C0431A_00894	C0438LL_03912	CCMM-B554_03807	GR4_02160	H1_05978	KH35C_04048	KH46_04479	M162_04859	M270_00613	MA10-1_04860	MA13-2_03359	MO1-1_03383	MO15-1_05153	MO19_03490	MO20-2_03964	MO25-1_04300	MO26-2_05486	MO28-1_05276	MO34-1_03286	MO35-1_05119	MO4-2_05443	MO41-1_05547	MO47-2_04847	MO53-2_05084
group_10917		hypothetical protein	49	49	1	203	18465				1088	1340	1093	1A42_06926	2011_05058	5A14_00443	A0641M_04171	A0643DD_00089	AE608H_02930	AK11_05663	AK58_05187	AK75_01432	AK83_02095	BL225C_05073	BO21CC_01889	C0431A_00890	C0438LL_03908	CCMM-B554_03803	GR4_02156	H1_05974	KH35C_04051	KH46_04475	M162_04855	M270_00617	MA10-1_04864	MA13-2_03363	MO1-1_03380	MO15-1_05150	MO19_03486	MO20-2_03961	MO25-1_04303	MO26-2_05482	MO28-1_05280	MO34-1_03289	MO35-1_05123	MO4-2_05439	MO41-1_05543	MO47-2_04844	MO53-2_05088
group_10918		hypothetical protein	49	49	1	203	18450				260	353	351	1A42_06934	2011_05050	5A14_04216	A0641M_04179	A0643DD_02051	AE608H_02938	AK11_02028	AK58_05179	AK75_02923	AK83_02086	BL225C_05065	BO21CC_01881	C0431A_02180	C0438LL_06551	CCMM-B554_03795	GR4_02147	H1_05405	KH35C_04059	KH46_04467	M162_04845	M270_00626	MA10-1_04872	MA13-2_03371	MO1-1_03372	MO15-1_05142	MO19_03478	MO20-2_03953	MO25-1_04311	MO26-2_05474	MO28-1_05288	MO34-1_03297	MO35-1_05131	MO4-2_05431	MO41-1_05535	MO47-2_02815	MO53-2_05096
group_10919		hypothetical protein	49	49	1	203	18440				422	731	428	1A42_06942	2011_05044	5A14_04210	A0641M_04186	A0643DD_02044	AE608H_02944	AK11_02036	AK58_05173	AK75_05774	AK83_02080	BL225C_05059	BO21CC_01874	C0431A_02174	C0438LL_06558	CCMM-B554_03789	GR4_02141	H1_00744	KH35C_04065	KH46_04461	M162_04839	M270_00632	MA10-1_04878	MA13-2_03377	MO1-1_03366	MO15-1_05136	MO19_03472	MO20-2_03947	MO25-1_04317	MO26-2_05468	MO28-1_05294	MO34-1_03303	MO35-1_05137	MO4-2_05425	MO41-1_05529	MO47-2_02809	MO53-2_05102
group_10920		hypothetical protein	49	49	1	203	18429				758	767	758	1A42_06953	2011_05034	5A14_04199	A0641M_04197	A0643DD_04351	AE608H_02954	AK11_02046	AK58_05163	AK75_05763	AK83_02070	BL225C_05048	BO21CC_01863	C0431A_02162	C0438LL_06569	CCMM-B554_03779	GR4_02131	H1_00734	KH35C_04075	KH46_04450	M162_04829	M270_00643	MA10-1_04888	MA13-2_03388	MO1-1_03356	MO15-1_05126	MO19_03462	MO20-2_03937	MO25-1_04327	MO26-2_05457	MO28-1_05304	MO34-1_03313	MO35-1_05147	MO4-2_05415	MO41-1_05518	MO47-2_02799	MO53-2_05112
group_10921		hypothetical protein	49	49	1	203	14193				647	647	647	1A42_06960	2011_06274	5A14_02594	A0641M_01783	A0643DD_06403	AE608H_02198	AK11_03785	AK58_01709	AK75_03166	AK83_03302	BL225C_06213	BO21CC_03130	C0431A_03126	C0438LL_02673	CCMM-B554_04946	GR4_03355	H1_02932	KH35C_02878	KH46_02047	M162_06098	M270_03273	MA10-1_04494	MA13-2_02821	MO1-1_02847	MO15-1_03570	MO19_02418	MO20-2_01141	MO25-1_04120	MO26-2_03951	MO28-1_02578	MO34-1_03816	MO35-1_03541	MO4-2_03506	MO41-1_03242	MO47-2_04193	MO53-2_04940
ispA		Farnesyl diphosphate synthase	49	49	1	203	14195				605	914	895	1A42_06962	2011_06276	5A14_02596	A0641M_01786	A0643DD_06405	AE608H_02200	AK11_03783	AK58_01711	AK75_03169	AK83_03304	BL225C_06215	BO21CC_03132	C0431A_03128	C0438LL_02675	CCMM-B554_04948	GR4_03357	H1_02934	KH35C_02876	KH46_02049	M162_06100	M270_03271	MA10-1_04496	MA13-2_02823	MO1-1_02849	MO15-1_03568	MO19_02416	MO20-2_01139	MO25-1_04118	MO26-2_03949	MO28-1_02580	MO34-1_03818	MO35-1_03543	MO4-2_03508	MO41-1_03240	MO47-2_04191	MO53-2_04942
scpA		Segregation and condensation protein A	49	49	1	203	16794				818	839	837	1A42_06980	2011_04457	5A14_00161	A0641M_04891	A0643DD_00560	AE608H_04096	AK11_06564	AK58_04501	AK75_01498	AK83_01342	BL225C_04308	BO21CC_01114	C0431A_00492	C0438LL_00909	CCMM-B554_03139	GR4_01552	H1_03312	KH35C_04735	KH46_03695	M162_04130	M270_01500	MA10-1_03011	MA13-2_04738	MO1-1_05452	MO15-1_05291	MO19_03092	MO20-2_05548	MO25-1_05373	MO26-2_05114	MO28-1_05091	MO34-1_04280	MO35-1_04770	MO4-2_05175	MO41-1_05276	MO47-2_03718	MO53-2_02110
group_10927		hypothetical protein	49	49	1	203	17430				380	392	380	1A42_06991	2011_04688	5A14_03680	A0641M_04382	A0643DD_07163	AE608H_03418	AK11_00642	AK58_04746	AK75_02317	AK83_01663	BL225C_04641	BO21CC_01380	C0431A_01617	C0438LL_05124	CCMM-B554_03430	GR4_01787	H1_03533	KH35C_04501	KH46_03927	M162_04358	M270_01065	MA10-1_03528	MA13-2_01966	MO1-1_04964	MO15-1_02794	MO19_04365	MO20-2_03589	MO25-1_04739	MO26-2_01565	MO28-1_00711	MO34-1_02404	MO35-1_01496	MO4-2_03729	MO41-1_02205	MO47-2_02412	MO53-2_04455
group_10941		hypothetical protein	49	49	1	203	13909				566	641	633	1A42_07119	2011_06063	5A14_05524	A0641M_07155	A0643DD_03398	AE608H_04410	AK11_01354	AK58_06217	AK75_04155	AK83_03157	BL225C_06067	BO21CC_02981	C0431A_02533	C0438LL_05280	CCMM-B554_04800	GR4_03207	H1_04590	KH35C_03037	KH46_01900	M162_05949	M270_03419	MA10-1_02213	MA13-2_05296	MO1-1_02697	MO15-1_03245	MO19_03613	MO20-2_01292	MO25-1_03661	MO26-2_02290	MO28-1_02433	MO34-1_05899	MO35-1_04318	MO4-2_03360	MO41-1_03524	MO47-2_04991	MO53-2_01709
group_10942	melD_3	Melibiose/raffinose/stachyose import permease protein MelD	49	49	1	203	13902				926	938	937	1A42_07124	2011_06059	5A14_05528	A0641M_07151	A0643DD_03403	AE608H_04414	AK11_01358	AK58_06212	AK75_04150	AK83_03153	BL225C_06063	BO21CC_02977	C0431A_02528	C0438LL_05275	CCMM-B554_04796	GR4_03203	H1_04585	KH35C_03041	KH46_01896	M162_05945	M270_03423	MA10-1_02217	MA13-2_05292	MO1-1_02693	MO15-1_03241	MO19_03609	MO20-2_01296	MO25-1_03657	MO26-2_02294	MO28-1_02429	MO34-1_05895	MO35-1_04314	MO4-2_03356	MO41-1_03528	MO47-2_04987	MO53-2_01705
group_10943		hypothetical protein	49	49	1	203	13896				242	242	242	1A42_07128	2011_06055	5A14_05532	A0641M_07146	A0643DD_03407	AE608H_04418	AK11_00023	AK58_06208	AK75_04146	AK83_03149	BL225C_06059	BO21CC_02973	C0431A_02524	C0438LL_05271	CCMM-B554_04792	GR4_03199	H1_04581	KH35C_03045	KH46_01892	M162_05941	M270_03427	MA10-1_02221	MA13-2_05288	MO1-1_02689	MO15-1_03237	MO19_03605	MO20-2_01300	MO25-1_03653	MO26-2_02298	MO28-1_02425	MO34-1_05891	MO35-1_04310	MO4-2_03352	MO41-1_03532	MO47-2_04983	MO53-2_01701
group_10950		L-lactate transporter	49	49	1	203	16049				1238	1298	1239	1A42_07158	2011_04009	5A14_02385	A0641M_04828	A0643DD_06098	AE608H_04246	AK11_03597	AK58_04056	AK75_06095	AK83_00891	BL225C_03861	BO21CC_00664	C0431A_01163	C0438LL_01079	CCMM-B554_02609	GR4_01101	H1_06008	KH35C_05172	KH46_03245	M162_03685	M270_01996	MA10-1_03698	MA13-2_04540	MO1-1_02212	MO15-1_00310	MO19_00237	MO20-2_01945	MO25-1_01954	MO26-2_04429	MO28-1_03983	MO34-1_03550	MO35-1_02312	MO4-2_01298	MO41-1_01205	MO47-2_01566	MO53-2_04018
group_10951		hypothetical protein	49	49	1	203	16069				257	269	265	1A42_07173	2011_04023	5A14_02398	A0641M_04816	A0643DD_07153	AE608H_04233	AK11_03547	AK58_04069	AK75_02549	AK83_00906	BL225C_03875	BO21CC_00678	C0431A_01177	C0438LL_01091	CCMM-B554_02623	GR4_01115	H1_05994	KH35C_05160	KH46_03259	M162_03698	M270_01982	MA10-1_03712	MA13-2_04554	MO1-1_02226	MO15-1_00324	MO19_00223	MO20-2_01959	MO25-1_01940	MO26-2_04443	MO28-1_03997	MO34-1_03560	MO35-1_02326	MO4-2_01284	MO41-1_01219	MO47-2_01551	MO53-2_04032
yedK		SOS response-associated protein YedK	49	49	1	203	16072				830	866	830	1A42_07176	2011_04026	5A14_02401	A0641M_04813	A0643DD_07150	AE608H_04230	AK11_03544	AK58_04072	AK75_02546	AK83_00909	BL225C_03878	BO21CC_00681	C0431A_01180	C0438LL_01094	CCMM-B554_02626	GR4_01118	H1_05991	KH35C_05157	KH46_03262	M162_03701	M270_01979	MA10-1_03715	MA13-2_04557	MO1-1_02229	MO15-1_00327	MO19_00220	MO20-2_01962	MO25-1_01937	MO26-2_04446	MO28-1_04000	MO34-1_03563	MO35-1_02329	MO4-2_01281	MO41-1_01222	MO47-2_01548	MO53-2_04035
proC_1		Pyrroline-5-carboxylate reductase	49	49	1	203	21176				773	779	776	1A42_01904	2011_01343	5A14_08249	A0641M_04701	A0643DD_07073	AE608H_05613	AK11_06739	AK58_00595	AK75_02719	AK83_04215	BL225C_02762	BO21CC_03731	C0431A_00697	C0438LL_02196	CCMM-B554_00006	GR4_05064	H1_02661	KH35C_02508	KH46_01253	M162_01244	M270_06843	MA10-1_00188	MA13-2_03945	MO1-1_04663	MO15-1_03379	MO19_00993	MO20-2_03467	MO25-1_01143	MO26-2_04015	MO28-1_00169	MO34-1_02225	MO35-1_00282	MO4-2_00956	MO41-1_02997	MO47-2_04491	MO53-2_00499
nicS_2		HTH-type transcriptional repressor NicS	49	49	1	203	21139				662	692	665	1A42_02785	2011_01374	5A14_08279	A0641M_04665	A0643DD_06756	AE608H_05643	AK11_01876	AK58_00565	AK75_05962	AK83_04185	BL225C_02732	BO21CC_03761	C0431A_06468	C0438LL_06188	CCMM-B554_00036	GR4_05034	H1_02693	KH35C_02538	KH46_01283	M162_01214	M270_06813	MA10-1_00217	MA13-2_03915	MO1-1_04693	MO15-1_03349	MO19_03187	MO20-2_03497	MO25-1_01113	MO26-2_02014	MO28-1_00139	MO34-1_02195	MO35-1_00312	MO4-2_00986	MO41-1_02800	MO47-2_04521	MO53-2_00469
ssuC_2		Putative aliphatic sulfonates transport permease protein SsuC	49	49	1	203	20907				731	761	736	1A42_03782	2011_01523	5A14_04861	A0641M_05992	A0643DD_02256	AE608H_00594	AK11_02835	AK58_00424	AK75_04605	AK83_04033	BL225C_02582	BO21CC_03913	C0431A_06206	C0438LL_01724	CCMM-B554_00190	GR4_06431	H1_06727	KH35C_02691	KH46_01433	M162_01078	M270_06672	MA10-1_00367	MA13-2_03762	MO1-1_01699	MO15-1_02513	MO19_01020	MO20-2_02205	MO25-1_03545	MO26-2_02167	MO28-1_01687	MO34-1_01103	MO35-1_01694	MO4-2_02382	MO41-1_02647	MO47-2_03472	MO53-2_00319
group_11055		hypothetical protein	49	49	1	203	20162				1586	1721	1708	1A42_00923	2011_01825	5A14_04574	A0641M_01090	A0643DD_02624	AE608H_00314	AK11_06315	AK58_00132	AK75_00085	AK83_05310	BL225C_02293	BO21CC_04211	C0431A_07123	C0438LL_04762	CCMM-B554_00490	GR4_06145	H1_03938	KH35C_01506	KH46_00184	M162_02343	M270_06387	MA10-1_00658	MA13-2_00819	MO1-1_01401	MO15-1_02358	MO19_01310	MO20-2_02504	MO25-1_03906	MO26-2_00264	MO28-1_01985	MO34-1_00805	MO35-1_01992	MO4-2_02680	MO41-1_00263	MO47-2_05694	MO53-2_00029
pglF		UDP-N-acetyl-alpha-D-glucosamine C6 dehydratase	49	49	1	203	24097				2099	2201	2121	1A42_00069	2011_02084	5A14_08435	A0641M_05685	A0643DD_00015	AE608H_07055	AK11_02434	AK58_01401	AK75_02142	AK83_05013	BL225C_02043	BO21CC_04480	C0431A_00021	C0438LL_02307	CCMM-B554_00734	GR4_05855	H1_06860	KH35C_01724	KH46_00454	M162_02060	M270_06107	MA10-1_03942	MA13-2_05621	MO1-1_00764	MO15-1_04260	MO19_04156	MO20-2_01403	MO25-1_04418	MO26-2_05285	MO28-1_02874	MO34-1_04179	MO35-1_03202	MO4-2_03807	MO41-1_05460	MO47-2_01275	MO53-2_04263
purR_2		HTH-type transcriptional repressor PurR	49	49	1	203	24145				644	1070	1059	1A42_02000	2011_02121	5A14_00755	A0641M_06402	A0643DD_05629	AE608H_02099	AK11_01050	AK58_01366	AK75_00050	AK83_04978	BL225C_02008	BO21CC_04515	C0431A_00051	C0438LL_05568	CCMM-B554_00769	GR4_05820	H1_04405	KH35C_01759	KH46_00489	M162_02025	M270_06072	MA10-1_03977	MA13-2_05656	MO1-1_00799	MO15-1_04225	MO19_04121	MO20-2_01438	MO25-1_04453	MO26-2_05320	MO28-1_02909	MO34-1_04144	MO35-1_03237	MO4-2_03842	MO41-1_05495	MO47-2_01240	MO53-2_04298
deoR_2		Deoxyribose operon repressor	49	49	1	203	24187				791	794	791	1A42_06600	2011_02148	5A14_00728	A0641M_06371	A0643DD_01405	AE608H_01376	AK11_02332	AK58_01340	AK75_03740	AK83_04951	BL225C_01981	BO21CC_04542	C0431A_00082	C0438LL_05091	CCMM-B554_00796	GR4_05793	H1_05681	KH35C_01786	KH46_00515	M162_01998	M270_06045	MA10-1_04006	MA13-2_03100	MO1-1_00826	MO15-1_04198	MO19_04094	MO20-2_01465	MO25-1_04480	MO26-2_01151	MO28-1_02937	MO34-1_04117	MO35-1_03265	MO4-2_03870	MO41-1_02400	MO47-2_01213	MO53-2_04325
oppA		Periplasmic oligopeptide-binding protein	49	49	1	203	24279				413	1598	1573	1A42_01648	2011_02203	5A14_02178	A0641M_07424	A0643DD_04654	AE608H_02776	AK11_02679	AK58_01283	AK75_05838	AK83_04894	BL225C_01923	BO21CC_04599	C0431A_04207	C0438LL_06102	CCMM-B554_00853	GR4_05736	H1_04468	KH35C_01843	KH46_00571	M162_01940	M270_05986	MA10-1_02926	MA13-2_03043	MO1-1_00883	MO15-1_05062	MO19_02073	MO20-2_01522	MO25-1_04636	MO26-2_01094	MO28-1_02993	MO34-1_00401	MO35-1_03321	MO4-2_03926	MO41-1_02343	MO47-2_01156	MO53-2_02854
basR		Transcriptional regulatory protein BasR	49	49	1	203	24297				449	671	661	1A42_01664	2011_02218	5A14_02163	A0641M_07441	A0643DD_04638	AE608H_02761	AK11_04861	AK58_01268	AK75_06809	AK83_04880	BL225C_01909	BO21CC_04613	C0431A_04223	C0438LL_06087	CCMM-B554_00867	GR4_05721	H1_04482	KH35C_01857	KH46_00586	M162_01925	M270_05971	MA10-1_02911	MA13-2_03029	MO1-1_00897	MO15-1_05076	MO19_02058	MO20-2_01536	MO25-1_04622	MO26-2_01080	MO28-1_03007	MO34-1_00387	MO35-1_03335	MO4-2_03940	MO41-1_02329	MO47-2_01142	MO53-2_02868
group_11100		hypothetical protein	49	49	1	203	25118				1310	1412	1407	1A42_06680	2011_02663	5A14_03145	A0641M_05475	A0643DD_04158	AE608H_05390	AK11_05187	AK58_00820	AK75_05967	AK83_04436	BL225C_02979	BO21CC_05048	C0431A_02116	C0438LL_02812	CCMM-B554_01298	GR4_05286	H1_03236	KH35C_02288	KH46_01031	M162_01479	M270_05491	MA10-1_04780	MA13-2_05165	MO1-1_01331	MO15-1_05544	MO19_00776	MO20-2_05858	MO25-1_05169	MO26-2_02834	MO28-1_00385	MO34-1_05386	MO35-1_00066	MO4-2_00740	MO41-1_04704	MO47-2_00709	MO53-2_00983
glxR_1		2-hydroxy-3-oxopropionate reductase	49	49	1	203	25173				884	1709	950	1A42_03492	2011_02702	5A14_01488	A0641M_04560	A0643DD_00366	AE608H_05428	AK11_06683	AK58_00781	AK75_02184	AK83_04398	BL225C_02940	BO21CC_05089	C0431A_02899	C0438LL_05370	CCMM-B554_01339	GR4_05248	H1_02609	KH35C_02329	KH46_01070	M162_01439	M270_05452	MA10-1_00009	MA13-2_05127	MO1-1_05614	MO15-1_04870	MO19_00814	MO20-2_03289	MO25-1_01328	MO26-2_02796	MO28-1_00347	MO34-1_06054	MO35-1_00104	MO4-2_00778	MO41-1_04665	MO47-2_05386	MO53-2_00675
group_11105	ccpA_5	Catabolite control protein A	49	49	1	203	21213				794	959	941	1A42_05387	2011_02859	5A14_08220	A0641M_02013	A0643DD_06512	AE608H_05584	AK11_05720	AK58_00624	AK75_00824	AK83_04244	BL225C_02791	BO21CC_03702	C0431A_00667	C0438LL_04000	CCMM-B554_01488	GR4_05093	H1_05897	KH35C_02479	KH46_01224	M162_01273	M270_06875	MA10-1_00159	MA13-2_03974	MO1-1_04633	MO15-1_03409	MO19_00964	MO20-2_03438	MO25-1_01172	MO26-2_04044	MO28-1_00198	MO34-1_02254	MO35-1_00253	MO4-2_00927	MO41-1_03026	MO47-2_04461	MO53-2_00528
guaA		GMP synthase [glutamine-hydrolyzing]	49	49	1	203	14818				1289	1562	1539	1A42_01401	2011_03206	5A14_01196	A0641M_00792	A0643DD_07319	AE608H_04031	AK11_06264	AK58_02099	AK75_05577	AK83_03693	BL225C_06605	BO21CC_03528	C0431A_02437	C0438LL_03730	CCMM-B554_01832	GR4_00320	H1_01317	KH35C_05980	KH46_02462	M162_02790	M270_02875	MA10-1_02689	MA13-2_01131	MO1-1_00490	MO15-1_00794	MO19_03788	MO20-2_00328	MO25-1_00327	MO26-2_03245	MO28-1_01336	MO34-1_02817	MO35-1_01239	MO4-2_02030	MO41-1_01490	MO47-2_00443	MO53-2_03090
group_11108		hypothetical protein	49	49	1	203	15405				1265	1418	1405	1A42_01809	2011_03578	5A14_08681	A0641M_03981	A0643DD_03983	AE608H_06854	AK11_04564	AK58_03577	AK75_07038	AK83_00372	BL225C_03431	BO21CC_00231	C0431A_01098	C0438LL_05045	CCMM-B554_02178	GR4_00669	H1_01265	KH35C_05637	KH46_02815	M162_03144	M270_02510	MA10-1_05711	MA13-2_06101	MO1-1_00149	MO15-1_04033	MO19_05997	MO20-2_04793	MO25-1_04923	MO26-2_05840	MO28-1_06079	MO34-1_05489	MO35-1_05967	MO4-2_06216	MO41-1_05961	MO47-2_00106	MO53-2_05678
puuA_1		Gamma-glutamylputrescine synthetase PuuA	49	49	1	203	15438				614	1436	1368	1A42_03971	2011_03604	5A14_05226	A0641M_06183	A0643DD_01297	AE608H_03242	AK11_00851	AK58_03602	AK75_05788	AK83_00397	BL225C_03457	BO21CC_00258	C0431A_05606	C0438LL_06233	CCMM-B554_02204	GR4_00694	H1_00019	KH35C_05611	KH46_02841	M162_03170	M270_02484	MA10-1_04122	MA13-2_05080	MO1-1_00124	MO15-1_04008	MO19_04675	MO20-2_04768	MO25-1_04898	MO26-2_04340	MO28-1_04962	MO34-1_01773	MO35-1_04737	MO4-2_04969	MO41-1_04510	MO47-2_00081	MO53-2_04340
group_11111		hypothetical protein	49	49	1	203	15863				2153	2318	2314	1A42_06794	2011_03867	5A14_06923	A0641M_03732	A0643DD_06613	AE608H_01896	AK11_01488	AK58_03916	AK75_01779	AK83_00672	BL225C_03719	BO21CC_00520	C0431A_07242	C0438LL_01748	CCMM-B554_02468	GR4_00960	H1_05905	KH35C_05312	KH46_03106	M162_03466	M270_02213	MA10-1_04304	MA13-2_05310	MO1-1_04854	MO15-1_00170	MO19_00375	MO20-2_01805	MO25-1_02663	MO26-2_01848	MO28-1_04974	MO34-1_01484	MO35-1_02174	MO4-2_01437	MO41-1_02470	MO47-2_01702	MO53-2_03490
rnd_1		Ribonuclease D	49	49	1	203	16188				1151	1286	1168	1A42_04782	2011_04108	5A14_06340	A0641M_05514	A0643DD_07351	AE608H_00945	AK11_00689	AK58_04152	AK75_04659	AK83_00990	BL225C_03959	BO21CC_00762	C0431A_03015	C0438LL_05735	CCMM-B554_02708	GR4_01200	H1_04516	KH35C_05076	KH46_03345	M162_03781	M270_01899	MA10-1_02438	MA13-2_03256	MO1-1_02309	MO15-1_00408	MO19_00138	MO20-2_02043	MO25-1_01856	MO26-2_01658	MO28-1_03226	MO34-1_03643	MO35-1_04023	MO4-2_01200	MO41-1_01303	MO47-2_01467	MO53-2_02671
group_11118		hypothetical protein	49	49	1	203	17486				467	1418	1398	1A42_01218	2011_04733	5A14_03725	A0641M_01410	A0643DD_00806	AE608H_03373	AK11_04525	AK58_04790	AK75_06209	AK83_01707	BL225C_04685	BO21CC_01424	C0431A_06145	C0438LL_03631	CCMM-B554_03474	GR4_01831	H1_01940	KH35C_04462	KH46_03971	M162_04402	M270_01021	MA10-1_03572	MA13-2_01922	MO1-1_04918	MO15-1_02750	MO19_04321	MO20-2_03545	MO25-1_04783	MO26-2_01521	MO28-1_00755	MO34-1_02357	MO35-1_01540	MO4-2_03685	MO41-1_02161	MO47-2_02459	MO53-2_04499
group_11125		hypothetical protein	49	49	1	203	18719				545	788	773	1A42_06884	2011_05184	5A14_04418	A0641M_07394	A0643DD_04632	AE608H_06790	AK11_04113	AK58_05312	AK75_01281	AK83_02219	BL225C_05199	BO21CC_02015	C0431A_06169	C0438LL_03983	CCMM-B554_03928	GR4_02282	H1_00407	KH35C_03929	KH46_04600	M162_04980	M270_00426	MA10-1_03929	MA13-2_05495	MO1-1_03503	MO15-1_04805	MO19_05256	MO20-2_04082	MO25-1_04182	MO26-2_04699	MO28-1_04864	MO34-1_03167	MO35-1_04561	MO4-2_04881	MO41-1_04862	MO47-2_04967	MO53-2_04170
ydcU		Inner membrane ABC transporter permease protein YdcU	49	49	1	203	18782				863	950	942	1A42_05517	2011_05231	5A14_01678	A0641M_04772	A0643DD_00036	AE608H_04398	AK11_01819	AK58_05358	AK75_03309	AK83_02266	BL225C_05246	BO21CC_02062	C0431A_03179	C0438LL_02535	CCMM-B554_03975	GR4_02330	H1_04663	KH35C_03883	KH46_04647	M162_05027	M270_00379	MA10-1_02599	MA13-2_03588	MO1-1_03549	MO15-1_04759	MO19_02807	MO20-2_05949	MO25-1_05894	MO26-2_02672	MO28-1_03811	MO34-1_03121	MO35-1_03830	MO4-2_04061	MO41-1_03418	MO47-2_05945	MO53-2_03661
group_11134		hypothetical protein	49	49	1	203	13814				1715	1772	1766	1A42_02123	2011_05989	5A14_07150	A0641M_04156	A0643DD_01757	AE608H_05870	AK11_03449	AK58_06144	AK75_02675	AK83_03085	BL225C_05995	BO21CC_02904	C0431A_05195	C0438LL_04298	CCMM-B554_04728	GR4_03135	H1_04776	KH35C_03111	KH46_01827	M162_05876	M270_03491	MA10-1_02285	MA13-2_05223	MO1-1_02613	MO15-1_03161	MO19_03541	MO20-2_01376	MO25-1_03576	MO26-2_02362	MO28-1_02361	MO34-1_05261	MO35-1_04246	MO4-2_03288	MO41-1_03596	MO47-2_05459	MO53-2_01637
group_11294		hypothetical protein	49	49	1	203	20559				2483	2513	2497	1A42_04125	2011_01625	5A14_04764	A0641M_03434	A0643DD_03087	AE608H_00494	AK11_00491	AK58_00321	AK75_01465	AK83_03932	BL225C_02481	BO21CC_04014	C0431A_01816	C0438LL_06494	CCMM-B554_00291	GR4_06330	H1_04838	KH35C_02795	KH46_01535	M162_00977	M270_06570	MA10-1_00468	MA13-2_01009	MO1-1_01598	MO15-1_02614	MO19_01121	MO20-2_02306	MO25-1_03444	MO26-2_00073	MO28-1_01788	MO34-1_01002	MO35-1_01795	MO4-2_02483	MO41-1_00073	MO47-2_03371	MO53-2_00218
group_11337		hypothetical protein	49	49	1	203	16198				326	338	328	1A42_04810	2011_04118	5A14_06330	A0641M_00151	A0643DD_00883	AE608H_00935	AK11_01118	AK58_04162	AK75_00616	AK83_01000	BL225C_03969	BO21CC_00772	C0431A_06041	C0438LL_06752	CCMM-B554_02718	GR4_01212	H1_02398	KH35C_05065	KH46_03355	M162_03791	M270_01889	MA10-1_02428	MA13-2_03246	MO1-1_02319	MO15-1_00417	MO19_00128	MO20-2_02052	MO25-1_01847	MO26-2_01668	MO28-1_03216	MO34-1_03653	MO35-1_04033	MO4-2_01190	MO41-1_01313	MO47-2_01457	MO53-2_02681
dapb1		Dipeptidyl aminopeptidase BI	49	49	1	203	15898				2036	2138	2104	1A42_06312	2011_03893	5A14_02271	A0641M_00031	A0643DD_03885	AE608H_04475	AK11_05085	AK58_03941	AK75_01549	AK83_00697	BL225C_03744	BO21CC_00545	C0431A_00765	C0438LL_05195	CCMM-B554_02493	GR4_00986	H1_05955	KH35C_05287	KH46_03131	M162_03491	M270_02188	MA10-1_05482	MA13-2_04426	MO1-1_04829	MO15-1_00196	MO19_00350	MO20-2_01831	MO25-1_02637	MO26-2_01823	MO28-1_03870	MO34-1_05049	MO35-1_02199	MO4-2_01412	MO41-1_02445	MO47-2_01677	MO53-2_03465
rbsC_10		Ribose import permease protein RbsC	49	49	1	203	24551				851	1001	995	1A42_02619	2011_02387	5A14_02870	A0641M_00396	A0643DD_02482	AE608H_01225	AK11_03304	AK58_01098	AK75_02957	AK83_04709	BL225C_01738	BO21CC_04781	C0431A_02693	C0438LL_01947	CCMM-B554_01034	GR4_05550	H1_01749	KH35C_02025	KH46_00756	M162_01752	M270_05798	MA10-1_01249	MA13-2_02338	MO1-1_01065	MO15-1_01629	MO19_01890	MO20-2_01702	MO25-1_02053	MO26-2_03838	MO28-1_02810	MO34-1_00219	MO35-1_02849	MO4-2_02892	MO41-1_04448	MO47-2_00975	MO53-2_00720
glnL		Sensory histidine kinase/phosphatase NtrB	49	49	1	203	16656				1115	1151	1145	1A42_00736	2011_04387	5A14_08140	A0641M_03311	A0643DD_05810	AE608H_01697	AK11_03336	AK58_04433	AK75_04556	AK83_01273	BL225C_04238	BO21CC_01042	C0431A_06311	C0438LL_00798	CCMM-B554_03069	GR4_01482	H1_00823	KH35C_04805	KH46_03625	M162_04060	M270_01569	MA10-1_04622	MA13-2_04806	MO1-1_02582	MO15-1_04627	MO19_03024	MO20-2_05676	MO25-1_00631	MO26-2_05449	MO28-1_05913	MO34-1_04349	MO35-1_05556	MO4-2_05838	MO41-1_05444	MO47-2_05856	MO53-2_05353
rbsB_2		Ribose import binding protein RbsB	49	49	1	203	25230				818	953	947	1A42_00161	2011_02742	5A14_01446	A0641M_04512	A0643DD_04456	AE608H_05471	AK11_01689	AK58_00738	AK75_06342	AK83_04356	BL225C_02899	BO21CC_05130	C0431A_02944	C0438LL_05413	CCMM-B554_01380	GR4_05207	H1_03280	KH35C_02370	KH46_01112	M162_01397	M270_05409	MA10-1_00050	MA13-2_05085	MO1-1_05573	MO15-1_04911	MO19_00856	MO20-2_03330	MO25-1_01287	MO26-2_02755	MO28-1_00306	MO34-1_05089	MO35-1_00145	MO4-2_00819	MO41-1_04624	MO47-2_05344	MO53-2_00634
bluB		5,6-dimethylbenzimidazole synthase	49	49	1	203	17593				587	686	681	1A42_06360	2011_04797	5A14_03930	A0641M_07228	A0643DD_00751	AE608H_03776	AK11_05079	AK58_04858	AK75_04714	AK83_01773	BL225C_04750	BO21CC_01488	C0431A_06262	C0438LL_04995	CCMM-B554_03540	GR4_01898	H1_01399	KH35C_04398	KH46_04041	M162_04469	M270_00953	MA10-1_04093	MA13-2_01857	MO1-1_04399	MO15-1_02982	MO19_04558	MO20-2_05200	MO25-1_03108	MO26-2_01457	MO28-1_00821	MO34-1_04061	MO35-1_01605	MO4-2_03620	MO41-1_02097	MO47-2_02522	MO53-2_05185
group_11690		hypothetical protein	49	49	1	203	15406				782	1043	1033	1A42_01808	2011_03579	5A14_08680	A0641M_03980	A0643DD_03982	AE608H_06853	AK11_04565	AK58_03578	AK75_07037	AK83_00373	BL225C_03432	BO21CC_00232	C0431A_01097	C0438LL_05046	CCMM-B554_02179	GR4_00670	H1_01266	KH35C_05636	KH46_02816	M162_03145	M270_02509	MA10-1_05710	MA13-2_06100	MO1-1_00148	MO15-1_04032	MO19_05998	MO20-2_04792	MO25-1_04922	MO26-2_05839	MO28-1_06078	MO34-1_05488	MO35-1_05966	MO4-2_06217	MO41-1_05962	MO47-2_00105	MO53-2_05679
trmJ		tRNA (cytidine/uridine/adenosine-2'-O-)-methyltransferase TrmJ	49	49	1	203	17525				530	845	824	1A42_01232	2011_04747	5A14_08714	A0641M_05531	A0643DD_03602	AE608H_03485	AK11_03122	AK58_04804	AK75_04742	AK83_01721	BL225C_04699	BO21CC_01438	C0431A_04278	C0438LL_02346	CCMM-B554_03488	GR4_01845	H1_01926	KH35C_04447	KH46_03988	M162_04416	M270_01007	MA10-1_03586	MA13-2_01908	MO1-1_04904	MO15-1_02736	MO19_04307	MO20-2_03531	MO25-1_04797	MO26-2_01507	MO28-1_00769	MO34-1_02343	MO35-1_01554	MO4-2_03671	MO41-1_02147	MO47-2_02473	MO53-2_04513
hsrA_1		putative transport protein HsrA	49	49	1	203	15550				1403	1706	1418	1A42_00857	2011_03664	5A14_07467	A0641M_06563	A0643DD_04412	AE608H_06149	AK11_03844	AK58_03714	AK75_05408	AK83_00466	BL225C_03517	BO21CC_00318	C0431A_05670	C0438LL_03511	CCMM-B554_02264	GR4_00754	H1_00317	KH35C_05515	KH46_02901	M162_03261	M270_02417	MA10-1_04182	MA13-2_05019	MO1-1_00033	MO15-1_03938	MO19_04615	MO20-2_04698	MO25-1_04828	MO26-2_04280	MO28-1_04902	MO34-1_01689	MO35-1_04677	MO4-2_05029	MO41-1_04570	MO47-2_01906	MO53-2_04400
yjfF		Inner membrane ABC transporter permease protein YjfF	49	49	1	203	24527				851	971	965	1A42_02598	2011_02366	5A14_02849	A0641M_00418	A0643DD_06516	AE608H_01204	AK11_04411	AK58_01119	AK75_05438	AK83_04732	BL225C_01759	BO21CC_04761	C0431A_02714	C0438LL_02594	CCMM-B554_01014	GR4_05570	H1_01770	KH35C_02005	KH46_00735	M162_01773	M270_05819	MA10-1_01229	MA13-2_02358	MO1-1_01045	MO15-1_01649	MO19_01910	MO20-2_01682	MO25-1_02032	MO26-2_03818	MO28-1_02831	MO34-1_00239	MO35-1_02870	MO4-2_02913	MO41-1_04468	MO47-2_00995	MO53-2_00700
group_1191		hypothetical protein	49	49	1	203	15401				515	1427	1344	1A42_01813	2011_03574	5A14_08685	A0641M_03985	A0643DD_03987	AE608H_06858	AK11_04560	AK58_03573	AK75_07042	AK83_00368	BL225C_03427	BO21CC_00227	C0431A_01102	C0438LL_05041	CCMM-B554_02174	GR4_00665	H1_01261	KH35C_05641	KH46_02811	M162_03140	M270_02514	MA10-1_05715	MA13-2_06105	MO1-1_00153	MO15-1_04037	MO19_05993	MO20-2_04797	MO25-1_04927	MO26-2_05844	MO28-1_06083	MO34-1_05493	MO35-1_05971	MO4-2_06212	MO41-1_05957	MO47-2_00110	MO53-2_05674
bpt		Aspartate/glutamate leucyltransferase	49	49	1	203	16200				527	785	773	1A42_04312	2011_04120	5A14_08309	A0641M_07387	A0643DD_06350	AE608H_00933	AK11_04370	AK58_04164	AK75_01378	AK83_01002	BL225C_03971	BO21CC_00774	C0431A_02420	C0438LL_06954	CCMM-B554_02720	GR4_01214	H1_02396	KH35C_05063	KH46_03357	M162_03793	M270_01885	MA10-1_02426	MA13-2_03244	MO1-1_02321	MO15-1_00419	MO19_00126	MO20-2_02054	MO25-1_01845	MO26-2_01670	MO28-1_03214	MO34-1_03655	MO35-1_04035	MO4-2_01188	MO41-1_01315	MO47-2_01455	MO53-2_02683
group_11998		hypothetical protein	49	49	1	203	14945				875	905	878	1A42_02284	2011_03297	5A14_05860	A0641M_02789	A0643DD_03737	AE608H_00782	AK11_01995	AK58_02191	AK75_03580	AK83_00037	BL225C_03181	BO21CC_03619	C0431A_05951	C0438LL_03396	CCMM-B554_01923	GR4_00411	H1_01038	KH35C_05887	KH46_02553	M162_02881	M270_02783	MA10-1_02780	MA13-2_01222	MO1-1_00400	MO15-1_00884	MO19_03697	MO20-2_00238	MO25-1_00237	MO26-2_03336	MO28-1_01427	MO34-1_01989	MO35-1_01148	MO4-2_02122	MO41-1_01581	MO47-2_00353	MO53-2_02999
ghrB_1		Glyoxylate/hydroxypyruvate reductase B	49	49	1	203	4886				971	977	973	1A42_06552	2011_00753	5A14_04449	A0641M_07531	A0643DD_05303	AE608H_05929	AK11_05589	AK58_02898	AK75_07107	AK83_05972	BL225C_01143	BO21CC_05636	C0431A_05886	C0438LL_03435	CCMM-B554_05761	GR4_04286	H1_03328	KH35C_00972	KH46_05858	M162_00680	M270_05008	MA10-1_00864	MA13-2_05424	MO1-1_03133	MO15-1_02069	MO19_05827	MO20-2_02780	MO25-1_01497	MO26-2_03755	MO28-1_02197	MO34-1_04690	MO35-1_04902	MO4-2_01700	MO41-1_05150	MO47-2_02246	MO53-2_01483
lsrR_2		Transcriptional regulator LsrR	49	49	1	203	23795				947	1031	949	1A42_01789	2011_01948	5A14_06699	A0641M_08213	A0643DD_04199	AE608H_03331	AK11_03918	AK58_00013	AK75_01337	AK83_05122	BL225C_02177	BO21CC_04343	C0431A_03093	C0438LL_00454	CCMM-B554_00630	GR4_06010	H1_01853	KH35C_01619	KH46_00356	M162_02167	M270_06210	MA10-1_00798	MA13-2_00703	MO1-1_05991	MO15-1_04473	MO19_01449	MO20-2_05431	MO25-1_06017	MO26-2_06110	MO28-1_06175	MO34-1_05873	MO35-1_05538	MO4-2_05740	MO41-1_00378	MO47-2_06101	MO53-2_03712
group_12119		hypothetical protein	49	49	1	203	13916				620	623	620	1A42_07112	2011_06069	5A14_04145	A0641M_07162	A0643DD_03392	AE608H_04404	AK11_03080	AK58_06223	AK75_02616	AK83_03163	BL225C_06073	BO21CC_02987	C0431A_01208	C0438LL_05286	CCMM-B554_04806	GR4_03213	H1_04596	KH35C_03031	KH46_01906	M162_05955	M270_03413	MA10-1_02207	MA13-2_05302	MO1-1_02703	MO15-1_03251	MO19_03619	MO20-2_01286	MO25-1_03667	MO26-2_02284	MO28-1_02439	MO34-1_05905	MO35-1_04324	MO4-2_03366	MO41-1_03518	MO47-2_04997	MO53-2_01715
group_12136		hypothetical protein	49	49	1	203	18792				521	524	521	1A42_05524	2011_05237	5A14_07008	A0641M_03295	A0643DD_01872	AE608H_04617	AK11_01812	AK58_05364	AK75_03316	AK83_02272	BL225C_05253	BO21CC_02068	C0431A_03171	C0438LL_04137	CCMM-B554_03981	GR4_02336	H1_04656	KH35C_03877	KH46_04653	M162_05033	M270_00373	MA10-1_02593	MA13-2_03594	MO1-1_05876	MO15-1_04753	MO19_02801	MO20-2_05899	MO25-1_05662	MO26-2_02666	MO28-1_03805	MO34-1_03115	MO35-1_03836	MO4-2_04067	MO41-1_03412	MO47-2_06068	MO53-2_03655
ftsY		Signal recognition particle receptor FtsY	49	49	1	203	14149				1646	1649	1646	1A42_00125	2011_06246	5A14_02566	A0641M_01866	A0643DD_00539	AE608H_02170	AK11_04205	AK58_01680	AK75_04317	AK83_03274	BL225C_06185	BO21CC_03102	C0431A_07273	C0438LL_06602	CCMM-B554_04917	GR4_03327	H1_02272	KH35C_02908	KH46_02019	M162_06069	M270_03301	MA10-1_05404	MA13-2_02793	MO1-1_02817	MO15-1_03600	MO19_02446	MO20-2_01171	MO25-1_04150	MO26-2_03979	MO28-1_02550	MO34-1_03786	MO35-1_03513	MO4-2_03478	MO41-1_03270	MO47-2_04223	MO53-2_01826
group_12390		hypothetical protein	49	49	1	203	18898				404	410	404	1A42_02628	2011_05278	5A14_03777	A0641M_02190	A0643DD_04320	AE608H_00199	AK11_02591	AK58_05407	AK75_05353	AK83_02375	BL225C_05294	BO21CC_02109	C0431A_00362	C0438LL_01513	CCMM-B554_04022	GR4_02421	H1_05940	KH35C_03840	KH46_04694	M162_05074	M270_00328	MA10-1_02552	MA13-2_03654	MO1-1_03845	MO15-1_04716	MO19_02760	MO20-2_04936	MO25-1_02557	MO26-2_02625	MO28-1_03765	MO34-1_03318	MO35-1_03876	MO4-2_04107	MO41-1_03371	MO47-2_04709	MO53-2_03614
msrB_3		Peptide methionine sulfoxide reductase MsrB	49	49	1	203	15905				407	473	408	1A42_06370	2011_03899	5A14_02277	A0641M_03227	A0643DD_05012	AE608H_04481	AK11_06542	AK58_03947	AK75_05744	AK83_00703	BL225C_03750	BO21CC_00551	C0431A_06774	C0438LL_02179	CCMM-B554_02499	GR4_00992	H1_00968	KH35C_05281	KH46_03137	M162_03497	M270_02182	MA10-1_05488	MA13-2_04432	MO1-1_04823	MO15-1_00203	MO19_00344	MO20-2_01838	MO25-1_02630	MO26-2_01817	MO28-1_03876	MO34-1_05043	MO35-1_02205	MO4-2_01406	MO41-1_02439	MO47-2_01671	MO53-2_03459
rcsC_7		Sensor histidine kinase RcsC	49	49	1	203	14926				509	2285	2065	1A42_02296	2011_03285	5A14_05848	A0641M_03594	A0643DD_03725	AE608H_00794	AK11_01982	AK58_02179	AK75_06634	AK83_00025	BL225C_03169	BO21CC_03607	C0431A_05939	C0438LL_03866	CCMM-B554_01911	GR4_00399	H1_03498	KH35C_05899	KH46_02541	M162_02869	M270_02795	MA10-1_02768	MA13-2_01210	MO1-1_00412	MO15-1_00872	MO19_03709	MO20-2_00250	MO25-1_00249	MO26-2_03324	MO28-1_01415	MO34-1_02001	MO35-1_01160	MO4-2_02110	MO41-1_01569	MO47-2_00365	MO53-2_03011
ligD_5		Multifunctional non-homologous end joining protein LigD	49	49	1	203	23883				299	1913	1829	1A42_03945	2011_01968	5A14_08466	A0641M_02252	A0643DD_06177	AE608H_03625	AK11_04429	AK58_01528	AK75_05984	AK83_05102	BL225C_02156	BO21CC_04363	C0431A_01969	C0438LL_02121	CCMM-B554_00648	GR4_05992	H1_01781	KH35C_01638	KH46_00375	M162_02140	M270_06188	MA10-1_00816	MA13-2_00685	MO1-1_06023	MO15-1_04453	MO19_01467	MO20-2_05411	MO25-1_06176	MO26-2_05866	MO28-1_05462	MO34-1_05852	MO35-1_04998	MO4-2_05245	MO41-1_00396	MO47-2_06122	MO53-2_04847
dctB_2		C4-dicarboxylate transport sensor protein DctB	49	49	1	203	21258				527	1925	1779	1A42_05406	2011_02835	5A14_08196	A0641M_02038	A0643DD_06484	AE608H_05560	AK11_04241	AK58_00648	AK75_05591	AK83_04267	BL225C_02809	BO21CC_03684	C0431A_00644	C0438LL_04024	CCMM-B554_01471	GR4_05117	H1_05869	KH35C_02462	KH46_01200	M162_01306	M270_06898	MA10-1_00141	MA13-2_03998	MO1-1_04616	MO15-1_03426	MO19_00946	MO20-2_03421	MO25-1_01196	MO26-2_04062	MO28-1_00216	MO34-1_02271	MO35-1_00235	MO4-2_00909	MO41-1_03050	MO47-2_04444	MO53-2_00545
pcm_2		Protein-L-isoaspartate O-methyltransferase	49	49	1	203	21054				314	1976	1780	1A42_05053	2011_01428	5A14_05667	A0641M_07075	A0643DD_05435	AE608H_05696	AK11_06104	AK58_00508	AK75_06885	AK83_04129	BL225C_02676	BO21CC_03817	C0431A_06892	C0438LL_00194	CCMM-B554_00094	GR4_06531	H1_04850	KH35C_02594	KH46_01338	M162_01161	M270_06756	MA10-1_00273	MA13-2_03858	MO1-1_01794	MO15-1_04294	MO19_03244	MO20-2_05151	MO25-1_01056	MO26-2_02071	MO28-1_00084	MO34-1_02138	MO35-1_00367	MO4-2_01041	MO41-1_02743	MO47-2_05291	MO53-2_00413
fdhC_1		Fructose dehydrogenase cytochrome subunit	49	49	1	203	8661				413	530	526	1A42_06270	2011_00065	5A14_03187	A0641M_00238	A0643DD_01058	AE608H_01941	AK11_01517	AK58_02301	AK75_01814	AK83_05480	BL225C_00388	BO21CC_06337	C0431A_04581	C0438LL_01606	CCMM-B554_05090	GR4_04957	H1_04160	KH35C_00293	KH46_06519	M162_06344	M270_04428	MA10-1_01655	MA13-2_02519	MO1-1_02066	MO15-1_01882	MO19_01598	MO20-2_00769	MO25-1_02951	MO26-2_00850	MO28-1_01059	MO34-1_01278	MO35-1_03030	MO4-2_00208	MO41-1_01857	MO47-2_03892	MO53-2_01138
mrcA_2		Penicillin-binding protein 1A	49	49	1	203	16476				1004	2519	2345	1A42_00718	2011_04251	5A14_04224	A0641M_04034	A0643DD_07369	AE608H_06272	AK11_05884	AK58_04294	AK75_01353	AK83_01130	BL225C_04102	BO21CC_00905	C0431A_06856	C0438LL_01682	CCMM-B554_02852	GR4_01343	H1_04602	KH35C_04939	KH46_03489	M162_03920	M270_01710	MA10-1_05974	MA13-2_05783	MO1-1_02448	MO15-1_00546	MO19_05389	MO20-2_02181	MO25-1_01718	MO26-2_06072	MO28-1_05766	MO34-1_05278	MO35-1_05367	MO4-2_05726	MO41-1_06129	MO47-2_01312	MO53-2_05942
group_1850		Lectin-like protein BA14k	49	49	1	203	18122				179	467	436	1A42_01354	2011_04938	5A14_01052	A0641M_06577	A0643DD_02827	AE608H_05150	AK11_00885	AK58_05068	AK75_01530	AK83_01975	BL225C_04951	BO21CC_01689	C0431A_03037	C0438LL_02473	CCMM-B554_03681	GR4_02039	H1_01094	KH35C_04260	KH46_04182	M162_04731	M270_00743	MA10-1_03172	MA13-2_03483	MO1-1_04545	MO15-1_03122	MO19_04743	MO20-2_04481	MO25-1_03248	MO26-2_04846	MO28-1_04498	MO34-1_03921	MO35-1_03642	MO4-2_04569	MO41-1_05009	MO47-2_02669	MO53-2_03233
group_1873		hypothetical protein	49	49	1	203	19830				218	221	220	1A42_01517	2011_01896	5A14_08543	A0641M_05266	A0643DD_04915	AE608H_05054	AK11_03963	AK58_00078	AK75_06761	AK83_05251	BL225C_02231	BO21CC_04271	C0431A_04630	C0438LL_05239	CCMM-B554_00589	GR4_06068	H1_05228	KH35C_01567	KH46_00246	M162_02290	M270_06322	MA10-1_00755	MA13-2_00745	MO1-1_05764	MO15-1_02456	MO19_01401	MO20-2_02566	MO25-1_03810	MO26-2_00326	MO28-1_06058	MO34-1_05601	MO35-1_05498	MO4-2_05780	MO41-1_00336	MO47-2_05977	MO53-2_03755
alc		allantoicase	49	49	1	203	24159				794	1046	994	1A42_02012	2011_02132	5A14_00744	A0641M_06388	A0643DD_00222	AE608H_02087	AK11_01063	AK58_01355	AK75_01059	AK83_04967	BL225C_01997	BO21CC_04526	C0431A_00064	C0438LL_06329	CCMM-B554_00780	GR4_05809	H1_04392	KH35C_01770	KH46_00500	M162_02014	M270_06061	MA10-1_03988	MA13-2_03117	MO1-1_00810	MO15-1_04214	MO19_04110	MO20-2_01449	MO25-1_04464	MO26-2_01168	MO28-1_02921	MO34-1_04133	MO35-1_03249	MO4-2_03854	MO41-1_02417	MO47-2_01229	MO53-2_04309
btsR		Transcriptional regulatory protein BtsR	49	69	1.41	203	24461			Hypothetical protein with no hits to refseq/uniprot/clusters/cdd/tigrfams/pfam overlapping another protein with hits	239	1913	891	1A42_03455 1A42_03456 1A42_03457	2011_02323	5A14_07533 5A14_08397 5A14_08398	A0641M_03376	A0643DD_03936	AE608H_01453	AK11_03887 AK11_03886	AK58_01163 AK58_01162	AK75_00540 AK75_00539	AK83_04774	BL225C_01805	BO21CC_04717 BO21CC_04718	C0431A_00712	C0438LL_02372 C0438LL_02371	CCMM-B554_00971 CCMM-B554_00972	GR4_05617 GR4_05616	H1_01466	KH35C_01961	KH46_00690	M162_01818	M270_05866 M270_05865	MA10-1_05372	MA13-2_02926 MA13-2_02925	MO1-1_01002	MO15-1_01692	MO19_01954	MO20-2_01639	MO25-1_04515 MO25-1_04514	MO26-2_00977	MO28-1_06227 MO28-1_06228	MO34-1_00282	MO35-1_05840 MO35-1_05839	MO4-2_02956	MO41-1_06078 MO41-1_06079	MO47-2_01038	MO53-2_05543
fliN		hypothetical protein	49	49	1	203	15369				242	596	573	1A42_03879	2011_03550	5A14_01593	A0641M_05211	A0643DD_03843	AE608H_01148	AK11_01576	AK58_03546	AK75_03810	AK83_00344	BL225C_03403	BO21CC_00203	C0431A_02504	C0438LL_01413	CCMM-B554_02150	GR4_00641	H1_01237	KH35C_05664	KH46_02787	M162_03116	M270_02538	MA10-1_01881	MA13-2_01443	MO1-1_00177	MO15-1_05430	MO19_02300	MO20-2_00018	MO25-1_00018	MO26-2_05197	MO28-1_01657	MO34-1_05517	MO35-1_00917	MO4-2_02352	MO41-1_05360	MO47-2_00134	MO53-2_01862
bhbA		Methylmalonyl-CoA mutase	49	49	1	203	21412				1034	2138	2064	1A42_04490	2011_02765	5A14_01423	A0641M_05164	A0643DD_04482	AE608H_05493	AK11_06511	AK58_00716	AK75_02997	AK83_04333	BL225C_02877	BO21CC_05153	C0431A_02966	C0438LL_05439	CCMM-B554_01403	GR4_05185	H1_03257	KH35C_02393	KH46_01135	M162_01374	M270_05385	MA10-1_00073	MA13-2_04067	MO1-1_05550	MO15-1_04934	MO19_00878	MO20-2_03352	MO25-1_01264	MO26-2_02732	MO28-1_00284	MO34-1_05112	MO35-1_00167	MO4-2_00841	MO41-1_03119	MO47-2_05321	MO53-2_00611
fabG_4		3-oxoacyl-[acyl-carrier-protein] reductase FabG	49	49	1	203	4990				521	788	754	1A42_03900	2011_00766	5A14_04435	A0641M_02415	A0643DD_05171	AE608H_06053	AK11_01110	AK58_02912	AK75_07115	AK83_05986	BL225C_01157	BO21CC_05650	C0431A_03705	C0438LL_05597	CCMM-B554_05775	GR4_04269	H1_02103	KH35C_00986	KH46_05844	M162_00666	M270_05024	MA10-1_00879	MA13-2_05412	MO1-1_03119	MO15-1_02083	MO19_05841	MO20-2_02794	MO25-1_01511	MO26-2_03767	MO28-1_02183	MO34-1_04704	MO35-1_04914	MO4-2_01714	MO41-1_05138	MO47-2_02110	MO53-2_01497
sfrA		NADPH-Fe(3+) oxidoreductase subunit alpha	49	49	1	203	5072				2306	2666	2556	1A42_04561	2011_00850	5A14_03406	A0641M_02505	A0643DD_06315	AE608H_04907	AK11_03401	AK58_02999	AK75_06992	AK83_06069	BL225C_01240	BO21CC_05711	C0431A_01478	C0438LL_04611	CCMM-B554_05862	GR4_04185	H1_02039	KH35C_01047	KH46_05760	M162_00581	M270_05110	MA10-1_00941	MA13-2_00068	MO1-1_03036	MO15-1_02145	MO19_05035	MO20-2_02856	MO25-1_01574	MO26-2_00415	MO28-1_02121	MO34-1_00704	MO35-1_00518	MO4-2_01776	MO41-1_00527	MO47-2_02049	MO53-2_01559
uacT_2		Uric acid transporter UacT	49	49	1	203	13851				368	1616	1410	1A42_04837	2011_06019	5A14_08648	A0641M_04127	A0643DD_06118	AE608H_04454	AK11_02510	AK58_06172	AK75_04536	AK83_03113	BL225C_06023	BO21CC_02937	C0431A_05163	C0438LL_07095	CCMM-B554_04756	GR4_03163	H1_06174	KH35C_03083	KH46_01855	M162_05905	M270_03463	MA10-1_02257	MA13-2_05252	MO1-1_02651	MO15-1_03199	MO19_03569	MO20-2_01338	MO25-1_03615	MO26-2_02334	MO28-1_02389	MO34-1_05223	MO35-1_04274	MO4-2_03316	MO41-1_03568	MO47-2_05421	MO53-2_01665
kdpC		Potassium-transporting ATPase KdpC subunit	49	49	1	203	9731				209	569	552	1A42_05902	2011_01291	5A14_03616	A0641M_01290	A0643DD_00357	AE608H_06996	AK11_04471	AK58_02403	AK75_02157	AK83_05582	BL225C_00271	BO21CC_06217	C0431A_05024	C0438LL_01152	CCMM-B554_06335	GR4_03712	H1_02883	KH35C_00411	KH46_06617	M162_06232	M270_04316	MA10-1_01546	MA13-2_02409	MO1-1_02169	MO15-1_02000	MO19_01715	MO20-2_00652	MO25-1_03070	MO26-2_00959	MO28-1_01167	MO34-1_01390	MO35-1_02921	MO4-2_00316	MO41-1_01748	MO47-2_04000	MO53-2_01256
group_2247		hypothetical protein	49	49	1	203	19826				650	938	910	1A42_01514	2011_01899	5A14_08540	A0641M_05263	A0643DD_04918	AE608H_05057	AK11_03960	AK58_00075	AK75_06758	AK83_05248	BL225C_02228	BO21CC_04274	C0431A_04627	C0438LL_05236	CCMM-B554_00592	GR4_06065	H1_05231	KH35C_01570	KH46_00249	M162_02287	M270_06319	MA10-1_00758	MA13-2_00742	MO1-1_05767	MO15-1_02459	MO19_01404	MO20-2_02569	MO25-1_03807	MO26-2_00329	MO28-1_06055	MO34-1_05598	MO35-1_05501	MO4-2_05777	MO41-1_00339	MO47-2_05974	MO53-2_03752
group_2248		hypothetical protein	49	49	1	203	20029				680	680	680	1A42_01523	2011_01889	5A14_08547	A0641M_08114	A0643DD_01973	AE608H_05048	AK11_03970	AK58_00084	AK75_06768	AK83_05255	BL225C_02237	BO21CC_04266	C0431A_04636	C0438LL_05246	CCMM-B554_00555	GR4_06075	H1_05221	KH35C_01562	KH46_00240	M162_02294	M270_06328	MA10-1_00748	MA13-2_00750	MO1-1_05758	MO15-1_02449	MO19_01395	MO20-2_02560	MO25-1_03816	MO26-2_00320	MO28-1_06144	MO34-1_05607	MO35-1_05998	MO4-2_06158	MO41-1_00331	MO47-2_05984	MO53-2_03760
phnD2		putative ABC transporter phosphonate/phosphite binding protein PhnD2	49	49	1	203	24259				695	1841	918	1A42_01631	2011_02186	5A14_02195	A0641M_04963	A0643DD_00780	AE608H_02793	AK11_00809	AK58_01300	AK75_06538	AK83_04911	BL225C_01940	BO21CC_04582	C0431A_00637	C0438LL_03371	CCMM-B554_00836	GR4_05753	H1_04540	KH35C_01826	KH46_00554	M162_01957	M270_06003	MA10-1_02943	MA13-2_03060	MO1-1_00866	MO15-1_05045	MO19_02090	MO20-2_01505	MO25-1_04653	MO26-2_01111	MO28-1_02976	MO34-1_00418	MO35-1_03304	MO4-2_03909	MO41-1_02360	MO47-2_01173	MO53-2_02837
group_2255	lsrD_3	Autoinducer 2 import system permease protein LsrD	49	49	1	203	23792				971	1013	1012	1A42_01792	2011_01945	5A14_06702	A0641M_08216	A0643DD_04196	AE608H_03328	AK11_03921	AK58_00016	AK75_01341	AK83_05125	BL225C_02180	BO21CC_04340	C0431A_03089	C0438LL_00457	CCMM-B554_00627	GR4_06014	H1_01850	KH35C_01616	KH46_00353	M162_02170	M270_06213	MA10-1_00795	MA13-2_00706	MO1-1_05994	MO15-1_04476	MO19_01446	MO20-2_05434	MO25-1_06014	MO26-2_06107	MO28-1_06178	MO34-1_05876	MO35-1_05535	MO4-2_05743	MO41-1_00375	MO47-2_06098	MO53-2_03715
malL_2		Oligo-1,6-glucosidase	49	49	1	203	25750				668	1643	1562	1A42_01826	2011_05375	5A14_06673	A0641M_06232	A0643DD_02298	AE608H_05808	AK11_04667	AK58_05503	AK75_00822	AK83_02474	BL225C_05389	BO21CC_02203	C0431A_01498	C0438LL_00589	CCMM-B554_04116	GR4_02515	H1_01617	KH35C_03742	KH46_04788	M162_05169	M270_00227	MA10-1_04396	MA13-2_06257	MO1-1_03938	MO15-1_03796	MO19_06221	MO20-2_04843	MO25-1_02464	MO26-2_04974	MO28-1_06289	MO34-1_03415	MO35-1_06054	MO4-2_06279	MO41-1_05750	MO47-2_04802	MO53-2_02456
xylB_3		Xylulose kinase	49	49	1	203	26066				713	1433	1355	1A42_02881	2011_05542	5A14_01367	A0641M_06304	A0643DD_05855	AE608H_06327	AK11_00206	AK58_05665	AK75_04568	AK83_02639	BL225C_05554	BO21CC_02369	C0431A_00569	C0438LL_05790	CCMM-B554_04259	GR4_02676	H1_04738	KH35C_03571	KH46_04950	M162_05332	M270_00065	MA10-1_03336	MA13-2_05984	MO1-1_04096	MO15-1_03639	MO19_03989	MO20-2_04285	MO25-1_02306	MO26-2_03160	MO28-1_03524	MO34-1_05676	MO35-1_04209	MO4-2_04469	MO41-1_04076	MO47-2_04667	MO53-2_02599
ycbB		hypothetical protein	49	49	1	203	17617				629	1895	1817	1A42_05482	2011_04813	5A14_03914	A0641M_02096	A0643DD_05594	AE608H_03792	AK11_00779	AK58_04874	AK75_00847	AK83_01789	BL225C_04766	BO21CC_01504	C0431A_03559	C0438LL_04475	CCMM-B554_03556	GR4_01914	H1_05128	KH35C_04380	KH46_04057	M162_04485	M270_00937	MA10-1_04077	MA13-2_01840	MO1-1_04417	MO15-1_02998	MO19_04542	MO20-2_05216	MO25-1_03124	MO26-2_01441	MO28-1_00836	MO34-1_04043	MO35-1_01621	MO4-2_03604	MO41-1_02081	MO47-2_02540	MO53-2_05169
group_2384		hypothetical protein	49	49	1	203	17609				1460	1733	1697	1A42_05490	2011_04805	5A14_03922	A0641M_02088	A0643DD_05586	AE608H_03784	AK11_00771	AK58_04866	AK75_00855	AK83_01781	BL225C_04758	BO21CC_01496	C0431A_03567	C0438LL_04483	CCMM-B554_03548	GR4_01906	H1_05120	KH35C_04388	KH46_04049	M162_04477	M270_00945	MA10-1_04085	MA13-2_01848	MO1-1_04409	MO15-1_02990	MO19_04550	MO20-2_05208	MO25-1_03116	MO26-2_01449	MO28-1_00829	MO34-1_04051	MO35-1_01613	MO4-2_03612	MO41-1_02089	MO47-2_02532	MO53-2_05177
group_2453		hypothetical protein	49	49	1	203	25116				266	755	683	1A42_06679	2011_02662	5A14_03144	A0641M_05473	A0643DD_04157	AE608H_05389	AK11_00636	AK58_00821	AK75_06465	AK83_04437	BL225C_02980	BO21CC_05047	C0431A_02118	C0438LL_02813	CCMM-B554_01297	GR4_05287	H1_01468	KH35C_02287	KH46_01030	M162_01480	M270_05492	MA10-1_04781	MA13-2_05166	MO1-1_01330	MO15-1_05543	MO19_00775	MO20-2_05859	MO25-1_05170	MO26-2_02835	MO28-1_00386	MO34-1_05385	MO35-1_00065	MO4-2_00739	MO41-1_04705	MO47-2_00710	MO53-2_00982
group_2482		hypothetical protein	49	49	1	203	16046				1340	2933	2762	1A42_07155	2011_04006	5A14_02382	A0641M_04831	A0643DD_06101	AE608H_04249	AK11_03600	AK58_04053	AK75_06099	AK83_00888	BL225C_03858	BO21CC_00661	C0431A_01160	C0438LL_01076	CCMM-B554_02606	GR4_01098	H1_06011	KH35C_05175	KH46_03242	M162_03682	M270_01999	MA10-1_03695	MA13-2_04537	MO1-1_02209	MO15-1_00307	MO19_00240	MO20-2_01942	MO25-1_01957	MO26-2_04426	MO28-1_03980	MO34-1_03547	MO35-1_02309	MO4-2_01301	MO41-1_01202	MO47-2_01569	MO53-2_04015
group_25294		hypothetical protein	49	49	1	203	25799				1310	1310	1310	1A42_01253	2011_05414	5A14_05500	A0641M_07944	A0643DD_03963	AE608H_06452	AK11_05984	AK58_05541	AK75_03691	AK83_02512	BL225C_05427	BO21CC_02241	C0431A_00579	C0438LL_03956	CCMM-B554_04154	GR4_02553	H1_05496	KH35C_03705	KH46_04825	M162_05208	M270_00189	MA10-1_04315	MA13-2_04607	MO1-1_03975	MO15-1_03759	MO19_05078	MO20-2_04806	MO25-1_02427	MO26-2_05050	MO28-1_03649	MO34-1_03451	MO35-1_05871	MO4-2_05979	MO41-1_05712	MO47-2_04839	MO53-2_02495
group_25295		hypothetical protein	49	49	1	203	24517				212	212	212	1A42_02591	2011_02359	5A14_00341	A0641M_03364	A0643DD_04760	AE608H_00050	AK11_04404	AK58_01126	AK75_05688	AK83_04739	BL225C_01769	BO21CC_04754	C0431A_04105	C0438LL_02587	CCMM-B554_01007	GR4_05577	H1_04453	KH35C_01998	KH46_00726	M162_01780	M270_05828	MA10-1_01222	MA13-2_02365	MO1-1_01038	MO15-1_01656	MO19_01917	MO20-2_01675	MO25-1_02025	MO26-2_03811	MO28-1_02838	MO34-1_00246	MO35-1_02877	MO4-2_02920	MO41-1_04475	MO47-2_01002	MO53-2_00693
cspA_4		Cold shock protein CspA	49	49	1	203	18405				209	209	209	1A42_05585	2011_05016	5A14_05990	A0641M_06752	A0643DD_06838	AE608H_01538	AK11_00037	AK58_05146	AK75_01069	AK83_02052	BL225C_05029	BO21CC_01845	C0431A_01610	C0438LL_02100	CCMM-B554_03760	GR4_02113	H1_06340	KH35C_04093	KH46_04431	M162_04811	M270_00662	MA10-1_03095	MA13-2_03406	MO1-1_03338	MO15-1_05108	MO19_03444	MO20-2_03919	MO25-1_04345	MO26-2_05572	MO28-1_05322	MO34-1_05196	MO35-1_05165	MO4-2_05397	MO41-1_05811	MO47-2_02781	MO53-2_03143
secE		Protein translocase subunit SecE	49	49	1	203	16491				200	200	200	1A42_06453	2011_04267	5A14_02506	A0641M_04044	A0643DD_05446	AE608H_06528	AK11_01527	AK58_04310	AK75_02910	AK83_01146	BL225C_04118	BO21CC_00921	C0431A_04159	C0438LL_06068	CCMM-B554_02947	GR4_01359	H1_00926	KH35C_04923	KH46_03505	M162_03936	M270_01694	MA10-1_05937	MA13-2_05799	MO1-1_02464	MO15-1_06042	MO19_05405	MO20-2_06018	MO25-1_06095	MO26-2_06048	MO28-1_05750	MO34-1_06004	MO35-1_05383	MO4-2_05710	MO41-1_06105	MO47-2_01296	MO53-2_05879
rpsD		30S ribosomal protein S4	49	49	1	203	17522				617	617	617	1A42_01229	2011_04744	5A14_08717	A0641M_05528	A0643DD_03599	AE608H_03482	AK11_03119	AK58_04801	AK75_04740	AK83_01718	BL225C_04696	BO21CC_01435	C0431A_04281	C0438LL_02349	CCMM-B554_03485	GR4_01842	H1_01929	KH35C_04450	KH46_03985	M162_04413	M270_01010	MA10-1_03583	MA13-2_01911	MO1-1_04907	MO15-1_02739	MO19_04310	MO20-2_03534	MO25-1_04794	MO26-2_01510	MO28-1_00766	MO34-1_02346	MO35-1_01551	MO4-2_03674	MO41-1_02150	MO47-2_02470	MO53-2_04510
acpP_1		Acyl carrier protein AcpP	49	49	1	203	16117				236	236	236	1A42_00241	2011_04060	5A14_06775	A0641M_08181	A0643DD_05575	AE608H_01186	AK11_05435	AK58_04106	AK75_07191	AK83_00943	BL225C_03912	BO21CC_00715	C0431A_05469	C0438LL_03499	CCMM-B554_02661	GR4_01153	H1_05369	KH35C_05123	KH46_03298	M162_03735	M270_01945	MA10-1_05619	MA13-2_03303	MO1-1_02263	MO15-1_00362	MO19_00186	MO20-2_01997	MO25-1_01902	MO26-2_01611	MO28-1_03273	MO34-1_03597	MO35-1_03976	MO4-2_01247	MO41-1_01256	MO47-2_01513	MO53-2_05630
sdhB		Succinate dehydrogenase iron-sulfur subunit	49	49	1	203	13911				779	779	779	1A42_07117	2011_06065	5A14_04141	A0641M_07157	A0643DD_03396	AE608H_04408	AK11_03084	AK58_06219	AK75_02612	AK83_03159	BL225C_06069	BO21CC_02983	C0431A_01213	C0438LL_05282	CCMM-B554_04802	GR4_03209	H1_04592	KH35C_03035	KH46_01902	M162_05951	M270_03417	MA10-1_02211	MA13-2_05298	MO1-1_02699	MO15-1_03247	MO19_03615	MO20-2_01290	MO25-1_03663	MO26-2_02288	MO28-1_02435	MO34-1_05901	MO35-1_04320	MO4-2_03362	MO41-1_03522	MO47-2_04993	MO53-2_01711
rpsJ		30S ribosomal protein S10	49	49	1	203	16506				308	308	308	1A42_03032	2011_04281	5A14_04197	A0641M_07189	A0643DD_02105	AE608H_04702	AK11_04988	AK58_04324	AK75_02231	AK83_01160	BL225C_04132	BO21CC_00935	C0431A_04169	C0438LL_02875	CCMM-B554_02962	GR4_01373	H1_00270	KH35C_04910	KH46_03519	M162_03950	M270_01680	MA10-1_05874	MA13-2_05812	MO1-1_02478	MO15-1_05958	MO19_05419	MO20-2_06014	MO25-1_06032	MO26-2_05985	MO28-1_05736	MO34-1_05969	MO35-1_05397	MO4-2_05696	MO41-1_06072	MO47-2_06156	MO53-2_05783
group_25316		hypothetical protein	49	49	1	203	16006				578	578	578	1A42_04044	2011_03979	5A14_02354	A0641M_04863	A0643DD_05745	AE608H_04277	AK11_04120	AK58_04025	AK75_00919	AK83_00861	BL225C_03831	BO21CC_00634	C0431A_06748	C0438LL_01048	CCMM-B554_02579	GR4_01070	H1_03007	KH35C_05201	KH46_03215	M162_03655	M270_02026	MA10-1_03668	MA13-2_04510	MO1-1_04746	MO15-1_00280	MO19_00266	MO20-2_01915	MO25-1_01984	MO26-2_04399	MO28-1_03953	MO34-1_04968	MO35-1_02282	MO4-2_01328	MO41-1_01175	MO47-2_01595	MO53-2_03988
group_25319		hypothetical protein	49	49	1	203	16151				260	260	260	1A42_01472	2011_04086	5A14_06361	A0641M_06698	A0643DD_06633	AE608H_00967	AK11_05011	AK58_04131	AK75_05939	AK83_00969	BL225C_03938	BO21CC_00741	C0431A_02991	C0438LL_04070	CCMM-B554_02687	GR4_01179	H1_05179	KH35C_05098	KH46_03324	M162_03760	M270_01920	MA10-1_02459	MA13-2_03277	MO1-1_02288	MO15-1_00387	MO19_00160	MO20-2_02022	MO25-1_01877	MO26-2_01637	MO28-1_03247	MO34-1_03622	MO35-1_04002	MO4-2_01221	MO41-1_01282	MO47-2_01488	MO53-2_02650
ihfA		Integration host factor subunit alpha	49	49	1	203	16254				338	338	338	1A42_04289	2011_04142	5A14_08331	A0641M_07365	A0643DD_06373	AE608H_00911	AK11_04345	AK58_04186	AK75_01403	AK83_01024	BL225C_03993	BO21CC_00796	C0431A_03215	C0438LL_06932	CCMM-B554_02742	GR4_01236	H1_02374	KH35C_05041	KH46_03379	M162_03815	M270_01863	MA10-1_02404	MA13-2_03222	MO1-1_02343	MO15-1_00441	MO19_00104	MO20-2_02076	MO25-1_01823	MO26-2_01692	MO28-1_03192	MO34-1_03677	MO35-1_04057	MO4-2_01166	MO41-1_01337	MO47-2_01433	MO53-2_02705
rplP		50S ribosomal protein L16	49	49	1	203	16514				413	413	413	1A42_03024	2011_04289	5A14_04189	A0641M_07181	A0643DD_02113	AE608H_04694	AK11_04980	AK58_04332	AK75_02223	AK83_01168	BL225C_04140	BO21CC_00943	C0431A_04177	C0438LL_02883	CCMM-B554_02970	GR4_01381	H1_00262	KH35C_04902	KH46_03527	M162_03958	M270_01672	MA10-1_05882	MA13-2_05820	MO1-1_02486	MO15-1_05966	MO19_05427	MO20-2_06006	MO25-1_06040	MO26-2_05993	MO28-1_05728	MO34-1_05977	MO35-1_05405	MO4-2_05688	MO41-1_06064	MO47-2_06164	MO53-2_05791
group_25322		hypothetical protein	49	49	1	203	15664				221	221	221	1A42_00527	2011_03752	5A14_01888	A0641M_01826	A0643DD_01792	AE608H_03936	AK11_04950	AK58_03800	AK75_01609	AK83_00555	BL225C_03605	BO21CC_00406	C0431A_01730	C0438LL_02364	CCMM-B554_02353	GR4_00844	H1_01457	KH35C_05429	KH46_02991	M162_03348	M270_02331	MA10-1_04928	MA13-2_05692	MO1-1_05256	MO15-1_00054	MO19_00491	MO20-2_04619	MO25-1_02778	MO26-2_01966	MO28-1_05555	MO34-1_01601	MO35-1_02059	MO4-2_01553	MO41-1_02586	MO47-2_01818	MO53-2_05223
group_25323		hypothetical protein	49	49	1	203	25788				167	167	167	1A42_01263	2011_05404	5A14_05510	A0641M_07954	A0643DD_03953	AE608H_06462	AK11_06635	AK58_05531	AK75_03701	AK83_02502	BL225C_05417	BO21CC_02231	C0431A_00588	C0438LL_03946	CCMM-B554_04144	GR4_02543	H1_05486	KH35C_03714	KH46_04815	M162_05198	M270_00199	MA10-1_04325	MA13-2_04597	MO1-1_03966	MO15-1_03768	MO19_05068	MO20-2_04815	MO25-1_02436	MO26-2_05040	MO28-1_03659	MO34-1_03442	MO35-1_05881	MO4-2_05989	MO41-1_05722	MO47-2_04830	MO53-2_02485
eryD_1		Erythritol catabolism regulatory protein EryD	49	49	1	203	18745				959	959	959	1A42_03128	2011_05206	5A14_01703	A0641M_00734	A0643DD_07531	AE608H_04373	AK11_04747	AK58_05333	AK75_06507	AK83_02241	BL225C_05221	BO21CC_02037	C0431A_06663	C0438LL_03066	CCMM-B554_03950	GR4_02304	H1_02755	KH35C_03908	KH46_04622	M162_05002	M270_00404	MA10-1_02624	MA13-2_03563	MO1-1_03524	MO15-1_04784	MO19_02832	MO20-2_05930	MO25-1_04161	MO26-2_02697	MO28-1_03836	MO34-1_03146	MO35-1_03805	MO4-2_04036	MO41-1_03443	MO47-2_05920	MO53-2_03686
group_25337		hypothetical protein	49	49	1	203	16128				1172	1172	1172	1A42_00251	2011_04070	5A14_06785	A0641M_08191	A0643DD_01777	AE608H_01196	AK11_01717	AK58_04116	AK75_07085	AK83_00954	BL225C_03922	BO21CC_00725	C0431A_05480	C0438LL_02742	CCMM-B554_02671	GR4_01163	H1_06153	KH35C_05113	KH46_03308	M162_03745	M270_01935	MA10-1_05609	MA13-2_03293	MO1-1_02273	MO15-1_00372	MO19_00176	MO20-2_02007	MO25-1_01892	MO26-2_01621	MO28-1_03263	MO34-1_03607	MO35-1_03986	MO4-2_01237	MO41-1_01266	MO47-2_01503	MO53-2_05640
group_25338		hypothetical protein	49	49	1	203	15925				170	170	170	1A42_06387	2011_03917	5A14_02294	A0641M_03246	A0643DD_05024	AE608H_04498	AK11_03135	AK58_03965	AK75_01446	AK83_00721	BL225C_03767	BO21CC_00569	C0431A_05408	C0438LL_05964	CCMM-B554_02517	GR4_01010	H1_06746	KH35C_05263	KH46_03155	M162_03514	M270_02164	MA10-1_05505	MA13-2_04450	MO1-1_04805	MO15-1_00221	MO19_00326	MO20-2_01856	MO25-1_02612	MO26-2_01799	MO28-1_03894	MO34-1_05025	MO35-1_02223	MO4-2_01388	MO41-1_02422	MO47-2_01653	MO53-2_03441
group_25339		hypothetical protein	49	49	1	203	15409				416	416	416	1A42_01805	2011_03582	5A14_08677	A0641M_03977	A0643DD_03979	AE608H_06850	AK11_04568	AK58_03581	AK75_07034	AK83_00376	BL225C_03435	BO21CC_00235	C0431A_01094	C0438LL_05049	CCMM-B554_02182	GR4_00673	H1_01269	KH35C_05633	KH46_02819	M162_03148	M270_02506	MA10-1_05707	MA13-2_06097	MO1-1_00145	MO15-1_04029	MO19_06001	MO20-2_04789	MO25-1_04919	MO26-2_05836	MO28-1_06075	MO34-1_05485	MO35-1_05963	MO4-2_06220	MO41-1_05965	MO47-2_00102	MO53-2_05682
group_25342		hypothetical protein	49	49	1	203	14570				539	539	539	1A42_05629	2011_03062	5A14_07184	A0641M_00299	A0643DD_05908	AE608H_02830	AK11_01192	AK58_01953	AK75_03043	AK83_03548	BL225C_06461	BO21CC_03379	C0431A_03293	C0438LL_02764	CCMM-B554_01687	GR4_00174	H1_00641	KH35C_06129	KH46_02296	M162_02645	M270_03023	MA10-1_05339	MA13-2_04873	MO1-1_00628	MO15-1_00656	MO19_03860	MO20-2_00466	MO25-1_00465	MO26-2_04204	MO28-1_04592	MO34-1_02677	MO35-1_04376	MO4-2_04663	MO41-1_04839	MO47-2_00581	MO53-2_03911
cspA_5		Cold shock protein CspA	49	49	1	203	18478				209	209	209	1A42_06914	2011_05070	5A14_00455	A0641M_04159	A0643DD_00101	AE608H_02918	AK11_05651	AK58_05199	AK75_01420	AK83_02107	BL225C_05085	BO21CC_01901	C0431A_00902	C0438LL_03920	CCMM-B554_03815	GR4_02168	H1_05986	KH35C_04040	KH46_04487	M162_04867	M270_00605	MA10-1_04852	MA13-2_03351	MO1-1_03391	MO15-1_05161	MO19_03498	MO20-2_03972	MO25-1_04292	MO26-2_05494	MO28-1_05268	MO34-1_03278	MO35-1_05111	MO4-2_05451	MO41-1_05555	MO47-2_04855	MO53-2_05076
cysK1		O-acetylserine sulfhydrylase	49	49	1	203	14867				968	968	968	1A42_00424	2011_03232	5A14_05795	A0641M_07030	A0643DD_05881	AE608H_00847	AK11_03535	AK58_02126	AK75_03504	AK83_03720	BL225C_06631	BO21CC_03554	C0431A_02343	C0438LL_04083	CCMM-B554_01858	GR4_00346	H1_04795	KH35C_05953	KH46_02488	M162_02817	M270_02848	MA10-1_02715	MA13-2_01157	MO1-1_00464	MO15-1_00820	MO19_03762	MO20-2_00302	MO25-1_00301	MO26-2_03271	MO28-1_01362	MO34-1_02054	MO35-1_01213	MO4-2_02057	MO41-1_01516	MO47-2_00417	MO53-2_03064
group_25350		hypothetical protein	49	49	1	203	17386				578	578	578	1A42_01587	2011_04671	5A14_04155	A0641M_04401	A0643DD_06641	AE608H_07085	AK11_05891	AK58_04712	AK75_06903	AK83_01645	BL225C_04624	BO21CC_01364	C0431A_05436	C0438LL_01291	CCMM-B554_03413	GR4_01769	H1_03517	KH35C_04518	KH46_03910	M162_04340	M270_01082	MA10-1_03511	MA13-2_01983	MO1-1_04981	MO15-1_02811	MO19_04382	MO20-2_03606	MO25-1_04722	MO26-2_01582	MO28-1_00694	MO34-1_02421	MO35-1_01479	MO4-2_03746	MO41-1_02223	MO47-2_02395	MO53-2_04438
ddpC_3		putative D,D-dipeptide transport system permease protein DdpC	49	49	1	203	18765				827	827	827	1A42_05506	2011_05221	5A14_01688	A0641M_03108	A0643DD_00049	AE608H_04388	AK11_00703	AK58_05348	AK75_00660	AK83_02256	BL225C_05236	BO21CC_02052	C0431A_05922	C0438LL_02055	CCMM-B554_03965	GR4_02320	H1_04675	KH35C_03893	KH46_04637	M162_05017	M270_00389	MA10-1_02609	MA13-2_03578	MO1-1_03539	MO15-1_04769	MO19_02817	MO20-2_05959	MO25-1_05884	MO26-2_02682	MO28-1_03821	MO34-1_03131	MO35-1_03820	MO4-2_04051	MO41-1_03428	MO47-2_05935	MO53-2_03671
fabI_2		Enoyl-[acyl-carrier-protein] reductase [NADH] FabI	49	49	1	203	15733				818	818	818	1A42_03296	2011_03803	5A14_06041	A0641M_01928	A0643DD_02869	AE608H_01345	AK11_00348	AK58_03852	AK75_00789	AK83_00606	BL225C_03656	BO21CC_00457	C0431A_04680	C0438LL_06218	CCMM-B554_02404	GR4_00896	H1_06528	KH35C_05378	KH46_03042	M162_03402	M270_02278	MA10-1_04240	MA13-2_05374	MO1-1_05307	MO15-1_00105	MO19_00439	MO20-2_04568	MO25-1_02727	MO26-2_01912	MO28-1_05038	MO34-1_01550	MO35-1_02110	MO4-2_01501	MO41-1_02534	MO47-2_01767	MO53-2_03554
rplW		50S ribosomal protein L23	49	49	1	203	16509				293	293	293	1A42_03029	2011_04284	5A14_04194	A0641M_07186	A0643DD_02108	AE608H_04699	AK11_04985	AK58_04327	AK75_02228	AK83_01163	BL225C_04135	BO21CC_00938	C0431A_04172	C0438LL_02878	CCMM-B554_02965	GR4_01376	H1_00267	KH35C_04907	KH46_03522	M162_03953	M270_01677	MA10-1_05877	MA13-2_05815	MO1-1_02481	MO15-1_05961	MO19_05422	MO20-2_06011	MO25-1_06035	MO26-2_05988	MO28-1_05733	MO34-1_05972	MO35-1_05400	MO4-2_05693	MO41-1_06069	MO47-2_06159	MO53-2_05786
group_25359		hypothetical protein	49	49	1	203	24340				209	209	209	1A42_01695	2011_02247	5A14_02134	A0641M_07472	A0643DD_03288	AE608H_02732	AK11_04892	AK58_01239	AK75_00697	AK83_04850	BL225C_01880	BO21CC_04642	C0431A_04256	C0438LL_02517	CCMM-B554_00896	GR4_05692	H1_02712	KH35C_01886	KH46_00615	M162_01895	M270_05942	MA10-1_02882	MA13-2_03000	MO1-1_00926	MO15-1_01767	MO19_02029	MO20-2_01565	MO25-1_04592	MO26-2_01051	MO28-1_03037	MO34-1_00358	MO35-1_03364	MO4-2_03969	MO41-1_02300	MO47-2_01113	MO53-2_02897
rlpA_1		Endolytic peptidoglycan transglycosylase RlpA	49	49	1	203	14835				374	374	374	1A42_01005	2011_03216	5A14_01186	A0641M_00781	A0643DD_01249	AE608H_04021	AK11_06275	AK58_02109	AK75_02624	AK83_03704	BL225C_06615	BO21CC_03538	C0431A_02449	C0438LL_03739	CCMM-B554_01842	GR4_00330	H1_06217	KH35C_05970	KH46_02472	M162_02800	M270_02865	MA10-1_02699	MA13-2_01141	MO1-1_00480	MO15-1_00804	MO19_03778	MO20-2_00318	MO25-1_00317	MO26-2_03255	MO28-1_01346	MO34-1_02827	MO35-1_01229	MO4-2_02040	MO41-1_01500	MO47-2_00433	MO53-2_03080
group_25365		hypothetical protein	49	49	1	203	14953				419	419	419	1A42_02278	2011_03303	5A14_05866	A0641M_02783	A0643DD_03744	AE608H_00776	AK11_02001	AK58_02197	AK75_03588	AK83_00043	BL225C_03187	BO21CC_03625	C0431A_05958	C0438LL_03403	CCMM-B554_01929	GR4_00417	H1_01032	KH35C_05881	KH46_02559	M162_02887	M270_02777	MA10-1_02786	MA13-2_01228	MO1-1_00394	MO15-1_00890	MO19_03691	MO20-2_00232	MO25-1_00231	MO26-2_03342	MO28-1_01433	MO34-1_01983	MO35-1_01142	MO4-2_02128	MO41-1_01587	MO47-2_00347	MO53-2_02993
slyX		Protein SlyX	49	49	1	203	14627				209	209	209	1A42_01925	2011_03097	5A14_03994	A0641M_05338	A0643DD_02968	AE608H_02865	AK11_05252	AK58_01988	AK75_06845	AK83_03583	BL225C_06496	BO21CC_03414	C0431A_00804	C0438LL_01324	CCMM-B554_01722	GR4_00209	H1_04293	KH35C_06093	KH46_02331	M162_02680	M270_02987	MA10-1_05019	MA13-2_04908	MO1-1_00593	MO15-1_00691	MO19_03895	MO20-2_00431	MO25-1_00430	MO26-2_04169	MO28-1_04627	MO34-1_02712	MO35-1_04411	MO4-2_04698	MO41-1_04804	MO47-2_00546	MO53-2_03876
rpmI		50S ribosomal protein L35	49	49	1	203	14778				203	203	203	1A42_03348	2011_03176	5A14_01226	A0641M_03514	A0643DD_02683	AE608H_01645	AK11_02671	AK58_02068	AK75_00027	AK83_03663	BL225C_06576	BO21CC_03495	C0431A_06792	C0438LL_04203	CCMM-B554_01802	GR4_00290	H1_04901	KH35C_06010	KH46_02433	M162_02760	M270_02907	MA10-1_02660	MA13-2_01102	MO1-1_00518	MO15-1_00766	MO19_03817	MO20-2_00356	MO25-1_00355	MO26-2_03216	MO28-1_01307	MO34-1_02789	MO35-1_01268	MO4-2_02000	MO41-1_01460	MO47-2_00471	MO53-2_03119
clpX		ATP-dependent Clp protease ATP-binding subunit ClpX	49	49	1	203	16340				1277	1277	1277	1A42_03854	2011_04176	5A14_08365	A0641M_02922	A0643DD_07180	AE608H_06037	AK11_00316	AK58_04220	AK75_06721	AK83_01058	BL225C_04026	BO21CC_00829	C0431A_02879	C0438LL_03091	CCMM-B554_02776	GR4_01270	H1_04530	KH35C_05012	KH46_03413	M162_03848	M270_01830	MA10-1_02370	MA13-2_03188	MO1-1_02377	MO15-1_00475	MO19_00070	MO20-2_02110	MO25-1_01789	MO26-2_01726	MO28-1_03158	MO34-1_03727	MO35-1_04091	MO4-2_01132	MO41-1_01371	MO47-2_01383	MO53-2_02739
group_25369		hypothetical protein	49	49	1	203	14668				269	269	269	1A42_01937	2011_03109	5A14_03982	A0641M_05350	A0643DD_02980	AE608H_02877	AK11_05240	AK58_02000	AK75_06833	AK83_03595	BL225C_06508	BO21CC_03426	C0431A_00817	C0438LL_01311	CCMM-B554_01734	GR4_00223	H1_04281	KH35C_06074	KH46_02343	M162_02692	M270_02975	MA10-1_05031	MA13-2_04920	MO1-1_00581	MO15-1_00703	MO19_03907	MO20-2_00419	MO25-1_00418	MO26-2_04157	MO28-1_04639	MO34-1_02724	MO35-1_04423	MO4-2_04710	MO41-1_04792	MO47-2_00534	MO53-2_03864
dksA_2		RNA polymerase-binding transcription factor DksA	49	49	1	203	17551				419	419	419	1A42_01940	2011_04761	5A14_01237	A0641M_07973	A0643DD_01849	AE608H_00042	AK11_00442	AK58_04819	AK75_05316	AK83_01736	BL225C_04713	BO21CC_01452	C0431A_06223	C0438LL_04064	CCMM-B554_03503	GR4_01859	H1_01511	KH35C_04437	KH46_04002	M162_04431	M270_00990	MA10-1_03601	MA13-2_01894	MO1-1_04363	MO15-1_05946	MO19_04293	MO20-2_05910	MO25-1_05795	MO26-2_01493	MO28-1_00783	MO34-1_02330	MO35-1_01568	MO4-2_03657	MO41-1_02133	MO47-2_02486	MO53-2_05845
group_25382		hypothetical protein	49	49	1	203	17587				737	737	737	1A42_06357	2011_04794	5A14_03933	A0641M_07225	A0643DD_00754	AE608H_03773	AK11_05076	AK58_04855	AK75_04717	AK83_01770	BL225C_04747	BO21CC_01485	C0431A_06259	C0438LL_04992	CCMM-B554_03537	GR4_01895	H1_01396	KH35C_04402	KH46_04038	M162_04466	M270_00956	MA10-1_04096	MA13-2_01860	MO1-1_04396	MO15-1_02979	MO19_04561	MO20-2_05197	MO25-1_03105	MO26-2_01460	MO28-1_00818	MO34-1_04065	MO35-1_01602	MO4-2_03623	MO41-1_02100	MO47-2_02519	MO53-2_05188
baeR		Transcriptional regulatory protein BaeR	49	49	1	203	14392				722	722	722	1A42_06331	2011_02927	5A14_04345	A0641M_00684	A0643DD_01719	AE608H_03320	AK11_00333	AK58_01823	AK75_02009	AK83_03416	BL225C_06327	BO21CC_03243	C0431A_03975	C0438LL_02944	CCMM-B554_01553	GR4_00043	H1_01653	KH35C_06264	KH46_02160	M162_02510	M270_03159	MA10-1_05252	MA13-2_06164	MO1-1_05718	MO15-1_05464	MO19_05804	MO20-2_01027	MO25-1_04006	MO26-2_05959	MO28-1_06216	MO34-1_05551	MO35-1_06014	MO4-2_06241	MO41-1_06008	MO47-2_04079	MO53-2_05483
prfC		Peptide chain release factor RF3	49	49	1	203	14873				1583	1583	1583	1A42_00418	2011_03238	5A14_05801	A0641M_07036	A0643DD_05887	AE608H_00841	AK11_03529	AK58_02132	AK75_03510	AK83_03726	BL225C_06637	BO21CC_03560	C0431A_02337	C0438LL_04089	CCMM-B554_01864	GR4_00352	H1_04801	KH35C_05947	KH46_02494	M162_02823	M270_02842	MA10-1_02721	MA13-2_01163	MO1-1_00458	MO15-1_00826	MO19_03756	MO20-2_00296	MO25-1_00295	MO26-2_03277	MO28-1_01368	MO34-1_02048	MO35-1_01207	MO4-2_02063	MO41-1_01522	MO47-2_00411	MO53-2_03058
purC		Phosphoribosylaminoimidazole-succinocarboxamide synthase	49	49	1	203	17482				764	764	764	1A42_01214	2011_04729	5A14_03721	A0641M_01406	A0643DD_00802	AE608H_03377	AK11_04521	AK58_04786	AK75_06204	AK83_01703	BL225C_04681	BO21CC_01420	C0431A_06141	C0438LL_03627	CCMM-B554_03470	GR4_01827	H1_01944	KH35C_04467	KH46_03967	M162_04398	M270_01025	MA10-1_03568	MA13-2_01926	MO1-1_04922	MO15-1_02754	MO19_04325	MO20-2_03549	MO25-1_04779	MO26-2_01525	MO28-1_00751	MO34-1_02361	MO35-1_01536	MO4-2_03689	MO41-1_02165	MO47-2_02454	MO53-2_04495
paaB		1,2-phenylacetyl-CoA epoxidase, subunit B	49	49	1	203	21198				284	284	284	1A42_01883	2011_02870	5A14_08230	A0641M_02001	A0643DD_01116	AE608H_05594	AK11_05381	AK58_00614	AK75_00014	AK83_04234	BL225C_02781	BO21CC_03712	C0431A_00677	C0438LL_03223	CCMM-B554_01498	GR4_05083	H1_02641	KH35C_02489	KH46_01234	M162_01263	M270_06863	MA10-1_00169	MA13-2_03964	MO1-1_04643	MO15-1_03399	MO19_00974	MO20-2_03448	MO25-1_01162	MO26-2_04034	MO28-1_00188	MO34-1_02244	MO35-1_00263	MO4-2_00937	MO41-1_03016	MO47-2_04471	MO53-2_00518
group_25391		hypothetical protein	49	49	1	203	17211				320	320	320	1A42_02298	2011_04572	5A14_04080	A0641M_00481	A0643DD_05243	AE608H_06514	AK11_03201	AK58_04613	AK75_01932	AK83_01546	BL225C_04525	BO21CC_01264	C0431A_05624	C0438LL_00445	CCMM-B554_03254	GR4_01668	H1_05592	KH35C_04614	KH46_03812	M162_04242	M270_01332	MA10-1_02037	MA13-2_02081	MO1-1_05083	MO15-1_02909	MO19_05543	MO20-2_04119	MO25-1_05433	MO26-2_04659	MO28-1_00543	MO34-1_04858	MO35-1_01381	MO4-2_04840	MO41-1_04296	MO47-2_03603	MO53-2_02224
ppa		Inorganic pyrophosphatase	49	49	1	203	13935				533	533	533	1A42_01026	2011_06084	5A14_01822	A0641M_05548	A0643DD_00587	AE608H_06640	AK11_04606	AK58_06238	AK75_04203	AK83_03178	BL225C_06088	BO21CC_03002	C0431A_00946	C0438LL_00531	CCMM-B554_04821	GR4_03229	H1_05802	KH35C_03016	KH46_01921	M162_05971	M270_03398	MA10-1_02192	MA13-2_02697	MO1-1_02718	MO15-1_03266	MO19_03634	MO20-2_01271	MO25-1_03682	MO26-2_02269	MO28-1_02454	MO34-1_05759	MO35-1_04339	MO4-2_03381	MO41-1_03503	MO47-2_05012	MO53-2_01730
group_25398		hypothetical protein	49	49	1	203	18383				443	443	443	1A42_05568	2011_05003	5A14_05977	A0641M_06740	A0643DD_07463	AE608H_01525	AK11_00051	AK58_05133	AK75_03096	AK83_02039	BL225C_05016	BO21CC_01832	C0431A_06320	C0438LL_07045	CCMM-B554_03747	GR4_02100	H1_06328	KH35C_04106	KH46_04418	M162_04797	M270_00678	MA10-1_03108	MA13-2_03419	MO1-1_03325	MO15-1_05326	MO19_03431	MO20-2_04408	MO25-1_03322	MO26-2_05585	MO28-1_04563	MO34-1_05183	MO35-1_03782	MO4-2_04634	MO41-1_05824	MO47-2_02768	MO53-2_03156
group_25399		hypothetical protein	49	49	1	203	15332				188	188	188	1A42_02050	2011_03522	5A14_02992	A0641M_03410	A0643DD_06572	AE608H_01121	AK11_05747	AK58_03519	AK75_05905	AK83_00315	BL225C_03374	BO21CC_00175	C0431A_01367	C0438LL_04391	CCMM-B554_02122	GR4_00612	H1_01352	KH35C_05691	KH46_02758	M162_03089	M270_02565	MA10-1_01853	MA13-2_01415	MO1-1_00204	MO15-1_05403	MO19_02272	MO20-2_00046	MO25-1_00045	MO26-2_05169	MO28-1_01629	MO34-1_01798	MO35-1_00945	MO4-2_02324	MO41-1_05332	MO47-2_00161	MO53-2_01890
group_25400		hypothetical protein	49	49	1	203	16594				269	269	269	1A42_00705	2011_04338	5A14_08090	A0641M_02124	A0643DD_02165	AE608H_00882	AK11_06058	AK58_04382	AK75_06470	AK83_01222	BL225C_04189	BO21CC_00993	C0431A_05402	C0438LL_04142	CCMM-B554_03020	GR4_01431	H1_03620	KH35C_04853	KH46_03576	M162_04010	M270_01618	MA10-1_04671	MA13-2_06233	MO1-1_02535	MO15-1_04676	MO19_05895	MO20-2_05775	MO25-1_00582	MO26-2_05400	MO28-1_06374	MO34-1_04398	MO35-1_06187	MO4-2_06378	MO41-1_05395	MO47-2_05903	MO53-2_05304
lptA		Lipopolysaccharide export system protein LptA	49	49	1	203	14915				560	560	560	1A42_03144	2011_03276	5A14_05839	A0641M_00523	A0643DD_07251	AE608H_00803	AK11_04586	AK58_02170	AK75_06036	AK83_00016	BL225C_03160	BO21CC_03598	C0431A_03533	C0438LL_01863	CCMM-B554_01902	GR4_00390	H1_03014	KH35C_05908	KH46_02532	M162_02860	M270_02804	MA10-1_02759	MA13-2_01201	MO1-1_00421	MO15-1_00863	MO19_03718	MO20-2_00259	MO25-1_00258	MO26-2_03315	MO28-1_01406	MO34-1_02010	MO35-1_01169	MO4-2_02101	MO41-1_01560	MO47-2_00374	MO53-2_03020
sugA_4		Trehalose transport system permease protein SugA	49	49	1	203	18743				923	923	923	1A42_03126	2011_05204	5A14_01705	A0641M_00736	A0643DD_07529	AE608H_04371	AK11_04749	AK58_05331	AK75_06509	AK83_02239	BL225C_05219	BO21CC_02035	C0431A_06661	C0438LL_03068	CCMM-B554_03948	GR4_02302	H1_02757	KH35C_03910	KH46_04620	M162_05000	M270_00406	MA10-1_02626	MA13-2_03561	MO1-1_03522	MO15-1_04786	MO19_02834	MO20-2_05932	MO25-1_04163	MO26-2_02699	MO28-1_03838	MO34-1_03148	MO35-1_03803	MO4-2_04034	MO41-1_03445	MO47-2_05918	MO53-2_03688
rpsG		30S ribosomal protein S7	49	49	1	203	16503				470	470	470	1A42_04438	2011_04278	5A14_02495	A0641M_06469	A0643DD_07094	AE608H_06539	AK11_01853	AK58_04321	AK75_04871	AK83_01157	BL225C_04129	BO21CC_00932	C0431A_04342	C0438LL_02870	CCMM-B554_02959	GR4_01370	H1_06426	KH35C_04913	KH46_03516	M162_03947	M270_01683	MA10-1_05926	MA13-2_05809	MO1-1_02475	MO15-1_06032	MO19_05416	MO20-2_06029	MO25-1_06084	MO26-2_06037	MO28-1_05739	MO34-1_06014	MO35-1_05394	MO4-2_05699	MO41-1_06116	MO47-2_01285	MO53-2_05868
group_25421		Dodecin	49	49	1	203	21083				209	209	209	1A42_03816	2011_01407	5A14_05646	A0641M_07051	A0643DD_07385	AE608H_05675	AK11_06136	AK58_00530	AK75_02280	AK83_04150	BL225C_02698	BO21CC_03795	C0431A_05750	C0438LL_00216	CCMM-B554_00072	GR4_06553	H1_00350	KH35C_02573	KH46_01315	M162_01182	M270_06777	MA10-1_00251	MA13-2_03880	MO1-1_04727	MO15-1_04273	MO19_03222	MO20-2_05172	MO25-1_01078	MO26-2_02049	MO28-1_00105	MO34-1_02160	MO35-1_00346	MO4-2_01020	MO41-1_02765	MO47-2_06233	MO53-2_00435
gtaB_1		UTP--glucose-1-phosphate uridylyltransferase	49	49	1	203	24585				905	905	905	1A42_02665	2011_02417	5A14_05607	A0641M_00363	A0643DD_00263	AE608H_01256	AK11_03274	AK58_01068	AK75_00900	AK83_04679	BL225C_01708	BO21CC_04812	C0431A_02659	C0438LL_01915	CCMM-B554_01065	GR4_05519	H1_01719	KH35C_02056	KH46_00786	M162_01722	M270_05768	MA10-1_01280	MA13-2_02307	MO1-1_01096	MO15-1_01598	MO19_00542	MO20-2_01733	MO25-1_02083	MO26-2_03869	MO28-1_02780	MO34-1_00188	MO35-1_02819	MO4-2_02862	MO41-1_04417	MO47-2_00944	MO53-2_00751
group_25426		hypothetical protein	49	49	1	203	15933				140	140	140	1A42_06393	2011_03923	5A14_02300	A0641M_03252	A0643DD_05018	AE608H_04504	AK11_03142	AK58_03971	AK75_01452	AK83_00727	BL225C_03776	BO21CC_00578	C0431A_06039	C0438LL_05958	CCMM-B554_02526	GR4_01016	H1_01002	KH35C_05257	KH46_03161	M162_03520	M270_02158	MA10-1_03614	MA13-2_04456	MO1-1_04799	MO15-1_00227	MO19_00320	MO20-2_01862	MO25-1_02606	MO26-2_04346	MO28-1_03900	MO34-1_05019	MO35-1_02229	MO4-2_01382	MO41-1_01122	MO47-2_01647	MO53-2_03935
mdh_1		Malate dehydrogenase	49	49	1	203	13892				962	962	962	1A42_02768	2011_06052	5A14_05535	A0641M_04420	A0643DD_00816	AE608H_04421	AK11_01335	AK58_06205	AK75_06092	AK83_03146	BL225C_06056	BO21CC_02970	C0431A_01138	C0438LL_04102	CCMM-B554_04789	GR4_03196	H1_01309	KH35C_03048	KH46_01889	M162_05938	M270_03430	MA10-1_02224	MA13-2_05285	MO1-1_02686	MO15-1_03234	MO19_03602	MO20-2_01303	MO25-1_03650	MO26-2_02301	MO28-1_02422	MO34-1_05888	MO35-1_04307	MO4-2_03349	MO41-1_03535	MO47-2_04980	MO53-2_01698
group_25428		hypothetical protein	49	49	1	203	14675				137	137	137	1A42_03517	2011_03115	5A14_03976	A0641M_00105	A0643DD_04108	AE608H_02883	AK11_00959	AK58_02006	AK75_05648	AK83_03601	BL225C_06514	BO21CC_03433	C0431A_07311	C0438LL_03816	CCMM-B554_01740	GR4_00229	H1_03023	KH35C_06068	KH46_02349	M162_02698	M270_02969	MA10-1_05037	MA13-2_04926	MO1-1_00575	MO15-1_00709	MO19_03913	MO20-2_00413	MO25-1_00412	MO26-2_04151	MO28-1_04645	MO34-1_02730	MO35-1_04429	MO4-2_04716	MO41-1_04786	MO47-2_00528	MO53-2_03858
pchB		Isochorismate pyruvate lyase	49	49	1	203	15217				305	305	305	1A42_02104	2011_03451	5A14_02939	A0641M_03025	A0643DD_07140	AE608H_03649	AK11_05802	AK58_03403	AK75_02530	AK83_00200	BL225C_03322	BO21CC_00123	C0431A_05708	C0438LL_03062	CCMM-B554_02070	GR4_00551	H1_06476	KH35C_05741	KH46_02693	M162_03023	M270_02642	MA10-1_01801	MA13-2_01363	MO1-1_00256	MO15-1_01024	MO19_02220	MO20-2_00098	MO25-1_00097	MO26-2_03617	MO28-1_01577	MO34-1_01849	MO35-1_00997	MO4-2_02272	MO41-1_01722	MO47-2_00213	MO53-2_01942
folB		Dihydroneopterin aldolase	49	49	1	203	17557				371	371	371	1A42_01946	2011_04767	5A14_01243	A0641M_07979	A0643DD_01843	AE608H_00036	AK11_00436	AK58_04825	AK75_05322	AK83_01742	BL225C_04719	BO21CC_01458	C0431A_06229	C0438LL_04058	CCMM-B554_03510	GR4_01865	H1_01517	KH35C_04431	KH46_04008	M162_04437	M270_00984	MA10-1_03607	MA13-2_01888	MO1-1_04369	MO15-1_05952	MO19_04287	MO20-2_05916	MO25-1_05801	MO26-2_01487	MO28-1_00789	MO34-1_02324	MO35-1_01574	MO4-2_03651	MO41-1_02127	MO47-2_02492	MO53-2_05839
nimR		HTH-type transcriptional regulator NimR	49	49	1	203	15682				815	815	815	1A42_00543	2011_03767	5A14_05202	A0641M_04947	A0643DD_05046	AE608H_01073	AK11_04767	AK58_03815	AK75_05601	AK83_00570	BL225C_03620	BO21CC_00421	C0431A_01746	C0438LL_01446	CCMM-B554_02368	GR4_00859	H1_01441	KH35C_05414	KH46_03006	M162_03363	M270_02315	MA10-1_04913	MA13-2_05677	MO1-1_05271	MO15-1_00069	MO19_00476	MO20-2_04604	MO25-1_02763	MO26-2_01951	MO28-1_05540	MO34-1_01586	MO35-1_02074	MO4-2_01538	MO41-1_02571	MO47-2_01803	MO53-2_05238
cheY_1		Chemotaxis protein CheY	49	49	1	203	15352				365	365	365	1A42_02035	2011_03536	5A14_03005	A0641M_05228	A0643DD_06557	AE608H_01134	AK11_05734	AK58_03532	AK75_03121	AK83_00329	BL225C_03388	BO21CC_00189	C0431A_01354	C0438LL_04378	CCMM-B554_02136	GR4_00626	H1_01366	KH35C_05678	KH46_02772	M162_03102	M270_02552	MA10-1_01867	MA13-2_01429	MO1-1_00191	MO15-1_05416	MO19_02286	MO20-2_00032	MO25-1_00032	MO26-2_05183	MO28-1_01643	MO34-1_01785	MO35-1_00931	MO4-2_02338	MO41-1_05346	MO47-2_00148	MO53-2_01876
eryI		D-erythrulose-4-phosphate isomerase	49	49	1	203	18726				437	437	437	1A42_03111	2011_05190	5A14_01719	A0641M_00752	A0643DD_07515	AE608H_04357	AK11_04763	AK58_05317	AK75_06523	AK83_02225	BL225C_05205	BO21CC_02021	C0431A_06643	C0438LL_03083	CCMM-B554_03934	GR4_02288	H1_02772	KH35C_03924	KH46_04606	M162_04986	M270_00420	MA10-1_02640	MA13-2_03547	MO1-1_03508	MO15-1_04800	MO19_02848	MO20-2_05946	MO25-1_04177	MO26-2_02713	MO28-1_03852	MO34-1_03162	MO35-1_03789	MO4-2_04020	MO41-1_03459	MO47-2_05904	MO53-2_03702
group_25445		hypothetical protein	49	49	1	203	16564				1949	1949	1949	1A42_03354	2011_04324	5A14_05440	A0641M_06009	A0643DD_00676	AE608H_00611	AK11_02878	AK58_04367	AK75_06185	AK83_01204	BL225C_04175	BO21CC_00978	C0431A_02042	C0438LL_01463	CCMM-B554_03005	GR4_01416	H1_02923	KH35C_04867	KH46_03562	M162_03993	M270_01634	MA10-1_04685	MA13-2_06219	MO1-1_02521	MO15-1_04690	MO19_06251	MO20-2_05789	MO25-1_00567	MO26-2_06065	MO28-1_06294	MO34-1_04412	MO35-1_06071	MO4-2_06312	MO41-1_05381	MO47-2_06219	MO53-2_05935
ros_2		Transcriptional regulatory protein ros	49	49	1	203	15915				431	431	431	1A42_06378	2011_03907	5A14_02285	A0641M_03237	A0643DD_05004	AE608H_04489	AK11_06534	AK58_03955	AK75_05566	AK83_00711	BL225C_03758	BO21CC_00559	C0431A_06783	C0438LL_02186	CCMM-B554_02507	GR4_01000	H1_00975	KH35C_05273	KH46_03145	M162_03505	M270_02174	MA10-1_05496	MA13-2_04440	MO1-1_04815	MO15-1_00211	MO19_00336	MO20-2_01846	MO25-1_02622	MO26-2_01809	MO28-1_03884	MO34-1_05035	MO35-1_02213	MO4-2_01398	MO41-1_02431	MO47-2_01663	MO53-2_03451
sucD		Succinate--CoA ligase [ADP-forming] subunit alpha	49	49	1	203	13890				902	902	902	1A42_02766	2011_06050	5A14_05537	A0641M_04422	A0643DD_00814	AE608H_04423	AK11_01337	AK58_06203	AK75_06090	AK83_03144	BL225C_06054	BO21CC_02968	C0431A_01140	C0438LL_04104	CCMM-B554_04787	GR4_03194	H1_01311	KH35C_03050	KH46_01887	M162_05936	M270_03432	MA10-1_02226	MA13-2_05283	MO1-1_02684	MO15-1_03232	MO19_03600	MO20-2_01305	MO25-1_03648	MO26-2_02303	MO28-1_02420	MO34-1_05886	MO35-1_04305	MO4-2_03347	MO41-1_03537	MO47-2_04978	MO53-2_01696
group_25452		hypothetical protein	49	49	1	203	14389				401	401	401	1A42_06248	2011_02924	5A14_04348	A0641M_00316	A0643DD_03947	AE608H_03317	AK11_06760	AK58_01820	AK75_01957	AK83_03413	BL225C_06324	BO21CC_03240	C0431A_05458	C0438LL_05465	CCMM-B554_01550	GR4_00040	H1_05412	KH35C_06267	KH46_02157	M162_02507	M270_03162	MA10-1_05255	MA13-2_06167	MO1-1_05721	MO15-1_05461	MO19_05807	MO20-2_01030	MO25-1_04009	MO26-2_05956	MO28-1_06213	MO34-1_05554	MO35-1_06011	MO4-2_06238	MO41-1_06011	MO47-2_04082	MO53-2_05486
group_25457		hypothetical protein	49	49	1	203	18690				716	716	716	1A42_06875	2011_05175	5A14_04409	A0641M_05281	A0643DD_03456	AE608H_04749	AK11_04104	AK58_05303	AK75_06218	AK83_02210	BL225C_05190	BO21CC_02006	C0431A_06159	C0438LL_01423	CCMM-B554_03919	GR4_02273	H1_00417	KH35C_03938	KH46_04591	M162_04971	M270_00499	MA10-1_03920	MA13-2_05504	MO1-1_03494	MO15-1_04814	MO19_05247	MO20-2_04073	MO25-1_04191	MO26-2_04708	MO28-1_04855	MO34-1_03176	MO35-1_04570	MO4-2_04890	MO41-1_04871	MO47-2_04958	MO53-2_04179
group_25458		hypothetical protein	49	49	1	203	15609				236	236	236	1A42_01620	2011_03714	5A14_02475	A0641M_07598	A0643DD_02564	AE608H_03972	AK11_05471	AK58_03764	AK75_06480	AK83_00519	BL225C_03567	BO21CC_00368	C0431A_03794	C0438LL_02710	CCMM-B554_02314	GR4_00806	H1_00712	KH35C_05466	KH46_02953	M162_03312	M270_02367	MA10-1_05909	MA13-2_04969	MO1-1_05218	MO15-1_00016	MO19_06204	MO20-2_04658	MO25-1_02816	MO26-2_04230	MO28-1_06249	MO34-1_01639	MO35-1_06022	MO4-2_06262	MO41-1_04620	MO47-2_01856	MO53-2_05818
lemA		Protein LemA	49	49	1	203	15673				548	548	548	1A42_00533	2011_03758	5A14_05211	A0641M_04957	A0643DD_03224	AE608H_01082	AK11_04956	AK58_03806	AK75_01615	AK83_00561	BL225C_03611	BO21CC_00412	C0431A_01736	C0438LL_01437	CCMM-B554_02359	GR4_00850	H1_01451	KH35C_05423	KH46_02997	M162_03354	M270_02325	MA10-1_04922	MA13-2_05686	MO1-1_05262	MO15-1_00060	MO19_00485	MO20-2_04613	MO25-1_02772	MO26-2_01960	MO28-1_05549	MO34-1_01595	MO35-1_02065	MO4-2_01547	MO41-1_02580	MO47-2_01812	MO53-2_05229
atpH		ATP synthase subunit delta	49	49	1	203	13869				566	566	566	1A42_04822	2011_06033	5A14_08634	A0641M_04113	A0643DD_06104	AE608H_04440	AK11_02524	AK58_06186	AK75_04522	AK83_03127	BL225C_06037	BO21CC_02951	C0431A_00781	C0438LL_07109	CCMM-B554_04770	GR4_03177	H1_06188	KH35C_03068	KH46_01870	M162_05919	M270_03449	MA10-1_02243	MA13-2_05266	MO1-1_02667	MO15-1_03215	MO19_03583	MO20-2_01322	MO25-1_03631	MO26-2_02320	MO28-1_02403	MO34-1_06020	MO35-1_04288	MO4-2_03330	MO41-1_03554	MO47-2_05405	MO53-2_01679
pyrG		CTP synthase	49	49	1	203	16630				1628	1628	1628	1A42_01363	2011_04369	5A14_08121	A0641M_03768	A0643DD_06934	AE608H_00851	AK11_00397	AK58_04414	AK75_06916	AK83_01253	BL225C_04220	BO21CC_01024	C0431A_03733	C0438LL_06405	CCMM-B554_03051	GR4_01462	H1_01676	KH35C_04822	KH46_03607	M162_04041	M270_01587	MA10-1_04640	MA13-2_04824	MO1-1_02565	MO15-1_04645	MO19_05926	MO20-2_05744	MO25-1_00613	MO26-2_05431	MO28-1_05895	MO34-1_04367	MO35-1_05574	MO4-2_05856	MO41-1_05426	MO47-2_05873	MO53-2_05335
group_25467		hypothetical protein	49	49	1	203	17440				677	677	677	1A42_06985	2011_04694	5A14_03686	A0641M_04075	A0643DD_07169	AE608H_03412	AK11_00648	AK58_04752	AK75_02310	AK83_01669	BL225C_04647	BO21CC_01386	C0431A_01624	C0438LL_05130	CCMM-B554_03436	GR4_01793	H1_03540	KH35C_04495	KH46_03933	M162_04364	M270_01059	MA10-1_03534	MA13-2_01960	MO1-1_04958	MO15-1_02788	MO19_04359	MO20-2_03583	MO25-1_04745	MO26-2_01559	MO28-1_00717	MO34-1_02398	MO35-1_01502	MO4-2_03723	MO41-1_02199	MO47-2_02418	MO53-2_04461
rpsQ		30S ribosomal protein S17	49	49	1	203	16516				236	236	236	1A42_03022	2011_04291	5A14_04187	A0641M_07179	A0643DD_02115	AE608H_04692	AK11_04978	AK58_04334	AK75_02221	AK83_01170	BL225C_04142	BO21CC_00945	C0431A_04179	C0438LL_02885	CCMM-B554_02972	GR4_01383	H1_00260	KH35C_04900	KH46_03529	M162_03960	M270_01670	MA10-1_05884	MA13-2_05822	MO1-1_02488	MO15-1_05968	MO19_05429	MO20-2_06004	MO25-1_06042	MO26-2_05995	MO28-1_05726	MO34-1_05979	MO35-1_05407	MO4-2_05686	MO41-1_06062	MO47-2_06166	MO53-2_05793
grxD		Glutaredoxin 4	49	49	1	203	17492				335	335	335	1A42_01223	2011_04738	5A14_03730	A0641M_01415	A0643DD_01507	AE608H_03368	AK11_02380	AK58_04795	AK75_04734	AK83_01712	BL225C_04690	BO21CC_01429	C0431A_06150	C0438LL_02207	CCMM-B554_03479	GR4_01836	H1_01935	KH35C_04456	KH46_03976	M162_04407	M270_01016	MA10-1_03577	MA13-2_01917	MO1-1_04913	MO15-1_02745	MO19_04316	MO20-2_03540	MO25-1_04788	MO26-2_01516	MO28-1_00760	MO34-1_02352	MO35-1_01545	MO4-2_03680	MO41-1_02156	MO47-2_02464	MO53-2_04504
rbfA		Ribosome-binding factor A	49	49	1	203	14693				407	407	407	1A42_03269	2011_03130	5A14_03961	A0641M_00900	A0643DD_07020	AE608H_02898	AK11_06075	AK58_02022	AK75_02863	AK83_03616	BL225C_06529	BO21CC_03448	C0431A_06743	C0438LL_00863	CCMM-B554_01755	GR4_00244	H1_00226	KH35C_06053	KH46_02364	M162_02713	M270_02954	MA10-1_05052	MA13-2_04941	MO1-1_00562	MO15-1_00722	MO19_03928	MO20-2_00400	MO25-1_00399	MO26-2_04136	MO28-1_04660	MO34-1_02745	MO35-1_04444	MO4-2_04731	MO41-1_04771	MO47-2_00515	MO53-2_03843
cheY_2		Chemotaxis protein CheY	49	49	1	203	15357				389	389	389	1A42_02029	2011_03541	5A14_03010	A0641M_05221	A0643DD_04338	AE608H_01139	AK11_05729	AK58_03537	AK75_03127	AK83_00334	BL225C_03393	BO21CC_00194	C0431A_01348	C0438LL_04372	CCMM-B554_02141	GR4_00631	H1_01372	KH35C_05673	KH46_02777	M162_03107	M270_02547	MA10-1_01872	MA13-2_01434	MO1-1_00186	MO15-1_05421	MO19_02291	MO20-2_00027	MO25-1_00027	MO26-2_05188	MO28-1_01648	MO34-1_01780	MO35-1_00926	MO4-2_02343	MO41-1_05351	MO47-2_00143	MO53-2_01871
group_25478		hypothetical protein	49	49	1	203	17649				221	221	221	1A42_05455	2011_04840	5A14_05473	A0641M_06047	A0643DD_00503	AE608H_03684	AK11_05946	AK58_04902	AK75_04371	AK83_01816	BL225C_04793	BO21CC_01531	C0431A_02866	C0438LL_03587	CCMM-B554_03583	GR4_01941	H1_00326	KH35C_04353	KH46_04084	M162_04512	M270_00910	MA10-1_04050	MA13-2_01814	MO1-1_04444	MO15-1_03025	MO19_04515	MO20-2_05243	MO25-1_03151	MO26-2_01414	MO28-1_00863	MO34-1_04016	MO35-1_01648	MO4-2_03577	MO41-1_02054	MO47-2_02567	MO53-2_05142
rplI		50S ribosomal protein L9	49	49	1	203	16108				575	575	575	1A42_00233	2011_04052	5A14_06767	A0641M_08173	A0643DD_05583	AE608H_01178	AK11_05427	AK58_04098	AK75_06856	AK83_00935	BL225C_03904	BO21CC_00707	C0431A_05461	C0438LL_03507	CCMM-B554_02653	GR4_01145	H1_05378	KH35C_05131	KH46_03290	M162_03727	M270_01953	MA10-1_05627	MA13-2_03311	MO1-1_02255	MO15-1_00353	MO19_00194	MO20-2_01988	MO25-1_01911	MO26-2_01603	MO28-1_03281	MO34-1_03589	MO35-1_03968	MO4-2_01255	MO41-1_01248	MO47-2_01522	MO53-2_05622
group_25482		hypothetical protein	49	49	1	203	17335				305	305	305	1A42_02398	2011_04634	5A14_03505	A0641M_08076	A0643DD_01541	AE608H_03452	AK11_03653	AK58_04676	AK75_03531	AK83_01608	BL225C_04587	BO21CC_01327	C0431A_01315	C0438LL_06030	CCMM-B554_03375	GR4_01730	H1_00892	KH35C_04552	KH46_03874	M162_04304	M270_01186	MA10-1_01919	MA13-2_02019	MO1-1_05017	MO15-1_02847	MO19_05712	MO20-2_03641	MO25-1_04686	MO26-2_04597	MO28-1_00658	MO34-1_02460	MO35-1_01443	MO4-2_03782	MO41-1_04370	MO47-2_03509	MO53-2_05389
group_25483		hypothetical protein	49	49	1	203	13934				293	293	293	1A42_01027	2011_06083	5A14_01823	A0641M_05547	A0643DD_00588	AE608H_06639	AK11_04607	AK58_06237	AK75_04202	AK83_03177	BL225C_06087	BO21CC_03001	C0431A_00947	C0438LL_00532	CCMM-B554_04820	GR4_03228	H1_05803	KH35C_03017	KH46_01920	M162_05969	M270_03399	MA10-1_02193	MA13-2_02696	MO1-1_02717	MO15-1_03265	MO19_03633	MO20-2_01272	MO25-1_03681	MO26-2_02270	MO28-1_02453	MO34-1_05760	MO35-1_04338	MO4-2_03380	MO41-1_03504	MO47-2_05011	MO53-2_01729
emrE		Multidrug transporter EmrE	49	49	1	203	25760				341	341	341	1A42_02330	2011_05384	5A14_01667	A0641M_04318	A0643DD_01687	AE608H_05800	AK11_04636	AK58_05511	AK75_06699	AK83_02482	BL225C_05397	BO21CC_02211	C0431A_06957	C0438LL_05110	CCMM-B554_04124	GR4_02523	H1_06393	KH35C_03734	KH46_04796	M162_05178	M270_00219	MA10-1_04345	MA13-2_04577	MO1-1_03946	MO15-1_03788	MO19_05048	MO20-2_04835	MO25-1_02456	MO26-2_05020	MO28-1_03679	MO34-1_03423	MO35-1_05901	MO4-2_06009	MO41-1_05742	MO47-2_04810	MO53-2_02464
dppB_4		Dipeptide transport system permease protein DppB	49	49	1	203	24135				998	998	998	1A42_01991	2011_02112	5A14_00764	A0641M_06411	A0643DD_05620	AE608H_02108	AK11_01040	AK58_01375	AK75_00041	AK83_04987	BL225C_02017	BO21CC_04506	C0431A_00042	C0438LL_05577	CCMM-B554_00760	GR4_05829	H1_04414	KH35C_01750	KH46_00480	M162_02034	M270_06081	MA10-1_03968	MA13-2_05647	MO1-1_00790	MO15-1_04234	MO19_04130	MO20-2_01429	MO25-1_04444	MO26-2_05311	MO28-1_02900	MO34-1_04153	MO35-1_03228	MO4-2_03833	MO41-1_05486	MO47-2_01249	MO53-2_04289
group_25495		hypothetical protein	49	49	1	203	15759				605	605	605	1A42_03317	2011_03823	5A14_06021	A0641M_01908	A0643DD_04851	AE608H_01323	AK11_03538	AK58_03872	AK75_01967	AK83_00626	BL225C_03676	BO21CC_00477	C0431A_04702	C0438LL_04167	CCMM-B554_02424	GR4_00916	H1_06549	KH35C_05358	KH46_03062	M162_03422	M270_02258	MA10-1_04260	MA13-2_05354	MO1-1_05327	MO15-1_00124	MO19_00419	MO20-2_04549	MO25-1_02708	MO26-2_01892	MO28-1_05018	MO34-1_01530	MO35-1_02130	MO4-2_01481	MO41-1_02514	MO47-2_01747	MO53-2_03534
tal		Transaldolase	49	49	1	203	13875				653	653	653	1A42_04819	2011_06036	5A14_08631	A0641M_04110	A0643DD_03565	AE608H_04437	AK11_02527	AK58_06189	AK75_04519	AK83_03130	BL225C_06040	BO21CC_02954	C0431A_00784	C0438LL_07112	CCMM-B554_04773	GR4_03180	H1_06191	KH35C_03065	KH46_01873	M162_05922	M270_03446	MA10-1_02240	MA13-2_05269	MO1-1_02670	MO15-1_03218	MO19_03586	MO20-2_01319	MO25-1_03634	MO26-2_02317	MO28-1_02406	MO34-1_06023	MO35-1_04291	MO4-2_03333	MO41-1_03551	MO47-2_05402	MO53-2_01682
group_25504		hypothetical protein	49	49	1	203	13847				419	419	419	1A42_04841	2011_06016	5A14_08651	A0641M_04130	A0643DD_06121	AE608H_04457	AK11_02506	AK58_06169	AK75_04540	AK83_03110	BL225C_06020	BO21CC_02934	C0431A_05166	C0438LL_07092	CCMM-B554_04753	GR4_03160	H1_06171	KH35C_03086	KH46_01852	M162_05901	M270_03466	MA10-1_02260	MA13-2_05248	MO1-1_02647	MO15-1_03195	MO19_03566	MO20-2_01342	MO25-1_03611	MO26-2_02337	MO28-1_02386	MO34-1_05226	MO35-1_04271	MO4-2_03313	MO41-1_03571	MO47-2_05425	MO53-2_01662
rplC		50S ribosomal protein L3	49	49	1	203	16507				686	686	686	1A42_03031	2011_04282	5A14_04196	A0641M_07188	A0643DD_02106	AE608H_04701	AK11_04987	AK58_04325	AK75_02230	AK83_01161	BL225C_04133	BO21CC_00936	C0431A_04170	C0438LL_02876	CCMM-B554_02963	GR4_01374	H1_00269	KH35C_04909	KH46_03520	M162_03951	M270_01679	MA10-1_05875	MA13-2_05813	MO1-1_02479	MO15-1_05959	MO19_05420	MO20-2_06013	MO25-1_06033	MO26-2_05986	MO28-1_05735	MO34-1_05970	MO35-1_05398	MO4-2_05695	MO41-1_06071	MO47-2_06157	MO53-2_05784
nuoK_1		NADH-quinone oxidoreductase subunit K	49	49	1	203	5086				302	302	302	1A42_04549	2011_00862	5A14_03418	A0641M_02518	A0643DD_06302	AE608H_04919	AK11_03413	AK58_03011	AK75_06979	AK83_06081	BL225C_01252	BO21CC_05723	C0431A_01466	C0438LL_04623	CCMM-B554_05874	GR4_04170	H1_02027	KH35C_01059	KH46_05748	M162_00569	M270_05122	MA10-1_00953	MA13-2_00080	MO1-1_03024	MO15-1_02157	MO19_05266	MO20-2_02868	MO25-1_01586	MO26-2_00427	MO28-1_02109	MO34-1_00692	MO35-1_00530	MO4-2_01788	MO41-1_00539	MO47-2_02037	MO53-2_01571
ptsN		Nitrogen regulatory protein	49	49	1	203	14911				464	464	464	1A42_03140	2011_03272	5A14_05835	A0641M_00519	A0643DD_07255	AE608H_00807	AK11_04590	AK58_02166	AK75_06032	AK83_00012	BL225C_03156	BO21CC_03594	C0431A_03537	C0438LL_01867	CCMM-B554_01898	GR4_00386	H1_03010	KH35C_05912	KH46_02528	M162_02856	M270_02808	MA10-1_02755	MA13-2_01197	MO1-1_00425	MO15-1_00859	MO19_03722	MO20-2_00263	MO25-1_00262	MO26-2_03311	MO28-1_01402	MO34-1_02014	MO35-1_01173	MO4-2_02097	MO41-1_01556	MO47-2_00378	MO53-2_03024
atpE		ATP synthase subunit c	49	49	1	203	15651				227	227	227	1A42_00516	2011_03741	5A14_01899	A0641M_01815	A0643DD_05604	AE608H_03947	AK11_00131	AK58_03789	AK75_05101	AK83_00544	BL225C_03594	BO21CC_00395	C0431A_02844	C0438LL_02737	CCMM-B554_02341	GR4_00833	H1_06347	KH35C_05440	KH46_02980	M162_03337	M270_02342	MA10-1_04939	MA13-2_05703	MO1-1_05245	MO15-1_00043	MO19_00502	MO20-2_04630	MO25-1_02789	MO26-2_01977	MO28-1_05566	MO34-1_01612	MO35-1_02048	MO4-2_01564	MO41-1_02597	MO47-2_01829	MO53-2_05212
group_25509		hypothetical protein	49	49	1	203	15376				380	380	380	1A42_03872	2011_03557	5A14_01586	A0641M_05204	A0643DD_03154	AE608H_01155	AK11_01628	AK58_03553	AK75_03066	AK83_00351	BL225C_03410	BO21CC_00210	C0431A_02497	C0438LL_00805	CCMM-B554_02157	GR4_00648	H1_01244	KH35C_05657	KH46_02794	M162_03123	M270_02531	MA10-1_01888	MA13-2_01450	MO1-1_00170	MO15-1_05437	MO19_02307	MO20-2_00011	MO25-1_00011	MO26-2_05204	MO28-1_01664	MO34-1_05510	MO35-1_00910	MO4-2_02359	MO41-1_05367	MO47-2_00127	MO53-2_01855
rpoZ		DNA-directed RNA polymerase subunit omega	49	49	1	203	16007				407	407	407	1A42_04043	2011_03980	5A14_02355	A0641M_04862	A0643DD_05746	AE608H_04276	AK11_04121	AK58_04026	AK75_00918	AK83_00862	BL225C_03832	BO21CC_00635	C0431A_06749	C0438LL_01049	CCMM-B554_02580	GR4_01071	H1_03006	KH35C_05200	KH46_03216	M162_03656	M270_02025	MA10-1_03669	MA13-2_04511	MO1-1_04745	MO15-1_00281	MO19_00265	MO20-2_01916	MO25-1_01983	MO26-2_04400	MO28-1_03954	MO34-1_04967	MO35-1_02283	MO4-2_01327	MO41-1_01176	MO47-2_01594	MO53-2_03989
atpC		ATP synthase epsilon chain	49	49	1	203	13864				404	404	404	1A42_04827	2011_06029	5A14_08638	A0641M_04117	A0643DD_06108	AE608H_04444	AK11_02520	AK58_06182	AK75_04526	AK83_03123	BL225C_06033	BO21CC_02947	C0431A_00776	C0438LL_07105	CCMM-B554_04766	GR4_03173	H1_06184	KH35C_03072	KH46_01866	M162_05915	M270_03453	MA10-1_02247	MA13-2_05262	MO1-1_02663	MO15-1_03211	MO19_03579	MO20-2_01326	MO25-1_03627	MO26-2_02324	MO28-1_02399	MO34-1_06016	MO35-1_04284	MO4-2_03326	MO41-1_03558	MO47-2_05409	MO53-2_01675
mrpB		Na(+)/H(+) antiporter subunit B	49	49	1	203	15907				419	419	419	1A42_06373	2011_03901	5A14_02279	A0641M_03231	A0643DD_05010	AE608H_04483	AK11_06539	AK58_03949	AK75_05742	AK83_00705	BL225C_03752	BO21CC_00553	C0431A_06777	C0438LL_02181	CCMM-B554_02501	GR4_00994	H1_00970	KH35C_05279	KH46_03139	M162_03499	M270_02180	MA10-1_05490	MA13-2_04434	MO1-1_04821	MO15-1_00205	MO19_00342	MO20-2_01840	MO25-1_02628	MO26-2_01815	MO28-1_03878	MO34-1_05041	MO35-1_02207	MO4-2_01404	MO41-1_02437	MO47-2_01669	MO53-2_03457
rplK		50S ribosomal protein L11	49	49	1	203	16493				428	428	428	1A42_06451	2011_04269	5A14_02504	A0641M_04046	A0643DD_05444	AE608H_06530	AK11_01525	AK58_04312	AK75_02912	AK83_01148	BL225C_04120	BO21CC_00923	C0431A_04161	C0438LL_06066	CCMM-B554_02949	GR4_01361	H1_00924	KH35C_04921	KH46_03507	M162_03938	M270_01692	MA10-1_05935	MA13-2_05801	MO1-1_02466	MO15-1_06040	MO19_05407	MO20-2_06020	MO25-1_06093	MO26-2_06046	MO28-1_05748	MO34-1_06006	MO35-1_05385	MO4-2_05708	MO41-1_06107	MO47-2_01294	MO53-2_05877
group_25514		hypothetical protein	49	49	1	203	15938				1385	1385	1385	1A42_06397	2011_03927	5A14_02304	A0641M_03256	A0643DD_05014	AE608H_04508	AK11_03146	AK58_03975	AK75_01455	AK83_00731	BL225C_03780	BO21CC_00582	C0431A_06035	C0438LL_05954	CCMM-B554_02529	GR4_01020	H1_00998	KH35C_05253	KH46_03165	M162_03524	M270_02154	MA10-1_03617	MA13-2_04460	MO1-1_04795	MO15-1_00230	MO19_00316	MO20-2_01865	MO25-1_02603	MO26-2_04349	MO28-1_03903	MO34-1_05016	MO35-1_02232	MO4-2_01378	MO41-1_01125	MO47-2_01644	MO53-2_03938
group_25515		hypothetical protein	49	49	1	203	13937				506	506	506	1A42_01024	2011_06086	5A14_01820	A0641M_05550	A0643DD_00585	AE608H_06642	AK11_04604	AK58_06240	AK75_04205	AK83_03180	BL225C_06090	BO21CC_03004	C0431A_00944	C0438LL_00529	CCMM-B554_04823	GR4_03231	H1_05800	KH35C_03014	KH46_01923	M162_05973	M270_03396	MA10-1_02190	MA13-2_02699	MO1-1_02720	MO15-1_03268	MO19_03636	MO20-2_01269	MO25-1_03684	MO26-2_02267	MO28-1_02456	MO34-1_05757	MO35-1_04341	MO4-2_03383	MO41-1_03501	MO47-2_05014	MO53-2_01732
group_25516		hypothetical protein	49	49	1	203	17560				635	635	635	1A42_01948	2011_04769	5A14_01245	A0641M_07981	A0643DD_01841	AE608H_00034	AK11_00434	AK58_04827	AK75_05324	AK83_01744	BL225C_04721	BO21CC_01460	C0431A_06231	C0438LL_04056	CCMM-B554_03512	GR4_01867	H1_01519	KH35C_04429	KH46_04010	M162_04439	M270_00982	MA10-1_03609	MA13-2_01886	MO1-1_04371	MO15-1_05954	MO19_04285	MO20-2_05918	MO25-1_05803	MO26-2_01485	MO28-1_00791	MO34-1_02322	MO35-1_01576	MO4-2_03649	MO41-1_02125	MO47-2_02494	MO53-2_05837
rpsR		30S ribosomal protein S18	49	49	1	203	16110				248	248	248	1A42_00235	2011_04054	5A14_06769	A0641M_08175	A0643DD_05581	AE608H_01180	AK11_05429	AK58_04100	AK75_06859	AK83_00937	BL225C_03906	BO21CC_00709	C0431A_05463	C0438LL_03505	CCMM-B554_02655	GR4_01147	H1_05376	KH35C_05129	KH46_03292	M162_03729	M270_01951	MA10-1_05625	MA13-2_03309	MO1-1_02257	MO15-1_00355	MO19_00192	MO20-2_01990	MO25-1_01909	MO26-2_01605	MO28-1_03279	MO34-1_03591	MO35-1_03970	MO4-2_01253	MO41-1_01250	MO47-2_01520	MO53-2_05624
IMPDH_2		Inosine-5'-monophosphate dehydrogenase	49	49	1	203	16606				428	428	428	1A42_00714	2011_04346	5A14_08098	A0641M_02132	A0643DD_01071	AE608H_00874	AK11_02663	AK58_04390	AK75_04623	AK83_01230	BL225C_04197	BO21CC_01001	C0431A_05393	C0438LL_02330	CCMM-B554_03028	GR4_01439	H1_03628	KH35C_04845	KH46_03584	M162_04018	M270_01610	MA10-1_04663	MA13-2_04847	MO1-1_02542	MO15-1_04668	MO19_05903	MO20-2_05767	MO25-1_00590	MO26-2_05408	MO28-1_05872	MO34-1_04390	MO35-1_05597	MO4-2_05879	MO41-1_05403	MO47-2_05896	MO53-2_05312
perR_1		Peroxide operon regulator	49	49	1	203	14702				422	422	422	1A42_03279	2011_03139	5A14_03173	A0641M_03577	A0643DD_07103	AE608H_06013	AK11_06066	AK58_02031	AK75_02872	AK83_03625	BL225C_06538	BO21CC_03458	C0431A_06734	C0438LL_07022	CCMM-B554_01764	GR4_00253	H1_00236	KH35C_06044	KH46_02373	M162_02722	M270_02945	MA10-1_05061	MA13-2_04950	MO1-1_00553	MO15-1_00731	MO19_03937	MO20-2_00391	MO25-1_00390	MO26-2_04127	MO28-1_04669	MO34-1_02754	MO35-1_04453	MO4-2_04740	MO41-1_04762	MO47-2_00506	MO53-2_03834
group_25529		hypothetical protein	49	49	1	203	16567				353	353	353	1A42_01561	2011_04327	5A14_05436	A0641M_06013	A0643DD_06917	AE608H_00615	AK11_00828	AK58_04371	AK75_03443	AK83_01208	BL225C_04178	BO21CC_00982	C0431A_03881	C0438LL_02802	CCMM-B554_03009	GR4_01420	H1_05388	KH35C_04864	KH46_03565	M162_03996	M270_01630	MA10-1_04682	MA13-2_06222	MO1-1_02524	MO15-1_04687	MO19_06255	MO20-2_05786	MO25-1_00571	MO26-2_06062	MO28-1_06298	MO34-1_04409	MO35-1_06074	MO4-2_06308	MO41-1_05384	MO47-2_06216	MO53-2_05932
group_25530		hypothetical protein	49	49	1	203	15496				164	164	164	1A42_01080	2011_03643	5A14_05273	A0641M_02309	A0643DD_06087	AE608H_03195	AK11_04803	AK58_03649	AK75_00032	AK83_00445	BL225C_03496	BO21CC_00297	C0431A_03404	C0438LL_02545	CCMM-B554_02243	GR4_00733	H1_01549	KH35C_05561	KH46_02880	M162_03218	M270_02436	MA10-1_04161	MA13-2_05041	MO1-1_00084	MO15-1_03963	MO19_04636	MO20-2_04723	MO25-1_04853	MO26-2_04301	MO28-1_04923	MO34-1_01734	MO35-1_04698	MO4-2_05008	MO41-1_04549	MO47-2_00041	MO53-2_04379
rpsO		30S ribosomal protein S15	49	49	1	203	14696				269	269	269	1A42_03272	2011_03133	5A14_03958	A0641M_00897	A0643DD_07016	AE608H_02901	AK11_06072	AK58_02025	AK75_02866	AK83_03619	BL225C_06532	BO21CC_03451	C0431A_06740	C0438LL_00867	CCMM-B554_01758	GR4_00247	H1_00229	KH35C_06050	KH46_02367	M162_02716	M270_02951	MA10-1_05055	MA13-2_04944	MO1-1_00559	MO15-1_00725	MO19_03931	MO20-2_00397	MO25-1_00396	MO26-2_04133	MO28-1_04663	MO34-1_02748	MO35-1_04447	MO4-2_04734	MO41-1_04768	MO47-2_00512	MO53-2_03840
group_25541		hypothetical protein	49	49	1	203	24299				380	380	380	1A42_01666	2011_02220	5A14_02161	A0641M_07443	A0643DD_04636	AE608H_02759	AK11_04863	AK58_01266	AK75_03448	AK83_04878	BL225C_01907	BO21CC_04615	C0431A_04225	C0438LL_06085	CCMM-B554_00869	GR4_05719	H1_04484	KH35C_01859	KH46_00588	M162_01923	M270_05969	MA10-1_02909	MA13-2_03027	MO1-1_00899	MO15-1_05078	MO19_02056	MO20-2_01538	MO25-1_04620	MO26-2_01078	MO28-1_03009	MO34-1_00385	MO35-1_03337	MO4-2_03942	MO41-1_02327	MO47-2_01140	MO53-2_02870
infA		Translation initiation factor IF-1	49	49	1	203	15299				218	218	218	1A42_02063	2011_03509	5A14_02979	A0641M_03396	A0643DD_06585	AE608H_01108	AK11_05761	AK58_03506	AK75_05918	AK83_00302	BL225C_03361	BO21CC_00162	C0431A_01380	C0438LL_04404	CCMM-B554_02109	GR4_00599	H1_01338	KH35C_05702	KH46_02745	M162_03078	M270_02602	MA10-1_01840	MA13-2_01402	MO1-1_00217	MO15-1_05390	MO19_02259	MO20-2_00059	MO25-1_00058	MO26-2_05156	MO28-1_01616	MO34-1_01810	MO35-1_00958	MO4-2_02311	MO41-1_05319	MO47-2_00174	MO53-2_01903
atpB		ATP synthase subunit a	49	49	1	203	15650				752	752	752	1A42_00515	2011_03740	5A14_01900	A0641M_01814	A0643DD_05605	AE608H_03948	AK11_00132	AK58_03788	AK75_05102	AK83_00543	BL225C_03593	BO21CC_00394	C0431A_02845	C0438LL_02736	CCMM-B554_02340	GR4_00832	H1_06348	KH35C_05441	KH46_02979	M162_03336	M270_02343	MA10-1_04940	MA13-2_05704	MO1-1_05244	MO15-1_00042	MO19_00503	MO20-2_04631	MO25-1_02790	MO26-2_01978	MO28-1_05567	MO34-1_01613	MO35-1_02047	MO4-2_01565	MO41-1_02598	MO47-2_01830	MO53-2_05211
mntB_2		Manganese transport system membrane protein MntB	49	49	1	203	13858				854	854	854	1A42_04831	2011_06025	5A14_08642	A0641M_04121	A0643DD_06112	AE608H_04448	AK11_02516	AK58_06178	AK75_04530	AK83_03119	BL225C_06029	BO21CC_02943	C0431A_05157	C0438LL_07101	CCMM-B554_04762	GR4_03169	H1_06180	KH35C_03077	KH46_01861	M162_05911	M270_03457	MA10-1_02251	MA13-2_05258	MO1-1_02657	MO15-1_03205	MO19_03575	MO20-2_01332	MO25-1_03621	MO26-2_02328	MO28-1_02395	MO34-1_05217	MO35-1_04280	MO4-2_03322	MO41-1_03562	MO47-2_05415	MO53-2_01671
group_25549		hypothetical protein	49	49	1	203	14779				404	404	404	1A42_03349	2011_03177	5A14_01225	A0641M_03513	A0643DD_02684	AE608H_01644	AK11_02672	AK58_02069	AK75_00028	AK83_03664	BL225C_06577	BO21CC_03496	C0431A_06791	C0438LL_04204	CCMM-B554_01803	GR4_00291	H1_04900	KH35C_06009	KH46_02434	M162_02761	M270_02906	MA10-1_02661	MA13-2_01103	MO1-1_00517	MO15-1_00767	MO19_03816	MO20-2_00355	MO25-1_00354	MO26-2_03217	MO28-1_01308	MO34-1_02790	MO35-1_01267	MO4-2_02001	MO41-1_01461	MO47-2_00470	MO53-2_03118
rplN		50S ribosomal protein L14	49	49	1	203	16517				368	368	368	1A42_03021	2011_04292	5A14_04186	A0641M_07178	A0643DD_02116	AE608H_04691	AK11_04977	AK58_04335	AK75_02220	AK83_01171	BL225C_04143	BO21CC_00946	C0431A_04180	C0438LL_02886	CCMM-B554_02973	GR4_01384	H1_00259	KH35C_04899	KH46_03530	M162_03961	M270_01669	MA10-1_05885	MA13-2_05823	MO1-1_02489	MO15-1_05969	MO19_05430	MO20-2_06003	MO25-1_06043	MO26-2_05996	MO28-1_05725	MO34-1_05980	MO35-1_05408	MO4-2_05685	MO41-1_06061	MO47-2_06167	MO53-2_05794
nsrR_1		HTH-type transcriptional repressor NsrR	49	49	1	203	15194				506	506	506	1A42_02120	2011_03436	5A14_02924	A0641M_03041	A0643DD_05334	AE608H_03634	AK11_05818	AK58_03388	AK75_02245	AK83_00185	BL225C_03307	BO21CC_00108	C0431A_05690	C0438LL_03044	CCMM-B554_02055	GR4_00536	H1_01280	KH35C_05756	KH46_02678	M162_03008	M270_02657	MA10-1_01786	MA13-2_01348	MO1-1_00271	MO15-1_01009	MO19_02205	MO20-2_00113	MO25-1_00112	MO26-2_03602	MO28-1_01562	MO34-1_01864	MO35-1_01012	MO4-2_02257	MO41-1_01707	MO47-2_00228	MO53-2_01957
xseB		Exodeoxyribonuclease 7 small subunit	49	49	1	203	15714				251	251	251	1A42_06188	2011_03787	5A14_06057	A0641M_04923	A0643DD_01189	AE608H_01361	AK11_03832	AK58_03836	AK75_03648	AK83_00590	BL225C_03640	BO21CC_00441	C0431A_03312	C0438LL_01973	CCMM-B554_02388	GR4_00880	H1_05834	KH35C_05394	KH46_03026	M162_03386	M270_02294	MA10-1_04224	MA13-2_05390	MO1-1_05291	MO15-1_00089	MO19_00455	MO20-2_04584	MO25-1_02743	MO26-2_01928	MO28-1_05054	MO34-1_01566	MO35-1_02094	MO4-2_01517	MO41-1_02550	MO47-2_01783	MO53-2_03570
blh_2		Beta-lactamase hydrolase-like protein	49	49	1	203	18684				338	338	338	1A42_06871	2011_05170	5A14_04404	A0641M_05276	A0643DD_03460	AE608H_04753	AK11_04098	AK58_05298	AK75_06212	AK83_02205	BL225C_05185	BO21CC_02001	C0431A_06154	C0438LL_01427	CCMM-B554_03915	GR4_02268	H1_00421	KH35C_03942	KH46_04586	M162_04966	M270_00503	MA10-1_03916	MA13-2_05508	MO1-1_03489	MO15-1_04818	MO19_05242	MO20-2_04069	MO25-1_04195	MO26-2_04712	MO28-1_04850	MO34-1_03180	MO35-1_04574	MO4-2_04894	MO41-1_04875	MO47-2_04953	MO53-2_04183
group_25559		hypothetical protein	49	49	1	203	15902				662	662	662	1A42_06308	2011_03897	5A14_02275	A0641M_00035	A0643DD_03889	AE608H_04479	AK11_05081	AK58_03945	AK75_01545	AK83_00701	BL225C_03748	BO21CC_00549	C0431A_00769	C0438LL_05199	CCMM-B554_02497	GR4_00990	H1_05951	KH35C_05283	KH46_03135	M162_03495	M270_02184	MA10-1_05486	MA13-2_04430	MO1-1_04825	MO15-1_00200	MO19_00346	MO20-2_01835	MO25-1_02633	MO26-2_01819	MO28-1_03874	MO34-1_05045	MO35-1_02203	MO4-2_01408	MO41-1_02441	MO47-2_01673	MO53-2_03461
group_25562		hypothetical protein	49	49	1	203	21096				191	191	191	1A42_02739	2011_01400	5A14_08304	A0641M_04639	A0643DD_05372	AE608H_05668	AK11_05478	AK58_00536	AK75_06062	AK83_04157	BL225C_02704	BO21CC_03789	C0431A_06497	C0438LL_04534	CCMM-B554_00065	GR4_06565	H1_04866	KH35C_02567	KH46_01308	M162_01189	M270_06784	MA10-1_00245	MA13-2_03887	MO1-1_04721	MO15-1_03322	MO19_03216	MO20-2_03524	MO25-1_01085	MO26-2_02042	MO28-1_00112	MO34-1_02166	MO35-1_00339	MO4-2_01013	MO41-1_02772	MO47-2_04549	MO53-2_00441
group_25565		hypothetical protein	49	49	1	203	18413				212	212	212	1A42_04985	2011_05023	5A14_05997	A0641M_05861	A0643DD_05689	AE608H_01545	AK11_01773	AK58_05153	AK75_00068	AK83_02059	BL225C_05037	BO21CC_01853	C0431A_05581	C0438LL_05524	CCMM-B554_03768	GR4_02120	H1_05355	KH35C_04086	KH46_04439	M162_04818	M270_00654	MA10-1_04899	MA13-2_03399	MO1-1_03345	MO15-1_05115	MO19_03451	MO20-2_03926	MO25-1_04338	MO26-2_06123	MO28-1_05315	MO34-1_05203	MO35-1_05158	MO4-2_05404	MO41-1_05507	MO47-2_02788	MO53-2_05123
group_25568		hypothetical protein	49	49	1	203	14783				359	359	359	1A42_05848	2011_03180	5A14_01222	A0641M_01096	A0643DD_03431	AE608H_01641	AK11_05073	AK58_02072	AK75_00675	AK83_03667	BL225C_06580	BO21CC_03501	C0431A_06870	C0438LL_01830	CCMM-B554_01806	GR4_00294	H1_00512	KH35C_06006	KH46_02437	M162_02764	M270_02902	MA10-1_02664	MA13-2_01106	MO1-1_00514	MO15-1_00770	MO19_03813	MO20-2_00352	MO25-1_00351	MO26-2_03220	MO28-1_01311	MO34-1_02793	MO35-1_01264	MO4-2_02004	MO41-1_01464	MO47-2_00467	MO53-2_03115
plsX		Phosphate acyltransferase	49	49	1	203	16251				1043	1043	1043	1A42_04292	2011_04140	5A14_08329	A0641M_07367	A0643DD_06371	AE608H_00913	AK11_04348	AK58_04184	AK75_01401	AK83_01022	BL225C_03991	BO21CC_00794	C0431A_03217	C0438LL_06934	CCMM-B554_02740	GR4_01234	H1_02376	KH35C_05043	KH46_03377	M162_03813	M270_01865	MA10-1_02406	MA13-2_03224	MO1-1_02341	MO15-1_00439	MO19_00106	MO20-2_02074	MO25-1_01825	MO26-2_01690	MO28-1_03194	MO34-1_03675	MO35-1_04055	MO4-2_01168	MO41-1_01335	MO47-2_01435	MO53-2_02703
group_25574		hypothetical protein	49	49	1	203	5056				233	233	233	1A42_04577	2011_00835	5A14_03391	A0641M_02490	A0643DD_06330	AE608H_04892	AK11_03386	AK58_02984	AK75_07008	AK83_06054	BL225C_01225	BO21CC_05696	C0431A_01494	C0438LL_04596	CCMM-B554_05847	GR4_04200	H1_02054	KH35C_01032	KH46_05775	M162_00596	M270_05095	MA10-1_00926	MA13-2_00053	MO1-1_03051	MO15-1_02130	MO19_05020	MO20-2_02841	MO25-1_01559	MO26-2_00400	MO28-1_02136	MO34-1_00719	MO35-1_00503	MO4-2_01761	MO41-1_00512	MO47-2_02064	MO53-2_01544
trpA		Tryptophan synthase alpha chain	49	49	1	203	14369				839	839	839	1A42_02553	2011_02912	5A14_04360	A0641M_01434	A0643DD_07131	AE608H_02297	AK11_00607	AK58_01809	AK75_01639	AK83_03401	BL225C_06311	BO21CC_03228	C0431A_06110	C0438LL_00752	CCMM-B554_01538	GR4_00028	H1_05116	KH35C_06280	KH46_02145	M162_02495	M270_03174	MA10-1_04963	MA13-2_02919	MO1-1_05732	MO15-1_05450	MO19_02320	MO20-2_01041	MO25-1_04020	MO26-2_05565	MO28-1_05389	MO34-1_05565	MO35-1_05174	MO4-2_05481	MO41-1_03144	MO47-2_04093	MO53-2_05252
lutR_2		HTH-type transcriptional regulator LutR	49	49	1	203	14489				722	722	722	1A42_04761	2011_02998	5A14_01528	A0641M_01217	A0643DD_07127	AE608H_02401	AK11_01924	AK58_01894	AK75_02597	AK83_03488	BL225C_06398	BO21CC_03314	C0431A_00434	C0438LL_00930	CCMM-B554_01624	GR4_00114	H1_05857	KH35C_06189	KH46_02235	M162_02583	M270_03086	MA10-1_05655	MA13-2_06042	MO1-1_00687	MO15-1_00597	MO19_04926	MO20-2_00525	MO25-1_00524	MO26-2_05771	MO28-1_05831	MO34-1_02618	MO35-1_05044	MO4-2_05352	MO41-1_05693	MO47-2_00640	MO53-2_05658
ibpA_2		Small heat shock protein IbpA	49	49	1	203	14957				431	431	431	1A42_02274	2011_03307	5A14_05870	A0641M_02779	A0643DD_03748	AE608H_00772	AK11_02005	AK58_02201	AK75_03592	AK83_00047	BL225C_03191	BO21CC_03629	C0431A_05962	C0438LL_03407	CCMM-B554_01934	GR4_00421	H1_01028	KH35C_05877	KH46_02563	M162_02891	M270_02773	MA10-1_02790	MA13-2_01232	MO1-1_00390	MO15-1_00894	MO19_03687	MO20-2_00228	MO25-1_00227	MO26-2_03346	MO28-1_01437	MO34-1_01979	MO35-1_01138	MO4-2_02132	MO41-1_01591	MO47-2_00343	MO53-2_02989
hfq		RNA-binding protein Hfq	49	49	1	203	16662				242	242	242	1A42_00742	2011_04393	5A14_08146	A0641M_03305	A0643DD_05804	AE608H_01703	AK11_03330	AK58_04439	AK75_04562	AK83_01279	BL225C_04245	BO21CC_01048	C0431A_06304	C0438LL_00792	CCMM-B554_03075	GR4_01488	H1_00829	KH35C_04799	KH46_03631	M162_04066	M270_01563	MA10-1_04616	MA13-2_04800	MO1-1_02588	MO15-1_04621	MO19_03030	MO20-2_05670	MO25-1_00637	MO26-2_05455	MO28-1_05919	MO34-1_04343	MO35-1_05550	MO4-2_05832	MO41-1_05450	MO47-2_05850	MO53-2_05359
rpsC		30S ribosomal protein S3	49	49	1	203	16513				713	713	713	1A42_03025	2011_04288	5A14_04190	A0641M_07182	A0643DD_02112	AE608H_04695	AK11_04981	AK58_04331	AK75_02224	AK83_01167	BL225C_04139	BO21CC_00942	C0431A_04176	C0438LL_02882	CCMM-B554_02969	GR4_01380	H1_00263	KH35C_04903	KH46_03526	M162_03957	M270_01673	MA10-1_05881	MA13-2_05819	MO1-1_02485	MO15-1_05965	MO19_05426	MO20-2_06007	MO25-1_06039	MO26-2_05992	MO28-1_05729	MO34-1_05976	MO35-1_05404	MO4-2_05689	MO41-1_06065	MO47-2_06163	MO53-2_05790
ecfG_4		ECF RNA polymerase sigma factor EcfG	49	49	1	203	25787				554	554	554	1A42_01264	2011_05403	5A14_05511	A0641M_07955	A0643DD_03952	AE608H_06463	AK11_06636	AK58_05530	AK75_03702	AK83_02501	BL225C_05416	BO21CC_02230	C0431A_00589	C0438LL_03945	CCMM-B554_04143	GR4_02542	H1_05485	KH35C_03715	KH46_04814	M162_05197	M270_00200	MA10-1_04326	MA13-2_04596	MO1-1_03965	MO15-1_03769	MO19_05067	MO20-2_04816	MO25-1_02437	MO26-2_05039	MO28-1_03660	MO34-1_03441	MO35-1_05882	MO4-2_05990	MO41-1_05723	MO47-2_04829	MO53-2_02484
hrcA		Heat-inducible transcription repressor HrcA	49	49	1	203	14909				1079	1079	1079	1A42_00186	2011_03270	5A14_05833	A0641M_04349	A0643DD_04878	AE608H_00809	AK11_02549	AK58_02164	AK75_00601	AK83_00010	BL225C_03154	BO21CC_03592	C0431A_00215	C0438LL_03688	CCMM-B554_01896	GR4_00384	H1_01912	KH35C_05914	KH46_02526	M162_02854	M270_02810	MA10-1_02753	MA13-2_01195	MO1-1_00427	MO15-1_00857	MO19_03724	MO20-2_00265	MO25-1_00264	MO26-2_03309	MO28-1_01400	MO34-1_02016	MO35-1_01175	MO4-2_02095	MO41-1_01554	MO47-2_00380	MO53-2_03026
fabB		3-oxoacyl-[acyl-carrier-protein] synthase 1	49	49	1	203	14700				1220	1220	1220	1A42_03277	2011_03137	5A14_03171	A0641M_03579	A0643DD_07105	AE608H_06011	AK11_06068	AK58_02029	AK75_02870	AK83_03623	BL225C_06536	BO21CC_03456	C0431A_06736	C0438LL_07020	CCMM-B554_01762	GR4_00251	H1_00234	KH35C_06046	KH46_02371	M162_02720	M270_02947	MA10-1_05059	MA13-2_04948	MO1-1_00555	MO15-1_00729	MO19_03935	MO20-2_00393	MO25-1_00392	MO26-2_04129	MO28-1_04667	MO34-1_02752	MO35-1_04451	MO4-2_04738	MO41-1_04764	MO47-2_00508	MO53-2_03836
group_25593		hypothetical protein	49	49	1	203	14706				389	389	389	1A42_03283	2011_03143	5A14_04325	A0641M_04040	A0643DD_02096	AE608H_06017	AK11_06062	AK58_02035	AK75_04158	AK83_03629	BL225C_06542	BO21CC_03462	C0431A_06730	C0438LL_02167	CCMM-B554_01768	GR4_00257	H1_00240	KH35C_06040	KH46_02377	M162_02726	M270_02941	MA10-1_05065	MA13-2_04954	MO1-1_00549	MO15-1_00735	MO19_03941	MO20-2_00387	MO25-1_00386	MO26-2_04123	MO28-1_04673	MO34-1_02758	MO35-1_04457	MO4-2_04745	MO41-1_04758	MO47-2_00502	MO53-2_03830
group_25594		hypothetical protein	49	49	1	203	13826				434	434	434	1A42_04858	2011_05996	5A14_07157	A0641M_04146	A0643DD_01766	AE608H_05863	AK11_03457	AK58_06151	AK75_00200	AK83_03092	BL225C_06002	BO21CC_02911	C0431A_05185	C0438LL_04306	CCMM-B554_04735	GR4_03142	H1_04786	KH35C_03104	KH46_01834	M162_05883	M270_03484	MA10-1_02278	MA13-2_05230	MO1-1_02629	MO15-1_03177	MO19_03548	MO20-2_01360	MO25-1_03593	MO26-2_02355	MO28-1_02368	MO34-1_05244	MO35-1_04253	MO4-2_03295	MO41-1_03589	MO47-2_05443	MO53-2_01644
rbsC_11		Ribose import permease protein RbsC	49	49	1	203	25221				1025	1025	1025	1A42_00153	2011_02735	5A14_01453	A0641M_04521	A0643DD_04463	AE608H_05464	AK11_01697	AK58_00745	AK75_06333	AK83_04363	BL225C_02906	BO21CC_05123	C0431A_02936	C0438LL_05406	CCMM-B554_01373	GR4_05214	H1_03287	KH35C_02363	KH46_01105	M162_01404	M270_05416	MA10-1_00043	MA13-2_05092	MO1-1_05580	MO15-1_04904	MO19_00849	MO20-2_03323	MO25-1_01294	MO26-2_02762	MO28-1_00313	MO34-1_05082	MO35-1_00138	MO4-2_00812	MO41-1_04631	MO47-2_05351	MO53-2_00641
group_25600		hypothetical protein	49	49	1	203	15031				107	107	107	1A42_02638	2011_03357	5A14_05919	A0641M_01511	A0643DD_03313	AE608H_00723	AK11_00876	AK58_02250	AK75_05210	AK83_00099	BL225C_03242	BO21CC_00043	C0431A_06178	C0438LL_02090	CCMM-B554_01990	GR4_00471	H1_00834	KH35C_05823	KH46_02613	M162_02942	M270_02724	MA10-1_01721	MA13-2_01283	MO1-1_00336	MO15-1_00944	MO19_02140	MO20-2_00178	MO25-1_00177	MO26-2_03537	MO28-1_01488	MO34-1_01930	MO35-1_01086	MO4-2_02183	MO41-1_01642	MO47-2_00294	MO53-2_02022
group_25605		hypothetical protein	49	49	1	203	18476				224	224	224	1A42_06915	2011_05069	5A14_00454	A0641M_04160	A0643DD_00100	AE608H_02919	AK11_05652	AK58_05198	AK75_01421	AK83_02106	BL225C_05084	BO21CC_01900	C0431A_00901	C0438LL_03919	CCMM-B554_03814	GR4_02167	H1_05985	KH35C_04041	KH46_04486	M162_04866	M270_00606	MA10-1_04853	MA13-2_03352	MO1-1_03390	MO15-1_05160	MO19_03497	MO20-2_03971	MO25-1_04293	MO26-2_05493	MO28-1_05269	MO34-1_03279	MO35-1_05112	MO4-2_05450	MO41-1_05554	MO47-2_04854	MO53-2_05077
group_25606		hypothetical protein	49	49	1	203	16572				386	386	386	1A42_01565	2011_04331	5A14_05432	A0641M_06017	A0643DD_06922	AE608H_00619	AK11_00824	AK58_04375	AK75_03439	AK83_01212	BL225C_04182	BO21CC_00986	C0431A_03877	C0438LL_02798	CCMM-B554_03013	GR4_01424	H1_05392	KH35C_04860	KH46_03569	M162_04000	M270_01626	MA10-1_04678	MA13-2_06226	MO1-1_02528	MO15-1_04683	MO19_06259	MO20-2_05782	MO25-1_00575	MO26-2_06058	MO28-1_06302	MO34-1_04405	MO35-1_06078	MO4-2_06304	MO41-1_05388	MO47-2_06212	MO53-2_05928
nusG		Transcription termination/antitermination protein NusG	49	49	1	203	16492				530	530	530	1A42_06452	2011_04268	5A14_02505	A0641M_04045	A0643DD_05445	AE608H_06529	AK11_01526	AK58_04311	AK75_02911	AK83_01147	BL225C_04119	BO21CC_00922	C0431A_04160	C0438LL_06067	CCMM-B554_02948	GR4_01360	H1_00925	KH35C_04922	KH46_03506	M162_03937	M270_01693	MA10-1_05936	MA13-2_05800	MO1-1_02465	MO15-1_06041	MO19_05406	MO20-2_06019	MO25-1_06094	MO26-2_06047	MO28-1_05749	MO34-1_06005	MO35-1_05384	MO4-2_05709	MO41-1_06106	MO47-2_01295	MO53-2_05878
mrpG_1		Na(+)/H(+) antiporter subunit G	49	49	1	203	15914				350	350	350	1A42_06377	2011_03906	5A14_02284	A0641M_03236	A0643DD_05005	AE608H_04488	AK11_06535	AK58_03954	AK75_05567	AK83_00710	BL225C_03757	BO21CC_00558	C0431A_06782	C0438LL_02185	CCMM-B554_02506	GR4_00999	H1_00974	KH35C_05274	KH46_03144	M162_03504	M270_02175	MA10-1_05495	MA13-2_04439	MO1-1_04816	MO15-1_00210	MO19_00337	MO20-2_01845	MO25-1_02623	MO26-2_01810	MO28-1_03883	MO34-1_05036	MO35-1_02212	MO4-2_01399	MO41-1_02432	MO47-2_01664	MO53-2_03452
group_25609		hypothetical protein	49	49	1	203	18829				215	215	215	1A42_06718	2011_05252	5A14_06993	A0641M_02619	A0643DD_04176	AE608H_04602	AK11_01778	AK58_05379	AK75_05252	AK83_02287	BL225C_05268	BO21CC_02083	C0431A_00906	C0438LL_00102	CCMM-B554_03996	GR4_02351	H1_02796	KH35C_03862	KH46_04668	M162_05048	M270_00358	MA10-1_02578	MA13-2_03609	MO1-1_05893	MO15-1_04736	MO19_02786	MO20-2_05882	MO25-1_05679	MO26-2_02651	MO28-1_03790	MO34-1_03098	MO35-1_03851	MO4-2_04082	MO41-1_03397	MO47-2_06085	MO53-2_03640
group_2561		hypothetical protein	49	49	1	203	21254				1052	2228	1965	1A42_05404	2011_02837	5A14_08198	A0641M_02036	A0643DD_06487	AE608H_05562	AK11_04244	AK58_00646	AK75_05593	AK83_04265	BL225C_02807	BO21CC_03686	C0431A_00647	C0438LL_04022	CCMM-B554_01473	GR4_05115	H1_05872	KH35C_02464	KH46_01202	M162_01304	M270_06896	MA10-1_00143	MA13-2_03996	MO1-1_04618	MO15-1_03424	MO19_00948	MO20-2_03423	MO25-1_01194	MO26-2_04060	MO28-1_00214	MO34-1_02269	MO35-1_00237	MO4-2_00911	MO41-1_03048	MO47-2_04446	MO53-2_00543
group_25610		hypothetical protein	49	49	1	203	16576				101	101	101	1A42_01569	2011_04335	5A14_05428	A0641M_06021	A0643DD_06926	AE608H_00623	AK11_00820	AK58_04379	AK75_03435	AK83_01216	BL225C_04186	BO21CC_00990	C0431A_03873	C0438LL_02794	CCMM-B554_03017	GR4_01428	H1_05396	KH35C_04856	KH46_03573	M162_04006	M270_01622	MA10-1_04674	MA13-2_06230	MO1-1_02532	MO15-1_04679	MO19_06263	MO20-2_05778	MO25-1_00579	MO26-2_06054	MO28-1_06306	MO34-1_04401	MO35-1_06082	MO4-2_06300	MO41-1_05392	MO47-2_06208	MO53-2_05924
ogt_2		Methylated-DNA--protein-cysteine methyltransferase	49	49	1	203	14562				872	872	872	1A42_05636	2011_03055	5A14_07191	A0641M_00292	A0643DD_05916	AE608H_02823	AK11_01185	AK58_01946	AK75_03036	AK83_03541	BL225C_06454	BO21CC_03372	C0431A_03301	C0438LL_02772	CCMM-B554_01680	GR4_00167	H1_00649	KH35C_06136	KH46_02289	M162_02638	M270_03030	MA10-1_05346	MA13-2_04866	MO1-1_00635	MO15-1_00649	MO19_03853	MO20-2_00473	MO25-1_00472	MO26-2_04211	MO28-1_04585	MO34-1_02670	MO35-1_04369	MO4-2_04656	MO41-1_04846	MO47-2_00588	MO53-2_03918
group_25637		hypothetical protein	49	49	1	203	14940				467	467	467	1A42_02288	2011_03293	5A14_05856	A0641M_02793	A0643DD_03733	AE608H_00786	AK11_01990	AK58_02187	AK75_03575	AK83_00033	BL225C_03177	BO21CC_03615	C0431A_05947	C0438LL_03391	CCMM-B554_01919	GR4_00407	H1_01042	KH35C_05891	KH46_02549	M162_02877	M270_02787	MA10-1_02776	MA13-2_01218	MO1-1_00404	MO15-1_00880	MO19_03701	MO20-2_00242	MO25-1_00241	MO26-2_03332	MO28-1_01423	MO34-1_01993	MO35-1_01152	MO4-2_02118	MO41-1_01577	MO47-2_00357	MO53-2_03003
group_25638		hypothetical protein	49	49	1	203	16985				158	158	158	1A42_05187	2011_04488	5A14_00191	A0641M_07248	A0643DD_04679	AE608H_04066	AK11_03223	AK58_04530	AK75_06865	AK83_01464	BL225C_04338	BO21CC_01144	C0431A_05076	C0438LL_06012	CCMM-B554_03169	GR4_01582	H1_00775	KH35C_04704	KH46_03725	M162_04160	M270_01470	MA10-1_03041	MA13-2_05893	MO1-1_05483	MO15-1_04490	MO19_03122	MO20-2_04247	MO25-1_05757	MO26-2_04946	MO28-1_05818	MO34-1_04249	MO35-1_06111	MO4-2_05782	MO41-1_05062	MO47-2_03687	MO53-2_02140
group_25640		hypothetical protein	49	49	1	203	24136				1175	1175	1175	1A42_01992	2011_02113	5A14_00763	A0641M_06410	A0643DD_05621	AE608H_02107	AK11_01041	AK58_01374	AK75_00042	AK83_04986	BL225C_02016	BO21CC_04507	C0431A_00043	C0438LL_05576	CCMM-B554_00761	GR4_05828	H1_04413	KH35C_01751	KH46_00481	M162_02033	M270_06080	MA10-1_03969	MA13-2_05648	MO1-1_00791	MO15-1_04233	MO19_04129	MO20-2_01430	MO25-1_04445	MO26-2_05312	MO28-1_02901	MO34-1_04152	MO35-1_03229	MO4-2_03834	MO41-1_05487	MO47-2_01248	MO53-2_04290
group_25641	rcsC_5	Sensor histidine kinase RcsC	49	49	1	203	20429				1562	1562	1562	1A42_05991	2011_01690	5A14_04703	A0641M_00962	A0643DD_03531	AE608H_00434	AK11_06446	AK58_00258	AK75_03966	AK83_03870	BL225C_02419	BO21CC_04077	C0431A_03454	C0438LL_04890	CCMM-B554_00355	GR4_06267	H1_04080	KH35C_02857	KH46_00047	M162_00914	M270_06506	MA10-1_00531	MA13-2_00945	MO1-1_01534	MO15-1_02677	MO19_01185	MO20-2_02370	MO25-1_03381	MO26-2_00137	MO28-1_01852	MO34-1_00939	MO35-1_01859	MO4-2_02547	MO41-1_00137	MO47-2_03307	MO53-2_00155
aatA		Aspartate/prephenate aminotransferase	49	49	1	203	25630				1202	1202	1202	1A42_04975	2011_05294	5A14_05345	A0641M_03190	A0643DD_03578	AE608H_00640	AK11_01562	AK58_05422	AK75_00449	AK83_02390	BL225C_05309	BO21CC_02124	C0431A_02542	C0438LL_06286	CCMM-B554_04037	GR4_02436	H1_00542	KH35C_03825	KH46_04709	M162_05089	M270_00313	MA10-1_02537	MA13-2_03669	MO1-1_03860	MO15-1_03874	MO19_02745	MO20-2_04921	MO25-1_02542	MO26-2_02610	MO28-1_03750	MO34-1_03333	MO35-1_03891	MO4-2_04122	MO41-1_03356	MO47-2_04724	MO53-2_04550
ydcV_2		Inner membrane ABC transporter permease protein YdcV	49	49	1	203	20569				791	791	791	1A42_04116	2011_01616	5A14_04770	A0641M_03443	A0643DD_00696	AE608H_00503	AK11_00482	AK58_00330	AK75_02803	AK83_03941	BL225C_02490	BO21CC_04005	C0431A_01825	C0438LL_06504	CCMM-B554_00282	GR4_06339	H1_04829	KH35C_02786	KH46_01526	M162_00986	M270_06580	MA10-1_00459	MA13-2_01018	MO1-1_01607	MO15-1_02605	MO19_01112	MO20-2_02297	MO25-1_03453	MO26-2_00064	MO28-1_01779	MO34-1_01011	MO35-1_01786	MO4-2_02474	MO41-1_00064	MO47-2_03380	MO53-2_00227
apt		Adenine phosphoribosyltransferase	49	49	1	203	25676				542	542	542	1A42_04938	2011_05330	5A14_01931	A0641M_07843	A0643DD_05997	AE608H_00676	AK11_03586	AK58_05460	AK75_06295	AK83_02426	BL225C_05345	BO21CC_02160	C0431A_05762	C0438LL_03541	CCMM-B554_04073	GR4_02472	H1_00579	KH35C_03789	KH46_04745	M162_05125	M270_00277	MA10-1_02501	MA13-2_03705	MO1-1_03896	MO15-1_03838	MO19_02709	MO20-2_04885	MO25-1_02506	MO26-2_02574	MO28-1_03714	MO34-1_03368	MO35-1_03927	MO4-2_04158	MO41-1_03320	MO47-2_04760	MO53-2_04586
rnc		Ribonuclease 3	49	49	1	203	16017				716	716	716	1A42_04035	2011_03988	5A14_02363	A0641M_04853	A0643DD_05754	AE608H_04268	AK11_04129	AK58_04034	AK75_00910	AK83_00870	BL225C_03840	BO21CC_00643	C0431A_06757	C0438LL_01057	CCMM-B554_02588	GR4_01079	H1_02998	KH35C_05193	KH46_03224	M162_03664	M270_02017	MA10-1_03677	MA13-2_04519	MO1-1_04738	MO15-1_00289	MO19_00257	MO20-2_01924	MO25-1_01975	MO26-2_04408	MO28-1_03962	MO34-1_04959	MO35-1_02291	MO4-2_01319	MO41-1_01184	MO47-2_01587	MO53-2_03997
decR_3		DNA-binding transcriptional activator DecR	49	49	1	203	17640				488	488	488	1A42_05462	2011_04833	5A14_05466	A0641M_07403	A0643DD_00313	AE608H_03691	AK11_05953	AK58_04894	AK75_05173	AK83_01809	BL225C_04786	BO21CC_01524	C0431A_03539	C0438LL_03595	CCMM-B554_03576	GR4_01934	H1_05148	KH35C_04360	KH46_04077	M162_04505	M270_00917	MA10-1_04057	MA13-2_01821	MO1-1_04437	MO15-1_03018	MO19_04522	MO20-2_05236	MO25-1_03144	MO26-2_01421	MO28-1_00856	MO34-1_04023	MO35-1_01641	MO4-2_03584	MO41-1_02061	MO47-2_02560	MO53-2_05149
rpiA		Ribose-5-phosphate isomerase A	49	49	1	203	17615				695	695	695	1A42_05484	2011_04811	5A14_03916	A0641M_02094	A0643DD_05592	AE608H_03790	AK11_00777	AK58_04872	AK75_00849	AK83_01787	BL225C_04764	BO21CC_01502	C0431A_03561	C0438LL_04477	CCMM-B554_03554	GR4_01912	H1_05126	KH35C_04382	KH46_04055	M162_04483	M270_00939	MA10-1_04079	MA13-2_01842	MO1-1_04415	MO15-1_02996	MO19_04544	MO20-2_05214	MO25-1_03122	MO26-2_01443	MO28-1_00834	MO34-1_04045	MO35-1_01619	MO4-2_03606	MO41-1_02083	MO47-2_02538	MO53-2_05171
lsrG		(4S)-4-hydroxy-5-phosphonooxypentane-2,3-dione isomerase	49	49	1	203	23798				314	314	314	1A42_01787	2011_01950	5A14_06697	A0641M_08211	A0643DD_04201	AE608H_03333	AK11_03916	AK58_00011	AK75_01335	AK83_05120	BL225C_02175	BO21CC_04345	C0431A_03095	C0438LL_00452	CCMM-B554_00632	GR4_06008	H1_01856	KH35C_01621	KH46_00358	M162_02165	M270_06208	MA10-1_00800	MA13-2_00701	MO1-1_05989	MO15-1_04471	MO19_01451	MO20-2_05429	MO25-1_06019	MO26-2_06112	MO28-1_06173	MO34-1_05871	MO35-1_05540	MO4-2_05738	MO41-1_00380	MO47-2_06103	MO53-2_03710
group_25656		hypothetical protein	49	49	1	203	18199				1775	1775	1775	1A42_05363	2011_04965	5A14_01024	A0641M_04306	A0643DD_01516	AE608H_06880	AK11_05634	AK58_05095	AK75_05345	AK83_02002	BL225C_04978	BO21CC_01716	C0431A_02823	C0438LL_06299	CCMM-B554_03708	GR4_02066	H1_03608	KH35C_04232	KH46_04211	M162_04758	M270_00716	MA10-1_03145	MA13-2_03456	MO1-1_03255	MO15-1_05371	MO19_04770	MO20-2_04452	MO25-1_03277	MO26-2_04873	MO28-1_04525	MO34-1_05141	MO35-1_03669	MO4-2_04596	MO41-1_05036	MO47-2_02698	MO53-2_03206
msmE		Multiple sugar-binding protein	49	49	1	203	14607				1259	1259	1259	1A42_03444	2011_03087	5A14_08698	A0641M_04782	A0643DD_02764	AE608H_02855	AK11_04029	AK58_01978	AK75_02272	AK83_03573	BL225C_06486	BO21CC_03404	C0431A_01802	C0438LL_01985	CCMM-B554_01712	GR4_00199	H1_04764	KH35C_06104	KH46_02321	M162_02670	M270_02997	MA10-1_05314	MA13-2_04898	MO1-1_00603	MO15-1_00681	MO19_03885	MO20-2_00441	MO25-1_00440	MO26-2_04179	MO28-1_04617	MO34-1_02702	MO35-1_04401	MO4-2_04688	MO41-1_04814	MO47-2_00556	MO53-2_03886
phyR_2		Phyllosphere-induced regulator PhyR	49	49	1	203	25789				794	794	794	1A42_01262	2011_05405	5A14_05509	A0641M_07953	A0643DD_03954	AE608H_06461	AK11_06634	AK58_05532	AK75_03700	AK83_02503	BL225C_05418	BO21CC_02232	C0431A_00587	C0438LL_03947	CCMM-B554_04145	GR4_02544	H1_05487	KH35C_03713	KH46_04816	M162_05199	M270_00198	MA10-1_04324	MA13-2_04598	MO1-1_03967	MO15-1_03767	MO19_05069	MO20-2_04814	MO25-1_02435	MO26-2_05041	MO28-1_03658	MO34-1_03443	MO35-1_05880	MO4-2_05988	MO41-1_05721	MO47-2_04831	MO53-2_02486
dmdC_1		3-methylmercaptopropionyl-CoA dehydrogenase	49	49	1	203	15142				1796	1796	1796	1A42_00773	2011_03428	5A14_00431	A0641M_00813	A0643DD_03176	AE608H_03545	AK11_03246	AK58_03381	AK75_04291	AK83_00178	BL225C_03300	BO21CC_00101	C0431A_06423	C0438LL_06839	CCMM-B554_02048	GR4_00529	H1_00505	KH35C_05764	KH46_02671	M162_03000	M270_02665	MA10-1_01779	MA13-2_01341	MO1-1_00278	MO15-1_01002	MO19_02198	MO20-2_00120	MO25-1_00119	MO26-2_03595	MO28-1_01555	MO34-1_01871	MO35-1_01019	MO4-2_02250	MO41-1_01700	MO47-2_00235	MO53-2_01964
puuB_4		Gamma-glutamylputrescine oxidoreductase	49	49	1	203	18689				1289	1289	1289	1A42_06874	2011_05174	5A14_04408	A0641M_05280	A0643DD_03457	AE608H_04750	AK11_04103	AK58_05302	AK75_06217	AK83_02209	BL225C_05189	BO21CC_02005	C0431A_06158	C0438LL_01424	CCMM-B554_03918	GR4_02272	H1_00418	KH35C_03939	KH46_04590	M162_04970	M270_00500	MA10-1_03919	MA13-2_05505	MO1-1_03493	MO15-1_04815	MO19_05246	MO20-2_04072	MO25-1_04192	MO26-2_04709	MO28-1_04854	MO34-1_03177	MO35-1_04571	MO4-2_04891	MO41-1_04872	MO47-2_04957	MO53-2_04180
pcs		Phosphatidylcholine synthase	49	49	1	203	17278				725	725	725	1A42_02412	2011_04621	5A14_03518	A0641M_02828	A0643DD_05465	AE608H_03464	AK11_04837	AK58_04663	AK75_04194	AK83_01595	BL225C_04574	BO21CC_01314	C0431A_01329	C0438LL_02032	CCMM-B554_03303	GR4_01717	H1_00878	KH35C_04566	KH46_03861	M162_04291	M270_01199	MA10-1_01932	MA13-2_02032	MO1-1_05190	MO15-1_02860	MO19_05699	MO20-2_03712	MO25-1_04674	MO26-2_04610	MO28-1_00592	MO34-1_02558	MO35-1_01430	MO4-2_04791	MO41-1_04358	MO47-2_03555	MO53-2_05376
folE		GTP cyclohydrolase 1	49	49	1	203	16609				614	614	614	1A42_01384	2011_04349	5A14_08101	A0641M_03788	A0643DD_07329	AE608H_00871	AK11_05495	AK58_04394	AK75_00458	AK83_01233	BL225C_04200	BO21CC_01004	C0431A_04391	C0438LL_05205	CCMM-B554_03031	GR4_01442	H1_01656	KH35C_04842	KH46_03587	M162_04021	M270_01607	MA10-1_04660	MA13-2_04844	MO1-1_02545	MO15-1_04665	MO19_05906	MO20-2_05764	MO25-1_00593	MO26-2_05411	MO28-1_05875	MO34-1_04387	MO35-1_05594	MO4-2_05876	MO41-1_05406	MO47-2_05893	MO53-2_05315
hslU		ATP-dependent protease ATPase subunit HslU	49	49	1	203	14414				1301	1307	1306	1A42_02438	2011_02941	5A14_00290	A0641M_07020	A0643DD_03035	AE608H_03263	AK11_04678	AK58_01837	AK75_02857	AK83_03430	BL225C_06341	BO21CC_03257	C0431A_06840	C0438LL_06990	CCMM-B554_01567	GR4_00057	H1_01576	KH35C_06247	KH46_02175	M162_02526	M270_03144	MA10-1_05238	MA13-2_06147	MO1-1_05704	MO15-1_05478	MO19_05790	MO20-2_01013	MO25-1_03992	MO26-2_05916	MO28-1_06318	MO34-1_05536	MO35-1_06117	MO4-2_06320	MO41-1_05994	MO47-2_04065	MO53-2_05469
group_25669		hypothetical protein	49	49	1	203	5111				1283	1283	1283	1A42_04529	2011_00882	5A14_03438	A0641M_02538	A0643DD_06281	AE608H_04939	AK11_03433	AK58_03031	AK75_06958	AK83_06101	BL225C_01272	BO21CC_05743	C0431A_01445	C0438LL_04645	CCMM-B554_05894	GR4_04150	H1_02006	KH35C_01079	KH46_05728	M162_00549	M270_05142	MA10-1_00973	MA13-2_00100	MO1-1_03004	MO15-1_02177	MO19_05286	MO20-2_02888	MO25-1_01606	MO26-2_00447	MO28-1_02089	MO34-1_00672	MO35-1_00550	MO4-2_01808	MO41-1_00559	MO47-2_02017	MO53-2_01591
nemA_2		N-ethylmaleimide reductase	49	49	1	203	17080				1121	1121	1121	1A42_01446	2011_04499	5A14_00202	A0641M_04085	A0643DD_02922	AE608H_04055	AK11_04009	AK58_04541	AK75_01123	AK83_01475	BL225C_04383	BO21CC_01189	C0431A_02314	C0438LL_00757	CCMM-B554_03180	GR4_01593	H1_03462	KH35C_04693	KH46_03736	M162_04171	M270_01459	MA10-1_03052	MA13-2_05882	MO1-1_05494	MO15-1_04546	MO19_03133	MO20-2_04192	MO25-1_04958	MO26-2_04900	MO28-1_05807	MO34-1_04943	MO35-1_05832	MO4-2_05793	MO41-1_05109	MO47-2_03676	MO53-2_02151
uacT_1		Uric acid transporter UacT	49	49	1	203	20981				1391	1391	1391	1A42_05006	2011_01473	5A14_08089	A0641M_02710	A0643DD_02216	AE608H_05740	AK11_02631	AK58_00461	AK75_00158	AK83_04083	BL225C_02632	BO21CC_03863	C0431A_06937	C0438LL_03000	CCMM-B554_00140	GR4_06485	H1_01181	KH35C_02640	KH46_01383	M162_01116	M270_06709	MA10-1_00317	MA13-2_03812	MO1-1_01749	MO15-1_04341	MO19_03289	MO20-2_05104	MO25-1_01010	MO26-2_02117	MO28-1_00037	MO34-1_02092	MO35-1_00414	MO4-2_01088	MO41-1_02697	MO47-2_05246	MO53-2_00369
recA		Protein RecA	49	49	1	203	17543				1085	1085	1085	1A42_01241	2011_04756	5A14_08705	A0641M_05542	A0643DD_03611	AE608H_03494	AK11_04533	AK58_04813	AK75_00214	AK83_01731	BL225C_04708	BO21CC_01447	C0431A_04266	C0438LL_02337	CCMM-B554_03498	GR4_01854	H1_05659	KH35C_04442	KH46_03997	M162_04426	M270_00995	MA10-1_03596	MA13-2_01899	MO1-1_04896	MO15-1_06144	MO19_04298	MO20-2_05905	MO25-1_05790	MO26-2_01498	MO28-1_00778	MO34-1_02335	MO35-1_01563	MO4-2_03662	MO41-1_02138	MO47-2_02481	MO53-2_04523
mdtI		Spermidine export protein MdtI	49	49	1	203	17196				326	326	326	1A42_05200	2011_04560	5A14_04068	A0641M_02870	A0643DD_05648	AE608H_06502	AK11_05831	AK58_04601	AK75_00420	AK83_01534	BL225C_04513	BO21CC_01252	C0431A_00336	C0438LL_00834	CCMM-B554_03242	GR4_01656	H1_03212	KH35C_04627	KH46_03797	M162_04230	M270_01344	MA10-1_02049	MA13-2_02093	MO1-1_05070	MO15-1_02921	MO19_05531	MO20-2_04131	MO25-1_05421	MO26-2_04671	MO28-1_00531	MO34-1_04870	MO35-1_01369	MO4-2_04852	MO41-1_04284	MO47-2_03615	MO53-2_02212
acoA		Acetoin:2,6-dichlorophenolindophenol oxidoreductase subunit alpha	49	49	1	203	16638				1046	1046	1046	1A42_00720	2011_04374	5A14_08126	A0641M_03326	A0643DD_05037	AE608H_01683	AK11_05679	AK58_04419	AK75_05182	AK83_01260	BL225C_04225	BO21CC_01029	C0431A_03945	C0438LL_06800	CCMM-B554_03056	GR4_01467	H1_01845	KH35C_04817	KH46_03612	M162_04047	M270_01582	MA10-1_04635	MA13-2_04819	MO1-1_02570	MO15-1_04640	MO19_03011	MO20-2_05689	MO25-1_00618	MO26-2_05436	MO28-1_05900	MO34-1_04362	MO35-1_05569	MO4-2_05851	MO41-1_05431	MO47-2_05868	MO53-2_05340
group_25680	xylH_2	Xylose transport system permease protein XylH	49	49	1	203	24768				1214	1214	1214	1A42_04708	2011_02513	5A14_07323	A0641M_02402	A0643DD_02994	AE608H_01791	AK11_02469	AK58_00968	AK75_05149	AK83_04581	BL225C_01607	BO21CC_04910	C0431A_07207	C0438LL_04957	CCMM-B554_01163	GR4_05421	H1_00934	KH35C_02153	KH46_00883	M162_01624	M270_05628	MA10-1_01377	MA13-2_02208	MO1-1_01194	MO15-1_01501	MO19_00639	MO20-2_03793	MO25-1_02180	MO26-2_02968	MO28-1_02682	MO34-1_00091	MO35-1_02721	MO4-2_02764	MO41-1_03884	MO47-2_00846	MO53-2_00849
nuoH_2		NADH-quinone oxidoreductase subunit H	49	49	1	203	16398				1043	1043	1043	1A42_03252	2011_04196	5A14_04277	A0641M_01551	A0643DD_03385	AE608H_06219	AK11_01015	AK58_04240	AK75_02403	AK83_01078	BL225C_04046	BO21CC_00849	C0431A_04831	C0438LL_02397	CCMM-B554_02796	GR4_01290	H1_00125	KH35C_04992	KH46_03434	M162_03868	M270_01762	MA10-1_02350	MA13-2_03168	MO1-1_02397	MO15-1_00495	MO19_00050	MO20-2_02130	MO25-1_01769	MO26-2_01746	MO28-1_03138	MO34-1_05329	MO35-1_05485	MO4-2_05591	MO41-1_01391	MO47-2_01363	MO53-2_02759
group_25687		hypothetical protein	49	49	1	203	25206				461	461	461	1A42_00142	2011_02724	5A14_01465	A0641M_04533	A0643DD_05552	AE608H_05452	AK11_01709	AK58_00757	AK75_01834	AK83_04375	BL225C_02917	BO21CC_05112	C0431A_02922	C0438LL_05395	CCMM-B554_01362	GR4_05225	H1_03298	KH35C_02352	KH46_01094	M162_01415	M270_05428	MA10-1_00032	MA13-2_05104	MO1-1_05591	MO15-1_04893	MO19_00837	MO20-2_03312	MO25-1_01305	MO26-2_02773	MO28-1_00324	MO34-1_05070	MO35-1_00127	MO4-2_00801	MO41-1_04642	MO47-2_05363	MO53-2_00652
xylG_3		Xylose import ATP-binding protein XylG	49	49	1	203	24769				1535	1535	1535	1A42_04707	2011_02514	5A14_07324	A0641M_02401	A0643DD_02995	AE608H_01792	AK11_02470	AK58_00967	AK75_05150	AK83_04580	BL225C_01606	BO21CC_04911	C0431A_07206	C0438LL_04956	CCMM-B554_01164	GR4_05420	H1_00935	KH35C_02154	KH46_00884	M162_01623	M270_05627	MA10-1_01378	MA13-2_02207	MO1-1_01195	MO15-1_01500	MO19_00640	MO20-2_03794	MO25-1_02181	MO26-2_02967	MO28-1_02681	MO34-1_00090	MO35-1_02720	MO4-2_02763	MO41-1_03883	MO47-2_00845	MO53-2_00850
lsrB_2		Autoinducer 2-binding protein LsrB	49	49	1	203	20179				992	992	992	1A42_00909	2011_01812	5A14_04587	A0641M_01077	A0643DD_02638	AE608H_00327	AK11_06329	AK58_00145	AK75_00099	AK83_03757	BL225C_02306	BO21CC_04198	C0431A_07110	C0438LL_04776	CCMM-B554_00477	GR4_06161	H1_03952	KH35C_01493	KH46_00171	M162_02356	M270_06400	MA10-1_00644	MA13-2_00832	MO1-1_01414	MO15-1_02346	MO19_01297	MO20-2_02491	MO25-1_03919	MO26-2_00251	MO28-1_01972	MO34-1_00818	MO35-1_01979	MO4-2_02667	MO41-1_00250	MO47-2_05707	MO53-2_00042
group_25693		hypothetical protein	49	49	1	203	17232				665	665	665	1A42_02749	2011_04591	5A14_03548	A0641M_03701	A0643DD_05193	AE608H_02991	AK11_00974	AK58_04633	AK75_05078	AK83_01565	BL225C_04544	BO21CC_01283	C0431A_02588	C0438LL_00314	CCMM-B554_03273	GR4_01687	H1_06770	KH35C_04595	KH46_03831	M162_04261	M270_01229	MA10-1_01962	MA13-2_02062	MO1-1_05161	MO15-1_02890	MO19_05562	MO20-2_04100	MO25-1_05452	MO26-2_04640	MO28-1_00562	MO34-1_04839	MO35-1_01400	MO4-2_04821	MO41-1_04328	MO47-2_03584	MO53-2_02243
arsC_1		Arsenate reductase	49	49	1	203	15298				479	479	479	1A42_02064	2011_03508	5A14_02978	A0641M_03395	A0643DD_06586	AE608H_01107	AK11_05762	AK58_03505	AK75_05919	AK83_00301	BL225C_03360	BO21CC_00161	C0431A_01381	C0438LL_04405	CCMM-B554_02108	GR4_00598	H1_01337	KH35C_05703	KH46_02744	M162_03077	M270_02603	MA10-1_01839	MA13-2_01401	MO1-1_00218	MO15-1_05389	MO19_02258	MO20-2_00060	MO25-1_00059	MO26-2_05155	MO28-1_01615	MO34-1_01811	MO35-1_00959	MO4-2_02310	MO41-1_05318	MO47-2_00175	MO53-2_01904
speB		Agmatinase	49	49	1	203	16320				956	956	956	1A42_03840	2011_04161	5A14_08350	A0641M_07345	A0643DD_06393	AE608H_00892	AK11_04325	AK58_04205	AK75_06447	AK83_01044	BL225C_04012	BO21CC_00815	C0431A_03195	C0438LL_06911	CCMM-B554_02761	GR4_01255	H1_02353	KH35C_05025	KH46_03398	M162_03834	M270_01844	MA10-1_02385	MA13-2_03203	MO1-1_02362	MO15-1_00460	MO19_00085	MO20-2_02095	MO25-1_01804	MO26-2_01711	MO28-1_03173	MO34-1_03714	MO35-1_04076	MO4-2_01147	MO41-1_01356	MO47-2_01397	MO53-2_02724
group_25701	gsiA_7	Glutathione import ATP-binding protein GsiA	49	49	1	203	24133				1892	1892	1892	1A42_01989	2011_02110	5A14_00766	A0641M_06413	A0643DD_05618	AE608H_02110	AK11_01038	AK58_01377	AK75_00039	AK83_04989	BL225C_02019	BO21CC_04504	C0431A_00040	C0438LL_05579	CCMM-B554_00758	GR4_05831	H1_04416	KH35C_01748	KH46_00478	M162_02036	M270_06083	MA10-1_03966	MA13-2_05645	MO1-1_00788	MO15-1_04236	MO19_04132	MO20-2_01427	MO25-1_04442	MO26-2_05309	MO28-1_02898	MO34-1_04155	MO35-1_03226	MO4-2_03831	MO41-1_05484	MO47-2_01251	MO53-2_04287
group_25704		hypothetical protein	49	49	1	203	17646				413	413	413	1A42_05458	2011_04837	5A14_05470	A0641M_06044	A0643DD_02802	AE608H_03687	AK11_05949	AK58_04898	AK75_03746	AK83_01813	BL225C_04790	BO21CC_01528	C0431A_02869	C0438LL_03590	CCMM-B554_03580	GR4_01938	H1_00323	KH35C_04356	KH46_04081	M162_04509	M270_00913	MA10-1_04053	MA13-2_01817	MO1-1_04441	MO15-1_03022	MO19_04518	MO20-2_05240	MO25-1_03148	MO26-2_01417	MO28-1_00860	MO34-1_04019	MO35-1_01645	MO4-2_03580	MO41-1_02057	MO47-2_02564	MO53-2_05145
group_25705		hypothetical protein	49	49	1	203	16131				449	449	449	1A42_00253	2011_04072	5A14_06787	A0641M_08193	A0643DD_01775	AE608H_01198	AK11_01715	AK58_04118	AK75_07083	AK83_00956	BL225C_03924	BO21CC_00727	C0431A_05482	C0438LL_02740	CCMM-B554_02673	GR4_01165	H1_06155	KH35C_05111	KH46_03310	M162_03747	M270_01933	MA10-1_05607	MA13-2_03291	MO1-1_02275	MO15-1_00374	MO19_00174	MO20-2_02009	MO25-1_01890	MO26-2_01623	MO28-1_03261	MO34-1_03609	MO35-1_03988	MO4-2_01235	MO41-1_01268	MO47-2_01501	MO53-2_05642
group_25706		hypothetical protein	49	49	1	203	20910				443	443	443	1A42_03784	2011_01521	5A14_04863	A0641M_05994	A0643DD_02254	AE608H_00596	AK11_02833	AK58_00426	AK75_04607	AK83_04035	BL225C_02584	BO21CC_03911	C0431A_06208	C0438LL_01726	CCMM-B554_00188	GR4_06433	H1_06729	KH35C_02689	KH46_01431	M162_01080	M270_06674	MA10-1_00365	MA13-2_03764	MO1-1_01701	MO15-1_02511	MO19_01018	MO20-2_02203	MO25-1_03547	MO26-2_02165	MO28-1_01685	MO34-1_01105	MO35-1_01692	MO4-2_02380	MO41-1_02649	MO47-2_03474	MO53-2_00321
xthA_3		Exodeoxyribonuclease III	49	49	1	203	16787				791	791	791	1A42_02704	2011_04450	5A14_00154	A0641M_04884	A0643DD_07361	AE608H_04103	AK11_02660	AK58_04494	AK75_05703	AK83_01335	BL225C_04301	BO21CC_01107	C0431A_00283	C0438LL_00901	CCMM-B554_03132	GR4_01545	H1_03668	KH35C_04742	KH46_03688	M162_04123	M270_01507	MA10-1_03004	MA13-2_04745	MO1-1_05445	MO15-1_05284	MO19_03085	MO20-2_05541	MO25-1_05380	MO26-2_05107	MO28-1_05098	MO34-1_04287	MO35-1_04777	MO4-2_05182	MO41-1_05269	MO47-2_03725	MO53-2_02103
yccU		putative protein YccU	49	49	1	203	16329				428	428	428	1A42_03847	2011_04168	5A14_08357	A0641M_07337	A0643DD_06648	AE608H_00885	AK11_04318	AK58_04212	AK75_06455	AK83_01050	BL225C_04019	BO21CC_00822	C0431A_03188	C0438LL_06904	CCMM-B554_02768	GR4_01262	H1_02346	KH35C_05019	KH46_03405	M162_03840	M270_01838	MA10-1_02378	MA13-2_03196	MO1-1_02369	MO15-1_00467	MO19_00078	MO20-2_02102	MO25-1_01797	MO26-2_01718	MO28-1_03166	MO34-1_03720	MO35-1_04083	MO4-2_01140	MO41-1_01363	MO47-2_01390	MO53-2_02731
ratA		Ribosome association toxin RatA	49	49	1	203	16652				449	449	449	1A42_00731	2011_04383	5A14_08136	A0641M_03315	A0643DD_05814	AE608H_01693	AK11_03341	AK58_04429	AK75_02320	AK83_01269	BL225C_04234	BO21CC_01038	C0431A_03935	C0438LL_00803	CCMM-B554_03065	GR4_01478	H1_01834	KH35C_04809	KH46_03621	M162_04056	M270_01573	MA10-1_04626	MA13-2_04810	MO1-1_02578	MO15-1_04631	MO19_03020	MO20-2_05680	MO25-1_00627	MO26-2_05445	MO28-1_05909	MO34-1_04353	MO35-1_05560	MO4-2_05842	MO41-1_05440	MO47-2_05860	MO53-2_05349
pcm_4		Protein-L-isoaspartate O-methyltransferase	49	49	1	203	16804				614	614	614	1A42_06972	2011_04465	5A14_00169	A0641M_04899	A0643DD_00552	AE608H_04088	AK11_06556	AK58_04509	AK75_01490	AK83_01350	BL225C_04316	BO21CC_01122	C0431A_00500	C0438LL_00917	CCMM-B554_03147	GR4_01560	H1_03304	KH35C_04727	KH46_03703	M162_04138	M270_01492	MA10-1_03019	MA13-2_04730	MO1-1_05460	MO15-1_05299	MO19_03100	MO20-2_05556	MO25-1_05365	MO26-2_05122	MO28-1_05083	MO34-1_04272	MO35-1_04762	MO4-2_05167	MO41-1_05284	MO47-2_03710	MO53-2_02118
group_25716		Solute-binding protein	49	49	1	203	24368				977	977	977	1A42_01716	2011_02270	5A14_02112	A0641M_07495	A0643DD_03266	AE608H_02710	AK11_04914	AK58_01217	AK75_00722	AK83_04828	BL225C_01858	BO21CC_04664	C0431A_02382	C0438LL_02495	CCMM-B554_00918	GR4_05670	H1_02735	KH35C_01908	KH46_00637	M162_01873	M270_05920	MA10-1_02860	MA13-2_02978	MO1-1_00948	MO15-1_01745	MO19_02007	MO20-2_01587	MO25-1_04569	MO26-2_01029	MO28-1_03059	MO34-1_00336	MO35-1_03386	MO4-2_03991	MO41-1_02278	MO47-2_01091	MO53-2_02919
azoR1		FMN-dependent NADH-azoreductase 1	49	49	1	203	16484				620	620	620	1A42_04447	2011_04258	5A14_01507	A0641M_06478	A0643DD_02450	AE608H_06279	AK11_04053	AK58_04301	AK75_02755	AK83_01137	BL225C_04109	BO21CC_00912	C0431A_04351	C0438LL_02862	CCMM-B554_02938	GR4_01350	H1_01218	KH35C_04932	KH46_03496	M162_03927	M270_01703	MA10-1_05996	MA13-2_05790	MO1-1_02455	MO15-1_00553	MO19_05396	MO20-2_02188	MO25-1_01711	MO26-2_06079	MO28-1_05759	MO34-1_06113	MO35-1_05374	MO4-2_05719	MO41-1_06122	MO47-2_01305	MO53-2_05949
lepB		Signal peptidase I	49	49	1	203	16016				743	743	743	1A42_04036	2011_03987	5A14_02362	A0641M_04854	A0643DD_05753	AE608H_04269	AK11_04128	AK58_04033	AK75_00911	AK83_00869	BL225C_03839	BO21CC_00642	C0431A_06756	C0438LL_01056	CCMM-B554_02587	GR4_01078	H1_02999	KH35C_05194	KH46_03223	M162_03663	M270_02018	MA10-1_03676	MA13-2_04518	MO1-1_04739	MO15-1_00288	MO19_00258	MO20-2_01923	MO25-1_01976	MO26-2_04407	MO28-1_03961	MO34-1_04960	MO35-1_02290	MO4-2_01320	MO41-1_01183	MO47-2_01588	MO53-2_03996
decR_4		DNA-binding transcriptional activator DecR	49	49	1	203	18436				464	464	464	1A42_06946	2011_05040	5A14_04206	A0641M_04190	A0643DD_02040	AE608H_02948	AK11_02040	AK58_05169	AK75_05770	AK83_02076	BL225C_05055	BO21CC_01870	C0431A_02170	C0438LL_06562	CCMM-B554_03785	GR4_02137	H1_00740	KH35C_04069	KH46_04457	M162_04835	M270_00636	MA10-1_04882	MA13-2_03381	MO1-1_03362	MO15-1_05132	MO19_03468	MO20-2_03943	MO25-1_04321	MO26-2_05464	MO28-1_05298	MO34-1_03307	MO35-1_05141	MO4-2_05421	MO41-1_05525	MO47-2_02805	MO53-2_05106
group_25725		hypothetical protein	49	49	1	203	25114				620	620	620	1A42_06677	2011_02660	5A14_03142	A0641M_05471	A0643DD_04155	AE608H_05387	AK11_00634	AK58_00823	AK75_06463	AK83_04439	BL225C_02982	BO21CC_05045	C0431A_02120	C0438LL_02815	CCMM-B554_01295	GR4_05289	H1_01470	KH35C_02285	KH46_01028	M162_01482	M270_05494	MA10-1_04783	MA13-2_05168	MO1-1_01328	MO15-1_05541	MO19_00773	MO20-2_05861	MO25-1_05172	MO26-2_02837	MO28-1_00388	MO34-1_05383	MO35-1_00063	MO4-2_00737	MO41-1_04707	MO47-2_00712	MO53-2_00980
group_25727		hypothetical protein	49	49	1	203	14920				458	458	458	1A42_03149	2011_03281	5A14_05844	A0641M_00528	A0643DD_07246	AE608H_00798	AK11_04581	AK58_02175	AK75_06041	AK83_00021	BL225C_03165	BO21CC_03603	C0431A_03528	C0438LL_01858	CCMM-B554_01907	GR4_00395	H1_03019	KH35C_05903	KH46_02537	M162_02865	M270_02799	MA10-1_02764	MA13-2_01206	MO1-1_00416	MO15-1_00868	MO19_03713	MO20-2_00254	MO25-1_00253	MO26-2_03320	MO28-1_01411	MO34-1_02005	MO35-1_01164	MO4-2_02106	MO41-1_01565	MO47-2_00369	MO53-2_03015
group_25728		hypothetical protein	49	49	1	203	14876				983	983	983	1A42_00415	2011_03241	5A14_05804	A0641M_07040	A0643DD_05890	AE608H_00838	AK11_03525	AK58_02135	AK75_03514	AK83_03729	BL225C_06640	BO21CC_03563	C0431A_02333	C0438LL_04093	CCMM-B554_01867	GR4_00355	H1_04805	KH35C_05944	KH46_02497	M162_02826	M270_02839	MA10-1_02724	MA13-2_01166	MO1-1_00455	MO15-1_00829	MO19_03753	MO20-2_00293	MO25-1_00292	MO26-2_03280	MO28-1_01371	MO34-1_02045	MO35-1_01204	MO4-2_02066	MO41-1_01525	MO47-2_00408	MO53-2_03055
group_25729		hypothetical protein	49	49	1	203	17120				140	140	140	1A42_03420	2011_04528	5A14_00231	A0641M_05908	A0643DD_02508	AE608H_03604	AK11_01604	AK58_04570	AK75_05197	AK83_01504	BL225C_04414	BO21CC_01220	C0431A_04864	C0438LL_03154	CCMM-B554_03209	GR4_01622	H1_03427	KH35C_04664	KH46_03765	M162_04200	M270_01430	MA10-1_03081	MA13-2_05853	MO1-1_05523	MO15-1_04575	MO19_03162	MO20-2_04163	MO25-1_04987	MO26-2_06095	MO28-1_05778	MO34-1_04914	MO35-1_05803	MO4-2_05822	MO41-1_04252	MO47-2_03647	MO53-2_02180
ngcG_6		Diacetylchitobiose uptake system permease protein NgcG	49	49	1	203	14496				887	887	887	1A42_04767	2011_03004	5A14_01522	A0641M_01223	A0643DD_00890	AE608H_02407	AK11_03698	AK58_01900	AK75_01439	AK83_03494	BL225C_06404	BO21CC_03320	C0431A_03985	C0438LL_05159	CCMM-B554_01630	GR4_00120	H1_05850	KH35C_06183	KH46_02241	M162_02589	M270_03080	MA10-1_05649	MA13-2_06036	MO1-1_00681	MO15-1_00603	MO19_04920	MO20-2_00519	MO25-1_00518	MO26-2_05777	MO28-1_05837	MO34-1_02624	MO35-1_05038	MO4-2_05346	MO41-1_05699	MO47-2_00634	MO53-2_05652
group_25738		hypothetical protein	49	49	1	203	17214				590	590	590	1A42_02301	2011_04575	5A14_04083	A0641M_00484	A0643DD_05239	AE608H_06517	AK11_03204	AK58_04616	AK75_01929	AK83_01549	BL225C_04528	BO21CC_01267	C0431A_05621	C0438LL_00442	CCMM-B554_03257	GR4_01671	H1_05595	KH35C_04611	KH46_03815	M162_04245	M270_01329	MA10-1_02034	MA13-2_02078	MO1-1_05086	MO15-1_02906	MO19_05546	MO20-2_04116	MO25-1_05436	MO26-2_04656	MO28-1_00546	MO34-1_04855	MO35-1_01384	MO4-2_04837	MO41-1_04299	MO47-2_03600	MO53-2_02227
mlaF		Intermembrane phospholipid transport system ATP-binding protein MlaF	49	49	1	203	17580				809	809	809	1A42_06351	2011_04788	5A14_03939	A0641M_07218	A0643DD_00760	AE608H_03767	AK11_05914	AK58_04849	AK75_05177	AK83_01764	BL225C_04741	BO21CC_01479	C0431A_06252	C0438LL_04986	CCMM-B554_03531	GR4_01889	H1_01390	KH35C_04408	KH46_04032	M162_04460	M270_00962	MA10-1_04102	MA13-2_01866	MO1-1_04390	MO15-1_02973	MO19_04567	MO20-2_05191	MO25-1_03099	MO26-2_01466	MO28-1_00811	MO34-1_04071	MO35-1_01596	MO4-2_03629	MO41-1_02106	MO47-2_02513	MO53-2_05863
group_25740		hypothetical protein	49	49	1	203	14136				410	410	410	1A42_00112	2011_06236	5A14_02556	A0641M_01854	A0643DD_00550	AE608H_02160	AK11_04193	AK58_01670	AK75_04307	AK83_03264	BL225C_06175	BO21CC_03092	C0431A_07263	C0438LL_06612	CCMM-B554_04907	GR4_03317	H1_02260	KH35C_02918	KH46_02009	M162_06059	M270_03311	MA10-1_05394	MA13-2_02783	MO1-1_02807	MO15-1_05635	MO19_02456	MO20-2_01181	MO25-1_03772	MO26-2_03989	MO28-1_02540	MO34-1_03776	MO35-1_03503	MO4-2_03468	MO41-1_03280	MO47-2_05101	MO53-2_01816
group_25742		hypothetical protein	49	49	1	203	15976				341	341	341	1A42_06429	2011_03960	5A14_02337	A0641M_02163	A0643DD_01946	AE608H_04541	AK11_03180	AK58_04008	AK75_05861	AK83_00764	BL225C_03813	BO21CC_00615	C0431A_06000	C0438LL_01544	CCMM-B554_02562	GR4_01053	H1_04897	KH35C_05219	KH46_03198	M162_03557	M270_02121	MA10-1_03650	MA13-2_04493	MO1-1_04763	MO15-1_00263	MO19_00283	MO20-2_01898	MO25-1_02570	MO26-2_04382	MO28-1_03936	MO34-1_04984	MO35-1_02265	MO4-2_01345	MO41-1_01158	MO47-2_01612	MO53-2_03971
lptB_3		Lipopolysaccharide export system ATP-binding protein LptB	49	49	1	203	14914				812	812	812	1A42_03143	2011_03275	5A14_05838	A0641M_00522	A0643DD_07252	AE608H_00804	AK11_04587	AK58_02169	AK75_06035	AK83_00015	BL225C_03159	BO21CC_03597	C0431A_03534	C0438LL_01864	CCMM-B554_01901	GR4_00389	H1_03013	KH35C_05909	KH46_02531	M162_02859	M270_02805	MA10-1_02758	MA13-2_01200	MO1-1_00422	MO15-1_00862	MO19_03719	MO20-2_00260	MO25-1_00259	MO26-2_03314	MO28-1_01405	MO34-1_02011	MO35-1_01170	MO4-2_02100	MO41-1_01559	MO47-2_00375	MO53-2_03021
group_25745		hypothetical protein	49	49	1	203	25924				344	344	344	1A42_01866	2011_05450	5A14_01278	A0641M_07298	A0643DD_01640	AE608H_06416	AK11_00156	AK58_05577	AK75_04842	AK83_02548	BL225C_05463	BO21CC_02277	C0431A_00504	C0438LL_00640	CCMM-B554_04190	GR4_02589	H1_02205	KH35C_03669	KH46_04861	M162_05244	M270_00153	MA10-1_03268	MA13-2_04643	MO1-1_04011	MO15-1_03723	MO19_05115	MO20-2_04369	MO25-1_02391	MO26-2_03071	MO28-1_03612	MO34-1_03485	MO35-1_04129	MO4-2_04381	MO41-1_03987	MO47-2_04582	MO53-2_02531
group_25748		hypothetical protein	49	49	1	203	16250				551	551	551	1A42_04293	2011_04139	5A14_08328	A0641M_07368	A0643DD_06370	AE608H_00914	AK11_04349	AK58_04183	AK75_01400	AK83_01021	BL225C_03990	BO21CC_00793	C0431A_03218	C0438LL_06935	CCMM-B554_02739	GR4_01233	H1_02377	KH35C_05044	KH46_03376	M162_03812	M270_01866	MA10-1_02407	MA13-2_03225	MO1-1_02340	MO15-1_00438	MO19_00107	MO20-2_02073	MO25-1_01826	MO26-2_01689	MO28-1_03195	MO34-1_03674	MO35-1_04054	MO4-2_01169	MO41-1_01334	MO47-2_01436	MO53-2_02702
group_25751		hypothetical protein	49	49	1	203	24281				1130	1130	1130	1A42_01650	2011_02205	5A14_02176	A0641M_07426	A0643DD_04652	AE608H_02774	AK11_02677	AK58_01281	AK75_05840	AK83_04892	BL225C_01921	BO21CC_04601	C0431A_04209	C0438LL_06100	CCMM-B554_00855	GR4_05734	H1_04470	KH35C_01845	KH46_00573	M162_01938	M270_05984	MA10-1_02924	MA13-2_03041	MO1-1_00885	MO15-1_05064	MO19_02071	MO20-2_01524	MO25-1_04634	MO26-2_01092	MO28-1_02995	MO34-1_00399	MO35-1_03323	MO4-2_03928	MO41-1_02341	MO47-2_01154	MO53-2_02856
upp		Uracil phosphoribosyltransferase	49	49	1	203	14524				629	629	629	1A42_00983	2011_03020	5A14_01953	A0641M_06075	A0643DD_06054	AE608H_06917	AK11_05974	AK58_01916	AK75_03104	AK83_03510	BL225C_06423	BO21CC_03339	C0431A_04897	C0438LL_05718	CCMM-B554_01649	GR4_00136	H1_04650	KH35C_06167	KH46_02258	M162_02606	M270_03064	MA10-1_05859	MA13-2_06209	MO1-1_00665	MO15-1_00619	MO19_04904	MO20-2_00503	MO25-1_00502	MO26-2_05970	MO28-1_05853	MO34-1_02640	MO35-1_05022	MO4-2_05330	MO41-1_06034	MO47-2_00618	MO53-2_05759
group_25754		hypothetical protein	49	49	1	203	14757				452	452	452	1A42_03003	2011_03159	5A14_07502	A0641M_03532	A0643DD_01212	AE608H_01662	AK11_03094	AK58_02051	AK75_04824	AK83_03646	BL225C_06559	BO21CC_03478	C0431A_06810	C0438LL_03773	CCMM-B554_01785	GR4_00273	H1_04918	KH35C_06027	KH46_02415	M162_02743	M270_02924	MA10-1_02643	MA13-2_01085	MO1-1_00535	MO15-1_00749	MO19_03834	MO20-2_00373	MO25-1_00372	MO26-2_03199	MO28-1_01290	MO34-1_02772	MO35-1_01285	MO4-2_01983	MO41-1_01443	MO47-2_00488	MO53-2_03136
xdh		D-xylose dehydrogenase	49	49	1	203	14500				1148	1148	1148	1A42_04771	2011_03008	5A14_01518	A0641M_01227	A0643DD_00886	AE608H_02411	AK11_03694	AK58_01904	AK75_01435	AK83_03498	BL225C_06408	BO21CC_03324	C0431A_03981	C0438LL_05155	CCMM-B554_01634	GR4_00124	H1_05846	KH35C_06179	KH46_02245	M162_02593	M270_03076	MA10-1_05645	MA13-2_06032	MO1-1_00677	MO15-1_00607	MO19_04916	MO20-2_00515	MO25-1_00514	MO26-2_05781	MO28-1_05841	MO34-1_02628	MO35-1_05034	MO4-2_05342	MO41-1_05703	MO47-2_00630	MO53-2_05648
btuD_12		Vitamin B12 import ATP-binding protein BtuD	49	49	1	203	17568				1853	1853	1853	1A42_06340	2011_04777	5A14_03950	A0641M_07208	A0643DD_00771	AE608H_03756	AK11_05925	AK58_04835	AK75_01081	AK83_01753	BL225C_04730	BO21CC_01468	C0431A_06242	C0438LL_04975	CCMM-B554_03520	GR4_01878	H1_01379	KH35C_04420	KH46_04021	M162_04449	M270_00973	MA10-1_04113	MA13-2_01877	MO1-1_04379	MO15-1_02962	MO19_04578	MO20-2_05180	MO25-1_03088	MO26-2_01477	MO28-1_00800	MO34-1_04082	MO35-1_01585	MO4-2_03640	MO41-1_02117	MO47-2_02502	MO53-2_05852
thpR		RNA 2',3'-cyclic phosphodiesterase	49	49	1	203	14125				587	587	587	1A42_00103	2011_06227	5A14_02547	A0641M_01844	A0643DD_05259	AE608H_02151	AK11_04182	AK58_01661	AK75_04298	AK83_03255	BL225C_06166	BO21CC_03083	C0431A_07253	C0438LL_06621	CCMM-B554_04898	GR4_03305	H1_02251	KH35C_02927	KH46_01999	M162_06049	M270_03320	MA10-1_05385	MA13-2_02774	MO1-1_02798	MO15-1_05626	MO19_02465	MO20-2_01190	MO25-1_03763	MO26-2_03998	MO28-1_02531	MO34-1_03767	MO35-1_03494	MO4-2_03459	MO41-1_03289	MO47-2_05092	MO53-2_01807
xylF		D-xylose-binding periplasmic protein	49	49	1	203	24785				1037	1037	1037	1A42_04699	2011_02523	5A14_07334	A0641M_02392	A0643DD_03003	AE608H_01801	AK11_02478	AK58_00958	AK75_05159	AK83_04569	BL225C_03144	BO21CC_04919	C0431A_07197	C0438LL_04948	CCMM-B554_01172	GR4_05411	H1_00944	KH35C_02162	KH46_00894	M162_01614	M270_05618	MA10-1_01386	MA13-2_02198	MO1-1_01203	MO15-1_01491	MO19_00649	MO20-2_03802	MO25-1_02189	MO26-2_02959	MO28-1_02673	MO34-1_00082	MO35-1_02712	MO4-2_02755	MO41-1_03875	MO47-2_00836	MO53-2_00858
dppB_5		Dipeptide transport system permease protein DppB	49	49	1	203	15485				1004	1004	1004	1A42_01090	2011_03632	5A14_05262	A0641M_02320	A0643DD_06076	AE608H_03206	AK11_04793	AK58_03638	AK75_04791	AK83_00434	BL225C_03485	BO21CC_00286	C0431A_03394	C0438LL_02557	CCMM-B554_02232	GR4_00722	H1_01538	KH35C_05572	KH46_02869	M162_03207	M270_02447	MA10-1_04150	MA13-2_05052	MO1-1_00095	MO15-1_03974	MO19_04647	MO20-2_04734	MO25-1_04864	MO26-2_04312	MO28-1_04934	MO34-1_01745	MO35-1_04709	MO4-2_04997	MO41-1_04538	MO47-2_00052	MO53-2_04368
ubiK		Ubiquinone biosynthesis accessory factor UbiK	49	49	1	203	25650				287	287	287	1A42_04958	2011_05311	5A14_05327	A0641M_03207	A0643DD_03595	AE608H_00657	AK11_01545	AK58_05439	AK75_05128	AK83_02407	BL225C_05326	BO21CC_02141	C0431A_02559	C0438LL_06269	CCMM-B554_04054	GR4_02453	H1_00559	KH35C_03808	KH46_04726	M162_05106	M270_00296	MA10-1_02520	MA13-2_03686	MO1-1_03877	MO15-1_03857	MO19_02728	MO20-2_04904	MO25-1_02525	MO26-2_02593	MO28-1_03733	MO34-1_03350	MO35-1_03908	MO4-2_04139	MO41-1_03339	MO47-2_04741	MO53-2_04567
yadG		putative ABC transporter ATP-binding protein YadG	49	49	1	203	17652				926	926	926	1A42_05452	2011_04843	5A14_05476	A0641M_06050	A0643DD_00500	AE608H_03681	AK11_05943	AK58_04905	AK75_04368	AK83_01819	BL225C_04796	BO21CC_01534	C0431A_02863	C0438LL_03584	CCMM-B554_03586	GR4_01944	H1_00329	KH35C_04350	KH46_04087	M162_04515	M270_00907	MA10-1_04047	MA13-2_01811	MO1-1_04447	MO15-1_03028	MO19_04512	MO20-2_05246	MO25-1_03154	MO26-2_01411	MO28-1_00866	MO34-1_04013	MO35-1_01651	MO4-2_03574	MO41-1_02051	MO47-2_02570	MO53-2_05139
cynR_2		HTH-type transcriptional regulator CynR	49	49	1	203	13837				896	896	896	1A42_04848	2011_06008	5A14_08659	A0641M_04137	A0643DD_06130	AE608H_04465	AK11_02498	AK58_06161	AK75_04547	AK83_03102	BL225C_06012	BO21CC_02926	C0431A_05175	C0438LL_07083	CCMM-B554_04745	GR4_03152	H1_06163	KH35C_03094	KH46_01844	M162_05893	M270_03474	MA10-1_02268	MA13-2_05240	MO1-1_02639	MO15-1_03187	MO19_03558	MO20-2_01350	MO25-1_03603	MO26-2_02345	MO28-1_02378	MO34-1_05234	MO35-1_04263	MO4-2_03305	MO41-1_03579	MO47-2_05433	MO53-2_01654
guaD_1		Guanine deaminase	49	49	1	203	24677				1316	1316	1316	1A42_01301	2011_02470	5A14_07275	A0641M_01746	A0643DD_02965	AE608H_03297	AK11_05643	AK58_01014	AK75_06687	AK83_04624	BL225C_01653	BO21CC_04866	C0431A_00849	C0438LL_00471	CCMM-B554_01119	GR4_05465	H1_03769	KH35C_02109	KH46_00839	M162_01668	M270_05672	MA10-1_01333	MA13-2_02252	MO1-1_01149	MO15-1_01545	MO19_00595	MO20-2_03749	MO25-1_02136	MO26-2_03012	MO28-1_02726	MO34-1_00135	MO35-1_02765	MO4-2_02808	MO41-1_03928	MO47-2_00890	MO53-2_00804
cheW_1		Chemotaxis protein CheW	49	49	1	203	15354				467	467	467	1A42_02033	2011_03538	5A14_03007	A0641M_05226	A0643DD_04334	AE608H_01136	AK11_05732	AK58_03534	AK75_03123	AK83_00331	BL225C_03390	BO21CC_00191	C0431A_01352	C0438LL_04376	CCMM-B554_02138	GR4_00628	H1_01368	KH35C_05676	KH46_02774	M162_03104	M270_02550	MA10-1_01869	MA13-2_01431	MO1-1_00189	MO15-1_05418	MO19_02288	MO20-2_00030	MO25-1_00030	MO26-2_05185	MO28-1_01645	MO34-1_01783	MO35-1_00929	MO4-2_02340	MO41-1_05348	MO47-2_00146	MO53-2_01874
uppP		Undecaprenyl-diphosphatase	49	49	1	203	14840				806	806	806	1A42_01001	2011_03220	5A14_01182	A0641M_00777	A0643DD_01253	AE608H_04017	AK11_06280	AK58_02113	AK75_02628	AK83_03708	BL225C_06619	BO21CC_03542	C0431A_02454	C0438LL_03743	CCMM-B554_01846	GR4_00334	H1_06213	KH35C_05966	KH46_02476	M162_02804	M270_02861	MA10-1_02703	MA13-2_01145	MO1-1_00476	MO15-1_00808	MO19_03774	MO20-2_00314	MO25-1_00313	MO26-2_03259	MO28-1_01350	MO34-1_02831	MO35-1_01225	MO4-2_02044	MO41-1_01504	MO47-2_00429	MO53-2_03076
yecS_3		L-cystine transport system permease protein YecS	49	49	1	203	20237				659	659	659	1A42_05765	2011_01760	5A14_04631	A0641M_01032	A0643DD_02595	AE608H_00371	AK11_06374	AK58_00189	AK75_07055	AK83_03801	BL225C_02350	BO21CC_04146	C0431A_07065	C0438LL_04820	CCMM-B554_00425	GR4_06205	H1_04007	KH35C_01441	KH46_00119	M162_02400	M270_06444	MA10-1_00600	MA13-2_00876	MO1-1_01465	MO15-1_02294	MO19_01253	MO20-2_02439	MO25-1_03963	MO26-2_00207	MO28-1_01921	MO34-1_00870	MO35-1_01928	MO4-2_02616	MO41-1_00206	MO47-2_03238	MO53-2_00086
motA		Motility protein A	49	49	1	203	15371				878	878	878	1A42_03877	2011_03552	5A14_01591	A0641M_05209	A0643DD_03840	AE608H_01150	AK11_01579	AK58_03548	AK75_03061	AK83_00346	BL225C_03405	BO21CC_00205	C0431A_02502	C0438LL_01411	CCMM-B554_02152	GR4_00643	H1_01239	KH35C_05662	KH46_02789	M162_03118	M270_02536	MA10-1_01883	MA13-2_01445	MO1-1_00175	MO15-1_05432	MO19_02302	MO20-2_00016	MO25-1_00016	MO26-2_05199	MO28-1_01659	MO34-1_05515	MO35-1_00915	MO4-2_02354	MO41-1_05362	MO47-2_00132	MO53-2_01860
ribF		Bifunctional riboflavin kinase/FMN adenylyltransferase	49	49	1	203	15596				983	983	983	1A42_01607	2011_03701	5A14_02488	A0641M_07611	A0643DD_07476	AE608H_03985	AK11_05458	AK58_03751	AK75_04693	AK83_00506	BL225C_03554	BO21CC_00355	C0431A_02517	C0438LL_02753	CCMM-B554_02301	GR4_00793	H1_00699	KH35C_05478	KH46_02940	M162_03299	M270_02380	MA10-1_05922	MA13-2_04982	MO1-1_05205	MO15-1_00003	MO19_06217	MO20-2_04671	MO25-1_02829	MO26-2_04243	MO28-1_06236	MO34-1_01652	MO35-1_06035	MO4-2_06249	MO41-1_04607	MO47-2_01869	MO53-2_05831
group_25784		hypothetical protein	49	49	1	203	8596				947	950	947	1A42_00392	2011_00111	5A14_03235	A0641M_01111	A0643DD_01009	AE608H_01990	AK11_02937	AK58_06528	AK75_03874	AK83_05431	BL225C_00436	BO21CC_06385	C0431A_04533	C0438LL_02604	CCMM-B554_05138	GR4_04908	H1_04209	KH35C_00246	KH46_06472	M162_06393	M270_04477	MA10-1_04605	MA13-2_02568	MO1-1_02020	MO15-1_01836	MO19_01550	MO20-2_00815	MO25-1_02904	MO26-2_00802	MO28-1_01011	MO34-1_01230	MO35-1_03079	MO4-2_00160	MO41-1_01906	MO47-2_03847	MO53-2_01092
group_25786		hypothetical protein	49	49	1	203	16120				887	887	887	1A42_00244	2011_04063	5A14_06778	A0641M_08184	A0643DD_05572	AE608H_01189	AK11_05438	AK58_04109	AK75_07194	AK83_00946	BL225C_03915	BO21CC_00718	C0431A_05472	C0438LL_03496	CCMM-B554_02664	GR4_01156	H1_05366	KH35C_05120	KH46_03301	M162_03738	M270_01942	MA10-1_05616	MA13-2_03300	MO1-1_02266	MO15-1_00365	MO19_00183	MO20-2_02000	MO25-1_01899	MO26-2_01614	MO28-1_03270	MO34-1_03600	MO35-1_03979	MO4-2_01244	MO41-1_01259	MO47-2_01510	MO53-2_05633
group_25787		hypothetical protein	49	49	1	203	18493				185	185	185	1A42_00202	2011_05083	5A14_00571	A0641M_08016	A0643DD_07481	AE608H_01294	AK11_04291	AK58_05212	AK75_03632	AK83_02120	BL225C_05098	BO21CC_01914	C0431A_00606	C0438LL_06966	CCMM-B554_03828	GR4_02181	H1_05607	KH35C_04027	KH46_04500	M162_04880	M270_00592	MA10-1_04839	MA13-2_03338	MO1-1_03403	MO15-1_05174	MO19_03511	MO20-2_03984	MO25-1_04280	MO26-2_05507	MO28-1_05255	MO34-1_03265	MO35-1_05098	MO4-2_05464	MO41-1_05568	MO47-2_04867	MO53-2_05063
ureA		Urease subunit gamma	49	49	1	203	25914				302	302	302	1A42_02796	2011_05444	5A14_01272	A0641M_04719	A0643DD_04260	AE608H_06422	AK11_06179	AK58_05571	AK75_00115	AK83_02542	BL225C_05457	BO21CC_02271	C0431A_01219	C0438LL_00633	CCMM-B554_04184	GR4_02583	H1_05383	KH35C_03675	KH46_04855	M162_05238	M270_00159	MA10-1_03262	MA13-2_04637	MO1-1_04003	MO15-1_03731	MO19_05108	MO20-2_04377	MO25-1_02399	MO26-2_03065	MO28-1_03618	MO34-1_03479	MO35-1_04123	MO4-2_04375	MO41-1_03981	MO47-2_04574	MO53-2_02525
group_25793		hypothetical protein	49	49	1	203	20203				1157	1157	1157	1A42_00889	2011_01793	5A14_04598	A0641M_01066	A0643DD_02649	AE608H_00338	AK11_06341	AK58_00156	AK75_02341	AK83_03768	BL225C_02317	BO21CC_04179	C0431A_07098	C0438LL_04787	CCMM-B554_00458	GR4_06172	H1_03972	KH35C_01474	KH46_00152	M162_02367	M270_06411	MA10-1_00633	MA13-2_00843	MO1-1_01432	MO15-1_02327	MO19_01286	MO20-2_02472	MO25-1_03930	MO26-2_00240	MO28-1_01954	MO34-1_00837	MO35-1_01961	MO4-2_02649	MO41-1_00239	MO47-2_03205	MO53-2_00053
group_25796		hypothetical protein	49	49	1	203	16308				575	575	575	1A42_03832	2011_04153	5A14_08342	A0641M_07354	A0643DD_06384	AE608H_00900	AK11_04334	AK58_04197	AK75_01414	AK83_01035	BL225C_04004	BO21CC_00807	C0431A_03204	C0438LL_06921	CCMM-B554_02753	GR4_01247	H1_02363	KH35C_05033	KH46_03390	M162_03826	M270_01852	MA10-1_02393	MA13-2_03211	MO1-1_02354	MO15-1_00452	MO19_00093	MO20-2_02087	MO25-1_01812	MO26-2_01703	MO28-1_03181	MO34-1_03706	MO35-1_04068	MO4-2_01155	MO41-1_01348	MO47-2_01405	MO53-2_02716
hcaB_5		3-phenylpropionate-dihydrodiol/cinnamic acid-dihydrodiol dehydrogenase	49	49	1	203	25934				875	875	875	1A42_01874	2011_05458	5A14_01286	A0641M_07290	A0643DD_01649	AE608H_06408	AK11_00148	AK58_05585	AK75_04851	AK83_02556	BL225C_05471	BO21CC_02285	C0431A_00512	C0438LL_00649	CCMM-B554_04198	GR4_02597	H1_02214	KH35C_03661	KH46_04869	M162_05252	M270_00145	MA10-1_03276	MA13-2_04651	MO1-1_04019	MO15-1_03715	MO19_05123	MO20-2_04361	MO25-1_02383	MO26-2_03079	MO28-1_03604	MO34-1_03493	MO35-1_04137	MO4-2_04389	MO41-1_03995	MO47-2_04590	MO53-2_02539
group_25800		Monocarboxylate 2-oxoacid-binding periplasmic protein	49	49	1	203	18391				1139	1139	1139	1A42_05573	2011_05007	5A14_05981	A0641M_06744	A0643DD_07459	AE608H_01529	AK11_00046	AK58_05137	AK75_03091	AK83_02043	BL225C_05020	BO21CC_01836	C0431A_06316	C0438LL_07041	CCMM-B554_03751	GR4_02104	H1_06332	KH35C_04102	KH46_04422	M162_04801	M270_00674	MA10-1_03104	MA13-2_03415	MO1-1_03329	MO15-1_05322	MO19_03435	MO20-2_04404	MO25-1_03326	MO26-2_05581	MO28-1_04567	MO34-1_05187	MO35-1_03786	MO4-2_04638	MO41-1_05820	MO47-2_02772	MO53-2_03152
hprK		HPr kinase/phosphorylase	49	49	1	203	14390				446	446	446	1A42_06249	2011_02925	5A14_04347	A0641M_00317	A0643DD_03948	AE608H_03318	AK11_06761	AK58_01821	AK75_01956	AK83_03414	BL225C_06325	BO21CC_03241	C0431A_05459	C0438LL_05466	CCMM-B554_01551	GR4_00041	H1_05411	KH35C_06266	KH46_02158	M162_02508	M270_03161	MA10-1_05254	MA13-2_06166	MO1-1_05720	MO15-1_05462	MO19_05806	MO20-2_01029	MO25-1_04008	MO26-2_05957	MO28-1_06214	MO34-1_05553	MO35-1_06012	MO4-2_06239	MO41-1_06010	MO47-2_04081	MO53-2_05485
corA_1		Magnesium transport protein CorA	49	49	1	203	14826				989	989	989	1A42_01406	2011_03211	5A14_01191	A0641M_00787	A0643DD_01241	AE608H_04026	AK11_06269	AK58_02104	AK75_02618	AK83_03699	BL225C_06610	BO21CC_03533	C0431A_02442	C0438LL_03735	CCMM-B554_01837	GR4_00325	H1_06223	KH35C_05975	KH46_02467	M162_02795	M270_02870	MA10-1_02694	MA13-2_01136	MO1-1_00485	MO15-1_00799	MO19_03783	MO20-2_00323	MO25-1_00322	MO26-2_03250	MO28-1_01341	MO34-1_02822	MO35-1_01234	MO4-2_02035	MO41-1_01495	MO47-2_00438	MO53-2_03085
group_25807		hypothetical protein	49	49	1	203	18273				725	725	725	1A42_04325	2011_04988	5A14_01001	A0641M_00700	A0643DD_05066	AE608H_04581	AK11_04556	AK58_05118	AK75_04502	AK83_02024	BL225C_05001	BO21CC_01741	C0431A_06335	C0438LL_03259	CCMM-B554_03732	GR4_02085	H1_06313	KH35C_04198	KH46_04234	M162_04781	M270_00693	MA10-1_03123	MA13-2_03434	MO1-1_03313	MO15-1_05338	MO19_03337	MO20-2_04420	MO25-1_03310	MO26-2_05600	MO28-1_04547	MO34-1_05168	MO35-1_03691	MO4-2_04618	MO41-1_05839	MO47-2_02756	MO53-2_03184
ytfQ_1		ABC transporter periplasmic-binding protein YtfQ	49	49	1	203	24521				962	962	962	1A42_02595	2011_02363	5A14_02846	A0641M_00421	A0643DD_06513	AE608H_01201	AK11_04408	AK58_01122	AK75_05692	AK83_04735	BL225C_01762	BO21CC_04758	C0431A_02717	C0438LL_02591	CCMM-B554_01011	GR4_05573	H1_01773	KH35C_02002	KH46_00732	M162_01776	M270_05822	MA10-1_01226	MA13-2_02361	MO1-1_01042	MO15-1_01652	MO19_01913	MO20-2_01679	MO25-1_02029	MO26-2_03815	MO28-1_02834	MO34-1_00242	MO35-1_02873	MO4-2_02916	MO41-1_04471	MO47-2_00998	MO53-2_00697
purL		Phosphoribosylformylglycinamidine synthase subunit PurL	49	49	1	203	17489				2231	2231	2231	1A42_01220	2011_04735	5A14_03727	A0641M_01412	A0643DD_01504	AE608H_03371	AK11_02383	AK58_04792	AK75_04731	AK83_01709	BL225C_04687	BO21CC_01426	C0431A_06147	C0438LL_02204	CCMM-B554_03476	GR4_01833	H1_01938	KH35C_04459	KH46_03973	M162_04404	M270_01019	MA10-1_03574	MA13-2_01920	MO1-1_04916	MO15-1_02748	MO19_04319	MO20-2_03543	MO25-1_04785	MO26-2_01519	MO28-1_00757	MO34-1_02355	MO35-1_01542	MO4-2_03683	MO41-1_02159	MO47-2_02461	MO53-2_04501
lsrD_3		Autoinducer 2 import system permease protein LsrD	49	49	1	203	15341				1004	1004	1004	1A42_02042	2011_03530	5A14_03000	A0641M_03418	A0643DD_06564	AE608H_01129	AK11_05739	AK58_03527	AK75_04449	AK83_00323	BL225C_03382	BO21CC_00183	C0431A_01359	C0438LL_04383	CCMM-B554_02130	GR4_00620	H1_01360	KH35C_05683	KH46_02766	M162_03097	M270_02557	MA10-1_01861	MA13-2_01423	MO1-1_00196	MO15-1_05411	MO19_02280	MO20-2_00038	MO25-1_00037	MO26-2_05177	MO28-1_01637	MO34-1_01790	MO35-1_00937	MO4-2_02332	MO41-1_05340	MO47-2_00153	MO53-2_01882
gabD_2		Succinate-semialdehyde dehydrogenase [NADP(+)] GabD	49	49	1	203	24269				1475	1475	1475	1A42_01640	2011_02195	5A14_02186	A0641M_07416	A0643DD_04663	AE608H_02784	AK11_02687	AK58_01291	AK75_06906	AK83_04902	BL225C_01931	BO21CC_04591	C0431A_04198	C0438LL_06110	CCMM-B554_00845	GR4_05744	H1_04550	KH35C_01835	KH46_00563	M162_01948	M270_05994	MA10-1_02934	MA13-2_03051	MO1-1_00875	MO15-1_05054	MO19_02081	MO20-2_01514	MO25-1_04644	MO26-2_01102	MO28-1_02985	MO34-1_00409	MO35-1_03313	MO4-2_03918	MO41-1_02351	MO47-2_01164	MO53-2_02846
xthA_1		Exodeoxyribonuclease III	49	49	1	203	25187				773	773	773	1A42_03502	2011_02712	5A14_01478	A0641M_04549	A0643DD_00377	AE608H_05438	AK11_06674	AK58_00771	AK75_02195	AK83_04388	BL225C_02930	BO21CC_05099	C0431A_02909	C0438LL_05382	CCMM-B554_01349	GR4_05238	H1_02619	KH35C_02339	KH46_01080	M162_01429	M270_05442	MA10-1_00019	MA13-2_05117	MO1-1_05604	MO15-1_04880	MO19_00824	MO20-2_03299	MO25-1_01318	MO26-2_02786	MO28-1_00337	MO34-1_05057	MO35-1_00114	MO4-2_00788	MO41-1_04655	MO47-2_05376	MO53-2_00665
COQ5_3		2-methoxy-6-polyprenyl-1,4-benzoquinol methylase, mitochondrial	49	49	1	203	20221				1178	1178	1178	1A42_00871	2011_01776	5A14_04615	A0641M_01049	A0643DD_02667	AE608H_00355	AK11_06358	AK58_00173	AK75_03607	AK83_03785	BL225C_02334	BO21CC_04162	C0431A_07081	C0438LL_04804	CCMM-B554_00441	GR4_06189	H1_03990	KH35C_01457	KH46_00135	M162_02384	M270_06428	MA10-1_00616	MA13-2_00860	MO1-1_01449	MO15-1_02310	MO19_01269	MO20-2_02455	MO25-1_03947	MO26-2_00223	MO28-1_01937	MO34-1_00854	MO35-1_01944	MO4-2_02632	MO41-1_00222	MO47-2_03222	MO53-2_00070
iolG_10		Inositol 2-dehydrogenase/D-chiro-inositol 3-dehydrogenase	49	49	1	203	17928				1133	1133	1133	1A42_04865	2011_04877	5A14_01113	A0641M_06643	A0643DD_02695	AE608H_05090	AK11_00948	AK58_05007	AK75_04630	AK83_01914	BL225C_04890	BO21CC_01628	C0431A_03573	C0438LL_05627	CCMM-B554_03620	GR4_01979	H1_06105	KH35C_04319	KH46_04121	M162_04670	M270_00804	MA10-1_03233	MA13-2_03544	MO1-1_04485	MO15-1_03062	MO19_04682	MO20-2_04541	MO25-1_03188	MO26-2_04785	MO28-1_04437	MO34-1_03981	MO35-1_03581	MO4-2_04508	MO41-1_04948	MO47-2_02608	MO53-2_03294
rpmF		50S ribosomal protein L32	49	49	1	203	14192				185	185	185	1A42_06959	2011_06273	5A14_02593	A0641M_01782	A0643DD_06402	AE608H_02197	AK11_03786	AK58_01708	AK75_03165	AK83_03301	BL225C_06212	BO21CC_03129	C0431A_03125	C0438LL_02672	CCMM-B554_04945	GR4_03354	H1_02931	KH35C_02879	KH46_02046	M162_06097	M270_03274	MA10-1_04493	MA13-2_02820	MO1-1_02846	MO15-1_03571	MO19_02419	MO20-2_01142	MO25-1_04121	MO26-2_03952	MO28-1_02577	MO34-1_03815	MO35-1_03540	MO4-2_03505	MO41-1_03243	MO47-2_04194	MO53-2_04939
ilvI		Acetolactate synthase isozyme 3 large subunit	49	49	1	203	18483				1778	1778	1778	1A42_00212	2011_05074	5A14_00580	A0641M_08007	A0643DD_07491	AE608H_01285	AK11_04282	AK58_05203	AK75_03622	AK83_02111	BL225C_05089	BO21CC_01905	C0431A_00616	C0438LL_06957	CCMM-B554_03819	GR4_02172	H1_05616	KH35C_04036	KH46_04491	M162_04871	M270_00601	MA10-1_04848	MA13-2_03347	MO1-1_03394	MO15-1_05164	MO19_03502	MO20-2_03975	MO25-1_04289	MO26-2_05498	MO28-1_05264	MO34-1_03274	MO35-1_05107	MO4-2_05455	MO41-1_05559	MO47-2_04858	MO53-2_05072
vat_1		Virginiamycin A acetyltransferase	49	49	1	203	21359				614	614	614	1A42_04498	2011_02773	5A14_01415	A0641M_05173	A0643DD_04474	AE608H_05501	AK11_06503	AK58_00708	AK75_02240	AK83_04325	BL225C_02869	BO21CC_05161	C0431A_02977	C0438LL_05447	CCMM-B554_01411	GR4_05177	H1_03248	KH35C_02401	KH46_01143	M162_01366	M270_05377	MA10-1_00081	MA13-2_04059	MO1-1_05542	MO15-1_04942	MO19_00886	MO20-2_03360	MO25-1_01256	MO26-2_02724	MO28-1_00276	MO34-1_05120	MO35-1_00175	MO4-2_00849	MO41-1_03111	MO47-2_05313	MO53-2_00603
group_25860		hypothetical protein	49	49	1	203	17271				1292	1292	1292	1A42_02420	2011_04614	5A14_03525	A0641M_02820	A0643DD_00942	AE608H_03471	AK11_04829	AK58_04656	AK75_04213	AK83_01588	BL225C_04567	BO21CC_01307	C0431A_01336	C0438LL_02041	CCMM-B554_03296	GR4_01710	H1_00871	KH35C_04573	KH46_03854	M162_04284	M270_01206	MA10-1_01939	MA13-2_02039	MO1-1_05183	MO15-1_02867	MO19_05692	MO20-2_03719	MO25-1_04667	MO26-2_04617	MO28-1_00585	MO34-1_02565	MO35-1_01423	MO4-2_04798	MO41-1_04351	MO47-2_03562	MO53-2_05369
opuAB		Glycine betaine transport system permease protein OpuAB	49	49	1	203	25739				845	845	845	1A42_01833	2011_05368	5A14_03330	A0641M_06251	A0643DD_06529	AE608H_06832	AK11_04660	AK58_05496	AK75_00814	AK83_02467	BL225C_05382	BO21CC_02196	C0431A_01507	C0438LL_00154	CCMM-B554_04109	GR4_02508	H1_01609	KH35C_03749	KH46_04781	M162_05162	M270_00236	MA10-1_04403	MA13-2_06264	MO1-1_03931	MO15-1_03803	MO19_06228	MO20-2_04850	MO25-1_02471	MO26-2_04967	MO28-1_06282	MO34-1_03408	MO35-1_06061	MO4-2_06272	MO41-1_05757	MO47-2_04795	MO53-2_02449
group_25862	ku_3	Non-homologous end joining protein Ku	49	49	1	203	25184				884	884	884	1A42_03499	2011_02709	5A14_01481	A0641M_04552	A0643DD_00374	AE608H_05435	AK11_06677	AK58_00774	AK75_02192	AK83_04391	BL225C_02933	BO21CC_05096	C0431A_02906	C0438LL_05379	CCMM-B554_01346	GR4_05241	H1_02616	KH35C_02336	KH46_01077	M162_01432	M270_05445	MA10-1_00016	MA13-2_05120	MO1-1_05607	MO15-1_04877	MO19_00821	MO20-2_03296	MO25-1_01321	MO26-2_02789	MO28-1_00340	MO34-1_05054	MO35-1_00111	MO4-2_00785	MO41-1_04658	MO47-2_05379	MO53-2_00668
group_25863		hypothetical protein	49	49	1	203	14563				497	497	497	1A42_05635	2011_03056	5A14_07190	A0641M_00293	A0643DD_05915	AE608H_02824	AK11_01186	AK58_01947	AK75_03037	AK83_03542	BL225C_06455	BO21CC_03373	C0431A_03300	C0438LL_02771	CCMM-B554_01681	GR4_00168	H1_00648	KH35C_06135	KH46_02290	M162_02639	M270_03029	MA10-1_05345	MA13-2_04867	MO1-1_00634	MO15-1_00650	MO19_03854	MO20-2_00472	MO25-1_00471	MO26-2_04210	MO28-1_04586	MO34-1_02671	MO35-1_04370	MO4-2_04657	MO41-1_04845	MO47-2_00587	MO53-2_03917
sufC		putative ATP-dependent transporter SufC	49	49	1	203	17433				755	755	755	1A42_06988	2011_04691	5A14_03683	A0641M_04379	A0643DD_07166	AE608H_03415	AK11_00645	AK58_04749	AK75_02313	AK83_01666	BL225C_04644	BO21CC_01383	C0431A_01620	C0438LL_05127	CCMM-B554_03433	GR4_01790	H1_03536	KH35C_04498	KH46_03930	M162_04361	M270_01062	MA10-1_03531	MA13-2_01963	MO1-1_04961	MO15-1_02791	MO19_04362	MO20-2_03586	MO25-1_04742	MO26-2_01562	MO28-1_00714	MO34-1_02401	MO35-1_01499	MO4-2_03726	MO41-1_02202	MO47-2_02415	MO53-2_04458
dinF		DNA damage-inducible protein F	49	49	1	203	15200				1367	1367	1367	1A42_02114	2011_03442	5A14_02930	A0641M_03035	A0643DD_05340	AE608H_03640	AK11_05812	AK58_03394	AK75_01804	AK83_00191	BL225C_03313	BO21CC_00114	C0431A_05696	C0438LL_03050	CCMM-B554_02061	GR4_00542	H1_01286	KH35C_05750	KH46_02684	M162_03014	M270_02651	MA10-1_01792	MA13-2_01354	MO1-1_00265	MO15-1_01015	MO19_02211	MO20-2_00107	MO25-1_00106	MO26-2_03608	MO28-1_01568	MO34-1_01858	MO35-1_01006	MO4-2_02263	MO41-1_01713	MO47-2_00222	MO53-2_01951
cysW_1		Sulfate transport system permease protein CysW	49	49	1	203	24043				875	875	875	1A42_00041	2011_02058	5A14_00915	A0641M_05739	A0643DD_00635	AE608H_04315	AK11_02221	AK58_01427	AK75_02642	AK83_05040	BL225C_02070	BO21CC_04454	C0431A_03913	C0438LL_03846	CCMM-B554_00708	GR4_05882	H1_05038	KH35C_01698	KH46_00428	M162_02087	M270_06134	MA10-1_05094	MA13-2_06239	MO1-1_00738	MO15-1_04395	MO19_05617	MO20-2_06047	MO25-1_04392	MO26-2_06033	MO28-1_05408	MO34-1_04206	MO35-1_04945	MO4-2_05299	MO41-1_06099	MO47-2_05125	MO53-2_04794
group_25870		hypothetical protein	49	49	1	203	17215				389	389	389	1A42_02303	2011_04577	5A14_03562	A0641M_06668	A0643DD_06781	AE608H_03005	AK11_03206	AK58_04618	AK75_01927	AK83_01551	BL225C_04530	BO21CC_01269	C0431A_05619	C0438LL_00440	CCMM-B554_03259	GR4_01673	H1_05597	KH35C_04609	KH46_03817	M162_04247	M270_01243	MA10-1_01976	MA13-2_02076	MO1-1_05147	MO15-1_02904	MO19_05548	MO20-2_04114	MO25-1_05438	MO26-2_04654	MO28-1_00548	MO34-1_04853	MO35-1_01386	MO4-2_04835	MO41-1_04314	MO47-2_03598	MO53-2_02229
group_25872		Glycerate dehydrogenase	49	49	1	203	14573				1004	1004	1004	1A42_05628	2011_03063	5A14_07183	A0641M_00300	A0643DD_05907	AE608H_02831	AK11_01193	AK58_01954	AK75_03044	AK83_03549	BL225C_06462	BO21CC_03380	C0431A_03292	C0438LL_02763	CCMM-B554_01688	GR4_00175	H1_00640	KH35C_06128	KH46_02297	M162_02646	M270_03022	MA10-1_05338	MA13-2_04874	MO1-1_00627	MO15-1_00657	MO19_03861	MO20-2_00465	MO25-1_00464	MO26-2_04203	MO28-1_04593	MO34-1_02678	MO35-1_04377	MO4-2_04664	MO41-1_04838	MO47-2_00580	MO53-2_03910
group_25873		hypothetical protein	49	49	1	203	15932				335	335	335	1A42_06392	2011_03922	5A14_02299	A0641M_03251	A0643DD_05019	AE608H_04503	AK11_03141	AK58_03970	AK75_01451	AK83_00726	BL225C_03775	BO21CC_00577	C0431A_06040	C0438LL_05959	CCMM-B554_02525	GR4_01015	H1_01003	KH35C_05258	KH46_03160	M162_03519	M270_02159	MA10-1_03613	MA13-2_04455	MO1-1_04800	MO15-1_00226	MO19_00321	MO20-2_01861	MO25-1_02607	MO26-2_04345	MO28-1_03899	MO34-1_05020	MO35-1_02228	MO4-2_01383	MO41-1_01121	MO47-2_01648	MO53-2_03934
cfa_2		Cyclopropane-fatty-acyl-phospholipid synthase	49	49	1	203	16027				1256	1256	1256	1A42_04028	2011_03995	5A14_02370	A0641M_04846	A0643DD_05761	AE608H_04261	AK11_04136	AK58_04041	AK75_00903	AK83_00877	BL225C_03847	BO21CC_00650	C0431A_06763	C0438LL_01064	CCMM-B554_02595	GR4_01087	H1_02991	KH35C_05186	KH46_03231	M162_03671	M270_02010	MA10-1_03684	MA13-2_04526	MO1-1_04731	MO15-1_00296	MO19_00251	MO20-2_01931	MO25-1_01968	MO26-2_04415	MO28-1_03969	MO34-1_04952	MO35-1_02298	MO4-2_01312	MO41-1_01191	MO47-2_01580	MO53-2_04004
group_25879	ycjP_2	Inner membrane ABC transporter permease protein YcjP	49	49	1	203	24207				857	857	857	1A42_06585	2011_02161	5A14_00714	A0641M_04475	A0643DD_01419	AE608H_01389	AK11_05611	AK58_01326	AK75_03490	AK83_04937	BL225C_01966	BO21CC_04555	C0431A_01266	C0438LL_05078	CCMM-B554_00809	GR4_05779	H1_02329	KH35C_01799	KH46_00528	M162_01985	M270_06032	MA10-1_05850	MA13-2_03086	MO1-1_00840	MO15-1_04185	MO19_04080	MO20-2_01478	MO25-1_04494	MO26-2_01137	MO28-1_02950	MO34-1_04104	MO35-1_03278	MO4-2_03883	MO41-1_02386	MO47-2_01200	MO53-2_02811
aar		L-alanine/L-glutamate racemase	49	49	1	203	25971				1172	1172	1172	1A42_02818	2011_05481	5A14_01307	A0641M_06148	A0643DD_03675	AE608H_06387	AK11_05203	AK58_05606	AK75_04594	AK83_02577	BL225C_05494	BO21CC_02308	C0431A_00175	C0438LL_00670	CCMM-B554_04219	GR4_02617	H1_04698	KH35C_03638	KH46_04890	M162_05272	M270_00124	MA10-1_03297	MA13-2_04672	MO1-1_04038	MO15-1_03696	MO19_04049	MO20-2_04342	MO25-1_02364	MO26-2_03100	MO28-1_03584	MO34-1_03512	MO35-1_04157	MO4-2_04409	MO41-1_04016	MO47-2_04609	MO53-2_02560
group_25883		hypothetical protein	49	49	1	203	18711				878	878	878	1A42_06881	2011_05181	5A14_04415	A0641M_07804	A0643DD_04629	AE608H_06793	AK11_04110	AK58_05309	AK75_01284	AK83_02216	BL225C_05196	BO21CC_02012	C0431A_06166	C0438LL_03986	CCMM-B554_03925	GR4_02279	H1_00410	KH35C_03932	KH46_04597	M162_04977	M270_00429	MA10-1_03926	MA13-2_05498	MO1-1_03500	MO15-1_04808	MO19_05253	MO20-2_04079	MO25-1_04185	MO26-2_04702	MO28-1_04861	MO34-1_03170	MO35-1_04564	MO4-2_04884	MO41-1_04865	MO47-2_04964	MO53-2_04173
yejF_3		putative ABC transporter ATP-binding protein YejF	49	49	1	203	14551				1628	1628	1628	1A42_05225	2011_03042	5A14_07201	A0641M_01941	A0643DD_03215	AE608H_02813	AK11_04931	AK58_01936	AK75_05365	AK83_03531	BL225C_06444	BO21CC_03361	C0431A_06119	C0438LL_00951	CCMM-B554_01670	GR4_00157	H1_04619	KH35C_06146	KH46_02279	M162_02627	M270_03041	MA10-1_05946	MA13-2_04856	MO1-1_00645	MO15-1_00639	MO19_03843	MO20-2_00483	MO25-1_00482	MO26-2_04221	MO28-1_04575	MO34-1_02660	MO35-1_04359	MO4-2_04646	MO41-1_04856	MO47-2_00598	MO53-2_03928
group_25888		6-deoxy-6-sulfo-D-gluconate dehydratase	49	49	1	203	14488				1724	1724	1724	1A42_04760	2011_02997	5A14_01529	A0641M_01216	A0643DD_07126	AE608H_02400	AK11_01923	AK58_01893	AK75_02596	AK83_03487	BL225C_06397	BO21CC_03313	C0431A_00433	C0438LL_00929	CCMM-B554_01623	GR4_00113	H1_05858	KH35C_06190	KH46_02234	M162_02582	M270_03087	MA10-1_05656	MA13-2_06043	MO1-1_00688	MO15-1_00596	MO19_04927	MO20-2_00526	MO25-1_00525	MO26-2_05770	MO28-1_05830	MO34-1_02617	MO35-1_05045	MO4-2_05353	MO41-1_05692	MO47-2_00641	MO53-2_05659
tmk		Thymidylate kinase	49	49	1	203	17137				704	704	704	1A42_05218	2011_04543	5A14_00246	A0641M_03170	A0643DD_06221	AE608H_06188	AK11_05848	AK58_04584	AK75_05445	AK83_01517	BL225C_04429	BO21CC_01235	C0431A_00222	C0438LL_06385	CCMM-B554_03225	GR4_01639	H1_03230	KH35C_04652	KH46_03780	M162_04213	M270_01417	MA10-1_02118	MA13-2_02110	MO1-1_05054	MO15-1_02952	MO19_05514	MO20-2_04148	MO25-1_05404	MO26-2_04688	MO28-1_00456	MO34-1_04900	MO35-1_01293	MO4-2_06021	MO41-1_04267	MO47-2_03635	MO53-2_02195
yecD		Isochorismatase family protein YecD	49	49	1	203	26090				668	668	668	1A42_00806	2011_05561	5A14_01386	A0641M_06323	A0643DD_07208	AE608H_06308	AK11_05361	AK58_05685	AK75_05330	AK83_02658	BL225C_05573	BO21CC_02388	C0431A_06611	C0438LL_00502	CCMM-B554_04278	GR4_02696	H1_04360	KH35C_03551	KH46_04969	M162_05352	M270_00046	MA10-1_03355	MA13-2_05965	MO1-1_04116	MO15-1_03620	MO19_03970	MO20-2_04266	MO25-1_02287	MO26-2_03179	MO28-1_03505	MO34-1_05695	MO35-1_04228	MO4-2_04488	MO41-1_04095	MO47-2_04686	MO53-2_02618
moaE		Molybdopterin synthase catalytic subunit	49	49	1	203	16150				467	467	467	1A42_01471	2011_04085	5A14_06362	A0641M_06699	A0643DD_06632	AE608H_00968	AK11_05012	AK58_04130	AK75_05940	AK83_00968	BL225C_03937	BO21CC_00740	C0431A_02990	C0438LL_04071	CCMM-B554_02686	GR4_01178	H1_05180	KH35C_05099	KH46_03323	M162_03759	M270_01921	MA10-1_02460	MA13-2_03278	MO1-1_02287	MO15-1_00386	MO19_00161	MO20-2_02021	MO25-1_01878	MO26-2_01636	MO28-1_03248	MO34-1_03621	MO35-1_04001	MO4-2_01222	MO41-1_01281	MO47-2_01489	MO53-2_02649
rpsB		30S ribosomal protein S2	49	49	1	203	16749				767	767	767	1A42_02223	2011_04426	5A14_00130	A0641M_02899	A0643DD_01345	AE608H_06592	AK11_05408	AK58_04470	AK75_05821	AK83_01312	BL225C_04277	BO21CC_01083	C0431A_07006	C0438LL_00701	CCMM-B554_03108	GR4_01519	H1_01636	KH35C_04766	KH46_03664	M162_04099	M270_01530	MA10-1_02980	MA13-2_04769	MO1-1_05819	MO15-1_04590	MO19_03061	MO20-2_05639	MO25-1_00668	MO26-2_05083	MO28-1_05122	MO34-1_04311	MO35-1_04801	MO4-2_05206	MO41-1_05245	MO47-2_03749	MO53-2_02079
fbcH_1		Cytochrome b/c1	49	49	1	203	17564				875	875	875	1A42_06336	2011_04773	5A14_03954	A0641M_07204	A0643DD_00775	AE608H_03752	AK11_05929	AK58_04831	AK75_01086	AK83_01749	BL225C_04726	BO21CC_01464	C0431A_06238	C0438LL_04971	CCMM-B554_03516	GR4_01874	H1_01375	KH35C_04424	KH46_04017	M162_04445	M270_00977	MA10-1_04117	MA13-2_01881	MO1-1_04375	MO15-1_02958	MO19_04582	MO20-2_05176	MO25-1_03084	MO26-2_01481	MO28-1_00796	MO34-1_04086	MO35-1_01581	MO4-2_03644	MO41-1_02121	MO47-2_02498	MO53-2_05848
glsA		Thermolabile glutaminase	49	49	1	203	17521				947	947	947	1A42_01228	2011_04743	5A14_08718	A0641M_05527	A0643DD_03598	AE608H_03481	AK11_03118	AK58_04800	AK75_04739	AK83_01717	BL225C_04695	BO21CC_01434	C0431A_04282	C0438LL_02350	CCMM-B554_03484	GR4_01841	H1_01930	KH35C_04451	KH46_03984	M162_04412	M270_01011	MA10-1_03582	MA13-2_01912	MO1-1_04908	MO15-1_02740	MO19_04311	MO20-2_03535	MO25-1_04793	MO26-2_01511	MO28-1_00765	MO34-1_02347	MO35-1_01550	MO4-2_03675	MO41-1_02151	MO47-2_02469	MO53-2_04509
group_25900	glnQ_2	Glutamine transport ATP-binding protein GlnQ	49	49	1	203	20789				722	722	722	1A42_04099	2011_01599	5A14_04787	A0641M_07132	A0643DD_05479	AE608H_00520	AK11_02711	AK58_00347	AK75_02761	AK83_03958	BL225C_02507	BO21CC_03988	C0431A_00098	C0438LL_04446	CCMM-B554_00265	GR4_06356	H1_02408	KH35C_02769	KH46_01508	M162_01003	M270_06597	MA10-1_00442	MA13-2_01035	MO1-1_01624	MO15-1_02588	MO19_01095	MO20-2_02280	MO25-1_03470	MO26-2_00047	MO28-1_01762	MO34-1_01028	MO35-1_01769	MO4-2_02457	MO41-1_00047	MO47-2_03397	MO53-2_00244
ydiK_1		Putative transport protein YdiK	49	49	1	203	15060				1175	1175	1175	1A42_04271	2011_03381	5A14_07222	A0641M_00846	A0643DD_05535	AE608H_03579	AK11_03476	AK58_03347	AK75_05097	AK83_00123	BL225C_03266	BO21CC_00067	C0431A_06387	C0438LL_06804	CCMM-B554_02014	GR4_00495	H1_06444	KH35C_05799	KH46_02637	M162_02966	M270_02699	MA10-1_01745	MA13-2_01307	MO1-1_00312	MO15-1_00968	MO19_02164	MO20-2_00154	MO25-1_00153	MO26-2_03561	MO28-1_01512	MO34-1_01906	MO35-1_01062	MO4-2_02207	MO41-1_01666	MO47-2_00270	MO53-2_01998
group_25904	fabI_2	Enoyl-[acyl-carrier-protein] reductase [NADH] FabI	49	49	1	203	14699				806	806	806	1A42_03276	2011_03136	5A14_03170	A0641M_03580	A0643DD_07106	AE608H_06010	AK11_06069	AK58_02028	AK75_02869	AK83_03622	BL225C_06535	BO21CC_03455	C0431A_06737	C0438LL_07019	CCMM-B554_01761	GR4_00250	H1_00233	KH35C_06047	KH46_02370	M162_02719	M270_02948	MA10-1_05058	MA13-2_04947	MO1-1_00556	MO15-1_00728	MO19_03934	MO20-2_00394	MO25-1_00393	MO26-2_04130	MO28-1_04666	MO34-1_02751	MO35-1_04450	MO4-2_04737	MO41-1_04765	MO47-2_00509	MO53-2_03837
group_25907		hypothetical protein	49	49	1	203	15917				437	437	437	1A42_06380	2011_03909	5A14_02287	A0641M_03239	A0643DD_05002	AE608H_04491	AK11_06532	AK58_03957	AK75_05564	AK83_00713	BL225C_03760	BO21CC_00561	C0431A_06785	C0438LL_02188	CCMM-B554_02509	GR4_01002	H1_00977	KH35C_05271	KH46_03147	M162_03507	M270_02172	MA10-1_05498	MA13-2_04442	MO1-1_04813	MO15-1_00213	MO19_00334	MO20-2_01848	MO25-1_02620	MO26-2_01807	MO28-1_03886	MO34-1_05033	MO35-1_02215	MO4-2_01396	MO41-1_02429	MO47-2_01661	MO53-2_03449
group_25910		hypothetical protein	49	49	1	203	16731				245	245	245	1A42_02209	2011_04412	5A14_00116	A0641M_02914	A0643DD_01359	AE608H_06606	AK11_00221	AK58_04456	AK75_06489	AK83_01298	BL225C_04263	BO21CC_01069	C0431A_06992	C0438LL_00686	CCMM-B554_03094	GR4_01505	H1_03807	KH35C_04780	KH46_03650	M162_04085	M270_01544	MA10-1_02966	MA13-2_04783	MO1-1_05833	MO15-1_04604	MO19_03047	MO20-2_05653	MO25-1_00654	MO26-2_05069	MO28-1_05136	MO34-1_04325	MO35-1_04815	MO4-2_05220	MO41-1_05231	MO47-2_03763	MO53-2_02065
group_25912		O-acetyl-L-homoserine sulfhydrylase	49	49	1	203	16330				1280	1280	1280	1A42_03848	2011_04169	5A14_08358	A0641M_07336	A0643DD_06649	AE608H_00884	AK11_04317	AK58_04213	AK75_06456	AK83_01051	BL225C_04020	BO21CC_00823	C0431A_03187	C0438LL_06903	CCMM-B554_02769	GR4_01263	H1_02345	KH35C_05018	KH46_03406	M162_03841	M270_01837	MA10-1_02377	MA13-2_03195	MO1-1_02370	MO15-1_00468	MO19_00077	MO20-2_02103	MO25-1_01796	MO26-2_01719	MO28-1_03165	MO34-1_03721	MO35-1_04084	MO4-2_01139	MO41-1_01364	MO47-2_01389	MO53-2_02732
yxeN		putative amino-acid permease protein YxeN	49	49	1	203	14163				821	821	821	1A42_00137	2011_06257	5A14_02577	A0641M_01877	A0643DD_00527	AE608H_02181	AK11_04217	AK58_01691	AK75_04328	AK83_03285	BL225C_06196	BO21CC_03113	C0431A_07284	C0438LL_06591	CCMM-B554_04928	GR4_03338	H1_02283	KH35C_02895	KH46_02030	M162_06080	M270_03290	MA10-1_05415	MA13-2_02804	MO1-1_02830	MO15-1_03587	MO19_02435	MO20-2_01158	MO25-1_04137	MO26-2_03968	MO28-1_02561	MO34-1_03799	MO35-1_03524	MO4-2_03489	MO41-1_03259	MO47-2_04210	MO53-2_01837
group_25917		hypothetical protein	49	49	1	203	17274				1094	1094	1094	1A42_02416	2011_04618	5A14_03521	A0641M_02824	A0643DD_00946	AE608H_03467	AK11_04833	AK58_04660	AK75_04217	AK83_01592	BL225C_04571	BO21CC_01311	C0431A_01332	C0438LL_02037	CCMM-B554_03300	GR4_01714	H1_00875	KH35C_04569	KH46_03858	M162_04288	M270_01202	MA10-1_01935	MA13-2_02035	MO1-1_05187	MO15-1_02863	MO19_05696	MO20-2_03715	MO25-1_04671	MO26-2_04613	MO28-1_00589	MO34-1_02561	MO35-1_01427	MO4-2_04794	MO41-1_04355	MO47-2_03558	MO53-2_05373
group_25918		hypothetical protein	49	49	1	203	15415				368	368	368	1A42_01799	2011_03588	5A14_08671	A0641M_03971	A0643DD_03973	AE608H_06844	AK11_04574	AK58_03587	AK75_07028	AK83_00382	BL225C_03441	BO21CC_00241	C0431A_01088	C0438LL_05055	CCMM-B554_02188	GR4_00679	H1_01275	KH35C_05627	KH46_02825	M162_03154	M270_02500	MA10-1_05701	MA13-2_06091	MO1-1_00139	MO15-1_04023	MO19_06007	MO20-2_04783	MO25-1_04913	MO26-2_05830	MO28-1_06069	MO34-1_05479	MO35-1_05957	MO4-2_06226	MO41-1_05971	MO47-2_00096	MO53-2_05688
ycgM		putative protein YcgM	49	49	1	203	17888				686	686	686	1A42_03164	2011_04864	5A14_00889	A0641M_04990	A0643DD_07007	AE608H_01931	AK11_05618	AK58_04993	AK75_03190	AK83_01901	BL225C_04877	BO21CC_01615	C0431A_04398	C0438LL_00138	CCMM-B554_03607	GR4_01966	H1_03898	KH35C_04331	KH46_04108	M162_04657	M270_00817	MA10-1_04026	MA13-2_01790	MO1-1_04467	MO15-1_03049	MO19_04491	MO20-2_05267	MO25-1_03175	MO26-2_01390	MO28-1_00887	MO34-1_03993	MO35-1_01672	MO4-2_03553	MO41-1_02030	MO47-2_02590	MO53-2_05963
group_25923		hypothetical protein	49	49	1	203	11671				992	992	992	1A42_04727	2011_05969	5A14_04934	A0641M_01767	A0643DD_02156	AE608H_03361	AK11_02339	AK58_06125	AK75_02452	AK83_03067	BL225C_05977	BO21CC_02865	C0431A_04064	C0438LL_03249	CCMM-B554_04710	GR4_03116	H1_00442	KH35C_03128	KH46_01808	M162_05808	M270_03513	MA10-1_05981	MA13-2_06296	MO1-1_06040	MO15-1_06148	MO19_06375	MO20-2_06096	MO25-1_06293	MO26-2_06142	MO28-1_06362	MO34-1_06093	MO35-1_06156	MO4-2_06369	MO41-1_06153	MO47-2_06270	MO53-2_06007
ohrB_2		Organic hydroperoxide resistance protein OhrB	49	49	1	203	15866				422	422	422	1A42_06791	2011_03870	5A14_06926	A0641M_03729	A0643DD_06616	AE608H_01899	AK11_01491	AK58_03919	AK75_01782	AK83_00675	BL225C_03722	BO21CC_00523	C0431A_07245	C0438LL_01751	CCMM-B554_02471	GR4_00963	H1_05902	KH35C_05309	KH46_03109	M162_03469	M270_02210	MA10-1_04307	MA13-2_05307	MO1-1_04851	MO15-1_00173	MO19_00372	MO20-2_01808	MO25-1_02660	MO26-2_01845	MO28-1_04971	MO34-1_01481	MO35-1_02177	MO4-2_01434	MO41-1_02467	MO47-2_01699	MO53-2_03487
group_25925		hypothetical protein	49	49	1	203	15595				848	848	848	1A42_01606	2011_03700	5A14_02489	A0641M_07612	A0643DD_07477	AE608H_03986	AK11_05457	AK58_03750	AK75_04694	AK83_00505	BL225C_03553	BO21CC_00354	C0431A_02518	C0438LL_02754	CCMM-B554_02300	GR4_00792	H1_00698	KH35C_05479	KH46_02939	M162_03298	M270_02381	MA10-1_05923	MA13-2_04983	MO1-1_05204	MO15-1_00002	MO19_06218	MO20-2_04672	MO25-1_02830	MO26-2_04244	MO28-1_06235	MO34-1_01653	MO35-1_06036	MO4-2_06248	MO41-1_04606	MO47-2_01870	MO53-2_05832
lysN		2-aminoadipate transaminase	49	49	1	203	18411				1226	1226	1226	1A42_04983	2011_05021	5A14_05995	A0641M_05863	A0643DD_05691	AE608H_01543	AK11_01775	AK58_05151	AK75_00070	AK83_02057	BL225C_05035	BO21CC_01851	C0431A_05583	C0438LL_05522	CCMM-B554_03766	GR4_02118	H1_05353	KH35C_04088	KH46_04437	M162_04816	M270_00656	MA10-1_04901	MA13-2_03401	MO1-1_03343	MO15-1_05113	MO19_03449	MO20-2_03924	MO25-1_04340	MO26-2_06125	MO28-1_05317	MO34-1_05201	MO35-1_05160	MO4-2_05402	MO41-1_05505	MO47-2_02786	MO53-2_05125
rplA		50S ribosomal protein L1	49	49	1	203	16494				698	698	698	1A42_06450	2011_04270	5A14_02503	A0641M_04047	A0643DD_05443	AE608H_06531	AK11_01524	AK58_04313	AK75_02913	AK83_01149	BL225C_04121	BO21CC_00924	C0431A_04162	C0438LL_06065	CCMM-B554_02950	GR4_01362	H1_00923	KH35C_04920	KH46_03508	M162_03939	M270_01691	MA10-1_05934	MA13-2_05802	MO1-1_02467	MO15-1_06039	MO19_05408	MO20-2_06021	MO25-1_06092	MO26-2_06045	MO28-1_05747	MO34-1_06007	MO35-1_05386	MO4-2_05707	MO41-1_06108	MO47-2_01293	MO53-2_05876
abo_4		4-methylaminobutanoate oxidase (formaldehyde-forming)	49	49	1	203	18796				2447	2447	2447	1A42_04137	2011_05240	5A14_07005	A0641M_03298	A0643DD_01869	AE608H_04614	AK11_04735	AK58_05367	AK75_04803	AK83_02275	BL225C_05256	BO21CC_02071	C0431A_03949	C0438LL_03319	CCMM-B554_03984	GR4_02339	H1_05204	KH35C_03874	KH46_04656	M162_05036	M270_00370	MA10-1_02590	MA13-2_03597	MO1-1_05879	MO15-1_04750	MO19_02798	MO20-2_05896	MO25-1_05665	MO26-2_02663	MO28-1_03802	MO34-1_03112	MO35-1_03839	MO4-2_04070	MO41-1_03409	MO47-2_06071	MO53-2_03652
group_25933		hypothetical protein	49	49	1	203	20846				419	419	419	1A42_04059	2011_01561	5A14_04825	A0641M_03046	A0643DD_06792	AE608H_00558	AK11_00447	AK58_00386	AK75_05280	AK83_03996	BL225C_02545	BO21CC_03950	C0431A_02103	C0438LL_03809	CCMM-B554_00227	GR4_06394	H1_02447	KH35C_02731	KH46_01470	M162_01041	M270_06635	MA10-1_00404	MA13-2_01073	MO1-1_01662	MO15-1_02550	MO19_01057	MO20-2_02242	MO25-1_03508	MO26-2_00009	MO28-1_01724	MO34-1_01066	MO35-1_01731	MO4-2_02419	MO41-1_00009	MO47-2_03435	MO53-2_00282
hslV		ATP-dependent protease subunit HslV	49	49	1	203	14412				557	557	557	1A42_02436	2011_02939	5A14_00288	A0641M_07022	A0643DD_03037	AE608H_03261	AK11_04676	AK58_01835	AK75_02855	AK83_03428	BL225C_06339	BO21CC_03255	C0431A_06838	C0438LL_06988	CCMM-B554_01565	GR4_00055	H1_01574	KH35C_06249	KH46_02173	M162_02524	M270_03146	MA10-1_05240	MA13-2_06145	MO1-1_05706	MO15-1_05476	MO19_05792	MO20-2_01015	MO25-1_03994	MO26-2_05914	MO28-1_06316	MO34-1_05538	MO35-1_06119	MO4-2_06322	MO41-1_05996	MO47-2_04067	MO53-2_05471
rpmD		50S ribosomal protein L30	49	49	1	203	16526				203	203	203	1A42_03013	2011_04300	5A14_04178	A0641M_07170	A0643DD_02124	AE608H_04683	AK11_04969	AK58_04343	AK75_02212	AK83_01179	BL225C_04151	BO21CC_00954	C0431A_04188	C0438LL_02894	CCMM-B554_02981	GR4_01392	H1_00251	KH35C_04891	KH46_03538	M162_03969	M270_01661	MA10-1_05893	MA13-2_05831	MO1-1_02497	MO15-1_05977	MO19_05438	MO20-2_05995	MO25-1_06051	MO26-2_06004	MO28-1_05717	MO34-1_05988	MO35-1_05416	MO4-2_05677	MO41-1_06053	MO47-2_06175	MO53-2_05802
xthA_2		Exodeoxyribonuclease III	49	49	1	203	14104				806	806	806	1A42_02182	2011_06209	5A14_02528	A0641M_00497	A0643DD_04288	AE608H_02133	AK11_02789	AK58_01643	AK75_03011	AK83_03237	BL225C_06147	BO21CC_03062	C0431A_01408	C0438LL_01883	CCMM-B554_04880	GR4_03288	H1_01810	KH35C_02945	KH46_01980	M162_06030	M270_03338	MA10-1_02134	MA13-2_02756	MO1-1_02780	MO15-1_05609	MO19_02483	MO20-2_01208	MO25-1_03745	MO26-2_02211	MO28-1_02513	MO34-1_03750	MO35-1_03476	MO4-2_03441	MO41-1_05937	MO47-2_05075	MO53-2_01789
dppC_2		Dipeptide transport system permease protein DppC	49	49	1	203	26101				950	950	950	1A42_00799	2011_05568	5A14_01393	A0641M_06330	A0643DD_07201	AE608H_06301	AK11_05354	AK58_05692	AK75_00525	AK83_02665	BL225C_05580	BO21CC_02395	C0431A_06621	C0438LL_00495	CCMM-B554_04285	GR4_02703	H1_04351	KH35C_03544	KH46_04976	M162_05359	M270_00039	MA10-1_03362	MA13-2_05958	MO1-1_04123	MO15-1_03613	MO19_03963	MO20-2_04259	MO25-1_02280	MO26-2_03186	MO28-1_03498	MO34-1_05702	MO35-1_04235	MO4-2_04495	MO41-1_04102	MO47-2_04693	MO53-2_02625
efp		Elongation factor P	49	49	1	203	14771				569	569	569	1A42_02992	2011_03170	5A14_01232	A0641M_03520	A0643DD_02394	AE608H_01651	AK11_00602	AK58_02062	AK75_06321	AK83_03657	BL225C_06570	BO21CC_03489	C0431A_06798	C0438LL_06248	CCMM-B554_01796	GR4_00284	H1_04907	KH35C_06016	KH46_02426	M162_02754	M270_02913	MA10-1_02654	MA13-2_01096	MO1-1_00524	MO15-1_00760	MO19_03823	MO20-2_00362	MO25-1_00361	MO26-2_03210	MO28-1_01301	MO34-1_02783	MO35-1_01274	MO4-2_01994	MO41-1_01454	MO47-2_00477	MO53-2_03125
group_25944		hypothetical protein	49	49	1	203	21427				185	185	185	1A42_04478	2011_02754	5A14_01434	A0641M_04500	A0643DD_04444	AE608H_05482	AK11_01742	AK58_00727	AK75_03282	AK83_04344	BL225C_02888	BO21CC_05142	C0431A_02955	C0438LL_05427	CCMM-B554_01392	GR4_05196	H1_03269	KH35C_02382	KH46_01124	M162_01385	M270_05396	MA10-1_00062	MA13-2_04078	MO1-1_05561	MO15-1_04923	MO19_00867	MO20-2_03341	MO25-1_01275	MO26-2_02743	MO28-1_00295	MO34-1_05101	MO35-1_00156	MO4-2_00830	MO41-1_03130	MO47-2_05332	MO53-2_00622
group_25948		hypothetical protein	49	49	1	203	17588				644	644	644	1A42_06358	2011_04795	5A14_03932	A0641M_07226	A0643DD_00753	AE608H_03774	AK11_05077	AK58_04856	AK75_04716	AK83_01771	BL225C_04748	BO21CC_01486	C0431A_06260	C0438LL_04993	CCMM-B554_03538	GR4_01896	H1_01397	KH35C_04401	KH46_04039	M162_04467	M270_00955	MA10-1_04095	MA13-2_01859	MO1-1_04397	MO15-1_02980	MO19_04560	MO20-2_05198	MO25-1_03106	MO26-2_01459	MO28-1_00819	MO34-1_04064	MO35-1_01603	MO4-2_03622	MO41-1_02099	MO47-2_02520	MO53-2_05187
melD_5		Melibiose/raffinose/stachyose import permease protein MelD	49	49	1	203	25973				935	935	935	1A42_02820	2011_05483	5A14_01309	A0641M_06146	A0643DD_03677	AE608H_06385	AK11_05205	AK58_05608	AK75_04592	AK83_02579	BL225C_05496	BO21CC_02310	C0431A_00173	C0438LL_00672	CCMM-B554_04222	GR4_02619	H1_04700	KH35C_03636	KH46_04892	M162_05274	M270_00122	MA10-1_03299	MA13-2_04674	MO1-1_04040	MO15-1_03694	MO19_04047	MO20-2_04340	MO25-1_02362	MO26-2_03102	MO28-1_03582	MO34-1_03514	MO35-1_04159	MO4-2_04411	MO41-1_04018	MO47-2_04611	MO53-2_02562
truB		tRNA pseudouridine synthase B	49	49	1	203	14694				935	935	935	1A42_03270	2011_03131	5A14_03960	A0641M_00899	A0643DD_07019	AE608H_02899	AK11_06074	AK58_02023	AK75_02864	AK83_03617	BL225C_06530	BO21CC_03449	C0431A_06742	C0438LL_00864	CCMM-B554_01756	GR4_00245	H1_00227	KH35C_06052	KH46_02365	M162_02714	M270_02953	MA10-1_05053	MA13-2_04942	MO1-1_00561	MO15-1_00723	MO19_03929	MO20-2_00399	MO25-1_00398	MO26-2_04135	MO28-1_04661	MO34-1_02746	MO35-1_04445	MO4-2_04732	MO41-1_04770	MO47-2_00514	MO53-2_03842
rplV		50S ribosomal protein L22	49	49	1	203	16512				389	389	389	1A42_03026	2011_04287	5A14_04191	A0641M_07183	A0643DD_02111	AE608H_04696	AK11_04982	AK58_04330	AK75_02225	AK83_01166	BL225C_04138	BO21CC_00941	C0431A_04175	C0438LL_02881	CCMM-B554_02968	GR4_01379	H1_00264	KH35C_04904	KH46_03525	M162_03956	M270_01674	MA10-1_05880	MA13-2_05818	MO1-1_02484	MO15-1_05964	MO19_05425	MO20-2_06008	MO25-1_06038	MO26-2_05991	MO28-1_05730	MO34-1_05975	MO35-1_05403	MO4-2_05690	MO41-1_06066	MO47-2_06162	MO53-2_05789
hemW		Heme chaperone HemW	49	49	1	203	14904				1181	1181	1181	1A42_00182	2011_03266	5A14_05829	A0641M_04345	A0643DD_04882	AE608H_00813	AK11_02553	AK58_02160	AK75_00597	AK83_00006	BL225C_03150	BO21CC_03588	C0431A_00210	C0438LL_03692	CCMM-B554_01892	GR4_00380	H1_01908	KH35C_05918	KH46_02522	M162_02850	M270_02814	MA10-1_02749	MA13-2_01191	MO1-1_00431	MO15-1_00853	MO19_03728	MO20-2_00269	MO25-1_00268	MO26-2_03305	MO28-1_01396	MO34-1_02020	MO35-1_01179	MO4-2_02091	MO41-1_01550	MO47-2_00384	MO53-2_03030
ddpC_2		putative D,D-dipeptide transport system permease protein DdpC	49	49	1	203	21015				932	932	932	1A42_05030	2011_01450	5A14_05689	A0641M_07101	A0643DD_02190	AE608H_05718	AK11_02607	AK58_00485	AK75_00342	AK83_04106	BL225C_02655	BO21CC_03839	C0431A_06913	C0438LL_01646	CCMM-B554_00116	GR4_06509	H1_01204	KH35C_02616	KH46_01360	M162_01139	M270_06734	MA10-1_00295	MA13-2_03836	MO1-1_01772	MO15-1_04317	MO19_03266	MO20-2_05128	MO25-1_01034	MO26-2_02093	MO28-1_00062	MO34-1_02116	MO35-1_00389	MO4-2_01063	MO41-1_02721	MO47-2_05269	MO53-2_00391
group_25958		putative acyl-CoA thioester hydrolase	49	49	1	203	17662				389	389	389	1A42_05442	2011_04852	5A14_05485	A0641M_06060	A0643DD_06030	AE608H_03672	AK11_05934	AK58_04914	AK75_06873	AK83_01828	BL225C_04805	BO21CC_01543	C0431A_02854	C0438LL_03575	CCMM-B554_03595	GR4_01953	H1_00339	KH35C_04343	KH46_04096	M162_04524	M270_00898	MA10-1_04038	MA13-2_01802	MO1-1_04455	MO15-1_03037	MO19_04503	MO20-2_05255	MO25-1_03163	MO26-2_01402	MO28-1_00875	MO34-1_04005	MO35-1_01660	MO4-2_03565	MO41-1_02042	MO47-2_02578	MO53-2_05130
group_25959		hypothetical protein	49	49	1	203	18461				1901	1901	1901	1A42_06928	2011_05056	5A14_04222	A0641M_04173	A0643DD_03795	AE608H_02932	AK11_02022	AK58_05185	AK75_05339	AK83_02092	BL225C_05071	BO21CC_01887	C0431A_02186	C0438LL_06544	CCMM-B554_03801	GR4_02153	H1_05399	KH35C_04053	KH46_04473	M162_04851	M270_00620	MA10-1_04866	MA13-2_03365	MO1-1_03378	MO15-1_05148	MO19_03484	MO20-2_03959	MO25-1_04305	MO26-2_05480	MO28-1_05282	MO34-1_03291	MO35-1_05125	MO4-2_05437	MO41-1_05541	MO47-2_02821	MO53-2_05090
group_25962		hypothetical protein	49	49	1	203	15092				812	812	812	1A42_00763	2011_03419	5A14_00422	A0641M_00821	A0643DD_05510	AE608H_03554	AK11_03502	AK58_03372	AK75_03955	AK83_00169	BL225C_03291	BO21CC_00092	C0431A_06413	C0438LL_06829	CCMM-B554_02039	GR4_00520	H1_06469	KH35C_05773	KH46_02662	M162_02991	M270_02674	MA10-1_01770	MA13-2_01332	MO1-1_00287	MO15-1_00993	MO19_02189	MO20-2_00129	MO25-1_00128	MO26-2_03586	MO28-1_01546	MO34-1_01880	MO35-1_01028	MO4-2_02241	MO41-1_01691	MO47-2_00244	MO53-2_01973
group_25965		hypothetical protein	49	49	1	203	18190				1409	1409	1409	1A42_05370	2011_04958	5A14_01031	A0641M_05321	A0643DD_04716	AE608H_05170	AK11_00414	AK58_05088	AK75_05640	AK83_01995	BL225C_04971	BO21CC_01709	C0431A_02816	C0438LL_04280	CCMM-B554_03701	GR4_02059	H1_03601	KH35C_04239	KH46_04202	M162_04751	M270_00723	MA10-1_03152	MA13-2_03463	MO1-1_04567	MO15-1_05378	MO19_04763	MO20-2_04459	MO25-1_03270	MO26-2_04866	MO28-1_04518	MO34-1_05134	MO35-1_03662	MO4-2_04589	MO41-1_05029	MO47-2_02691	MO53-2_03213
glgA1_1		Glycogen synthase 1	49	49	1	203	25208				1460	1460	1460	1A42_00143	2011_02725	5A14_01464	A0641M_04532	A0643DD_05551	AE608H_05453	AK11_01708	AK58_00756	AK75_01835	AK83_04374	BL225C_02916	BO21CC_05113	C0431A_02923	C0438LL_05396	CCMM-B554_01363	GR4_05224	H1_03297	KH35C_02353	KH46_01095	M162_01414	M270_05427	MA10-1_00033	MA13-2_05103	MO1-1_05590	MO15-1_04894	MO19_00838	MO20-2_03313	MO25-1_01304	MO26-2_02772	MO28-1_00323	MO34-1_05071	MO35-1_00128	MO4-2_00802	MO41-1_04641	MO47-2_05362	MO53-2_00651
group_25969		hypothetical protein	49	49	1	203	15796				389	389	389	1A42_06821	2011_03840	5A14_05131	A0641M_03760	A0643DD_02150	AE608H_01869	AK11_06513	AK58_03889	AK75_02655	AK83_00645	BL225C_03693	BO21CC_00494	C0431A_07213	C0438LL_05867	CCMM-B554_02441	GR4_00933	H1_05933	KH35C_05339	KH46_03079	M162_03439	M270_02240	MA10-1_04277	MA13-2_05337	MO1-1_04881	MO15-1_00142	MO19_00402	MO20-2_01778	MO25-1_02690	MO26-2_01875	MO28-1_05001	MO34-1_01513	MO35-1_02147	MO4-2_01464	MO41-1_02497	MO47-2_01729	MO53-2_03517
ycaD_3		putative MFS-type transporter YcaD	49	49	1	203	16190				1235	1235	1235	1A42_04779	2011_04110	5A14_06338	A0641M_05518	A0643DD_03802	AE608H_00943	AK11_00687	AK58_04154	AK75_05903	AK83_00992	BL225C_03961	BO21CC_00764	C0431A_03018	C0438LL_05733	CCMM-B554_02710	GR4_01204	H1_04518	KH35C_05074	KH46_03347	M162_03783	M270_01897	MA10-1_02436	MA13-2_03254	MO1-1_02311	MO15-1_00410	MO19_00136	MO20-2_02045	MO25-1_01854	MO26-2_01660	MO28-1_03224	MO34-1_03645	MO35-1_04025	MO4-2_01198	MO41-1_01305	MO47-2_01465	MO53-2_02673
PSK		D-ribulose kinase	49	49	1	203	18731				1283	1283	1283	1A42_03116	2011_05195	5A14_01714	A0641M_00748	A0643DD_07520	AE608H_04362	AK11_04758	AK58_05322	AK75_06518	AK83_02230	BL225C_05210	BO21CC_02026	C0431A_06648	C0438LL_03078	CCMM-B554_03939	GR4_02293	H1_02767	KH35C_03919	KH46_04611	M162_04991	M270_00415	MA10-1_02635	MA13-2_03552	MO1-1_03513	MO15-1_04795	MO19_02843	MO20-2_05941	MO25-1_04172	MO26-2_02708	MO28-1_03847	MO34-1_03157	MO35-1_03794	MO4-2_04025	MO41-1_03454	MO47-2_05909	MO53-2_03697
livH_6		High-affinity branched-chain amino acid transport system permease protein LivH	49	49	1	203	11670				881	881	881	1A42_04726	2011_05968	5A14_04933	A0641M_01768	A0643DD_02157	AE608H_03360	AK11_02340	AK58_06124	AK75_02453	AK83_03066	BL225C_05976	BO21CC_02864	C0431A_04065	C0438LL_03248	CCMM-B554_04709	GR4_03115	H1_00441	KH35C_03129	KH46_01807	M162_05807	M270_03514	MA10-1_05980	MA13-2_06295	MO1-1_06039	MO15-1_06149	MO19_06376	MO20-2_06095	MO25-1_06292	MO26-2_06143	MO28-1_06361	MO34-1_06092	MO35-1_06157	MO4-2_06368	MO41-1_06152	MO47-2_06269	MO53-2_06006
group_25978		putative zinc protease	49	49	1	203	15767				1301	1301	1301	1A42_03321	2011_03826	5A14_06018	A0641M_01904	A0643DD_04847	AE608H_01320	AK11_03541	AK58_03875	AK75_01971	AK83_00629	BL225C_03679	BO21CC_00480	C0431A_04706	C0438LL_04163	CCMM-B554_02427	GR4_00919	H1_06553	KH35C_05354	KH46_03065	M162_03425	M270_02255	MA10-1_04263	MA13-2_05351	MO1-1_05330	MO15-1_00127	MO19_00416	MO20-2_04546	MO25-1_02705	MO26-2_01889	MO28-1_05015	MO34-1_01527	MO35-1_02133	MO4-2_01478	MO41-1_02511	MO47-2_01744	MO53-2_03531
nuoK_2		NADH-quinone oxidoreductase subunit K	49	49	1	203	16402				308	308	308	1A42_03249	2011_04199	5A14_04274	A0641M_01554	A0643DD_03388	AE608H_06222	AK11_01018	AK58_04243	AK75_02406	AK83_01081	BL225C_04049	BO21CC_00852	C0431A_04828	C0438LL_02394	CCMM-B554_02799	GR4_01293	H1_00122	KH35C_04989	KH46_03437	M162_03871	M270_01759	MA10-1_02347	MA13-2_03165	MO1-1_02400	MO15-1_00498	MO19_00047	MO20-2_02133	MO25-1_01766	MO26-2_01749	MO28-1_03135	MO34-1_05326	MO35-1_05482	MO4-2_05588	MO41-1_01394	MO47-2_01360	MO53-2_02762
rluC		Ribosomal large subunit pseudouridine synthase C	49	49	1	203	16550				992	992	992	1A42_01971	2011_04315	5A14_05449	A0641M_02140	A0643DD_02371	AE608H_04668	AK11_00167	AK58_04358	AK75_01798	AK83_01195	BL225C_04166	BO21CC_00969	C0431A_05384	C0438LL_03878	CCMM-B554_02996	GR4_01407	H1_03635	KH35C_04876	KH46_03553	M162_03984	M270_01643	MA10-1_06018	MA13-2_06308	MO1-1_02512	MO15-1_06179	MO19_05453	MO20-2_06107	MO25-1_06311	MO26-2_06157	MO28-1_06368	MO34-1_06120	MO35-1_05431	MO4-2_06373	MO41-1_06169	MO47-2_06314	MO53-2_06020
pdxA2_2		D-erythronate 4-phosphate dehydrogenase	49	49	1	203	21343				1046	1046	1046	1A42_02249	2011_02780	5A14_01409	A0641M_05179	A0643DD_00852	AE608H_05507	AK11_06787	AK58_00702	AK75_03078	AK83_04319	BL225C_02863	BO21CC_05167	C0431A_05630	C0438LL_04229	CCMM-B554_01417	GR4_05171	H1_01486	KH35C_02407	KH46_01149	M162_01360	M270_05371	MA10-1_00087	MA13-2_04053	MO1-1_05536	MO15-1_04948	MO19_00892	MO20-2_03366	MO25-1_01250	MO26-2_02718	MO28-1_00270	MO34-1_05126	MO35-1_00181	MO4-2_00855	MO41-1_03105	MO47-2_05307	MO53-2_00597
fghA_2		S-formylglutathione hydrolase	49	49	1	203	16552				833	833	833	1A42_01973	2011_04317	5A14_05447	A0641M_02142	A0643DD_02369	AE608H_04666	AK11_00169	AK58_04360	AK75_01800	AK83_01197	BL225C_04168	BO21CC_00971	C0431A_05382	C0438LL_03880	CCMM-B554_02998	GR4_01409	H1_03637	KH35C_04874	KH46_03555	M162_03986	M270_01641	MA10-1_06020	MA13-2_06306	MO1-1_02514	MO15-1_06181	MO19_05455	MO20-2_06105	MO25-1_06309	MO26-2_06159	MO28-1_06366	MO34-1_06122	MO35-1_05433	MO4-2_06375	MO41-1_06171	MO47-2_06316	MO53-2_06022
gsiC_13		Glutathione transport system permease protein GsiC	49	49	1	203	26100				968	968	968	1A42_00800	2011_05567	5A14_01392	A0641M_06329	A0643DD_07202	AE608H_06302	AK11_05355	AK58_05691	AK75_00526	AK83_02664	BL225C_05579	BO21CC_02394	C0431A_06620	C0438LL_00496	CCMM-B554_04284	GR4_02702	H1_04352	KH35C_03545	KH46_04975	M162_05358	M270_00040	MA10-1_03361	MA13-2_05959	MO1-1_04122	MO15-1_03614	MO19_03964	MO20-2_04260	MO25-1_02281	MO26-2_03185	MO28-1_03499	MO34-1_05701	MO35-1_04234	MO4-2_04494	MO41-1_04101	MO47-2_04692	MO53-2_02624
ino1		Inositol-3-phosphate synthase	49	49	1	203	20806				1103	1103	1103	1A42_04082	2011_01582	5A14_04804	A0641M_03073	A0643DD_04235	AE608H_00537	AK11_00470	AK58_00364	AK75_05305	AK83_03975	BL225C_02524	BO21CC_03971	C0431A_00114	C0438LL_03783	CCMM-B554_00248	GR4_06373	H1_02424	KH35C_02752	KH46_01491	M162_01020	M270_06614	MA10-1_00425	MA13-2_01052	MO1-1_01641	MO15-1_02571	MO19_01078	MO20-2_02263	MO25-1_03487	MO26-2_00030	MO28-1_01745	MO34-1_01045	MO35-1_01752	MO4-2_02440	MO41-1_00030	MO47-2_03414	MO53-2_00261
thrS		Threonine--tRNA ligase	49	49	1	203	16614				1982	1982	1982	1A42_01379	2011_04354	5A14_08106	A0641M_03783	A0643DD_07334	AE608H_00866	AK11_05490	AK58_04399	AK75_00463	AK83_01238	BL225C_04205	BO21CC_01009	C0431A_04386	C0438LL_05200	CCMM-B554_03036	GR4_01447	H1_01661	KH35C_04837	KH46_03592	M162_04026	M270_01602	MA10-1_04655	MA13-2_04839	MO1-1_02550	MO15-1_04660	MO19_05911	MO20-2_05759	MO25-1_00598	MO26-2_05416	MO28-1_05880	MO34-1_04382	MO35-1_05589	MO4-2_05871	MO41-1_05411	MO47-2_05888	MO53-2_05320
potH		Putrescine transport system permease protein PotH	49	49	1	203	15460				911	911	911	1A42_02263	2011_03615	5A14_05245	A0641M_07317	A0643DD_02530	AE608H_03223	AK11_01896	AK58_03621	AK75_01673	AK83_00417	BL225C_03468	BO21CC_00269	C0431A_05595	C0438LL_04117	CCMM-B554_02215	GR4_00705	H1_00007	KH35C_05589	KH46_02852	M162_03190	M270_02464	MA10-1_04133	MA13-2_05069	MO1-1_00113	MO15-1_03997	MO19_04664	MO20-2_04757	MO25-1_04887	MO26-2_04329	MO28-1_04951	MO34-1_01762	MO35-1_04726	MO4-2_04980	MO41-1_04521	MO47-2_00070	MO53-2_04351
iorA_2		Isoquinoline 1-oxidoreductase subunit alpha	49	49	1	203	20448				458	458	458	1A42_05975	2011_01675	5A14_04718	A0641M_00946	A0643DD_03515	AE608H_00449	AK11_06461	AK58_00273	AK75_03981	AK83_03886	BL225C_02434	BO21CC_04062	C0431A_03469	C0438LL_04905	CCMM-B554_00340	GR4_06282	H1_04095	KH35C_02842	KH46_00032	M162_00929	M270_06521	MA10-1_00516	MA13-2_00960	MO1-1_01549	MO15-1_02662	MO19_01170	MO20-2_02355	MO25-1_03396	MO26-2_00122	MO28-1_01837	MO34-1_00954	MO35-1_01844	MO4-2_02532	MO41-1_00122	MO47-2_03322	MO53-2_00170
kdgK_1		2-dehydro-3-deoxygluconokinase	49	49	1	203	25043				935	935	935	1A42_04628	2011_02609	5A14_03093	A0641M_05418	A0643DD_05287	AE608H_00103	AK11_05115	AK58_00876	AK75_00609	AK83_04489	BL225C_03034	BO21CC_04988	C0431A_01239	C0438LL_05803	CCMM-B554_01241	GR4_05342	H1_05549	KH35C_02232	KH46_00977	M162_01534	M270_05549	MA10-1_01455	MA13-2_02129	MO1-1_01271	MO15-1_06054	MO19_00719	MO20-2_03870	MO25-1_02257	MO26-2_02890	MO28-1_00442	MO34-1_00013	MO35-1_00009	MO4-2_00683	MO41-1_03806	MO47-2_00767	MO53-2_00926
apaG		Protein ApaG	49	49	1	203	15088				392	392	392	1A42_00758	2011_03414	5A14_00417	A0641M_00825	A0643DD_05515	AE608H_03559	AK11_03497	AK58_03367	AK75_03950	AK83_00164	BL225C_03286	BO21CC_00087	C0431A_06408	C0438LL_06824	CCMM-B554_02034	GR4_00515	H1_06464	KH35C_05778	KH46_02657	M162_02986	M270_02679	MA10-1_01765	MA13-2_01327	MO1-1_00292	MO15-1_00988	MO19_02184	MO20-2_00134	MO25-1_00133	MO26-2_03581	MO28-1_01541	MO34-1_01885	MO35-1_01033	MO4-2_02236	MO41-1_01686	MO47-2_00249	MO53-2_01978
glnQ_2		Glutamine transport ATP-binding protein GlnQ	49	49	1	203	20239				785	785	785	1A42_05767	2011_01758	5A14_04633	A0641M_01030	A0643DD_02597	AE608H_00373	AK11_06376	AK58_00191	AK75_07057	AK83_03803	BL225C_02352	BO21CC_04144	C0431A_07063	C0438LL_04822	CCMM-B554_00423	GR4_06207	H1_04009	KH35C_01439	KH46_00117	M162_02402	M270_06446	MA10-1_00598	MA13-2_00878	MO1-1_01467	MO15-1_02292	MO19_01251	MO20-2_02437	MO25-1_03965	MO26-2_00205	MO28-1_01919	MO34-1_00872	MO35-1_01926	MO4-2_02614	MO41-1_00204	MO47-2_03240	MO53-2_00088
gloB_1		Hydroxyacylglutathione hydrolase	49	49	1	203	15798				908	908	908	1A42_06819	2011_03842	5A14_05133	A0641M_03758	A0643DD_02148	AE608H_01871	AK11_06515	AK58_03891	AK75_02657	AK83_00647	BL225C_03695	BO21CC_00496	C0431A_07215	C0438LL_05865	CCMM-B554_02443	GR4_00935	H1_05931	KH35C_05337	KH46_03081	M162_03441	M270_02238	MA10-1_04279	MA13-2_05335	MO1-1_04879	MO15-1_00144	MO19_00400	MO20-2_01780	MO25-1_02688	MO26-2_01873	MO28-1_04999	MO34-1_01511	MO35-1_02149	MO4-2_01462	MO41-1_02495	MO47-2_01727	MO53-2_03515
yqeY		putative protein YqeY	49	49	1	203	25623				449	449	449	1A42_04981	2011_05288	5A14_05350	A0641M_03183	A0643DD_03573	AE608H_00635	AK11_01567	AK58_05417	AK75_00454	AK83_02385	BL225C_05304	BO21CC_02119	C0431A_02536	C0438LL_06291	CCMM-B554_04032	GR4_02431	H1_00536	KH35C_03830	KH46_04704	M162_05084	M270_00318	MA10-1_02542	MA13-2_03664	MO1-1_03855	MO15-1_03879	MO19_02750	MO20-2_04926	MO25-1_02547	MO26-2_02615	MO28-1_03755	MO34-1_03328	MO35-1_03886	MO4-2_04117	MO41-1_03361	MO47-2_04719	MO53-2_04545
pnp		Polyribonucleotide nucleotidyltransferase	49	49	1	203	14697				2153	2153	2153	1A42_03273	2011_03134	5A14_03957	A0641M_00896	A0643DD_07015	AE608H_02902	AK11_06071	AK58_02026	AK75_02867	AK83_03620	BL225C_06533	BO21CC_03452	C0431A_06739	C0438LL_00868	CCMM-B554_01759	GR4_00248	H1_00230	KH35C_06049	KH46_02368	M162_02717	M270_02950	MA10-1_05056	MA13-2_04945	MO1-1_00558	MO15-1_00726	MO19_03932	MO20-2_00396	MO25-1_00395	MO26-2_04132	MO28-1_04664	MO34-1_02749	MO35-1_04448	MO4-2_04735	MO41-1_04767	MO47-2_00511	MO53-2_03839
accA1_1		Acetyl-/propionyl-coenzyme A carboxylase alpha chain	49	49	1	203	21413				2012	2012	2012	1A42_04489	2011_02764	5A14_01424	A0641M_04489	A0643DD_04433	AE608H_05492	AK11_01753	AK58_00717	AK75_01142	AK83_04334	BL225C_02878	BO21CC_05152	C0431A_02965	C0438LL_05438	CCMM-B554_01402	GR4_05186	H1_03258	KH35C_02392	KH46_01134	M162_01375	M270_05386	MA10-1_00072	MA13-2_04068	MO1-1_05551	MO15-1_04933	MO19_00877	MO20-2_03351	MO25-1_01265	MO26-2_02733	MO28-1_00285	MO34-1_05111	MO35-1_00166	MO4-2_00840	MO41-1_03120	MO47-2_05322	MO53-2_00612
group_26055		hypothetical protein	49	49	1	203	20438				644	644	644	1A42_05982	2011_01682	5A14_04711	A0641M_00954	A0643DD_03522	AE608H_00442	AK11_06454	AK58_00266	AK75_03974	AK83_03879	BL225C_02427	BO21CC_04069	C0431A_03462	C0438LL_04898	CCMM-B554_00347	GR4_06275	H1_04088	KH35C_02849	KH46_00039	M162_00922	M270_06514	MA10-1_00523	MA13-2_00953	MO1-1_01542	MO15-1_02669	MO19_01177	MO20-2_02362	MO25-1_03389	MO26-2_00129	MO28-1_01844	MO34-1_00947	MO35-1_01851	MO4-2_02539	MO41-1_00129	MO47-2_03315	MO53-2_00163
cspA_2		Cold shock protein CspA	49	49	1	203	8610				203	203	203	1A42_00401	2011_00103	5A14_03227	A0641M_07879	A0643DD_01017	AE608H_01982	AK11_02929	AK58_02258	AK75_03882	AK83_05439	BL225C_00428	BO21CC_06377	C0431A_04541	C0438LL_02596	CCMM-B554_05130	GR4_04917	H1_04200	KH35C_00254	KH46_06480	M162_06382	M270_04466	MA10-1_04613	MA13-2_02559	MO1-1_02028	MO15-1_01844	MO19_01558	MO20-2_00807	MO25-1_02912	MO26-2_00810	MO28-1_01019	MO34-1_01238	MO35-1_03070	MO4-2_00168	MO41-1_01897	MO47-2_03855	MO53-2_01100
group_26062		putative ABC transporter-binding protein	49	49	1	203	25042				1262	1262	1262	1A42_04629	2011_02608	5A14_03092	A0641M_05417	A0643DD_05288	AE608H_00104	AK11_05116	AK58_00877	AK75_00608	AK83_04490	BL225C_03035	BO21CC_04987	C0431A_01240	C0438LL_05802	CCMM-B554_01240	GR4_05343	H1_05548	KH35C_02231	KH46_00976	M162_01535	M270_05550	MA10-1_01454	MA13-2_02130	MO1-1_01270	MO15-1_06053	MO19_00718	MO20-2_03869	MO25-1_02256	MO26-2_02891	MO28-1_00443	MO34-1_00014	MO35-1_00008	MO4-2_00682	MO41-1_03807	MO47-2_00768	MO53-2_00925
appA		Oligopeptide-binding protein AppA	49	49	1	203	14554				1859	1859	1859	1A42_05228	2011_03045	5A14_07198	A0641M_01944	A0643DD_03218	AE608H_02816	AK11_04934	AK58_01939	AK75_05362	AK83_03534	BL225C_06447	BO21CC_03364	C0431A_06122	C0438LL_00954	CCMM-B554_01673	GR4_00160	H1_04622	KH35C_06143	KH46_02282	M162_02630	M270_03038	MA10-1_05949	MA13-2_04859	MO1-1_00642	MO15-1_00642	MO19_03846	MO20-2_00480	MO25-1_00479	MO26-2_04218	MO28-1_04578	MO34-1_02663	MO35-1_04362	MO4-2_04649	MO41-1_04853	MO47-2_00595	MO53-2_03925
group_26065		hypothetical protein	49	49	1	203	15731				455	458	455	1A42_03294	2011_03801	5A14_06043	A0641M_01930	A0643DD_02871	AE608H_01347	AK11_00350	AK58_03850	AK75_00791	AK83_00604	BL225C_03654	BO21CC_00455	C0431A_04678	C0438LL_06220	CCMM-B554_02402	GR4_00894	H1_06526	KH35C_05380	KH46_03040	M162_03400	M270_02280	MA10-1_04238	MA13-2_05376	MO1-1_05305	MO15-1_00103	MO19_00441	MO20-2_04570	MO25-1_02729	MO26-2_01914	MO28-1_05040	MO34-1_01552	MO35-1_02108	MO4-2_01503	MO41-1_02536	MO47-2_01769	MO53-2_03556
sodC		Superoxide dismutase [Cu-Zn]	49	49	1	203	16054				518	518	518	1A42_07162	2011_04013	5A14_02389	A0641M_04825	A0643DD_06094	AE608H_04242	AK11_03593	AK58_04060	AK75_03417	AK83_00895	BL225C_03865	BO21CC_00668	C0431A_01167	C0438LL_01082	CCMM-B554_02613	GR4_01105	H1_06004	KH35C_05168	KH46_03249	M162_03689	M270_01992	MA10-1_03702	MA13-2_04544	MO1-1_02216	MO15-1_00314	MO19_00233	MO20-2_01949	MO25-1_01950	MO26-2_04433	MO28-1_03987	MO34-1_03554	MO35-1_02316	MO4-2_01294	MO41-1_01209	MO47-2_01562	MO53-2_04022
dppA_3		Periplasmic dipeptide transport protein	49	49	1	203	18763				1589	1589	1589	1A42_05504	2011_05219	5A14_01690	A0641M_03106	A0643DD_00051	AE608H_04386	AK11_00705	AK58_05346	AK75_00658	AK83_02254	BL225C_05234	BO21CC_02050	C0431A_05924	C0438LL_02052	CCMM-B554_03963	GR4_02318	H1_04677	KH35C_03895	KH46_04635	M162_05015	M270_00391	MA10-1_02611	MA13-2_03576	MO1-1_03537	MO15-1_04771	MO19_02819	MO20-2_05961	MO25-1_05882	MO26-2_02684	MO28-1_03823	MO34-1_03133	MO35-1_03818	MO4-2_04049	MO41-1_03430	MO47-2_05933	MO53-2_03673
group_26068		hypothetical protein	49	49	1	203	14968				596	596	596	1A42_00492	2011_03316	5A14_05878	A0641M_02357	A0643DD_05388	AE608H_00764	AK11_01436	AK58_02209	AK75_02084	AK83_00055	BL225C_03200	BO21CC_00001	C0431A_05972	C0438LL_01796	CCMM-B554_01943	GR4_00430	H1_01147	KH35C_05869	KH46_02572	M162_02899	M270_02765	MA10-1_02799	MA13-2_01241	MO1-1_00382	MO15-1_00902	MO19_02098	MO20-2_00220	MO25-1_00219	MO26-2_03495	MO28-1_01446	MO34-1_01971	MO35-1_01129	MO4-2_02141	MO41-1_01600	MO47-2_00335	MO53-2_02980
acsA_1		Acetyl-coenzyme A synthetase	49	49	1	203	15464				1952	1952	1952	1A42_06024	2011_03618	5A14_05248	A0641M_07314	A0643DD_02533	AE608H_03220	AK11_01893	AK58_03624	AK75_01677	AK83_00420	BL225C_03471	BO21CC_00272	C0431A_06847	C0438LL_04120	CCMM-B554_02218	GR4_00708	H1_03659	KH35C_05586	KH46_02855	M162_03193	M270_02461	MA10-1_04136	MA13-2_05066	MO1-1_00110	MO15-1_03994	MO19_04661	MO20-2_04754	MO25-1_04884	MO26-2_04326	MO28-1_04948	MO34-1_01759	MO35-1_04723	MO4-2_04983	MO41-1_04524	MO47-2_00067	MO53-2_04354
group_26070		hypothetical protein	49	49	1	203	4882				959	959	959	1A42_06548	2011_00749	5A14_04453	A0641M_07535	A0643DD_05299	AE608H_05933	AK11_05585	AK58_02894	AK75_07111	AK83_05968	BL225C_01139	BO21CC_05632	C0431A_05882	C0438LL_03439	CCMM-B554_05757	GR4_04290	H1_03332	KH35C_00968	KH46_05862	M162_00684	M270_05004	MA10-1_00860	MA13-2_05428	MO1-1_03137	MO15-1_02065	MO19_05823	MO20-2_02776	MO25-1_01493	MO26-2_03751	MO28-1_02201	MO34-1_04686	MO35-1_04898	MO4-2_01696	MO41-1_05154	MO47-2_02250	MO53-2_01479
group_26072		hypothetical protein	49	49	1	203	14917				959	959	959	1A42_03146	2011_03278	5A14_05841	A0641M_00525	A0643DD_07249	AE608H_00801	AK11_04584	AK58_02172	AK75_06038	AK83_00018	BL225C_03162	BO21CC_03600	C0431A_03531	C0438LL_01861	CCMM-B554_01904	GR4_00392	H1_03016	KH35C_05906	KH46_02534	M162_02862	M270_02802	MA10-1_02761	MA13-2_01203	MO1-1_00419	MO15-1_00865	MO19_03716	MO20-2_00257	MO25-1_00256	MO26-2_03317	MO28-1_01408	MO34-1_02008	MO35-1_01167	MO4-2_02103	MO41-1_01562	MO47-2_00372	MO53-2_03018
group_26073		hypothetical protein	49	49	1	203	24377				440	440	440	1A42_01725	2011_02278	5A14_02104	A0641M_07503	A0643DD_03258	AE608H_02702	AK11_01439	AK58_01209	AK75_00729	AK83_04820	BL225C_01850	BO21CC_04672	C0431A_02374	C0438LL_00580	CCMM-B554_00926	GR4_05662	H1_02454	KH35C_01916	KH46_00645	M162_01865	M270_05912	MA10-1_02852	MA13-2_02970	MO1-1_00957	MO15-1_01737	MO19_01999	MO20-2_01595	MO25-1_04560	MO26-2_01021	MO28-1_03067	MO34-1_00327	MO35-1_03394	MO4-2_03999	MO41-1_02270	MO47-2_01083	MO53-2_02927
group_26074		putative periplasmic iron-binding protein	49	49	1	203	13854				905	905	905	1A42_04834	2011_06022	5A14_08645	A0641M_04124	A0643DD_06115	AE608H_04451	AK11_02513	AK58_06175	AK75_04533	AK83_03116	BL225C_06026	BO21CC_02940	C0431A_05160	C0438LL_07098	CCMM-B554_04759	GR4_03166	H1_06177	KH35C_03080	KH46_01858	M162_05908	M270_03460	MA10-1_02254	MA13-2_05255	MO1-1_02654	MO15-1_03202	MO19_03572	MO20-2_01335	MO25-1_03618	MO26-2_02331	MO28-1_02392	MO34-1_05220	MO35-1_04277	MO4-2_03319	MO41-1_03565	MO47-2_05418	MO53-2_01668
aarA		Citrate synthase	49	49	1	203	16766				1289	1289	1289	1A42_02239	2011_04440	5A14_00144	A0641M_02885	A0643DD_01331	AE608H_02630	AK11_05394	AK58_04484	AK75_06853	AK83_01325	BL225C_04291	BO21CC_01097	C0431A_07021	C0438LL_00715	CCMM-B554_03122	GR4_01534	H1_01622	KH35C_04752	KH46_03678	M162_04112	M270_01517	MA10-1_02994	MA13-2_04755	MO1-1_05805	MO15-1_05274	MO19_03075	MO20-2_05531	MO25-1_05390	MO26-2_05097	MO28-1_05108	MO34-1_04297	MO35-1_04787	MO4-2_05192	MO41-1_05259	MO47-2_03735	MO53-2_02093
group_26077		hypothetical protein	49	49	1	203	17469				305	305	305	1A42_01201	2011_04717	5A14_03708	A0641M_01394	A0643DD_00790	AE608H_03390	AK11_04509	AK58_04774	AK75_06191	AK83_01691	BL225C_04669	BO21CC_01408	C0431A_06129	C0438LL_03615	CCMM-B554_03458	GR4_01815	H1_01956	KH35C_04471	KH46_03955	M162_04386	M270_01037	MA10-1_03556	MA13-2_01938	MO1-1_04934	MO15-1_02766	MO19_04337	MO20-2_03561	MO25-1_04767	MO26-2_01537	MO28-1_00739	MO34-1_02374	MO35-1_01524	MO4-2_03701	MO41-1_02177	MO47-2_02442	MO53-2_04483
group_26078		hypothetical protein	49	49	1	203	14215				1157	1157	1157	1A42_05613	2011_06294	5A14_02609	A0641M_05976	A0643DD_02810	AE608H_02214	AK11_01350	AK58_01724	AK75_06055	AK83_03317	BL225C_06228	BO21CC_03145	C0431A_01655	C0438LL_02780	CCMM-B554_04961	GR4_03371	H1_03715	KH35C_02862	KH46_02062	M162_06113	M270_03258	MA10-1_04510	MA13-2_02836	MO1-1_02863	MO15-1_03554	MO19_02403	MO20-2_01125	MO25-1_04104	MO26-2_03936	MO28-1_02593	MO34-1_03831	MO35-1_03556	MO4-2_03521	MO41-1_03227	MO47-2_04177	MO53-2_04955
yecS_2		L-cystine transport system permease protein YecS	49	49	1	203	20790				653	653	653	1A42_04098	2011_01598	5A14_04788	A0641M_07133	A0643DD_05478	AE608H_00521	AK11_02710	AK58_00348	AK75_02762	AK83_03959	BL225C_02508	BO21CC_03987	C0431A_00099	C0438LL_04447	CCMM-B554_00264	GR4_06357	H1_02409	KH35C_02768	KH46_01507	M162_01004	M270_06598	MA10-1_00441	MA13-2_01036	MO1-1_01625	MO15-1_02587	MO19_01094	MO20-2_02279	MO25-1_03471	MO26-2_00046	MO28-1_01761	MO34-1_01029	MO35-1_01768	MO4-2_02456	MO41-1_00046	MO47-2_03398	MO53-2_00245
ulaR		HTH-type transcriptional regulator UlaR	49	49	1	203	15337				812	812	812	1A42_02046	2011_03526	5A14_02996	A0641M_03414	A0643DD_06568	AE608H_01125	AK11_05743	AK58_03523	AK75_04445	AK83_00319	BL225C_03378	BO21CC_00179	C0431A_01363	C0438LL_04387	CCMM-B554_02126	GR4_00616	H1_01356	KH35C_05687	KH46_02762	M162_03093	M270_02561	MA10-1_01857	MA13-2_01419	MO1-1_00200	MO15-1_05407	MO19_02276	MO20-2_00042	MO25-1_00041	MO26-2_05173	MO28-1_01633	MO34-1_01794	MO35-1_00941	MO4-2_02328	MO41-1_05336	MO47-2_00157	MO53-2_01886
gdx		Guanidinium exporter	49	49	1	203	16547				314	314	314	1A42_01968	2011_04312	5A14_05452	A0641M_02137	A0643DD_02374	AE608H_04671	AK11_00164	AK58_04355	AK75_06557	AK83_01191	BL225C_04163	BO21CC_00966	C0431A_05387	C0438LL_03875	CCMM-B554_02993	GR4_01404	H1_03632	KH35C_04879	KH46_03550	M162_03981	M270_01649	MA10-1_05905	MA13-2_05843	MO1-1_02509	MO15-1_05989	MO19_05450	MO20-2_05983	MO25-1_06063	MO26-2_06016	MO28-1_05705	MO34-1_06000	MO35-1_05428	MO4-2_05665	MO41-1_06041	MO47-2_06187	MO53-2_05814
group_26084		hypothetical protein	49	49	1	203	14884				854	854	854	1A42_00409	2011_03247	5A14_05810	A0641M_07047	A0643DD_05896	AE608H_00832	AK11_03518	AK58_02141	AK75_03522	AK83_03735	BL225C_06646	BO21CC_03569	C0431A_02325	C0438LL_04099	CCMM-B554_01873	GR4_00361	H1_04812	KH35C_05938	KH46_02503	M162_02832	M270_02833	MA10-1_02730	MA13-2_01172	MO1-1_00449	MO15-1_00835	MO19_03747	MO20-2_00287	MO25-1_00286	MO26-2_03286	MO28-1_01377	MO34-1_02039	MO35-1_01198	MO4-2_02072	MO41-1_01531	MO47-2_00402	MO53-2_03049
glyQ		Glycine--tRNA ligase alpha subunit	49	49	1	203	15668				962	962	962	1A42_00531	2011_03756	5A14_01884	A0641M_01830	A0643DD_01796	AE608H_03932	AK11_04954	AK58_03804	AK75_01613	AK83_00559	BL225C_03609	BO21CC_00410	C0431A_01734	C0438LL_02360	CCMM-B554_02357	GR4_00848	H1_01453	KH35C_05425	KH46_02995	M162_03352	M270_02327	MA10-1_04924	MA13-2_05688	MO1-1_05260	MO15-1_00058	MO19_00487	MO20-2_04615	MO25-1_02774	MO26-2_01962	MO28-1_05551	MO34-1_01597	MO35-1_02063	MO4-2_01549	MO41-1_02582	MO47-2_01814	MO53-2_05227
group_26086		hypothetical protein	49	49	1	203	16066				608	608	608	1A42_07170	2011_04020	5A14_02395	A0641M_04819	A0643DD_07156	AE608H_04236	AK11_03550	AK58_04066	AK75_02552	AK83_00903	BL225C_03872	BO21CC_00675	C0431A_01174	C0438LL_01088	CCMM-B554_02620	GR4_01112	H1_05997	KH35C_05163	KH46_03256	M162_03695	M270_01985	MA10-1_03709	MA13-2_04551	MO1-1_02223	MO15-1_00321	MO19_00226	MO20-2_01956	MO25-1_01943	MO26-2_04440	MO28-1_03994	MO34-1_03557	MO35-1_02323	MO4-2_01287	MO41-1_01216	MO47-2_01554	MO53-2_04029
group_26087		hypothetical protein	49	49	1	203	15078				1484	1484	1484	1A42_00748	2011_03405	5A14_00408	A0641M_00835	A0643DD_05524	AE608H_03568	AK11_03487	AK58_03358	AK75_01824	AK83_00155	BL225C_03277	BO21CC_00078	C0431A_06398	C0438LL_06815	CCMM-B554_02025	GR4_00506	H1_06455	KH35C_05787	KH46_02648	M162_02977	M270_02688	MA10-1_01756	MA13-2_01318	MO1-1_00301	MO15-1_00979	MO19_02175	MO20-2_00143	MO25-1_00142	MO26-2_03572	MO28-1_01532	MO34-1_01894	MO35-1_01042	MO4-2_02227	MO41-1_01677	MO47-2_00258	MO53-2_01987
trkA		Trk system potassium uptake protein TrkA	49	49	1	203	16660				1376	1376	1376	1A42_00740	2011_04391	5A14_08144	A0641M_03307	A0643DD_05806	AE608H_01701	AK11_03332	AK58_04437	AK75_04560	AK83_01277	BL225C_04242	BO21CC_01046	C0431A_06307	C0438LL_00794	CCMM-B554_03073	GR4_01486	H1_00827	KH35C_04801	KH46_03629	M162_04064	M270_01565	MA10-1_04618	MA13-2_04802	MO1-1_02586	MO15-1_04623	MO19_03028	MO20-2_05672	MO25-1_00635	MO26-2_05453	MO28-1_05917	MO34-1_04345	MO35-1_05552	MO4-2_05834	MO41-1_05448	MO47-2_05852	MO53-2_05357
siaP_2		Sialic acid-binding periplasmic protein SiaP	49	49	1	203	20228				974	974	974	1A42_05756	2011_01769	5A14_04622	A0641M_01042	A0643DD_02585	AE608H_00362	AK11_06365	AK58_00180	AK75_07046	AK83_03792	BL225C_02341	BO21CC_04155	C0431A_07074	C0438LL_04811	CCMM-B554_00434	GR4_06196	H1_03998	KH35C_01450	KH46_00128	M162_02391	M270_06435	MA10-1_00609	MA13-2_00867	MO1-1_01456	MO15-1_02303	MO19_01262	MO20-2_02448	MO25-1_03954	MO26-2_00216	MO28-1_01930	MO34-1_00861	MO35-1_01937	MO4-2_02625	MO41-1_00215	MO47-2_03229	MO53-2_00077
yqfL		Putative pyruvate, phosphate dikinase regulatory protein	49	49	1	203	14303				821	821	821	1A42_02523	2011_02884	5A14_04387	A0641M_01464	A0643DD_07041	AE608H_02270	AK11_03745	AK58_01782	AK75_02691	AK83_03374	BL225C_06284	BO21CC_03201	C0431A_00396	C0438LL_01392	CCMM-B554_01511	GR4_00001	H1_05632	KH35C_06307	KH46_02118	M162_02468	M270_03201	MA10-1_04990	MA13-2_02892	MO1-1_02920	MO15-1_03497	MO19_02347	MO20-2_01068	MO25-1_04047	MO26-2_05538	MO28-1_05362	MO34-1_03887	MO35-1_05201	MO4-2_05508	MO41-1_03171	MO47-2_04120	MO53-2_05279
hpaC		4-hydroxyphenylacetate 3-monooxygenase reductase component	49	49	1	203	17460				527	527	527	1A42_01194	2011_04710	5A14_03701	A0641M_04058	A0643DD_03813	AE608H_03397	AK11_00666	AK58_04767	AK75_03029	AK83_01684	BL225C_04662	BO21CC_01401	C0431A_01643	C0438LL_05145	CCMM-B554_03451	GR4_01808	H1_03558	KH35C_04478	KH46_03948	M162_04379	M270_01044	MA10-1_03549	MA13-2_01945	MO1-1_04941	MO15-1_02773	MO19_04344	MO20-2_03568	MO25-1_04760	MO26-2_01544	MO28-1_00732	MO34-1_02381	MO35-1_01517	MO4-2_03708	MO41-1_02184	MO47-2_02435	MO53-2_04476
rfuD_2		hypothetical protein	49	49	1	203	17273				920	920	920	1A42_02417	2011_04617	5A14_03522	A0641M_02823	A0643DD_00945	AE608H_03468	AK11_04832	AK58_04659	AK75_04216	AK83_01591	BL225C_04570	BO21CC_01310	C0431A_01333	C0438LL_02038	CCMM-B554_03299	GR4_01713	H1_00874	KH35C_04570	KH46_03857	M162_04287	M270_01203	MA10-1_01936	MA13-2_02036	MO1-1_05186	MO15-1_02864	MO19_05695	MO20-2_03716	MO25-1_04670	MO26-2_04614	MO28-1_00588	MO34-1_02562	MO35-1_01426	MO4-2_04795	MO41-1_04354	MO47-2_03559	MO53-2_05372
znuB		High-affinity zinc uptake system membrane protein ZnuB	49	49	1	203	17891				827	827	827	1A42_03161	2011_04867	5A14_00892	A0641M_04993	A0643DD_07010	AE608H_01928	AK11_05621	AK58_04996	AK75_03187	AK83_01904	BL225C_04880	BO21CC_01618	C0431A_04401	C0438LL_00141	CCMM-B554_03610	GR4_01969	H1_03901	KH35C_04328	KH46_04111	M162_04660	M270_00814	MA10-1_04023	MA13-2_01787	MO1-1_04470	MO15-1_03052	MO19_04488	MO20-2_05270	MO25-1_03178	MO26-2_01387	MO28-1_00890	MO34-1_03990	MO35-1_01675	MO4-2_03550	MO41-1_02027	MO47-2_02593	MO53-2_05960
glnT		Glutamine synthetase	49	49	1	203	14464				1307	1307	1307	1A42_06852	2011_02979	5A14_04991	A0641M_01197	A0643DD_00202	AE608H_02373	AK11_01126	AK58_01875	AK75_03534	AK83_03469	BL225C_06379	BO21CC_03295	C0431A_03606	C0438LL_00281	CCMM-B554_01605	GR4_00095	H1_03696	KH35C_06208	KH46_02216	M162_02564	M270_03106	MA10-1_05768	MA13-2_06130	MO1-1_05912	MO15-1_00578	MO19_04945	MO20-2_00544	MO25-1_00543	MO26-2_05899	MO28-1_06096	MO34-1_02599	MO35-1_05063	MO4-2_05371	MO41-1_05674	MO47-2_00659	MO53-2_05718
group_26113		hypothetical protein	49	49	1	203	20978				941	941	941	1A42_05003	2011_01476	5A14_08086	A0641M_02706	A0643DD_02220	AE608H_05743	AK11_02635	AK58_00458	AK75_00154	AK83_04080	BL225C_02629	BO21CC_03866	C0431A_06940	C0438LL_02996	CCMM-B554_00143	GR4_06482	H1_01178	KH35C_02643	KH46_01386	M162_01113	M270_06706	MA10-1_00320	MA13-2_03809	MO1-1_01746	MO15-1_04344	MO19_03292	MO20-2_05101	MO25-1_01007	MO26-2_02120	MO28-1_00034	MO34-1_02089	MO35-1_00417	MO4-2_01091	MO41-1_02694	MO47-2_05243	MO53-2_00366
group_26116		UDP-glucose 4-epimerase	49	49	1	203	16034				1025	1025	1025	1A42_04023	2011_03999	5A14_02374	A0641M_04841	A0643DD_05766	AE608H_04257	AK11_02696	AK58_04045	AK75_00303	AK83_00881	BL225C_03851	BO21CC_00654	C0431A_06767	C0438LL_01069	CCMM-B554_02599	GR4_01091	H1_02986	KH35C_05182	KH46_03235	M162_03675	M270_02006	MA10-1_03688	MA13-2_04530	MO1-1_02202	MO15-1_00300	MO19_00247	MO20-2_01935	MO25-1_01964	MO26-2_04419	MO28-1_03973	MO34-1_03540	MO35-1_02302	MO4-2_01308	MO41-1_01195	MO47-2_01576	MO53-2_04008
ahcY		Adenosylhomocysteinase	49	49	1	203	14387				1400	1400	1400	1A42_06246	2011_02922	5A14_04350	A0641M_00314	A0643DD_03945	AE608H_03315	AK11_06758	AK58_01818	AK75_01959	AK83_03411	BL225C_06322	BO21CC_03238	C0431A_05456	C0438LL_05463	CCMM-B554_01548	GR4_00038	H1_05414	KH35C_06269	KH46_02155	M162_02505	M270_03164	MA10-1_05257	MA13-2_06169	MO1-1_05723	MO15-1_05459	MO19_05809	MO20-2_01032	MO25-1_04011	MO26-2_05954	MO28-1_06211	MO34-1_05556	MO35-1_06009	MO4-2_06236	MO41-1_06013	MO47-2_04084	MO53-2_05488
dadA1_2		D-amino acid dehydrogenase 1	49	49	1	203	15497				1253	1253	1253	1A42_01079	2011_03644	5A14_05274	A0641M_02308	A0643DD_06088	AE608H_03194	AK11_04804	AK58_03650	AK75_00033	AK83_00446	BL225C_03497	BO21CC_00298	C0431A_03405	C0438LL_02544	CCMM-B554_02244	GR4_00734	H1_01550	KH35C_05560	KH46_02881	M162_03219	M270_02435	MA10-1_04162	MA13-2_05040	MO1-1_00083	MO15-1_03962	MO19_04635	MO20-2_04722	MO25-1_04852	MO26-2_04300	MO28-1_04922	MO34-1_01733	MO35-1_04697	MO4-2_05009	MO41-1_04550	MO47-2_00040	MO53-2_04380
flhB		Flagellar biosynthetic protein FlhB	49	49	1	203	15366				1082	1082	1082	1A42_03881	2011_03548	5A14_01595	A0641M_05213	A0643DD_03845	AE608H_01146	AK11_01574	AK58_03544	AK75_03808	AK83_00342	BL225C_03401	BO21CC_00201	C0431A_02506	C0438LL_01415	CCMM-B554_02148	GR4_00639	H1_01235	KH35C_05666	KH46_02785	M162_03114	M270_02540	MA10-1_01879	MA13-2_01441	MO1-1_00179	MO15-1_05428	MO19_02298	MO20-2_00020	MO25-1_00020	MO26-2_05195	MO28-1_01655	MO34-1_05519	MO35-1_00919	MO4-2_02350	MO41-1_05358	MO47-2_00136	MO53-2_01864
group_26130		hypothetical protein	49	49	1	203	17663				590	590	590	1A42_05441	2011_04853	5A14_05486	A0641M_06061	A0643DD_06031	AE608H_03671	AK11_05933	AK58_04915	AK75_06872	AK83_01829	BL225C_04806	BO21CC_01544	C0431A_02853	C0438LL_03574	CCMM-B554_03596	GR4_01954	H1_00340	KH35C_04342	KH46_04097	M162_04525	M270_00897	MA10-1_04037	MA13-2_01801	MO1-1_04456	MO15-1_03038	MO19_04502	MO20-2_05256	MO25-1_03164	MO26-2_01401	MO28-1_00876	MO34-1_04004	MO35-1_01661	MO4-2_03564	MO41-1_02041	MO47-2_02579	MO53-2_05129
ngcG_7		Diacetylchitobiose uptake system permease protein NgcG	49	49	1	203	25797				830	830	830	1A42_01255	2011_05412	5A14_05502	A0641M_07946	A0643DD_03961	AE608H_06454	AK11_05982	AK58_05539	AK75_03693	AK83_02510	BL225C_05425	BO21CC_02239	C0431A_00581	C0438LL_03954	CCMM-B554_04152	GR4_02551	H1_05494	KH35C_03707	KH46_04823	M162_05206	M270_00191	MA10-1_04317	MA13-2_04605	MO1-1_03973	MO15-1_03761	MO19_05076	MO20-2_04808	MO25-1_02429	MO26-2_05048	MO28-1_03651	MO34-1_03449	MO35-1_05873	MO4-2_05981	MO41-1_05714	MO47-2_04837	MO53-2_02493
group_26136		hypothetical protein	49	49	1	203	14543				983	983	983	1A42_05137	2011_03035	5A14_01939	A0641M_07989	A0643DD_00193	AE608H_06931	AK11_04306	AK58_01930	AK75_02361	AK83_03524	BL225C_06437	BO21CC_03353	C0431A_01402	C0438LL_04172	CCMM-B554_01663	GR4_00150	H1_04312	KH35C_06153	KH46_02272	M162_02620	M270_03050	MA10-1_05873	MA13-2_06195	MO1-1_00651	MO15-1_00633	MO19_04890	MO20-2_00489	MO25-1_00488	MO26-2_05984	MO28-1_05867	MO34-1_02654	MO35-1_05008	MO4-2_05316	MO41-1_06020	MO47-2_00604	MO53-2_05745
group_26138		hypothetical protein	49	49	1	203	16306				1562	1562	1562	1A42_03830	2011_04151	5A14_08340	A0641M_07356	A0643DD_06382	AE608H_00902	AK11_04336	AK58_04195	AK75_01412	AK83_01033	BL225C_04002	BO21CC_00805	C0431A_03206	C0438LL_06923	CCMM-B554_02751	GR4_01245	H1_02365	KH35C_05035	KH46_03388	M162_03824	M270_01854	MA10-1_02395	MA13-2_03213	MO1-1_02352	MO15-1_00450	MO19_00095	MO20-2_02085	MO25-1_01814	MO26-2_01701	MO28-1_03183	MO34-1_03704	MO35-1_04066	MO4-2_01157	MO41-1_01346	MO47-2_01407	MO53-2_02714
mobA		Molybdenum cofactor guanylyltransferase	49	49	1	203	17627				656	659	656	1A42_05474	2011_04821	5A14_03906	A0641M_02105	A0643DD_01707	AE608H_03800	AK11_00787	AK58_04882	AK75_04645	AK83_01797	BL225C_04774	BO21CC_01512	C0431A_03551	C0438LL_04466	CCMM-B554_03564	GR4_01922	H1_05136	KH35C_04372	KH46_04065	M162_04493	M270_00929	MA10-1_04069	MA13-2_01833	MO1-1_04425	MO15-1_03006	MO19_04534	MO20-2_05224	MO25-1_03132	MO26-2_01433	MO28-1_00844	MO34-1_04035	MO35-1_01629	MO4-2_03596	MO41-1_02073	MO47-2_02548	MO53-2_05161
ccmF		Cytochrome c-type biogenesis protein CcmF	49	49	1	203	15942				2030	2030	2030	1A42_06400	2011_03931	5A14_02308	A0641M_03260	A0643DD_01930	AE608H_04512	AK11_03150	AK58_03979	AK75_02773	AK83_00735	BL225C_03784	BO21CC_00586	C0431A_06031	C0438LL_05950	CCMM-B554_02533	GR4_01024	H1_00994	KH35C_05248	KH46_03169	M162_03528	M270_02150	MA10-1_03621	MA13-2_04464	MO1-1_04791	MO15-1_00234	MO19_00312	MO20-2_01869	MO25-1_02599	MO26-2_04353	MO28-1_03907	MO34-1_05012	MO35-1_02236	MO4-2_01374	MO41-1_01129	MO47-2_01640	MO53-2_03942
group_26144		hypothetical protein	49	49	1	203	21120				1196	1196	1196	1A42_02723	2011_01387	5A14_08292	A0641M_04652	A0643DD_02880	AE608H_05656	AK11_01863	AK58_00552	AK75_01578	AK83_04172	BL225C_02719	BO21CC_03774	C0431A_06481	C0438LL_06175	CCMM-B554_00050	GR4_05022	H1_04882	KH35C_02552	KH46_01296	M162_01202	M270_06799	MA10-1_00230	MA13-2_03902	MO1-1_04706	MO15-1_03337	MO19_03200	MO20-2_03509	MO25-1_01100	MO26-2_02027	MO28-1_00127	MO34-1_02181	MO35-1_00324	MO4-2_00998	MO41-1_02787	MO47-2_04534	MO53-2_00456
[truncated: 28,287 more rows]
[truncated: 13 more columns]
