# Supplementary material for: Genomic and Phenotypic Bases of Salt Tolerance in Sinorhizobium meliloti : Candidate Traits for Bioinoculant Development Addressing Saline Soils
Source: Microb Biotechnol. 2026 Jan 29;19(1):e70304. doi: 10.1111/1751-7915.70304 (PMC12855168; doi:10.1111/1751-7915.70304)
Supplement: Supplementary file 9 — File S3: Grouping of mean values of normalized metabolic activity for each S. meliloti strain at 200 mM, 400 mM, 600 mM, 700 mM, 800 mM, 900 mM and 1 M NaCl. Different letters indicate statistically significant groupings based on the Scott Knott tests (p < 0.05). [file MBT2-19-e70304-s003.xlsx]

## Sheet: Scott Kott tests 
200mM						400mM								600mM											700mM										800mM											900mM
	mean values of normalized metabolic activity	G1	G2	G3	G4		mean values of normalized metabolic activity	G1	G2	G3	G4	G5	G6		mean values of normalized metabolic activity	G1	G2	G3	G4	G5	G6	G7	G8	G9		mean values of normalized metabolic activity	G1	G2	G3	G4	G5	G6	G7	G8		mean values of normalized metabolic activity	G1	G2	G3	G4	G5	G6	G7	G8	G9		mean values of normalized metabolic activity	G1	G2
MA13(2)	0.96	a				MO53(2)	0.83	a						SM15(1)	0.58	a									SM15(1)	0.37	a								GR4	0.18	a									USDA1157	0.15	a
2011	0.94	a				BO21CC	0.81	a						MO28(1)	0.55		b								MO34(1)	0.32		b							USDA1157	0.17	a									MO55(2)	0.12		b
USDA1157	0.94	a				SM15(1)	0.8	a						MO53(2)	0.55		b								BO21CC	0.31		b							MO34(1)	0.16		b								MO34(1)	0.12		b
M162	0.94	a				SO14(2)	0.8	a						MO26(2)	0.55		b								SS19(1)	0.3		b							MO28(1)	0.14			c							A0683DD	0.11		b
MO53(2)	0.93	a				MO26(2)	0.8	a						MO56(1)	0.54		b								MO56(1)	0.25			c						A0683DD	0.14			c							MO20(2)	0.11		b
RMO17	0.93	a				MO56(1)	0.8	a						BO21CC	0.53		b								GR4	0.25			c						MO55(2)	0.14			c							USDA1021	0.11		b
SO14(2)	0.93	a				MO20(2)	0.79	a						MA10(1)	0.53		b								A0683DD	0.24			c						USDA1021	0.14				d						MO19	0.11		b
AK75	0.93	a				SS19(1)	0.78		b					MO34(1)	0.52			c							MO28(1)	0.24			c						SM15(1)	0.13				d						C0438LL	0.11		b
MO41(1)	0.93	a				MO34(1)	0.77		b					KH35c	0.52			c							MO4(2)	0.23				d					MO19	0.13				d						MO26(2)	0.11		b
MA10(1)	0.92	a				MA10(1)	0.77		b					SS19(1)	0.52			c							MO55(2)	0.23				d					MO20(2)	0.13				d						BL225C	0.11		b
MO56(1)	0.92	a				MO4(2)	0.77		b					1A42	0.5			c							MO53(2)	0.23				d					BL225C	0.13				d						T073	0.11		b
SS19(1)	0.92	a				RMO17	0.77		b					GR4	0.49			c							MA10(1)	0.23				d					MO53(2)	0.13					e					SM15(1)	0.1		b
MO26(2)	0.92	a				MO55(2)	0.77		b					A0683DD	0.48				d						MO19	0.21					e				KH35c	0.13					e					SM11	0.1
MO15(1)	0.92	a				A0683DD	0.76		b					MO20(2)	0.47				d						MO20(2)	0.21					e				1A42	0.13					e					1A42	0.1
RM41	0.91		b			MO28(1)	0.76		b					MO4(2)	0.45				d						1A42	0.21					e				MO4(2)	0.13					e					AK58	0.1
GR4	0.91		b			GR4	0.76		b					USDA1157	0.42					e					USDA1157	0.2					e				MO26(2)	0.13					e					KH35c	0.1
KH46	0.91		b			KH35c	0.75		b					MO19	0.41					e					USDA1021	0.2					e				SS19(1)	0.13					e					MO35(1)	0.1
SM11	0.91		b			T073	0.74			c				MO55(2)	0.4					e					KH35c	0.2					e				MO56(1)	0.12					e					MA13(2)	0.1
KH35c	0.9		b			MO19	0.73			c				H1	0.38					e					T073	0.17						f			SM11	0.12					e					M162	0.1
MO20(2)	0.9		b			1A42	0.72			c				SO14(2)	0.36						f				M162	0.17						f			C0438LL	0.12					e					Rm2011	0.1
SM15(1)	0.9		b			C0431A	0.72			c				2011	0.35						f				SM11	0.17						f			AK58	0.12						f				MO4(2)	0.1
A0683DD	0.89		b			5A14	0.71			c				AE608H	0.35						f				C0431A	0.17						f			AK75	0.12						f				AK75	0.1
MO25(1)	0.89		b			2011	0.71			c				RMO17	0.35						f				5A14	0.17						f			T073	0.12						f				SS19(1)	0.1
AK11	0.89		b			M162	0.71			c				5A14	0.33						f				H1	0.17						f			BO21CC	0.12						f				MO47(2)	0.1
MO1(1)	0.89		b			SM11	0.71			c				C0431A	0.3							g			BL225C	0.16						f			C0431A	0.12						f				AK11	0.1
MO55(2)	0.89		b			H1	0.71			c				USDA1021	0.29							g			AK83	0.16						f			AK83	0.11							g			MO53(2)	0.1
5A14	0.89		b			USDA1157	0.7			c				M162	0.28							g			MO26(2)	0.16						f			KH46	0.11							g			GR4	0.1
1A42	0.88		b			CCMM B554 (FSM-MA)	0.7			c				AK75	0.28							g			2011	0.15							g		Rm2011	0.11							g			RM41	0.1
BO21CC	0.88		b			AE608H	0.69			c				KH46	0.27							g			SO14(2)	0.15							g		MA10(1)	0.11							g			MO28(1)	0.1
MO34(1)	0.88		b			C0438LL	0.69			c				AK58	0.27							g			AE608H	0.15							g		H1	0.11							g			BO21CC	0.09
MO28(1)	0.88		b			MO41(1)	0.69			c				AK83	0.27							g			KH46	0.14							g		5A14	0.11							g			CCMM B554 (FSM-MA)	0.09
SO9(2)	0.88		b			KH46	0.68			c				BL225C	0.27							g			AK58	0.14							g		AK11	0.11							g			H1	0.09
MO4(2)	0.88		b			AK75	0.68			c				SM11	0.26							g			MO47(2)	0.14							g		M162	0.11							g			C0431A	0.09
H1	0.87			c		MO15(1)	0.68			c				T073	0.25							g			AK75	0.14							g		CCMM B554 (FSM-MA)	0.11							g			SO9(2)	0.09
AE608H	0.87			c		AK11	0.65				d			MO1(1)	0.24								h		C0438LL	0.13								h	SO14(2)	0.11							g			MO56(1)	0.09
T073	0.86			c		BL225C	0.65				d			MO25(1)	0.22								h		A0641M	0.13								h	MA13(2)	0.11							g			A0641M	0.09
MO19	0.86			c		MO1(1)	0.64				d			C0438LL	0.22								h		SO9(2)	0.13								h	RM41	0.11							g			5A14	0.09
CCMM B554 (FSM-MA)	0.86			c		MO25(1)	0.63				d			M270	0.21								h		MO35(1)	0.12								h	SO9(2)	0.11							g			KH46	0.09
C0431A	0.86			c		M270	0.63				d			A0641M	0.21								h		M270	0.12								h	MO15(1)	0.1							g			AK83	0.09
AK83	0.85			c		AK58	0.63				d			MO41(1)	0.21								h		MO25(1)	0.12								h	A0641M	0.1								h		MA10(1)	0.09
C0438LL	0.85			c		AK83	0.63				d			MO35(1)	0.21								h		MA13(2)	0.12								h	MO47(2)	0.1								h		SO14(2)	0.09
M270	0.85			c		MO47(2)	0.63				d			SO9(2)	0.2								h		AK11	0.12								h	MO35(1)	0.1								h		AE608H	0.09
MO47(2)	0.84			c		SO9(2)	0.62				d			MO47(2)	0.19								h		MO15(1)	0.12								h	AE608H	0.1								h		RU11/001	0.08
BL225C	0.84			c		MA13(2)	0.62				d			MO15(1)	0.19								h		MO1(1)	0.11								h	MO25(1)	0.09									i	MO15(1)	0.08
USDA1021	0.83			c		MO35(1)	0.61				d			AK11	0.17									i	MO41(1)	0.11								h	M270	0.09									i	MO41(1)	0.08
RU11/001	0.83			c		USDA1021	0.59				d			CCMM B554 (FSM-MA)	0.17									i	RM41	0.11								h	RU11/001	0.09									i	M270	0.08
AK58	0.8				d	RM41	0.54					e		RU11/001	0.17									i	RU11/001	0.11								h	MO1(1)	0.09									i	MO25(1)	0.08
MO35(1)	0.8				d	A0641M	0.54					e		MA13(2)	0.15									i	CCMM B554 (FSM-MA)	0.11								h	RMO17	0.09									i	RMO17	0.08
A0641M	0.78				d	RU11/001	0.45						f	RM41	0.13									i	RMO17	0.11								h	MO41(1)	0.09									i	MO1(1)	0.08
[truncated: 8 more columns]
