# Supplementary material for: Genomic and Phenotypic Bases of Salt Tolerance in Sinorhizobium meliloti : Candidate Traits for Bioinoculant Development Addressing Saline Soils
Source: Microb Biotechnol. 2026 Jan 29;19(1):e70304. doi: 10.1111/1751-7915.70304 (PMC12855168; doi:10.1111/1751-7915.70304)
Supplement: Supplementary file 10 — File S4: List of top k‐mers for (a) 400 mM (b) 600 mM. [file MBT2-19-e70304-s004.xlsx]

## Sheet: a) 400mM
K-mer	Welch's_t-statistic	P-value	No. of samples with k-mer	Samples with k-mer	group mean +	group mean -
AGTTCATCAGTTG	-15.25	1.64e-19	2	a0641 rm41	0.54	0.71
ATGAGCTTGCAGA	-15.25	1.64e-19	2	a0641 rm41	0.54	0.71
CACGAGATCCTAA	-15.25	1.64e-19	2	a0641 rm41	0.54	0.71
AAGCGAACTCAAC	-15.25	1.64e-19	2	a0641 rm41	0.54	0.71
ATGTACCGGTCGA	-15.25	1.64e-19	2	a0641 rm41	0.54	0.71
GACAGGAACGGTC	-15.25	1.64e-19	2	a0641 rm41	0.54	0.71
CGGAGGCACCGTA	15.25	1.64e-19	47	MO28-1 SM15-1 MO56-1 MO34-1 MO53-2 MO26-2 gr4 kh35c t073 a0683 MO4-2 bo21cc 1157 MO55-2 u1021 ak83 MO19 kh46 1a42 5a14 ae608 ak75 c0438 MO20-2 m162 SS19-1 bl225c sm11 MA10-1 h1 ak58 MO1-1 SO14-2 c0431 2011 rmo17 m270 MO25-1 MO15-1 MO47-2 b554 MO35-1 MO41-1 ak11 ru11 MA13-2 SO9-2	0.71	0.54
CCAGTTACCGCCA	-15.25	1.64e-19	2	a0641 rm41	0.54	0.71
AGGTCATCTCTAA	-15.25	1.64e-19	2	a0641 rm41	0.54	0.71
AGACCACCCTTCA	-15.25	1.64e-19	2	a0641 rm41	0.54	0.71
CGATAGGGCAGCC	-15.25	1.64e-19	2	a0641 rm41	0.54	0.71
CATCTCTAAGACG	-15.25	1.64e-19	2	a0641 rm41	0.54	0.71
CCAACTCCGGACC	-15.25	1.64e-19	2	a0641 rm41	0.54	0.71
GAGCTGGCGAAAA	-15.25	1.64e-19	2	a0641 rm41	0.54	0.71
AACGGGACCAGCG	15.25	1.64e-19	47	MO28-1 SM15-1 MO56-1 MO34-1 MO53-2 MO26-2 gr4 kh35c t073 a0683 MO4-2 bo21cc 1157 MO55-2 u1021 ak83 MO19 kh46 1a42 5a14 ae608 ak75 c0438 MO20-2 m162 SS19-1 bl225c sm11 MA10-1 h1 ak58 MO1-1 SO14-2 c0431 2011 rmo17 m270 MO25-1 MO15-1 MO47-2 b554 MO35-1 MO41-1 ak11 ru11 MA13-2 SO9-2	0.71	0.54
AGTTCCTGATGCG	-15.25	1.64e-19	2	a0641 rm41	0.54	0.71
CGGAAAGTGAACG	-15.25	1.64e-19	2	a0641 rm41	0.54	0.71
CGGACGGGCGATA	-15.25	1.64e-19	2	a0641 rm41	0.54	0.71
CGGACGGATCGCA	-15.25	1.64e-19	2	a0641 rm41	0.54	0.71
GACGATGTATCGC	-15.25	1.64e-19	2	a0641 rm41	0.54	0.71
AGGTAACCGAGAT	15.25	1.64e-19	47	MO28-1 SM15-1 MO56-1 MO34-1 MO53-2 MO26-2 gr4 kh35c t073 a0683 MO4-2 bo21cc 1157 MO55-2 u1021 ak83 MO19 kh46 1a42 5a14 ae608 ak75 c0438 MO20-2 m162 SS19-1 bl225c sm11 MA10-1 h1 ak58 MO1-1 SO14-2 c0431 2011 rmo17 m270 MO25-1 MO15-1 MO47-2 b554 MO35-1 MO41-1 ak11 ru11 MA13-2 SO9-2	0.71	0.54
AGTTGGTGGATTG	-15.25	1.64e-19	2	a0641 rm41	0.54	0.71
CCAGTATCCTCAC	-15.25	1.64e-19	2	a0641 rm41	0.54	0.71
AATATCGCTTTAC	-15.25	1.64e-19	2	a0641 rm41	0.54	0.71
GCAATGCCTCTGC	-15.25	1.64e-19	2	a0641 rm41	0.54	0.71
ACTCCCCCGACGC	-15.25	1.64e-19	2	a0641 rm41	0.54	0.71
GAGCGCCTTATCC	-15.25	1.64e-19	2	a0641 rm41	0.54	0.71
CCTTGGCGGTAAC	-15.25	1.64e-19	2	a0641 rm41	0.54	0.71
CTGCGTCACGGCC	15.25	1.64e-19	47	MO28-1 SM15-1 MO56-1 MO34-1 MO53-2 MO26-2 gr4 kh35c t073 a0683 MO4-2 bo21cc 1157 MO55-2 u1021 ak83 MO19 kh46 1a42 5a14 ae608 ak75 c0438 MO20-2 m162 SS19-1 bl225c sm11 MA10-1 h1 ak58 MO1-1 SO14-2 c0431 2011 rmo17 m270 MO25-1 MO15-1 MO47-2 b554 MO35-1 MO41-1 ak11 ru11 MA13-2 SO9-2	0.71	0.54
ATCTCTAAGACGA	-15.25	1.64e-19	2	a0641 rm41	0.54	0.71
AGTGTCTATATCC	-15.25	1.64e-19	2	a0641 rm41	0.54	0.71
CCGCGAGCTCCAA	-15.25	1.64e-19	2	a0641 rm41	0.54	0.71
CGGCCATTTACCG	-15.25	1.64e-19	2	a0641 rm41	0.54	0.71
AATCGCGTCCGCC	15.25	1.64e-19	47	MO28-1 SM15-1 MO56-1 MO34-1 MO53-2 MO26-2 gr4 kh35c t073 a0683 MO4-2 bo21cc 1157 MO55-2 u1021 ak83 MO19 kh46 1a42 5a14 ae608 ak75 c0438 MO20-2 m162 SS19-1 bl225c sm11 MA10-1 h1 ak58 MO1-1 SO14-2 c0431 2011 rmo17 m270 MO25-1 MO15-1 MO47-2 b554 MO35-1 MO41-1 ak11 ru11 MA13-2 SO9-2	0.71	0.54
AGCGATACCAGGA	-15.25	1.64e-19	2	a0641 rm41	0.54	0.71
ATCTGAGGGCATC	-15.25	1.64e-19	2	a0641 rm41	0.54	0.71
GACAGGTAACCGA	15.25	1.64e-19	47	MO28-1 SM15-1 MO56-1 MO34-1 MO53-2 MO26-2 gr4 kh35c t073 a0683 MO4-2 bo21cc 1157 MO55-2 u1021 ak83 MO19 kh46 1a42 5a14 ae608 ak75 c0438 MO20-2 m162 SS19-1 bl225c sm11 MA10-1 h1 ak58 MO1-1 SO14-2 c0431 2011 rmo17 m270 MO25-1 MO15-1 MO47-2 b554 MO35-1 MO41-1 ak11 ru11 MA13-2 SO9-2	0.71	0.54
AGACTCTCGGCAA	-15.25	1.64e-19	2	a0641 rm41	0.54	0.71
ATAGCTCGTCCCG	-15.25	1.64e-19	2	a0641 rm41	0.54	0.71
CCATCCGCGTACA	-15.25	1.64e-19	2	a0641 rm41	0.54	0.71
CGCATGTAGGCCA	-15.25	1.64e-19	2	a0641 rm41	0.54	0.71
CGACCGGCGTTCC	15.25	1.64e-19	47	MO28-1 SM15-1 MO56-1 MO34-1 MO53-2 MO26-2 gr4 kh35c t073 a0683 MO4-2 bo21cc 1157 MO55-2 u1021 ak83 MO19 kh46 1a42 5a14 ae608 ak75 c0438 MO20-2 m162 SS19-1 bl225c sm11 MA10-1 h1 ak58 MO1-1 SO14-2 c0431 2011 rmo17 m270 MO25-1 MO15-1 MO47-2 b554 MO35-1 MO41-1 ak11 ru11 MA13-2 SO9-2	0.71	0.54
ACTTTGAGGATGG	-15.25	1.64e-19	2	a0641 rm41	0.54	0.71
CGCGTGATGATAC	-15.25	1.64e-19	2	a0641 rm41	0.54	0.71
AGGATACTGGAAG	-15.25	1.64e-19	2	a0641 rm41	0.54	0.71
CGCCTTCCAAAAG	-15.25	1.64e-19	2	a0641 rm41	0.54	0.71
CATTTACCGCCGG	-15.25	1.64e-19	2	a0641 rm41	0.54	0.71
GACGGGCGATACA	-15.25	1.64e-19	2	a0641 rm41	0.54	0.71
AAGAAGGGGCGCA	-15.25	1.64e-19	2	a0641 rm41	0.54	0.71
AAGCGGATGGTAT	-15.25	1.64e-19	2	a0641 rm41	0.54	0.71
AATGAAAGGAGGT	-15.25	1.64e-19	2	a0641 rm41	0.54	0.71
AGCGGATGGTATG	-15.25	1.64e-19	2	a0641 rm41	0.54	0.71
CGCGTCTGCAAAC	-15.25	1.64e-19	2	a0641 rm41	0.54	0.71
CAACAACCGACAG	-15.25	1.64e-19	2	a0641 rm41	0.54	0.71
CGTTCCCTGCGTC	15.25	1.64e-19	47	MO28-1 SM15-1 MO56-1 MO34-1 MO53-2 MO26-2 gr4 kh35c t073 a0683 MO4-2 bo21cc 1157 MO55-2 u1021 ak83 MO19 kh46 1a42 5a14 ae608 ak75 c0438 MO20-2 m162 SS19-1 bl225c sm11 MA10-1 h1 ak58 MO1-1 SO14-2 c0431 2011 rmo17 m270 MO25-1 MO15-1 MO47-2 b554 MO35-1 MO41-1 ak11 ru11 MA13-2 SO9-2	0.71	0.54
CAACTTGGTCTTG	-15.25	1.64e-19	2	a0641 rm41	0.54	0.71
CCTGCGTCACGGC	15.25	1.64e-19	47	MO28-1 SM15-1 MO56-1 MO34-1 MO53-2 MO26-2 gr4 kh35c t073 a0683 MO4-2 bo21cc 1157 MO55-2 u1021 ak83 MO19 kh46 1a42 5a14 ae608 ak75 c0438 MO20-2 m162 SS19-1 bl225c sm11 MA10-1 h1 ak58 MO1-1 SO14-2 c0431 2011 rmo17 m270 MO25-1 MO15-1 MO47-2 b554 MO35-1 MO41-1 ak11 ru11 MA13-2 SO9-2	0.71	0.54
ATAATCCTGGTAT	-15.25	1.64e-19	2	a0641 rm41	0.54	0.71
CGCGGATACCGGA	-15.25	1.64e-19	2	a0641 rm41	0.54	0.71
CAACCCGTAAAGG	-15.25	1.64e-19	2	a0641 rm41	0.54	0.71
AAGGCTCTTTACA	-15.25	1.64e-19	2	a0641 rm41	0.54	0.71
GCTCTCCAACAAC	-15.25	1.64e-19	2	a0641 rm41	0.54	0.71
ACCGCGCTCTCCA	-15.25	1.64e-19	2	a0641 rm41	0.54	0.71
CGCTGGTAGGCTC	-15.25	1.64e-19	2	a0641 rm41	0.54	0.71
CAGGTAACCGAGA	15.25	1.64e-19	47	MO28-1 SM15-1 MO56-1 MO34-1 MO53-2 MO26-2 gr4 kh35c t073 a0683 MO4-2 bo21cc 1157 MO55-2 u1021 ak83 MO19 kh46 1a42 5a14 ae608 ak75 c0438 MO20-2 m162 SS19-1 bl225c sm11 MA10-1 h1 ak58 MO1-1 SO14-2 c0431 2011 rmo17 m270 MO25-1 MO15-1 MO47-2 b554 MO35-1 MO41-1 ak11 ru11 MA13-2 SO9-2	0.71	0.54
CTGCCTACGACAG	-15.25	1.64e-19	2	a0641 rm41	0.54	0.71
CGCGATGGTAAAG	-15.25	1.64e-19	2	a0641 rm41	0.54	0.71
ACGCAGTCTTTCA	-15.25	1.64e-19	2	a0641 rm41	0.54	0.71
CCCGACCTTCCAG	-15.25	1.64e-19	2	a0641 rm41	0.54	0.71
CCGCTAGGTCCCG	-15.25	1.64e-19	2	a0641 rm41	0.54	0.71
CGTGATGATACTC	-15.25	1.64e-19	2	a0641 rm41	0.54	0.71
CCAGCATCCTCGC	-15.25	1.64e-19	2	a0641 rm41	0.54	0.71
CAGATGACCACAC	-15.25	1.64e-19	2	a0641 rm41	0.54	0.71
CGTGACGCAGGGA	15.25	1.64e-19	47	MO28-1 SM15-1 MO56-1 MO34-1 MO53-2 MO26-2 gr4 kh35c t073 a0683 MO4-2 bo21cc 1157 MO55-2 u1021 ak83 MO19 kh46 1a42 5a14 ae608 ak75 c0438 MO20-2 m162 SS19-1 bl225c sm11 MA10-1 h1 ak58 MO1-1 SO14-2 c0431 2011 rmo17 m270 MO25-1 MO15-1 MO47-2 b554 MO35-1 MO41-1 ak11 ru11 MA13-2 SO9-2	0.71	0.54
CGTCGGGGGAGTA	-15.25	1.64e-19	2	a0641 rm41	0.54	0.71
ATTTACCGCCGGA	-15.25	1.64e-19	2	a0641 rm41	0.54	0.71
AATCAACCGGCTG	15.25	1.64e-19	47	MO28-1 SM15-1 MO56-1 MO34-1 MO53-2 MO26-2 gr4 kh35c t073 a0683 MO4-2 bo21cc 1157 MO55-2 u1021 ak83 MO19 kh46 1a42 5a14 ae608 ak75 c0438 MO20-2 m162 SS19-1 bl225c sm11 MA10-1 h1 ak58 MO1-1 SO14-2 c0431 2011 rmo17 m270 MO25-1 MO15-1 MO47-2 b554 MO35-1 MO41-1 ak11 ru11 MA13-2 SO9-2	0.71	0.54
ATTACCGAGCCGG	-15.25	1.64e-19	2	a0641 rm41	0.54	0.71
CAAGCGCTTGTAA	-15.25	1.64e-19	2	a0641 rm41	0.54	0.71
ACCTCCCCCGGCC	15.25	1.64e-19	47	MO28-1 SM15-1 MO56-1 MO34-1 MO53-2 MO26-2 gr4 kh35c t073 a0683 MO4-2 bo21cc 1157 MO55-2 u1021 ak83 MO19 kh46 1a42 5a14 ae608 ak75 c0438 MO20-2 m162 SS19-1 bl225c sm11 MA10-1 h1 ak58 MO1-1 SO14-2 c0431 2011 rmo17 m270 MO25-1 MO15-1 MO47-2 b554 MO35-1 MO41-1 ak11 ru11 MA13-2 SO9-2	0.71	0.54
CGCCTCGTAATCA	-15.25	1.64e-19	2	a0641 rm41	0.54	0.71
CGAACGCTTGCGC	-15.25	1.64e-19	2	a0641 rm41	0.54	0.71
GGTCGGAGGCACC	15.25	1.64e-19	47	MO28-1 SM15-1 MO56-1 MO34-1 MO53-2 MO26-2 gr4 kh35c t073 a0683 MO4-2 bo21cc 1157 MO55-2 u1021 ak83 MO19 kh46 1a42 5a14 ae608 ak75 c0438 MO20-2 m162 SS19-1 bl225c sm11 MA10-1 h1 ak58 MO1-1 SO14-2 c0431 2011 rmo17 m270 MO25-1 MO15-1 MO47-2 b554 MO35-1 MO41-1 ak11 ru11 MA13-2 SO9-2	0.71	0.54
GGTGCCCGCATGA	-15.25	1.64e-19	2	a0641 rm41	0.54	0.71
CTCTCCAACAACC	-15.25	1.64e-19	2	a0641 rm41	0.54	0.71
CAATCTCCCAAGC	-15.25	1.64e-19	2	a0641 rm41	0.54	0.71
AAGCCGGACGGGG	-15.25	1.64e-19	2	a0641 rm41	0.54	0.71
CATGGAACTGCCA	-15.25	1.64e-19	2	a0641 rm41	0.54	0.71
CCACGAAAGTTCG	-15.25	1.64e-19	2	a0641 rm41	0.54	0.71
AAACGAAGCCATG	-15.25	1.64e-19	2	a0641 rm41	0.54	0.71
AATCCACCAACTG	-15.25	1.64e-19	2	a0641 rm41	0.54	0.71
CATGCCGTAGCTC	15.25	1.64e-19	47	MO28-1 SM15-1 MO56-1 MO34-1 MO53-2 MO26-2 gr4 kh35c t073 a0683 MO4-2 bo21cc 1157 MO55-2 u1021 ak83 MO19 kh46 1a42 5a14 ae608 ak75 c0438 MO20-2 m162 SS19-1 bl225c sm11 MA10-1 h1 ak58 MO1-1 SO14-2 c0431 2011 rmo17 m270 MO25-1 MO15-1 MO47-2 b554 MO35-1 MO41-1 ak11 ru11 MA13-2 SO9-2	0.71	0.54
CGCCCAGTGCGGA	-15.25	1.64e-19	2	a0641 rm41	0.54	0.71
CGATGCGTATCTC	-15.25	1.64e-19	2	a0641 rm41	0.54	0.71
AAACGGCACGTGA	-15.25	1.64e-19	2	a0641 rm41	0.54	0.71
CCCGTCCGATAGC	-15.25	1.64e-19	2	a0641 rm41	0.54	0.71
ACCACGCTCACCC	-15.25	1.64e-19	2	a0641 rm41	0.54	0.71
ACTTCCCCATCAT	-15.25	1.64e-19	2	a0641 rm41	0.54	0.71
CCAACAACCGACA	-15.25	1.64e-19	2	a0641 rm41	0.54	0.71
CCCTGGATCGCGA	-15.25	1.64e-19	2	a0641 rm41	0.54	0.71
CATCCGCTTCCGA	-15.25	1.64e-19	2	a0641 rm41	0.54	0.71
CCTGATCCACTGC	-15.25	1.64e-19	2	a0641 rm41	0.54	0.71
GCGTGCGTTCGAC	-15.25	1.64e-19	2	a0641 rm41	0.54	0.71
CAAGAAGGGGCGC	-15.25	1.64e-19	2	a0641 rm41	0.54	0.71
CAACTCTGCCGCG	-15.25	1.64e-19	2	a0641 rm41	0.54	0.71
CACGGACGGGCGG	-15.25	1.64e-19	2	a0641 rm41	0.54	0.71
AAAAGGGTCACGA	-15.25	1.64e-19	2	a0641 rm41	0.54	0.71
ATTCATCCGCCCG	-15.25	1.64e-19	2	a0641 rm41	0.54	0.71
CAGTGCGGAGACG	-15.25	1.64e-19	2	a0641 rm41	0.54	0.71
ACCAACTCCGGAC	-15.25	1.64e-19	2	a0641 rm41	0.54	0.71
ACCCCGTCCGGCT	-15.25	1.64e-19	2	a0641 rm41	0.54	0.71
CACCCGTTCCCAG	-15.25	1.64e-19	2	a0641 rm41	0.54	0.71
ATGGCGCCGAATA	-15.25	1.64e-19	2	a0641 rm41	0.54	0.71
GGCGGCCATTTAC	-15.25	1.64e-19	2	a0641 rm41	0.54	0.71
CCAGTGCGGAGAC	-15.25	1.64e-19	2	a0641 rm41	0.54	0.71
ACGTGCCTTGATG	-15.25	1.64e-19	2	a0641 rm41	0.54	0.71
CGCTCTCCAACAA	-15.25	1.64e-19	2	a0641 rm41	0.54	0.71
AGTATCATCACGC	-15.25	1.64e-19	2	a0641 rm41	0.54	0.71
AATGGACGTCGAT	-15.25	1.64e-19	2	a0641 rm41	0.54	0.71
AAAGCGGCGGGAG	-15.25	1.64e-19	2	a0641 rm41	0.54	0.71
AGGGCGCTGGTAG	-15.25	1.64e-19	2	a0641 rm41	0.54	0.71
AGGACTTGGCGCA	-15.25	1.64e-19	2	a0641 rm41	0.54	0.71
CGGATGGATTCGA	-15.25	1.64e-19	2	a0641 rm41	0.54	0.71
CACGAAAGTGCGG	-15.25	1.64e-19	2	a0641 rm41	0.54	0.71
ATCCGCTTCCGAG	-15.25	1.64e-19	2	a0641 rm41	0.54	0.71
ACGCAGGGAACGC	15.25	1.64e-19	47	MO28-1 SM15-1 MO56-1 MO34-1 MO53-2 MO26-2 gr4 kh35c t073 a0683 MO4-2 bo21cc 1157 MO55-2 u1021 ak83 MO19 kh46 1a42 5a14 ae608 ak75 c0438 MO20-2 m162 SS19-1 bl225c sm11 MA10-1 h1 ak58 MO1-1 SO14-2 c0431 2011 rmo17 m270 MO25-1 MO15-1 MO47-2 b554 MO35-1 MO41-1 ak11 ru11 MA13-2 SO9-2	0.71	0.54
AGCAAGAAGGGGC	-15.25	1.64e-19	2	a0641 rm41	0.54	0.71
AGCGCCTCCAGGG	-15.25	1.64e-19	2	a0641 rm41	0.54	0.71
ACAGGGTTTTCGT	-15.25	1.64e-19	2	a0641 rm41	0.54	0.71
AATACACCGCCGG	-15.25	1.64e-19	2	a0641 rm41	0.54	0.71
ATCAAGCAGGGCG	-15.25	1.64e-19	2	a0641 rm41	0.54	0.71
CCCCCGGCCGCAC	15.25	1.64e-19	47	MO28-1 SM15-1 MO56-1 MO34-1 MO53-2 MO26-2 gr4 kh35c t073 a0683 MO4-2 bo21cc 1157 MO55-2 u1021 ak83 MO19 kh46 1a42 5a14 ae608 ak75 c0438 MO20-2 m162 SS19-1 bl225c sm11 MA10-1 h1 ak58 MO1-1 SO14-2 c0431 2011 rmo17 m270 MO25-1 MO15-1 MO47-2 b554 MO35-1 MO41-1 ak11 ru11 MA13-2 SO9-2	0.71	0.54
AGCTCTGGTGCGA	-15.25	1.64e-19	2	a0641 rm41	0.54	0.71
ACCGGTACATTCC	-15.25	1.64e-19	2	a0641 rm41	0.54	0.71
ATCCTTTGTGCGC	-15.25	1.64e-19	2	a0641 rm41	0.54	0.71
CGGATATAGACAC	-15.25	1.64e-19	2	a0641 rm41	0.54	0.71
ATCGCGAGCTTCC	-15.25	1.64e-19	2	a0641 rm41	0.54	0.71
CCGCTTTCGCTAC	-15.25	1.64e-19	2	a0641 rm41	0.54	0.71
CATAGCTCGTCCC	-15.25	1.64e-19	2	a0641 rm41	0.54	0.71
CTCCATCGTGTCC	-15.25	1.64e-19	2	a0641 rm41	0.54	0.71
TCATATGCCTCGA	-15.25	1.64e-19	2	a0641 rm41	0.54	0.71
CCGAACGGAACGA	-15.25	1.64e-19	2	a0641 rm41	0.54	0.71
ACGGGACGAGCTA	-15.25	1.64e-19	2	a0641 rm41	0.54	0.71
ATCAGCGCGCGAC	-15.25	1.64e-19	2	a0641 rm41	0.54	0.71
AGTATCCTCACCA	-15.25	1.64e-19	2	a0641 rm41	0.54	0.71
CGAGTATCATCAC	-15.25	1.64e-19	2	a0641 rm41	0.54	0.71
CGGTCAGGTCGGA	15.25	1.64e-19	47	MO28-1 SM15-1 MO56-1 MO34-1 MO53-2 MO26-2 gr4 kh35c t073 a0683 MO4-2 bo21cc 1157 MO55-2 u1021 ak83 MO19 kh46 1a42 5a14 ae608 ak75 c0438 MO20-2 m162 SS19-1 bl225c sm11 MA10-1 h1 ak58 MO1-1 SO14-2 c0431 2011 rmo17 m270 MO25-1 MO15-1 MO47-2 b554 MO35-1 MO41-1 ak11 ru11 MA13-2 SO9-2	0.71	0.54
TCCAGTATCCTCA	-15.25	1.64e-19	2	a0641 rm41	0.54	0.71
CGAGCGTGTGGAG	-15.25	1.64e-19	2	a0641 rm41	0.54	0.71
CTCGACGCGCACC	15.25	1.64e-19	47	MO28-1 SM15-1 MO56-1 MO34-1 MO53-2 MO26-2 gr4 kh35c t073 a0683 MO4-2 bo21cc 1157 MO55-2 u1021 ak83 MO19 kh46 1a42 5a14 ae608 ak75 c0438 MO20-2 m162 SS19-1 bl225c sm11 MA10-1 h1 ak58 MO1-1 SO14-2 c0431 2011 rmo17 m270 MO25-1 MO15-1 MO47-2 b554 MO35-1 MO41-1 ak11 ru11 MA13-2 SO9-2	0.71	0.54
CCCGGCTGAGAGA	-15.25	1.64e-19	2	a0641 rm41	0.54	0.71
ATCGAGGCATATG	-15.25	1.64e-19	2	a0641 rm41	0.54	0.71
AGCCTACCAGCGC	-15.25	1.64e-19	2	a0641 rm41	0.54	0.71
ACATAGGGGGCGA	-15.25	1.64e-19	2	a0641 rm41	0.54	0.71
AGCCATCCGCAAC	-15.25	1.64e-19	2	a0641 rm41	0.54	0.71
AAGTGCGGTCGAC	-15.25	1.64e-19	2	a0641 rm41	0.54	0.71
ATCACCAGGAATG	-15.25	1.64e-19	2	a0641 rm41	0.54	0.71
GTCTTAGAGATGA	-15.25	1.64e-19	2	a0641 rm41	0.54	0.71
CCATGGCAGCCGC	15.25	1.64e-19	47	MO28-1 SM15-1 MO56-1 MO34-1 MO53-2 MO26-2 gr4 kh35c t073 a0683 MO4-2 bo21cc 1157 MO55-2 u1021 ak83 MO19 kh46 1a42 5a14 ae608 ak75 c0438 MO20-2 m162 SS19-1 bl225c sm11 MA10-1 h1 ak58 MO1-1 SO14-2 c0431 2011 rmo17 m270 MO25-1 MO15-1 MO47-2 b554 MO35-1 MO41-1 ak11 ru11 MA13-2 SO9-2	0.71	0.54
CCGGTCTTCATTC	-15.25	1.64e-19	2	a0641 rm41	0.54	0.71
CAGCTCGTTCGTC	15.25	1.64e-19	47	MO28-1 SM15-1 MO56-1 MO34-1 MO53-2 MO26-2 gr4 kh35c t073 a0683 MO4-2 bo21cc 1157 MO55-2 u1021 ak83 MO19 kh46 1a42 5a14 ae608 ak75 c0438 MO20-2 m162 SS19-1 bl225c sm11 MA10-1 h1 ak58 MO1-1 SO14-2 c0431 2011 rmo17 m270 MO25-1 MO15-1 MO47-2 b554 MO35-1 MO41-1 ak11 ru11 MA13-2 SO9-2	0.71	0.54
CCGGTCAGCTTCC	-15.25	1.64e-19	2	a0641 rm41	0.54	0.71
CCTCAGATGACCA	-15.25	1.64e-19	2	a0641 rm41	0.54	0.71
ATCCACCAACTGA	-15.25	1.64e-19	2	a0641 rm41	0.54	0.71
CCGTCCGTGGGAA	-15.25	1.64e-19	2	a0641 rm41	0.54	0.71
AGGAGGCGGCTCC	-15.25	1.64e-19	2	a0641 rm41	0.54	0.71
ATTCAGGTCCTCG	-15.25	1.64e-19	2	a0641 rm41	0.54	0.71
ATATGCCTCGATC	-15.25	1.64e-19	2	a0641 rm41	0.54	0.71
AGTTCAGCCGTCG	-15.25	1.64e-19	2	a0641 rm41	0.54	0.71
AGGATGTCGTTAT	-15.25	1.64e-19	2	a0641 rm41	0.54	0.71
CGCCCAATCCGGA	-15.25	1.64e-19	2	a0641 rm41	0.54	0.71
CAGGCGGACAGCG	-15.25	1.64e-19	2	a0641 rm41	0.54	0.71
CGAAGTCAGAGAC	-15.25	1.64e-19	2	a0641 rm41	0.54	0.71
ATGGGCGGGCCAG	-15.25	1.64e-19	2	a0641 rm41	0.54	0.71
AATTCGCGTCCAC	-15.25	1.64e-19	2	a0641 rm41	0.54	0.71
ATCCCGAAGGAGC	-15.25	1.64e-19	2	a0641 rm41	0.54	0.71
CCTGCGTGAGATC	-15.25	1.64e-19	2	a0641 rm41	0.54	0.71
CAGTATCCTCACC	-15.25	1.64e-19	2	a0641 rm41	0.54	0.71
CTACTCCCCCGAC	-15.25	1.64e-19	2	a0641 rm41	0.54	0.71
ATCAGCAGGTCTG	-15.25	1.64e-19	2	a0641 rm41	0.54	0.71
CAGCCCGGCTCAC	-15.25	1.64e-19	2	a0641 rm41	0.54	0.71
ACCCTGGAGGCGC	-15.25	1.64e-19	2	a0641 rm41	0.54	0.71
GCGGGACGGCGCA	-15.25	1.64e-19	2	a0641 rm41	0.54	0.71
CAACCGCTCAATC	-15.25	1.64e-19	2	a0641 rm41	0.54	0.71
CAGCAAGAAGGGG	-15.25	1.64e-19	2	a0641 rm41	0.54	0.71
ATCCGCGAGCCGG	15.25	1.64e-19	47	MO28-1 SM15-1 MO56-1 MO34-1 MO53-2 MO26-2 gr4 kh35c t073 a0683 MO4-2 bo21cc 1157 MO55-2 u1021 ak83 MO19 kh46 1a42 5a14 ae608 ak75 c0438 MO20-2 m162 SS19-1 bl225c sm11 MA10-1 h1 ak58 MO1-1 SO14-2 c0431 2011 rmo17 m270 MO25-1 MO15-1 MO47-2 b554 MO35-1 MO41-1 ak11 ru11 MA13-2 SO9-2	0.71	0.54
ATGGACGTCGATG	-15.25	1.64e-19	2	a0641 rm41	0.54	0.71
CACTGGGCGCGGA	-15.25	1.64e-19	2	a0641 rm41	0.54	0.71
CCTACATCCGCGC	-15.25	1.64e-19	2	a0641 rm41	0.54	0.71
CAGCTTGACATGA	-15.25	1.64e-19	2	a0641 rm41	0.54	0.71
ATCAGTTGGTGGA	-15.25	1.64e-19	2	a0641 rm41	0.54	0.71
CTCGTCACGGAGA	-15.25	1.64e-19	2	a0641 rm41	0.54	0.71
ATCCTGGTATCGC	-15.25	1.64e-19	2	a0641 rm41	0.54	0.71
GGACGGATCGCAA	-15.25	1.64e-19	2	a0641 rm41	0.54	0.71
ACGCTGCGAAGCT	15.25	1.64e-19	47	MO28-1 SM15-1 MO56-1 MO34-1 MO53-2 MO26-2 gr4 kh35c t073 a0683 MO4-2 bo21cc 1157 MO55-2 u1021 ak83 MO19 kh46 1a42 5a14 ae608 ak75 c0438 MO20-2 m162 SS19-1 bl225c sm11 MA10-1 h1 ak58 MO1-1 SO14-2 c0431 2011 rmo17 m270 MO25-1 MO15-1 MO47-2 b554 MO35-1 MO41-1 ak11 ru11 MA13-2 SO9-2	0.71	0.54
CTCTTGCAGAAGA	-15.25	1.64e-19	2	a0641 rm41	0.54	0.71
ACCCGGGATGCCG	-15.25	1.64e-19	2	a0641 rm41	0.54	0.71
TACGATCGCTGCA	-15.25	1.64e-19	2	a0641 rm41	0.54	0.71
TTCAACCGCTCAA	-15.25	1.64e-19	2	a0641 rm41	0.54	0.71
CCAAGGCGTGGCA	-15.25	1.64e-19	2	a0641 rm41	0.54	0.71
GGCGTTCCGATAA	-15.25	1.64e-19	2	a0641 rm41	0.54	0.71
CCAGGATTATCTC	-15.25	1.64e-19	2	a0641 rm41	0.54	0.71
ACCCTCCTCCTGA	-15.25	1.64e-19	2	a0641 rm41	0.54	0.71
AGAGATGACCTCC	-15.25	1.64e-19	2	a0641 rm41	0.54	0.71
AGATGGCTTGCAC	-15.25	1.64e-19	2	a0641 rm41	0.54	0.71
CCAGCTCGTGGAC	-15.25	1.64e-19	2	a0641 rm41	0.54	0.71
CTCAGATGACCAC	-15.25	1.64e-19	2	a0641 rm41	0.54	0.71
GCATGCGGTCGGA	-15.25	1.64e-19	2	a0641 rm41	0.54	0.71
TCTTTTACCAAAA	-15.25	1.64e-19	2	a0641 rm41	0.54	0.71
GCATCACGATCCC	-15.25	1.64e-19	2	a0641 rm41	0.54	0.71
AAGGGGCTTTCCA	-15.25	1.64e-19	2	a0641 rm41	0.54	0.71
ACGGATCGCAACG	-15.25	1.64e-19	2	a0641 rm41	0.54	0.71
GCCATCCGCGTAC	-15.25	1.64e-19	2	a0641 rm41	0.54	0.71
GGTAACCGAGATA	15.25	1.64e-19	47	MO28-1 SM15-1 MO56-1 MO34-1 MO53-2 MO26-2 gr4 kh35c t073 a0683 MO4-2 bo21cc 1157 MO55-2 u1021 ak83 MO19 kh46 1a42 5a14 ae608 ak75 c0438 MO20-2 m162 SS19-1 bl225c sm11 MA10-1 h1 ak58 MO1-1 SO14-2 c0431 2011 rmo17 m270 MO25-1 MO15-1 MO47-2 b554 MO35-1 MO41-1 ak11 ru11 MA13-2 SO9-2	0.71	0.54
ACCAACTGATGAA	-15.25	1.64e-19	2	a0641 rm41	0.54	0.71
AACAGCAAGAAGG	-15.25	1.64e-19	2	a0641 rm41	0.54	0.71
TCCCGCAACGCGA	-15.25	1.64e-19	2	a0641 rm41	0.54	0.71
CGCCGAGATGTAA	-15.25	1.64e-19	2	a0641 rm41	0.54	0.71
GGCTGTTCGAACA	-15.25	1.64e-19	2	a0641 rm41	0.54	0.71
GATCATCCTTCCC	-15.25	1.64e-19	2	a0641 rm41	0.54	0.71
CAGCTTTTGGTAA	-15.25	1.64e-19	2	a0641 rm41	0.54	0.71
ATGATACTCGACG	-15.25	1.64e-19	2	a0641 rm41	0.54	0.71
GAGCTTGCAGAGC	-15.25	1.64e-19	2	a0641 rm41	0.54	0.71
CAGGAACGGTCTA	-15.25	1.64e-19	2	a0641 rm41	0.54	0.71
GTTGGTGGATTGA	-15.25	1.64e-19	2	a0641 rm41	0.54	0.71
AGAGGCGAGGGCT	-15.25	1.64e-19	2	a0641 rm41	0.54	0.71
CAGGCCGACGGAG	-15.25	1.64e-19	2	a0641 rm41	0.54	0.71
AAATGGCGTCGTT	-15.25	1.64e-19	2	a0641 rm41	0.54	0.71
ACTTGCCCGGTAC	-15.25	1.64e-19	2	a0641 rm41	0.54	0.71
ACCATCCGCTTCC	-15.25	1.64e-19	2	a0641 rm41	0.54	0.71
CTCCGTTGCGCGA	-15.25	1.64e-19	2	a0641 rm41	0.54	0.71
AAGCCGATAAGCC	-15.25	1.64e-19	2	a0641 rm41	0.54	0.71
GGATCGCAACGCA	-15.25	1.64e-19	2	a0641 rm41	0.54	0.71
CTTGCGGAAGGTA	-15.25	1.64e-19	2	a0641 rm41	0.54	0.71
GGAAGCCATGATA	15.25	1.64e-19	47	MO28-1 SM15-1 MO56-1 MO34-1 MO53-2 MO26-2 gr4 kh35c t073 a0683 MO4-2 bo21cc 1157 MO55-2 u1021 ak83 MO19 kh46 1a42 5a14 ae608 ak75 c0438 MO20-2 m162 SS19-1 bl225c sm11 MA10-1 h1 ak58 MO1-1 SO14-2 c0431 2011 rmo17 m270 MO25-1 MO15-1 MO47-2 b554 MO35-1 MO41-1 ak11 ru11 MA13-2 SO9-2	0.71	0.54
CTTGCGGGGTCGA	-15.25	1.64e-19	2	a0641 rm41	0.54	0.71
GCTTTTGGTAAAA	-15.25	1.64e-19	2	a0641 rm41	0.54	0.71
CTCCGCTCCTCGC	-15.25	1.64e-19	2	a0641 rm41	0.54	0.71
AAACGGGTGTCGT	-15.25	1.64e-19	2	a0641 rm41	0.54	0.71
CGCACTTTCGTGC	-15.25	1.64e-19	2	a0641 rm41	0.54	0.71
TCAACGCCGGACA	9.56	1.57e-12	2	SM15-1 bo21cc	0.81	0.7
CCTTTGCGGGTGA	9.56	1.57e-12	2	SM15-1 bo21cc	0.81	0.7
AACCGGCTATTCG	9.56	1.57e-12	2	SM15-1 bo21cc	0.81	0.7
CGTGGCGCTCATA	9.56	1.57e-12	2	SM15-1 bo21cc	0.81	0.7
GACTATGCCGGGC	9.56	1.57e-12	2	SM15-1 bo21cc	0.81	0.7
GCATGCGCGCCCC	9.56	1.57e-12	2	SM15-1 bo21cc	0.81	0.7
CTGCAGCCAGCCC	9.56	1.57e-12	2	SM15-1 bo21cc	0.81	0.7
AGGCGAAGCCCCA	9.56	1.57e-12	2	SM15-1 bo21cc	0.81	0.7
GAGAGCCACCCGC	9.56	1.57e-12	2	SM15-1 bo21cc	0.81	0.7
ATGGAGACAGCGC	9.56	1.57e-12	2	SM15-1 bo21cc	0.81	0.7
ATTCATCAGGGGC	9.56	1.57e-12	2	SM15-1 bo21cc	0.81	0.7
ATCATGTGGGAAA	9.56	1.57e-12	2	SM15-1 bo21cc	0.81	0.7
GAAGATGGTTGAC	9.56	1.57e-12	2	SM15-1 bo21cc	0.81	0.7
CAAACAGGTCGCC	-9.56	1.57e-12	47	MO28-1 MO56-1 MO34-1 MO53-2 MO26-2 gr4 kh35c t073 a0683 MO4-2 1157 MO55-2 u1021 ak83 MO19 kh46 1a42 5a14 ae608 ak75 c0438 MO20-2 m162 SS19-1 bl225c sm11 MA10-1 h1 ak58 MO1-1 SO14-2 c0431 2011 rmo17 m270 MO25-1 MO15-1 MO47-2 b554 MO35-1 MO41-1 ak11 ru11 a0641 rm41 MA13-2 SO9-2	0.7	0.81
CGTCGAGCAAAAA	9.56	1.57e-12	2	SM15-1 bo21cc	0.81	0.7
ATCGAGTCGGCGG	9.56	1.57e-12	2	SM15-1 bo21cc	0.81	0.7
ATTCTTCGTCTCG	9.56	1.57e-12	2	SM15-1 bo21cc	0.81	0.7
AAGACTCTCCGGC	9.56	1.57e-12	2	SM15-1 bo21cc	0.81	0.7
GAGCTTATCTGCC	9.56	1.57e-12	2	SM15-1 bo21cc	0.81	0.7
AGACTTGGCAAAA	9.56	1.57e-12	2	SM15-1 bo21cc	0.81	0.7
ATCGTTTCGGCGG	9.56	1.57e-12	2	SM15-1 bo21cc	0.81	0.7
AATCAACAATTAC	9.56	1.57e-12	2	SM15-1 bo21cc	0.81	0.7
CATTCTTCGTCTC	9.56	1.57e-12	2	SM15-1 bo21cc	0.81	0.7
GTCCGGCGTTGAA	9.56	1.57e-12	2	SM15-1 bo21cc	0.81	0.7
CAACAGCACGAGC	9.56	1.57e-12	2	SM15-1 bo21cc	0.81	0.7
CCCGCTGCGTCGA	9.56	1.57e-12	2	SM15-1 bo21cc	0.81	0.7
CGGGACAATCGCA	9.56	1.57e-12	2	SM15-1 bo21cc	0.81	0.7
GGCGATCTCCCAC	9.56	1.57e-12	2	SM15-1 bo21cc	0.81	0.7
CACGTCGGCAAAC	9.56	1.57e-12	2	SM15-1 bo21cc	0.81	0.7
GCGGTGTTCGGAC	9.56	1.57e-12	2	SM15-1 bo21cc	0.81	0.7
CGACCTGTTTGCG	-9.56	1.57e-12	47	MO28-1 MO56-1 MO34-1 MO53-2 MO26-2 gr4 kh35c t073 a0683 MO4-2 1157 MO55-2 u1021 ak83 MO19 kh46 1a42 5a14 ae608 ak75 c0438 MO20-2 m162 SS19-1 bl225c sm11 MA10-1 h1 ak58 MO1-1 SO14-2 c0431 2011 rmo17 m270 MO25-1 MO15-1 MO47-2 b554 MO35-1 MO41-1 ak11 ru11 a0641 rm41 MA13-2 SO9-2	0.7	0.81
CGCACCCAAGAAC	9.56	1.57e-12	2	SM15-1 bo21cc	0.81	0.7
AGCCGTCGGGATG	9.56	1.57e-12	2	SM15-1 bo21cc	0.81	0.7
ACGGTCTCAAGAG	9.56	1.57e-12	2	SM15-1 bo21cc	0.81	0.7
CGGCATTCCTCAG	9.56	1.57e-12	2	SM15-1 bo21cc	0.81	0.7
AAGTTGTAAGTGT	9.56	1.57e-12	2	SM15-1 bo21cc	0.81	0.7
ACGTCGGCAAACA	9.56	1.57e-12	2	SM15-1 bo21cc	0.81	0.7
CGGGATCGATTGC	9.56	1.57e-12	2	SM15-1 bo21cc	0.81	0.7
ACGGAGGCGTGCC	9.56	1.57e-12	2	SM15-1 bo21cc	0.81	0.7
ACGTGAACCTCGA	9.56	1.57e-12	2	SM15-1 bo21cc	0.81	0.7
ACTCACGGCTGGC	9.56	1.57e-12	2	SM15-1 bo21cc	0.81	0.7
CAAGTTTCCTTCC	9.56	1.57e-12	2	SM15-1 bo21cc	0.81	0.7
CCGTGGCGTCGCC	9.56	1.57e-12	2	SM15-1 bo21cc	0.81	0.7
CTCCCGACTGCTC	9.56	1.57e-12	2	SM15-1 bo21cc	0.81	0.7
GCCTAGCCGCCGA	9.56	1.57e-12	2	SM15-1 bo21cc	0.81	0.7
CATGCGACCGCAA	9.56	1.57e-12	2	SM15-1 bo21cc	0.81	0.7
CAAAAAACTCGTC	9.56	1.57e-12	2	SM15-1 bo21cc	0.81	0.7
AATAGCCCCGAGC	9.56	1.57e-12	2	SM15-1 bo21cc	0.81	0.7
CAACGGAGGCGTG	9.56	1.57e-12	2	SM15-1 bo21cc	0.81	0.7
CAGGTCGCCCGTA	-9.56	1.57e-12	47	MO28-1 MO56-1 MO34-1 MO53-2 MO26-2 gr4 kh35c t073 a0683 MO4-2 1157 MO55-2 u1021 ak83 MO19 kh46 1a42 5a14 ae608 ak75 c0438 MO20-2 m162 SS19-1 bl225c sm11 MA10-1 h1 ak58 MO1-1 SO14-2 c0431 2011 rmo17 m270 MO25-1 MO15-1 MO47-2 b554 MO35-1 MO41-1 ak11 ru11 a0641 rm41 MA13-2 SO9-2	0.7	0.81
GCCCACGAAGAGC	9.56	1.57e-12	2	SM15-1 bo21cc	0.81	0.7
CAATCGGTATGGC	9.56	1.57e-12	2	SM15-1 bo21cc	0.81	0.7
CAGAACCAGGTGA	9.56	1.57e-12	2	SM15-1 bo21cc	0.81	0.7
CCCCTCGCATCGG	9.56	1.57e-12	2	SM15-1 bo21cc	0.81	0.7
AACACTTACAACT	9.56	1.57e-12	2	SM15-1 bo21cc	0.81	0.7
AGAACCAGGTGAA	9.56	1.57e-12	2	SM15-1 bo21cc	0.81	0.7
ACAGGTCGCCCGT	-9.56	1.57e-12	47	MO28-1 MO56-1 MO34-1 MO53-2 MO26-2 gr4 kh35c t073 a0683 MO4-2 1157 MO55-2 u1021 ak83 MO19 kh46 1a42 5a14 ae608 ak75 c0438 MO20-2 m162 SS19-1 bl225c sm11 MA10-1 h1 ak58 MO1-1 SO14-2 c0431 2011 rmo17 m270 MO25-1 MO15-1 MO47-2 b554 MO35-1 MO41-1 ak11 ru11 a0641 rm41 MA13-2 SO9-2	0.7	0.81
TGATACCGGCGCA	9.56	1.57e-12	2	SM15-1 bo21cc	0.81	0.7
CGGCTCGCGGGAA	9.56	1.57e-12	2	SM15-1 bo21cc	0.81	0.7
ACCATGACCGGAA	9.56	1.57e-12	2	SM15-1 bo21cc	0.81	0.7
ATACGAGCCGGGG	9.56	1.57e-12	2	SM15-1 bo21cc	0.81	0.7
ATGCGACCGCAAG	9.56	1.57e-12	2	SM15-1 bo21cc	0.81	0.7
ATTCAAAATATGC	9.56	1.57e-12	2	SM15-1 bo21cc	0.81	0.7
CCTGTTTGCGGAC	-9.56	1.57e-12	47	MO28-1 MO56-1 MO34-1 MO53-2 MO26-2 gr4 kh35c t073 a0683 MO4-2 1157 MO55-2 u1021 ak83 MO19 kh46 1a42 5a14 ae608 ak75 c0438 MO20-2 m162 SS19-1 bl225c sm11 MA10-1 h1 ak58 MO1-1 SO14-2 c0431 2011 rmo17 m270 MO25-1 MO15-1 MO47-2 b554 MO35-1 MO41-1 ak11 ru11 a0641 rm41 MA13-2 SO9-2	0.7	0.81
CAATCAACAATTA	9.56	1.57e-12	2	SM15-1 bo21cc	0.81	0.7
AGCATCGAGTCGG	9.56	1.57e-12	2	SM15-1 bo21cc	0.81	0.7
CGAATGGACACAG	9.56	1.57e-12	2	SM15-1 bo21cc	0.81	0.7
GACCCGCTTTGCA	9.56	1.57e-12	2	SM15-1 bo21cc	0.81	0.7
GCAAACAGGTCGC	-9.56	1.57e-12	47	MO28-1 MO56-1 MO34-1 MO53-2 MO26-2 gr4 kh35c t073 a0683 MO4-2 1157 MO55-2 u1021 ak83 MO19 kh46 1a42 5a14 ae608 ak75 c0438 MO20-2 m162 SS19-1 bl225c sm11 MA10-1 h1 ak58 MO1-1 SO14-2 c0431 2011 rmo17 m270 MO25-1 MO15-1 MO47-2 b554 MO35-1 MO41-1 ak11 ru11 a0641 rm41 MA13-2 SO9-2	0.7	0.81
CTTTTTGCTCGAC	9.56	1.57e-12	2	SM15-1 bo21cc	0.81	0.7
CAGGCATTGCGGA	9.56	1.57e-12	2	SM15-1 bo21cc	0.81	0.7
GTGATCTGCCGCA	9.56	1.57e-12	2	SM15-1 bo21cc	0.81	0.7
ACTCGGAATTCGA	8.87	1.63e-11	4	SM15-1 MO26-2 MO20-2 SO14-2	0.8	0.69
ACACCCGCAACAG	8.87	1.63e-11	4	SM15-1 MO26-2 MO20-2 SO14-2	0.8	0.69
GTTCGTCAATGGA	8.87	1.63e-11	4	SM15-1 MO26-2 MO20-2 SO14-2	0.8	0.69
AGCGACGGCCTGA	8.87	1.63e-11	4	SM15-1 MO26-2 MO20-2 SO14-2	0.8	0.69
ACCGACGACACCA	8.87	1.63e-11	4	SM15-1 MO26-2 MO20-2 SO14-2	0.8	0.69
AAGGACTACGCGA	8.87	1.63e-11	4	SM15-1 MO26-2 MO20-2 SO14-2	0.8	0.69
CAGATTTTCACGA	8.87	1.63e-11	4	SM15-1 MO26-2 MO20-2 SO14-2	0.8	0.69
ATAAGCTGAGGTC	8.87	1.63e-11	4	SM15-1 MO26-2 MO20-2 SO14-2	0.8	0.69
CAAACGAAATCCC	8.87	1.63e-11	4	SM15-1 MO26-2 MO20-2 SO14-2	0.8	0.69
AGACCTCAGCTTA	8.87	1.63e-11	4	SM15-1 MO26-2 MO20-2 SO14-2	0.8	0.69
ACACGTGCTGGCA	8.66	1.09e-10	2	MO56-1 SO14-2	0.8	0.7
CCCTTCACGCGAC	8.66	1.09e-10	2	MO56-1 SO14-2	0.8	0.7
CCGCGCAATGTCA	-8.66	1.09e-10	47	MO28-1 SM15-1 MO34-1 MO53-2 MO26-2 gr4 kh35c t073 a0683 MO4-2 bo21cc 1157 MO55-2 u1021 ak83 MO19 kh46 1a42 5a14 ae608 ak75 c0438 MO20-2 m162 SS19-1 bl225c sm11 MA10-1 h1 ak58 MO1-1 c0431 2011 rmo17 m270 MO25-1 MO15-1 MO47-2 b554 MO35-1 MO41-1 ak11 ru11 a0641 rm41 MA13-2 SO9-2	0.7	0.8
CCGAATGTCAGTC	8.66	1.09e-10	2	MO56-1 SO14-2	0.8	0.7
AGGCCGGTGCCTG	8.66	1.09e-10	2	MO56-1 SO14-2	0.8	0.7
CGCCGCGTTAGAG	8.66	1.09e-10	2	MO56-1 SO14-2	0.8	0.7
CGCCGCGCCTTAA	8.66	1.09e-10	2	MO56-1 SO14-2	0.8	0.7
CCGAGGGTGGGAG	8.66	1.09e-10	2	MO56-1 SO14-2	0.8	0.7
ACGGTCAATGTCG	8.66	1.09e-10	2	MO56-1 SO14-2	0.8	0.7
CGCGATCGGGATA	-8.66	1.09e-10	47	MO28-1 SM15-1 MO34-1 MO53-2 MO26-2 gr4 kh35c t073 a0683 MO4-2 bo21cc 1157 MO55-2 u1021 ak83 MO19 kh46 1a42 5a14 ae608 ak75 c0438 MO20-2 m162 SS19-1 bl225c sm11 MA10-1 h1 ak58 MO1-1 c0431 2011 rmo17 m270 MO25-1 MO15-1 MO47-2 b554 MO35-1 MO41-1 ak11 ru11 a0641 rm41 MA13-2 SO9-2	0.7	0.8
ACGTATTGGTTCT	8.66	1.09e-10	2	MO56-1 SO14-2	0.8	0.7
AGCGTTTCTCATC	8.66	1.09e-10	2	MO56-1 SO14-2	0.8	0.7
TGATTCCGGCAAA	8.66	1.09e-10	2	MO56-1 SO14-2	0.8	0.7
CCAGCCATTGTCC	8.66	1.09e-10	2	MO56-1 SO14-2	0.8	0.7
CCGATTGGTCCGG	8.66	1.09e-10	2	MO56-1 SO14-2	0.8	0.7
ATCCGACGGCCAG	8.66	1.09e-10	2	MO56-1 SO14-2	0.8	0.7
ACCACTACGGTCG	8.66	1.09e-10	2	MO56-1 SO14-2	0.8	0.7
ATCCCCGGCCTTA	8.66	1.09e-10	2	MO56-1 SO14-2	0.8	0.7
CGATGTCGCCTAA	8.66	1.09e-10	2	MO56-1 SO14-2	0.8	0.7
ACCATCCCAGTCG	8.66	1.09e-10	2	MO56-1 SO14-2	0.8	0.7
AATGGGCCGAAAA	8.66	1.09e-10	2	MO56-1 SO14-2	0.8	0.7
ACGCGTGCGCCCC	8.66	1.09e-10	2	MO56-1 SO14-2	0.8	0.7
ACGCGCTGAATCT	8.66	1.09e-10	2	MO56-1 SO14-2	0.8	0.7
CGCCGTAGAACCA	8.66	1.09e-10	2	MO56-1 SO14-2	0.8	0.7
CAACCCCGCACCC	8.66	1.09e-10	2	MO56-1 SO14-2	0.8	0.7
CTGGACCGTATGC	8.66	1.09e-10	2	MO56-1 SO14-2	0.8	0.7
CGGATTGGGATAC	8.66	1.09e-10	2	MO56-1 SO14-2	0.8	0.7
CCAATTTGGCCGA	8.66	1.09e-10	2	MO56-1 SO14-2	0.8	0.7
CAACCGCTCGTAC	8.66	1.09e-10	2	MO56-1 SO14-2	0.8	0.7
CGCGTTTTTGAAC	8.66	1.09e-10	2	MO56-1 SO14-2	0.8	0.7
GATCCGCAACCAC	8.66	1.09e-10	2	MO56-1 SO14-2	0.8	0.7
ACGCGACTGACAT	8.66	1.09e-10	2	MO56-1 SO14-2	0.8	0.7
CGCCTAAGAGCGC	8.66	1.09e-10	2	MO56-1 SO14-2	0.8	0.7
CCGTGACAAAACA	8.66	1.09e-10	2	MO56-1 SO14-2	0.8	0.7
CGCGGGTTCTACA	8.66	1.09e-10	2	MO56-1 SO14-2	0.8	0.7
AAACCATCCCAGT	8.66	1.09e-10	2	MO56-1 SO14-2	0.8	0.7
CAACGTGCGGGAC	8.66	1.09e-10	2	MO56-1 SO14-2	0.8	0.7
CTGCGATACCTTC	8.66	1.09e-10	2	MO56-1 SO14-2	0.8	0.7
ACGCCAAGCGACA	8.66	1.09e-10	2	MO56-1 SO14-2	0.8	0.7
CCTCCCACCCTCG	8.66	1.09e-10	2	MO56-1 SO14-2	0.8	0.7
TGCCCGGTTTGAA	-8.66	1.09e-10	47	MO28-1 SM15-1 MO34-1 MO53-2 MO26-2 gr4 kh35c t073 a0683 MO4-2 bo21cc 1157 MO55-2 u1021 ak83 MO19 kh46 1a42 5a14 ae608 ak75 c0438 MO20-2 m162 SS19-1 bl225c sm11 MA10-1 h1 ak58 MO1-1 c0431 2011 rmo17 m270 MO25-1 MO15-1 MO47-2 b554 MO35-1 MO41-1 ak11 ru11 a0641 rm41 MA13-2 SO9-2	0.7	0.8
CGGAATCAACACC	8.66	1.09e-10	2	MO56-1 SO14-2	0.8	0.7
AGAAGGTATCGCA	8.66	1.09e-10	2	MO56-1 SO14-2	0.8	0.7
ACGCGCATACGGC	-8.66	1.09e-10	47	MO28-1 SM15-1 MO34-1 MO53-2 MO26-2 gr4 kh35c t073 a0683 MO4-2 bo21cc 1157 MO55-2 u1021 ak83 MO19 kh46 1a42 5a14 ae608 ak75 c0438 MO20-2 m162 SS19-1 bl225c sm11 MA10-1 h1 ak58 MO1-1 c0431 2011 rmo17 m270 MO25-1 MO15-1 MO47-2 b554 MO35-1 MO41-1 ak11 ru11 a0641 rm41 MA13-2 SO9-2	0.7	0.8
AGGATTTGGCTAC	8.66	1.09e-10	2	MO56-1 SO14-2	0.8	0.7
TAACGTTCGAGAA	8.66	1.09e-10	2	MO56-1 SO14-2	0.8	0.7
CGATGACATTGCG	-8.66	1.09e-10	47	MO28-1 SM15-1 MO34-1 MO53-2 MO26-2 gr4 kh35c t073 a0683 MO4-2 bo21cc 1157 MO55-2 u1021 ak83 MO19 kh46 1a42 5a14 ae608 ak75 c0438 MO20-2 m162 SS19-1 bl225c sm11 MA10-1 h1 ak58 MO1-1 c0431 2011 rmo17 m270 MO25-1 MO15-1 MO47-2 b554 MO35-1 MO41-1 ak11 ru11 a0641 rm41 MA13-2 SO9-2	0.7	0.8
CCGCACGTTGTGC	8.66	1.09e-10	2	MO56-1 SO14-2	0.8	0.7
GGAGACCGTAGCC	8.66	1.09e-10	2	MO56-1 SO14-2	0.8	0.7
CACGCACAAAGGC	8.66	1.09e-10	2	MO56-1 SO14-2	0.8	0.7
CACGAGTCGAAAC	8.66	1.09e-10	2	MO56-1 SO14-2	0.8	0.7
CGCGCATACGGCC	-8.66	1.09e-10	47	MO28-1 SM15-1 MO34-1 MO53-2 MO26-2 gr4 kh35c t073 a0683 MO4-2 bo21cc 1157 MO55-2 u1021 ak83 MO19 kh46 1a42 5a14 ae608 ak75 c0438 MO20-2 m162 SS19-1 bl225c sm11 MA10-1 h1 ak58 MO1-1 c0431 2011 rmo17 m270 MO25-1 MO15-1 MO47-2 b554 MO35-1 MO41-1 ak11 ru11 a0641 rm41 MA13-2 SO9-2	0.7	0.8
CTTCTGGCGAAGA	8.66	1.09e-10	2	MO56-1 SO14-2	0.8	0.7
CAACGGACTACTC	8.66	1.09e-10	2	MO56-1 SO14-2	0.8	0.7
ACCGCGCCTCCAC	8.66	1.09e-10	2	MO56-1 SO14-2	0.8	0.7
ATCAGCGCCTTTA	8.66	1.09e-10	2	MO56-1 SO14-2	0.8	0.7
CAACTGCACATGC	8.66	1.09e-10	2	MO56-1 SO14-2	0.8	0.7
ACCGAATCCGCAG	8.66	1.09e-10	2	MO56-1 SO14-2	0.8	0.7
GAATCTCCTTGGA	8.66	1.09e-10	2	MO56-1 SO14-2	0.8	0.7
CCGTTGGTAAAAC	8.66	1.09e-10	2	MO56-1 SO14-2	0.8	0.7
AAAACAGACTATC	8.66	1.09e-10	2	MO56-1 SO14-2	0.8	0.7
GGCACCTTTAAGA	8.66	1.09e-10	2	MO56-1 SO14-2	0.8	0.7
AAACAGACTATCC	8.66	1.09e-10	2	MO56-1 SO14-2	0.8	0.7
AGTCGCGTGAAGG	8.66	1.09e-10	2	MO56-1 SO14-2	0.8	0.7
CCCAAACCCCAGG	8.66	1.09e-10	2	MO56-1 SO14-2	0.8	0.7
AGATAAGGCCGGG	8.66	1.09e-10	2	MO56-1 SO14-2	0.8	0.7
CTTGGTTTGCACC	8.66	1.09e-10	2	MO56-1 SO14-2	0.8	0.7
ACCTGACGCGATA	8.66	1.09e-10	2	MO56-1 SO14-2	0.8	0.7
GGGCGTCTGCGGA	8.66	1.09e-10	2	MO56-1 SO14-2	0.8	0.7
TAGGACGCCAGAA	8.66	1.09e-10	2	MO56-1 SO14-2	0.8	0.7
CCTAAGAGCGCCG	8.66	1.09e-10	2	MO56-1 SO14-2	0.8	0.7
CCGGGCTGGTAGC	8.66	1.09e-10	2	MO56-1 SO14-2	0.8	0.7
AATGATCGCACAG	8.66	1.09e-10	2	MO56-1 SO14-2	0.8	0.7
GATACCTTCTACC	8.66	1.09e-10	2	MO56-1 SO14-2	0.8	0.7
GAGAGACGCCCCA	8.66	1.09e-10	2	MO56-1 SO14-2	0.8	0.7
ACTACTCCATCAG	8.66	1.09e-10	2	MO56-1 SO14-2	0.8	0.7
GAGACGCCCCACC	8.66	1.09e-10	2	MO56-1 SO14-2	0.8	0.7
CTGACGCAGGTTC	8.66	1.09e-10	2	MO56-1 SO14-2	0.8	0.7
CGCCATGAGAAAA	-8.66	1.09e-10	47	MO28-1 SM15-1 MO34-1 MO53-2 MO26-2 gr4 kh35c t073 a0683 MO4-2 bo21cc 1157 MO55-2 u1021 ak83 MO19 kh46 1a42 5a14 ae608 ak75 c0438 MO20-2 m162 SS19-1 bl225c sm11 MA10-1 h1 ak58 MO1-1 c0431 2011 rmo17 m270 MO25-1 MO15-1 MO47-2 b554 MO35-1 MO41-1 ak11 ru11 a0641 rm41 MA13-2 SO9-2	0.7	0.8
AAGGTCAACACTA	8.66	1.09e-10	2	MO56-1 SO14-2	0.8	0.7
AGATCGTGTAGAA	8.66	1.09e-10	2	MO56-1 SO14-2	0.8	0.7
ACAAAACAGACTA	8.66	1.09e-10	2	MO56-1 SO14-2	0.8	0.7
CCAGCACGTGTCG	8.66	1.09e-10	2	MO56-1 SO14-2	0.8	0.7
AGACGTTCTCAAG	8.66	1.09e-10	2	MO56-1 SO14-2	0.8	0.7
ACCGTATGCGCGT	8.66	1.09e-10	2	MO56-1 SO14-2	0.8	0.7
CCGGCGTGCGGAC	8.66	1.09e-10	2	MO56-1 SO14-2	0.8	0.7
AGTGGTTGCGGAT	8.66	1.09e-10	2	MO56-1 SO14-2	0.8	0.7
AGTGGCTCATCGG	8.66	1.09e-10	2	MO56-1 SO14-2	0.8	0.7
AGGGCGCAGGCTC	8.66	1.09e-10	2	MO56-1 SO14-2	0.8	0.7
CGGCCCAGGTTAC	-8.66	1.09e-10	47	MO28-1 SM15-1 MO34-1 MO53-2 MO26-2 gr4 kh35c t073 a0683 MO4-2 bo21cc 1157 MO55-2 u1021 ak83 MO19 kh46 1a42 5a14 ae608 ak75 c0438 MO20-2 m162 SS19-1 bl225c sm11 MA10-1 h1 ak58 MO1-1 c0431 2011 rmo17 m270 MO25-1 MO15-1 MO47-2 b554 MO35-1 MO41-1 ak11 ru11 a0641 rm41 MA13-2 SO9-2	0.7	0.8
AGAGACGCCCCAC	8.66	1.09e-10	2	MO56-1 SO14-2	0.8	0.7
AGGGAATGCGAGA	8.66	1.09e-10	2	MO56-1 SO14-2	0.8	0.7
CCAGGTTACTTCG	-8.66	1.09e-10	47	MO28-1 SM15-1 MO34-1 MO53-2 MO26-2 gr4 kh35c t073 a0683 MO4-2 bo21cc 1157 MO55-2 u1021 ak83 MO19 kh46 1a42 5a14 ae608 ak75 c0438 MO20-2 m162 SS19-1 bl225c sm11 MA10-1 h1 ak58 MO1-1 c0431 2011 rmo17 m270 MO25-1 MO15-1 MO47-2 b554 MO35-1 MO41-1 ak11 ru11 a0641 rm41 MA13-2 SO9-2	0.7	0.8
ATTGTTACGCGCG	8.66	1.09e-10	2	MO56-1 SO14-2	0.8	0.7
CGCGGTTTTTACA	8.66	1.09e-10	2	MO56-1 SO14-2	0.8	0.7
ATCGAAATCGCAT	8.66	1.09e-10	2	MO56-1 SO14-2	0.8	0.7
ACTTGGTTTGCAC	8.66	1.09e-10	2	MO56-1 SO14-2	0.8	0.7
CGTGACAAAACAG	8.66	1.09e-10	2	MO56-1 SO14-2	0.8	0.7
CAACTCCCGCCGA	8.66	1.09e-10	2	MO56-1 SO14-2	0.8	0.7
AAGAACGACGAAC	8.66	1.09e-10	2	MO56-1 SO14-2	0.8	0.7
CATGTTCGGTGAG	8.66	1.09e-10	2	MO56-1 SO14-2	0.8	0.7
CATGTTGACCTCC	8.66	1.09e-10	2	MO56-1 SO14-2	0.8	0.7
GCCCCACCGTGAC	8.66	1.09e-10	2	MO56-1 SO14-2	0.8	0.7
CGCCTATTGACCA	8.66	1.09e-10	2	MO56-1 SO14-2	0.8	0.7
ACGGCGGCAACAC	8.66	1.09e-10	2	MO56-1 SO14-2	0.8	0.7
GCTCTTAGGCGAC	8.66	1.09e-10	2	MO56-1 SO14-2	0.8	0.7
ACTGACATTCGGC	8.66	1.09e-10	2	MO56-1 SO14-2	0.8	0.7
AAACCACTATCGT	8.66	1.09e-10	2	MO56-1 SO14-2	0.8	0.7
CTCCTTTCCGGTA	8.66	1.09e-10	2	MO56-1 SO14-2	0.8	0.7
CCAAGGAGATTCA	8.66	1.09e-10	2	MO56-1 SO14-2	0.8	0.7
TACGGCATCTACA	8.66	1.09e-10	2	MO56-1 SO14-2	0.8	0.7
TCGCGCGCGTGCA	8.66	1.09e-10	2	MO56-1 SO14-2	0.8	0.7
ATTTAAGGCGCGG	8.66	1.09e-10	2	MO56-1 SO14-2	0.8	0.7
ATGTCGCCTAAGA	8.66	1.09e-10	2	MO56-1 SO14-2	0.8	0.7
CGGCTGACGATTC	8.66	1.09e-10	2	MO56-1 SO14-2	0.8	0.7
GCATCTACAATCC	8.66	1.09e-10	2	MO56-1 SO14-2	0.8	0.7
GCGAAGCATTCAA	8.66	1.09e-10	2	MO56-1 SO14-2	0.8	0.7
CGGGCAGCCAACC	8.66	1.09e-10	2	MO56-1 SO14-2	0.8	0.7
CAAGGAGGTGATG	8.66	1.09e-10	2	MO56-1 SO14-2	0.8	0.7
ATAAGGCCGGGGA	8.66	1.09e-10	2	MO56-1 SO14-2	0.8	0.7
ATTGACCAGTAGA	8.66	1.09e-10	2	MO56-1 SO14-2	0.8	0.7
CGCATACGGTCCA	8.66	1.09e-10	2	MO56-1 SO14-2	0.8	0.7
CGGGACCGTTCGA	8.66	1.09e-10	2	MO56-1 SO14-2	0.8	0.7
CAATGCTGGCGCG	8.66	1.09e-10	2	MO56-1 SO14-2	0.8	0.7
AAATGTTTTACCA	8.66	1.09e-10	2	MO56-1 SO14-2	0.8	0.7
GCGCGGGTTCTAC	8.66	1.09e-10	2	MO56-1 SO14-2	0.8	0.7
ACTCTACTGGTCA	8.66	1.09e-10	2	MO56-1 SO14-2	0.8	0.7
CAATCCCAAACCC	8.66	1.09e-10	2	MO56-1 SO14-2	0.8	0.7
ACAGCCTCAGCGG	8.66	1.09e-10	2	MO56-1 SO14-2	0.8	0.7
CGGTGGGGAACCG	8.66	1.09e-10	2	MO56-1 SO14-2	0.8	0.7
GCGTGCAGCAAGA	8.66	1.09e-10	2	MO56-1 SO14-2	0.8	0.7
CGGTTAGAGCTTC	8.66	1.09e-10	2	MO56-1 SO14-2	0.8	0.7
CTCAGCGGCACAG	8.66	1.09e-10	2	MO56-1 SO14-2	0.8	0.7
GGCTCTGATGCAA	8.66	1.09e-10	2	MO56-1 SO14-2	0.8	0.7
GCGTTAGGCAAGA	8.66	1.09e-10	2	MO56-1 SO14-2	0.8	0.7
CGTTGGTAAAACA	8.66	1.09e-10	2	MO56-1 SO14-2	0.8	0.7
CGTTCTTCGGTCA	8.66	1.09e-10	2	MO56-1 SO14-2	0.8	0.7
CCTGATTGCAACC	8.66	1.09e-10	2	MO56-1 SO14-2	0.8	0.7
GCCTTATCTCCGA	8.66	1.09e-10	2	MO56-1 SO14-2	0.8	0.7
CGTTCGGCATCCC	8.66	1.09e-10	2	MO56-1 SO14-2	0.8	0.7
GCCCGGTTTGAAA	-8.66	1.09e-10	47	MO28-1 SM15-1 MO34-1 MO53-2 MO26-2 gr4 kh35c t073 a0683 MO4-2 bo21cc 1157 MO55-2 u1021 ak83 MO19 kh46 1a42 5a14 ae608 ak75 c0438 MO20-2 m162 SS19-1 bl225c sm11 MA10-1 h1 ak58 MO1-1 c0431 2011 rmo17 m270 MO25-1 MO15-1 MO47-2 b554 MO35-1 MO41-1 ak11 ru11 a0641 rm41 MA13-2 SO9-2	0.7	0.8
AATGTTTTACCAA	8.66	1.09e-10	2	MO56-1 SO14-2	0.8	0.7
CCAGCGCAGATAC	8.66	1.09e-10	2	MO56-1 SO14-2	0.8	0.7
ACTGGTCAATAGG	8.66	1.09e-10	2	MO56-1 SO14-2	0.8	0.7
CCATAACGTTCGA	8.66	1.09e-10	2	MO56-1 SO14-2	0.8	0.7
CAAGCTTTGGTGG	8.66	1.09e-10	2	MO56-1 SO14-2	0.8	0.7
ACCGCTCAGCGGC	8.66	1.09e-10	2	MO56-1 SO14-2	0.8	0.7
AGCGATCGTAAGC	8.66	1.09e-10	2	MO56-1 SO14-2	0.8	0.7
AAACTGTCCGATC	8.66	1.09e-10	2	MO56-1 SO14-2	0.8	0.7
GCAAATGTTTTAC	8.66	1.09e-10	2	MO56-1 SO14-2	0.8	0.7
TCCCAACCGAGAA	-8.66	1.09e-10	47	MO28-1 SM15-1 MO34-1 MO53-2 MO26-2 gr4 kh35c t073 a0683 MO4-2 bo21cc 1157 MO55-2 u1021 ak83 MO19 kh46 1a42 5a14 ae608 ak75 c0438 MO20-2 m162 SS19-1 bl225c sm11 MA10-1 h1 ak58 MO1-1 c0431 2011 rmo17 m270 MO25-1 MO15-1 MO47-2 b554 MO35-1 MO41-1 ak11 ru11 a0641 rm41 MA13-2 SO9-2	0.7	0.8
GCAAACGGGAATA	8.66	1.09e-10	2	MO56-1 SO14-2	0.8	0.7
CGTATCCAGCGTC	8.66	1.09e-10	2	MO56-1 SO14-2	0.8	0.7
ATACCTTCTACCG	8.66	1.09e-10	2	MO56-1 SO14-2	0.8	0.7
GTAGAGTCAGATA	8.66	1.09e-10	2	MO56-1 SO14-2	0.8	0.7
CAAATGTTTTACC	8.66	1.09e-10	2	MO56-1 SO14-2	0.8	0.7
AATTTGTCAAAAA	8.66	1.09e-10	2	MO56-1 SO14-2	0.8	0.7
CCAGTAGAGTCAG	8.66	1.09e-10	2	MO56-1 SO14-2	0.8	0.7
GCTATCCAGTTCC	8.66	1.09e-10	2	MO56-1 SO14-2	0.8	0.7
ACCTCATCGGCTC	8.66	1.09e-10	2	MO56-1 SO14-2	0.8	0.7
TCCGAAGTGCCGA	8.66	1.09e-10	2	MO56-1 SO14-2	0.8	0.7
ATGTTTTACCAAC	8.66	1.09e-10	2	MO56-1 SO14-2	0.8	0.7
GTATGCAACTTTA	8.66	1.09e-10	2	MO56-1 SO14-2	0.8	0.7
CGCGTTAGAGCGA	8.66	1.09e-10	2	MO56-1 SO14-2	0.8	0.7
CAAACCACTATCG	8.66	1.09e-10	2	MO56-1 SO14-2	0.8	0.7
CTGGAGCATTTGC	8.66	1.09e-10	2	MO56-1 SO14-2	0.8	0.7
GATGGAGTAGTCC	8.66	1.09e-10	2	MO56-1 SO14-2	0.8	0.7
CAATTTAACGGAA	8.66	1.09e-10	2	MO56-1 SO14-2	0.8	0.7
CCGTCCCGAACAC	8.66	1.09e-10	2	MO56-1 SO14-2	0.8	0.7
ACAACGTGCGGGA	8.66	1.09e-10	2	MO56-1 SO14-2	0.8	0.7
CCAAACCACTATC	8.66	1.09e-10	2	MO56-1 SO14-2	0.8	0.7
GCAGAAACCATCC	8.66	1.09e-10	2	MO56-1 SO14-2	0.8	0.7
CCATCGCAGCTCG	8.66	1.09e-10	2	MO56-1 SO14-2	0.8	0.7
GTAGCGTTTCTCA	8.66	1.09e-10	2	MO56-1 SO14-2	0.8	0.7
TCGTCAGCCGCCA	8.66	1.09e-10	2	MO56-1 SO14-2	0.8	0.7
ATCGCAGAAACCA	8.66	1.09e-10	2	MO56-1 SO14-2	0.8	0.7
CGGCTGGGGTTTC	8.66	1.09e-10	2	MO56-1 SO14-2	0.8	0.7
GTACGGTCAACGA	8.66	1.09e-10	2	MO56-1 SO14-2	0.8	0.7
ACCCCAGGGAATG	8.66	1.09e-10	2	MO56-1 SO14-2	0.8	0.7
CGCGCCGCGTTAG	8.66	1.09e-10	2	MO56-1 SO14-2	0.8	0.7
GCGCTCGCTCTAA	8.66	1.09e-10	2	MO56-1 SO14-2	0.8	0.7
CCATTTCTGCCCC	8.66	1.09e-10	2	MO56-1 SO14-2	0.8	0.7
CAAATATGAAGCC	8.66	1.09e-10	2	MO56-1 SO14-2	0.8	0.7
ACAGACTATCCGG	8.66	1.09e-10	2	MO56-1 SO14-2	0.8	0.7
CCAGGGAATGCGA	8.66	1.09e-10	2	MO56-1 SO14-2	0.8	0.7
ACGGTCCCGGATC	8.66	1.09e-10	2	MO56-1 SO14-2	0.8	0.7
AATGTCAGTCGCG	8.66	1.09e-10	2	MO56-1 SO14-2	0.8	0.7
GCAATTTAACGGA	8.66	1.09e-10	2	MO56-1 SO14-2	0.8	0.7
GGTTTCTGCGATA	8.66	1.09e-10	2	MO56-1 SO14-2	0.8	0.7
TCAGATAGCTCAA	8.66	1.09e-10	2	MO56-1 SO14-2	0.8	0.7
AGCTGGGAGCGAC	8.66	1.09e-10	2	MO56-1 SO14-2	0.8	0.7
CGCGCGATGTAGA	8.66	1.09e-10	2	MO56-1 SO14-2	0.8	0.7
CGCTTGCTGGCGC	-8.66	1.09e-10	47	MO28-1 SM15-1 MO34-1 MO53-2 MO26-2 gr4 kh35c t073 a0683 MO4-2 bo21cc 1157 MO55-2 u1021 ak83 MO19 kh46 1a42 5a14 ae608 ak75 c0438 MO20-2 m162 SS19-1 bl225c sm11 MA10-1 h1 ak58 MO1-1 c0431 2011 rmo17 m270 MO25-1 MO15-1 MO47-2 b554 MO35-1 MO41-1 ak11 ru11 a0641 rm41 MA13-2 SO9-2	0.7	0.8
TGGGGATGCCGAA	8.66	1.09e-10	2	MO56-1 SO14-2	0.8	0.7
TCTGACCGAAGAA	8.66	1.09e-10	2	MO56-1 SO14-2	0.8	0.7
CGAAGCTCTAACC	8.66	1.09e-10	2	MO56-1 SO14-2	0.8	0.7
AGCTGTAGCTTCG	8.66	1.09e-10	2	MO56-1 SO14-2	0.8	0.7
AGTAGAGTCAGAT	8.66	1.09e-10	2	MO56-1 SO14-2	0.8	0.7
GTCTCCCCTTCAC	8.66	1.09e-10	2	MO56-1 SO14-2	0.8	0.7
CCGCAACCACTAC	8.66	1.09e-10	2	MO56-1 SO14-2	0.8	0.7
TCAACGCGGCTGA	8.66	1.09e-10	2	MO56-1 SO14-2	0.8	0.7
CTAGCGGATGATC	8.66	1.09e-10	2	MO56-1 SO14-2	0.8	0.7
GAAACTCCACAGA	8.66	1.09e-10	2	MO56-1 SO14-2	0.8	0.7
TCAACAGACGAAA	-8.66	1.09e-10	47	MO28-1 SM15-1 MO34-1 MO53-2 MO26-2 gr4 kh35c t073 a0683 MO4-2 bo21cc 1157 MO55-2 u1021 ak83 MO19 kh46 1a42 5a14 ae608 ak75 c0438 MO20-2 m162 SS19-1 bl225c sm11 MA10-1 h1 ak58 MO1-1 c0431 2011 rmo17 m270 MO25-1 MO15-1 MO47-2 b554 MO35-1 MO41-1 ak11 ru11 a0641 rm41 MA13-2 SO9-2	0.7	0.8
CGCGAGAGACGCC	8.66	1.09e-10	2	MO56-1 SO14-2	0.8	0.7
ATTGAGCTATCTG	8.66	1.09e-10	2	MO56-1 SO14-2	0.8	0.7
AATGCGGACTTCG	8.66	1.09e-10	2	MO56-1 SO14-2	0.8	0.7
CCGAAGTGCCGAA	8.66	1.09e-10	2	MO56-1 SO14-2	0.8	0.7
CGCGCCTTAAATC	8.66	1.09e-10	2	MO56-1 SO14-2	0.8	0.7
AGGCGAACTTAAG	8.66	1.09e-10	2	MO56-1 SO14-2	0.8	0.7
CCACCGAAATCCG	8.66	1.09e-10	2	MO56-1 SO14-2	0.8	0.7
CCCGGTTTGAAAC	-8.66	1.09e-10	47	MO28-1 SM15-1 MO34-1 MO53-2 MO26-2 gr4 kh35c t073 a0683 MO4-2 bo21cc 1157 MO55-2 u1021 ak83 MO19 kh46 1a42 5a14 ae608 ak75 c0438 MO20-2 m162 SS19-1 bl225c sm11 MA10-1 h1 ak58 MO1-1 c0431 2011 rmo17 m270 MO25-1 MO15-1 MO47-2 b554 MO35-1 MO41-1 ak11 ru11 a0641 rm41 MA13-2 SO9-2	0.7	0.8
CCACCGTGACAAA	8.66	1.09e-10	2	MO56-1 SO14-2	0.8	0.7
CGCGTGAAGGGGA	8.66	1.09e-10	2	MO56-1 SO14-2	0.8	0.7
AGCTATCTGACTC	8.66	1.09e-10	2	MO56-1 SO14-2	0.8	0.7
ATGACGCCATTCA	8.66	1.09e-10	2	MO56-1 SO14-2	0.8	0.7
AATGCGAGAAGGC	8.66	1.09e-10	2	MO56-1 SO14-2	0.8	0.7
ATCGGGATACCCC	-8.66	1.09e-10	47	MO28-1 SM15-1 MO34-1 MO53-2 MO26-2 gr4 kh35c t073 a0683 MO4-2 bo21cc 1157 MO55-2 u1021 ak83 MO19 kh46 1a42 5a14 ae608 ak75 c0438 MO20-2 m162 SS19-1 bl225c sm11 MA10-1 h1 ak58 MO1-1 c0431 2011 rmo17 m270 MO25-1 MO15-1 MO47-2 b554 MO35-1 MO41-1 ak11 ru11 a0641 rm41 MA13-2 SO9-2	0.7	0.8
CTATCCGTCTCAA	8.66	1.09e-10	2	MO56-1 SO14-2	0.8	0.7
CGCATACGGCCCA	-8.66	1.09e-10	47	MO28-1 SM15-1 MO34-1 MO53-2 MO26-2 gr4 kh35c t073 a0683 MO4-2 bo21cc 1157 MO55-2 u1021 ak83 MO19 kh46 1a42 5a14 ae608 ak75 c0438 MO20-2 m162 SS19-1 bl225c sm11 MA10-1 h1 ak58 MO1-1 c0431 2011 rmo17 m270 MO25-1 MO15-1 MO47-2 b554 MO35-1 MO41-1 ak11 ru11 a0641 rm41 MA13-2 SO9-2	0.7	0.8
CTCGCAGGGTGAA	8.66	1.09e-10	2	MO56-1 SO14-2	0.8	0.7
AGCGCACTTGGCG	-8.66	1.09e-10	47	MO28-1 SM15-1 MO34-1 MO53-2 MO26-2 gr4 kh35c t073 a0683 MO4-2 bo21cc 1157 MO55-2 u1021 ak83 MO19 kh46 1a42 5a14 ae608 ak75 c0438 MO20-2 m162 SS19-1 bl225c sm11 MA10-1 h1 ak58 MO1-1 c0431 2011 rmo17 m270 MO25-1 MO15-1 MO47-2 b554 MO35-1 MO41-1 ak11 ru11 a0641 rm41 MA13-2 SO9-2	0.7	0.8
CGATGCAAGTGCC	8.66	1.09e-10	2	MO56-1 SO14-2	0.8	0.7
CCGGAATCAACAC	8.66	1.09e-10	2	MO56-1 SO14-2	0.8	0.7
AGCGGAATAGAAT	8.66	1.09e-10	2	MO56-1 SO14-2	0.8	0.7
CCGAGGTGCAAAC	8.66	1.09e-10	2	MO56-1 SO14-2	0.8	0.7
ATGCCCGATGAGA	8.66	1.09e-10	2	MO56-1 SO14-2	0.8	0.7
GAACGTCTCGATA	8.66	1.09e-10	2	MO56-1 SO14-2	0.8	0.7
ACACCTCCCACCC	8.66	1.09e-10	2	MO56-1 SO14-2	0.8	0.7
CTCTACTGGTCAA	8.66	1.09e-10	2	MO56-1 SO14-2	0.8	0.7
AACTGCACATGCG	8.66	1.09e-10	2	MO56-1 SO14-2	0.8	0.7
TCAACACCTCCCA	8.66	1.09e-10	2	MO56-1 SO14-2	0.8	0.7
CCCGATGAGAAAC	8.66	1.09e-10	2	MO56-1 SO14-2	0.8	0.7
CCGAATACCGGAA	8.66	1.09e-10	2	MO56-1 SO14-2	0.8	0.7
GAACGCATTTGCC	8.66	1.09e-10	2	MO56-1 SO14-2	0.8	0.7
CGAGATCGCAACA	8.66	1.09e-10	2	MO56-1 SO14-2	0.8	0.7
CCCGCCCCATAGC	8.66	1.09e-10	2	MO56-1 SO14-2	0.8	0.7
CGAGAGACGCCCC	8.66	1.09e-10	2	MO56-1 SO14-2	0.8	0.7
TATCCGACGGCCA	8.66	1.09e-10	2	MO56-1 SO14-2	0.8	0.7
CCGCAATTTAACG	8.66	1.09e-10	2	MO56-1 SO14-2	0.8	0.7
AGCTCTAACCGAA	8.66	1.09e-10	2	MO56-1 SO14-2	0.8	0.7
CCCCAGGGAATGC	8.66	1.09e-10	2	MO56-1 SO14-2	0.8	0.7
CCGCGACTTGGCC	8.66	1.09e-10	2	MO56-1 SO14-2	0.8	0.7
CCCCACCGTGACA	8.66	1.09e-10	2	MO56-1 SO14-2	0.8	0.7
CTTTGTGCGTGGC	8.66	1.09e-10	2	MO56-1 SO14-2	0.8	0.7
CGTCACGATTCCA	8.66	1.09e-10	2	MO56-1 SO14-2	0.8	0.7
AGGAATCCAACAT	8.66	1.09e-10	2	MO56-1 SO14-2	0.8	0.7
TAGAGCTTCGGCA	8.66	1.09e-10	2	MO56-1 SO14-2	0.8	0.7
AATCAACACCTCC	8.66	1.09e-10	2	MO56-1 SO14-2	0.8	0.7
AAGGGCGCGAGGT	-8.66	1.09e-10	47	MO28-1 SM15-1 MO34-1 MO53-2 MO26-2 gr4 kh35c t073 a0683 MO4-2 bo21cc 1157 MO55-2 u1021 ak83 MO19 kh46 1a42 5a14 ae608 ak75 c0438 MO20-2 m162 SS19-1 bl225c sm11 MA10-1 h1 ak58 MO1-1 c0431 2011 rmo17 m270 MO25-1 MO15-1 MO47-2 b554 MO35-1 MO41-1 ak11 ru11 a0641 rm41 MA13-2 SO9-2	0.7	0.8
AACGCTGGCGTTC	8.66	1.09e-10	2	MO56-1 SO14-2	0.8	0.7
CCCCCAGCCATCG	8.66	1.09e-10	2	MO56-1 SO14-2	0.8	0.7
AAGGTATCGCAGA	8.66	1.09e-10	2	MO56-1 SO14-2	0.8	0.7
CCAGATGCTCCGA	8.66	1.09e-10	2	MO56-1 SO14-2	0.8	0.7
CGTTGAACCAAAC	8.66	1.09e-10	2	MO56-1 SO14-2	0.8	0.7
AACCAAACCACTA	8.66	1.09e-10	2	MO56-1 SO14-2	0.8	0.7
AGGTTCTTCTGGC	8.66	1.09e-10	2	MO56-1 SO14-2	0.8	0.7
AACCCGTTCTGGG	8.66	1.09e-10	2	MO56-1 SO14-2	0.8	0.7
CTGGTCAATAGGC	8.66	1.09e-10	2	MO56-1 SO14-2	0.8	0.7
AGAAGGGCAGCAG	8.66	1.09e-10	2	MO56-1 SO14-2	0.8	0.7
TACCGCGCCGTGA	8.66	1.09e-10	2	MO56-1 SO14-2	0.8	0.7
AACCTGGGCCGTA	-8.66	1.09e-10	47	MO28-1 SM15-1 MO34-1 MO53-2 MO26-2 gr4 kh35c t073 a0683 MO4-2 bo21cc 1157 MO55-2 u1021 ak83 MO19 kh46 1a42 5a14 ae608 ak75 c0438 MO20-2 m162 SS19-1 bl225c sm11 MA10-1 h1 ak58 MO1-1 c0431 2011 rmo17 m270 MO25-1 MO15-1 MO47-2 b554 MO35-1 MO41-1 ak11 ru11 a0641 rm41 MA13-2 SO9-2	0.7	0.8
CCACGCACAAAGG	8.66	1.09e-10	2	MO56-1 SO14-2	0.8	0.7
AACCATCCCAGTC	8.66	1.09e-10	2	MO56-1 SO14-2	0.8	0.7
GAGGTCAACATGC	8.66	1.09e-10	2	MO56-1 SO14-2	0.8	0.7
CGGCCTTATCTCC	8.66	1.09e-10	2	MO56-1 SO14-2	0.8	0.7
AATCCCAAACCCC	8.66	1.09e-10	2	MO56-1 SO14-2	0.8	0.7
CTCGCTCTAACGC	8.66	1.09e-10	2	MO56-1 SO14-2	0.8	0.7
CCGTTGAACCAAA	8.66	1.09e-10	2	MO56-1 SO14-2	0.8	0.7
AGTTGCTTGTGTG	8.66	1.09e-10	2	MO56-1 SO14-2	0.8	0.7
TAGTGGTTGCGGA	8.66	1.09e-10	2	MO56-1 SO14-2	0.8	0.7
AGTGGTTTGGTTC	8.66	1.09e-10	2	MO56-1 SO14-2	0.8	0.7
AAGCCTCGTAGAT	8.66	1.09e-10	2	MO56-1 SO14-2	0.8	0.7
CGCTCCATCGCAG	8.66	1.09e-10	2	MO56-1 SO14-2	0.8	0.7
CCCAGGGAATGCG	8.66	1.09e-10	2	MO56-1 SO14-2	0.8	0.7
GTTCATACGAACA	8.66	1.09e-10	2	MO56-1 SO14-2	0.8	0.7
AAATCTTCGACAC	8.66	1.09e-10	2	MO56-1 SO14-2	0.8	0.7
AAGCGCCAGAACG	8.66	1.09e-10	2	MO56-1 SO14-2	0.8	0.7
TCCGTCTCAAGCA	8.66	1.09e-10	2	MO56-1 SO14-2	0.8	0.7
GATTGTAGATGCC	8.66	1.09e-10	2	MO56-1 SO14-2	0.8	0.7
CCTATCGCGGCAG	8.66	1.09e-10	2	MO56-1 SO14-2	0.8	0.7
CCCACCCTCGGTC	8.66	1.09e-10	2	MO56-1 SO14-2	0.8	0.7
CGCTCTCTCCTTC	8.66	1.09e-10	2	MO56-1 SO14-2	0.8	0.7
CCGCGGAACAAGG	8.66	1.09e-10	2	MO56-1 SO14-2	0.8	0.7
CCCGGCGCCAGCC	-8.66	1.09e-10	47	MO28-1 SM15-1 MO34-1 MO53-2 MO26-2 gr4 kh35c t073 a0683 MO4-2 bo21cc 1157 MO55-2 u1021 ak83 MO19 kh46 1a42 5a14 ae608 ak75 c0438 MO20-2 m162 SS19-1 bl225c sm11 MA10-1 h1 ak58 MO1-1 c0431 2011 rmo17 m270 MO25-1 MO15-1 MO47-2 b554 MO35-1 MO41-1 ak11 ru11 a0641 rm41 MA13-2 SO9-2	0.7	0.8
ACTTGCATCGCTC	8.66	1.09e-10	2	MO56-1 SO14-2	0.8	0.7
AGGTATCGCAGAA	8.66	1.09e-10	2	MO56-1 SO14-2	0.8	0.7
AACGGGTCATCCG	8.66	1.09e-10	2	MO56-1 SO14-2	0.8	0.7
AGGATTTAAGGCG	8.66	1.09e-10	2	MO56-1 SO14-2	0.8	0.7
CTAAGAGCGCCGC	8.66	1.09e-10	2	MO56-1 SO14-2	0.8	0.7
AGACTATCCGGGA	8.66	1.09e-10	2	MO56-1 SO14-2	0.8	0.7
AGTCGGCTCCCTC	8.66	1.09e-10	2	MO56-1 SO14-2	0.8	0.7
ATAATAGAGAGCA	8.66	1.09e-10	2	MO56-1 SO14-2	0.8	0.7
AAATGATCGCACA	8.66	1.09e-10	2	MO56-1 SO14-2	0.8	0.7
CCGAAGCTCTAAC	8.66	1.09e-10	2	MO56-1 SO14-2	0.8	0.7
CTTGTGTGCCCTC	8.66	1.09e-10	2	MO56-1 SO14-2	0.8	0.7
AAACGATAGTGGT	8.66	1.09e-10	2	MO56-1 SO14-2	0.8	0.7
AGCACGAGTCGAA	8.66	1.09e-10	2	MO56-1 SO14-2	0.8	0.7
ACCAATCCCAAAC	8.66	1.09e-10	2	MO56-1 SO14-2	0.8	0.7
CGACGATGGTCCC	8.66	1.09e-10	2	MO56-1 SO14-2	0.8	0.7
ACGCCAGAAATGA	8.66	1.09e-10	2	MO56-1 SO14-2	0.8	0.7
CGACGAACAAACG	8.66	1.09e-10	2	MO56-1 SO14-2	0.8	0.7
CAGGTTCTTCTGG	8.66	1.09e-10	2	MO56-1 SO14-2	0.8	0.7
ACGCCGCTTACGA	8.66	1.09e-10	2	MO56-1 SO14-2	0.8	0.7
CGGTACGCGCGCA	8.66	1.09e-10	2	MO56-1 SO14-2	0.8	0.7
CTTGAGACGGATA	8.66	1.09e-10	2	MO56-1 SO14-2	0.8	0.7
ATTTGTCAAAAAT	8.66	1.09e-10	2	MO56-1 SO14-2	0.8	0.7
CCCCTTCACGCGA	8.66	1.09e-10	2	MO56-1 SO14-2	0.8	0.7
AGCGCAGATACCA	8.66	1.09e-10	2	MO56-1 SO14-2	0.8	0.7
TGATCCGCAACCA	8.66	1.09e-10	2	MO56-1 SO14-2	0.8	0.7
AAAAGCGTTCCGA	8.66	1.09e-10	2	MO56-1 SO14-2	0.8	0.7
ATCAACACCTCCC	8.66	1.09e-10	2	MO56-1 SO14-2	0.8	0.7
CAATTGCAGGGCA	8.66	1.09e-10	2	MO56-1 SO14-2	0.8	0.7
CCGGTTTGAAACC	-8.66	1.09e-10	47	MO28-1 SM15-1 MO34-1 MO53-2 MO26-2 gr4 kh35c t073 a0683 MO4-2 bo21cc 1157 MO55-2 u1021 ak83 MO19 kh46 1a42 5a14 ae608 ak75 c0438 MO20-2 m162 SS19-1 bl225c sm11 MA10-1 h1 ak58 MO1-1 c0431 2011 rmo17 m270 MO25-1 MO15-1 MO47-2 b554 MO35-1 MO41-1 ak11 ru11 a0641 rm41 MA13-2 SO9-2	0.7	0.8
CCCCGGCCTTATC	8.66	1.09e-10	2	MO56-1 SO14-2	0.8	0.7
CAGAAACCATCCC	8.66	1.09e-10	2	MO56-1 SO14-2	0.8	0.7
CCTTATCTCCGAA	8.66	1.09e-10	2	MO56-1 SO14-2	0.8	0.7
AGGTGTTGATTCC	8.66	1.09e-10	2	MO56-1 SO14-2	0.8	0.7
ATCACCGCGCCTC	8.66	1.09e-10	2	MO56-1 SO14-2	0.8	0.7
GGCCGTCGGATAC	8.66	1.09e-10	2	MO56-1 SO14-2	0.8	0.7
ATCATCCGCTAGA	8.66	1.09e-10	2	MO56-1 SO14-2	0.8	0.7
TCTACAGCGCCCA	8.66	1.09e-10	2	MO56-1 SO14-2	0.8	0.7
CGCCCCATCCCCG	8.66	1.09e-10	2	MO56-1 SO14-2	0.8	0.7
AATACAGCGTTCC	8.66	1.09e-10	2	MO56-1 SO14-2	0.8	0.7
GCTTCACGTTTGA	8.66	1.09e-10	2	MO56-1 SO14-2	0.8	0.7
GCTTACGACCAAA	8.66	1.09e-10	2	MO56-1 SO14-2	0.8	0.7
ATCTGGGAGGTCA	8.66	1.09e-10	2	MO56-1 SO14-2	0.8	0.7
TGGAGCGATGCAA	8.66	1.09e-10	2	MO56-1 SO14-2	0.8	0.7
CGAGGGTGGGTGC	8.66	1.09e-10	2	MO56-1 SO14-2	0.8	0.7
CCCAGGTTACTTC	-8.66	1.09e-10	47	MO28-1 SM15-1 MO34-1 MO53-2 MO26-2 gr4 kh35c t073 a0683 MO4-2 bo21cc 1157 MO55-2 u1021 ak83 MO19 kh46 1a42 5a14 ae608 ak75 c0438 MO20-2 m162 SS19-1 bl225c sm11 MA10-1 h1 ak58 MO1-1 c0431 2011 rmo17 m270 MO25-1 MO15-1 MO47-2 b554 MO35-1 MO41-1 ak11 ru11 a0641 rm41 MA13-2 SO9-2	0.7	0.8
CAAATGCGTTCAA	8.66	1.09e-10	2	MO56-1 SO14-2	0.8	0.7
GGTATCGCAGAAA	8.66	1.09e-10	2	MO56-1 SO14-2	0.8	0.7
CCTTCTACCGTCA	8.66	1.09e-10	2	MO56-1 SO14-2	0.8	0.7
ACCAGTAGAGTCA	8.66	1.09e-10	2	MO56-1 SO14-2	0.8	0.7
CTTTGTCCCCGGC	8.66	1.09e-10	2	MO56-1 SO14-2	0.8	0.7
CCTTCCTGTTGCC	8.66	1.09e-10	2	MO56-1 SO14-2	0.8	0.7
CCGTTAAATTGCG	8.66	1.09e-10	2	MO56-1 SO14-2	0.8	0.7
CACGTGCTGGCAC	8.66	1.09e-10	2	MO56-1 SO14-2	0.8	0.7
TCGCTCCATCGCA	8.66	1.09e-10	2	MO56-1 SO14-2	0.8	0.7
CCCACCGTGACAA	8.66	1.09e-10	2	MO56-1 SO14-2	0.8	0.7
GTGGTTTGGTTCA	8.66	1.09e-10	2	MO56-1 SO14-2	0.8	0.7
CCTCGCAGGGTGA	8.66	1.09e-10	2	MO56-1 SO14-2	0.8	0.7
GGTAAGGCCATAC	8.66	1.09e-10	2	MO56-1 SO14-2	0.8	0.7
CCTCACCGCAGCC	8.66	1.09e-10	2	MO56-1 SO14-2	0.8	0.7
ACGTCCCGCACGT	8.66	1.09e-10	2	MO56-1 SO14-2	0.8	0.7
AGCGCTGGCAAGA	8.66	1.09e-10	2	MO56-1 SO14-2	0.8	0.7
CTGAGCGTACAAC	8.66	1.09e-10	2	MO56-1 SO14-2	0.8	0.7
GAATCCAACATGA	8.66	1.09e-10	2	MO56-1 SO14-2	0.8	0.7
CCGGATTGGGATA	8.66	1.09e-10	2	MO56-1 SO14-2	0.8	0.7
CTGACATTCGGCC	8.66	1.09e-10	2	MO56-1 SO14-2	0.8	0.7
ATATAACTGTAAA	8.66	1.09e-10	2	MO56-1 SO14-2	0.8	0.7
GCCGTTGAACCAA	8.66	1.09e-10	2	MO56-1 SO14-2	0.8	0.7
AAGATTGGACGGA	8.66	1.09e-10	2	MO56-1 SO14-2	0.8	0.7
ACGTGTCGCCGTG	8.66	1.09e-10	2	MO56-1 SO14-2	0.8	0.7
CCGCTCGTGCGGA	8.66	1.09e-10	2	MO56-1 SO14-2	0.8	0.7
CTATCCGGGAAAC	8.66	1.09e-10	2	MO56-1 SO14-2	0.8	0.7
CCGCACTCCGCGC	8.66	1.09e-10	2	MO56-1 SO14-2	0.8	0.7
GTACGCGGACGGA	8.66	1.09e-10	2	MO56-1 SO14-2	0.8	0.7
ATCACGGCACCAG	8.66	1.09e-10	2	MO56-1 SO14-2	0.8	0.7
CTCGGTCGCCCGA	-8.66	1.09e-10	47	MO28-1 SM15-1 MO34-1 MO53-2 MO26-2 gr4 kh35c t073 a0683 MO4-2 bo21cc 1157 MO55-2 u1021 ak83 MO19 kh46 1a42 5a14 ae608 ak75 c0438 MO20-2 m162 SS19-1 bl225c sm11 MA10-1 h1 ak58 MO1-1 c0431 2011 rmo17 m270 MO25-1 MO15-1 MO47-2 b554 MO35-1 MO41-1 ak11 ru11 a0641 rm41 MA13-2 SO9-2	0.7	0.8
ACACATGCAGATC	8.66	1.09e-10	2	MO56-1 SO14-2	0.8	0.7
GCCGCGCCTTAAA	8.66	1.09e-10	2	MO56-1 SO14-2	0.8	0.7
AGATAGCTCAATC	8.66	1.09e-10	2	MO56-1 SO14-2	0.8	0.7
TCCGTTGGTAAAA	8.66	1.09e-10	2	MO56-1 SO14-2	0.8	0.7
CAAGTTCGGAGCA	8.66	1.09e-10	2	MO56-1 SO14-2	0.8	0.7
CAGGATGTGCGTC	8.66	1.09e-10	2	MO56-1 SO14-2	0.8	0.7
AAATGATCCGCAA	8.66	1.09e-10	2	MO56-1 SO14-2	0.8	0.7
CGATATTTTTGAC	8.66	1.09e-10	2	MO56-1 SO14-2	0.8	0.7
ACCAAACCACTAT	8.66	1.09e-10	2	MO56-1 SO14-2	0.8	0.7
GGTACGCGCGCAA	8.66	1.09e-10	2	MO56-1 SO14-2	0.8	0.7
CAACAGACGAAAG	-8.66	1.09e-10	47	MO28-1 SM15-1 MO34-1 MO53-2 MO26-2 gr4 kh35c t073 a0683 MO4-2 bo21cc 1157 MO55-2 u1021 ak83 MO19 kh46 1a42 5a14 ae608 ak75 c0438 MO20-2 m162 SS19-1 bl225c sm11 MA10-1 h1 ak58 MO1-1 c0431 2011 rmo17 m270 MO25-1 MO15-1 MO47-2 b554 MO35-1 MO41-1 ak11 ru11 a0641 rm41 MA13-2 SO9-2	0.7	0.8
GACCGAGGTGCAA	8.66	1.09e-10	2	MO56-1 SO14-2	0.8	0.7
AGTCTGTTTTGTC	8.66	1.09e-10	2	MO56-1 SO14-2	0.8	0.7
CATACGGCCCAGG	-8.66	1.09e-10	47	MO28-1 SM15-1 MO34-1 MO53-2 MO26-2 gr4 kh35c t073 a0683 MO4-2 bo21cc 1157 MO55-2 u1021 ak83 MO19 kh46 1a42 5a14 ae608 ak75 c0438 MO20-2 m162 SS19-1 bl225c sm11 MA10-1 h1 ak58 MO1-1 c0431 2011 rmo17 m270 MO25-1 MO15-1 MO47-2 b554 MO35-1 MO41-1 ak11 ru11 a0641 rm41 MA13-2 SO9-2	0.7	0.8
CAAAACGAACAGC	8.66	1.09e-10	2	MO56-1 SO14-2	0.8	0.7
CCCCATCTCCCTC	8.66	1.09e-10	2	MO56-1 SO14-2	0.8	0.7
GCGGACACAGCAC	8.66	1.09e-10	2	MO56-1 SO14-2	0.8	0.7
AGTCAGATAGCTC	8.66	1.09e-10	2	MO56-1 SO14-2	0.8	0.7
GCGCCTTAAATCC	8.66	1.09e-10	2	MO56-1 SO14-2	0.8	0.7
AGGTGCAAACCAA	8.66	1.09e-10	2	MO56-1 SO14-2	0.8	0.7
CCGTTTCGACTCG	8.66	1.09e-10	2	MO56-1 SO14-2	0.8	0.7
GAAGCATTCAACC	8.66	1.09e-10	2	MO56-1 SO14-2	0.8	0.7
CGGTTTCAAACCG	-8.66	1.09e-10	47	MO28-1 SM15-1 MO34-1 MO53-2 MO26-2 gr4 kh35c t073 a0683 MO4-2 bo21cc 1157 MO55-2 u1021 ak83 MO19 kh46 1a42 5a14 ae608 ak75 c0438 MO20-2 m162 SS19-1 bl225c sm11 MA10-1 h1 ak58 MO1-1 c0431 2011 rmo17 m270 MO25-1 MO15-1 MO47-2 b554 MO35-1 MO41-1 ak11 ru11 a0641 rm41 MA13-2 SO9-2	0.7	0.8
CTGGGCCGTATGC	-8.66	1.09e-10	47	MO28-1 SM15-1 MO34-1 MO53-2 MO26-2 gr4 kh35c t073 a0683 MO4-2 bo21cc 1157 MO55-2 u1021 ak83 MO19 kh46 1a42 5a14 ae608 ak75 c0438 MO20-2 m162 SS19-1 bl225c sm11 MA10-1 h1 ak58 MO1-1 c0431 2011 rmo17 m270 MO25-1 MO15-1 MO47-2 b554 MO35-1 MO41-1 ak11 ru11 a0641 rm41 MA13-2 SO9-2	0.7	0.8
CAACACCTCCCAC	8.66	1.09e-10	2	MO56-1 SO14-2	0.8	0.7
CGATGAGAAACGC	8.66	1.09e-10	2	MO56-1 SO14-2	0.8	0.7
AACCAAGTCGCAG	8.66	1.09e-10	2	MO56-1 SO14-2	0.8	0.7
CAAACCGGGCAGG	-8.66	1.09e-10	47	MO28-1 SM15-1 MO34-1 MO53-2 MO26-2 gr4 kh35c t073 a0683 MO4-2 bo21cc 1157 MO55-2 u1021 ak83 MO19 kh46 1a42 5a14 ae608 ak75 c0438 MO20-2 m162 SS19-1 bl225c sm11 MA10-1 h1 ak58 MO1-1 c0431 2011 rmo17 m270 MO25-1 MO15-1 MO47-2 b554 MO35-1 MO41-1 ak11 ru11 a0641 rm41 MA13-2 SO9-2	0.7	0.8
ATCGAAGCATGCG	8.66	1.09e-10	2	MO56-1 SO14-2	0.8	0.7
AGCATCTTCCAAA	8.66	1.09e-10	2	MO56-1 SO14-2	0.8	0.7
CCGCCTTCGACCC	-8.66	1.09e-10	47	MO28-1 SM15-1 MO34-1 MO53-2 MO26-2 gr4 kh35c t073 a0683 MO4-2 bo21cc 1157 MO55-2 u1021 ak83 MO19 kh46 1a42 5a14 ae608 ak75 c0438 MO20-2 m162 SS19-1 bl225c sm11 MA10-1 h1 ak58 MO1-1 c0431 2011 rmo17 m270 MO25-1 MO15-1 MO47-2 b554 MO35-1 MO41-1 ak11 ru11 a0641 rm41 MA13-2 SO9-2	0.7	0.8
AGGCTGTGCGATC	8.66	1.09e-10	2	MO56-1 SO14-2	0.8	0.7
GAGGTGCAAACCA	8.66	1.09e-10	2	MO56-1 SO14-2	0.8	0.7
ATGTGCAGTTGCA	8.66	1.09e-10	2	MO56-1 SO14-2	0.8	0.7
ACGACGTGCCCAG	8.66	1.09e-10	2	MO56-1 SO14-2	0.8	0.7
AAGCGCGGAGTGC	8.66	1.09e-10	2	MO56-1 SO14-2	0.8	0.7
ATATTTTTGACAA	8.66	1.09e-10	2	MO56-1 SO14-2	0.8	0.7
GGATTCGGTTAGA	8.66	1.09e-10	2	MO56-1 SO14-2	0.8	0.7
GAGACGTTCTCAA	8.66	1.09e-10	2	MO56-1 SO14-2	0.8	0.7
ACTTCCACAAGAT	8.66	1.09e-10	2	MO56-1 SO14-2	0.8	0.7
GGCACACAAGCAA	8.66	1.09e-10	2	MO56-1 SO14-2	0.8	0.7
TGCCCGATGAGAA	8.66	1.09e-10	2	MO56-1 SO14-2	0.8	0.7
CTAGAGCCCGAAA	8.66	1.09e-10	2	MO56-1 SO14-2	0.8	0.7
ATGTGGCCATGGG	8.66	1.09e-10	2	MO56-1 SO14-2	0.8	0.7
GAGCTGGTGGGGC	8.66	1.09e-10	2	MO56-1 SO14-2	0.8	0.7
ACGAGTCGAAACG	8.66	1.09e-10	2	MO56-1 SO14-2	0.8	0.7
ACCTGATTGCAAC	8.66	1.09e-10	2	MO56-1 SO14-2	0.8	0.7
GAGATGGGCGATC	-8.66	1.09e-10	47	MO28-1 SM15-1 MO34-1 MO53-2 MO26-2 gr4 kh35c t073 a0683 MO4-2 bo21cc 1157 MO55-2 u1021 ak83 MO19 kh46 1a42 5a14 ae608 ak75 c0438 MO20-2 m162 SS19-1 bl225c sm11 MA10-1 h1 ak58 MO1-1 c0431 2011 rmo17 m270 MO25-1 MO15-1 MO47-2 b554 MO35-1 MO41-1 ak11 ru11 a0641 rm41 MA13-2 SO9-2	0.7	0.8
AGAGTCAGATAGC	8.66	1.09e-10	2	MO56-1 SO14-2	0.8	0.7
TCTTCGGTCAGAA	8.66	1.09e-10	2	MO56-1 SO14-2	0.8	0.7
AGATACCAATCCC	8.66	1.09e-10	2	MO56-1 SO14-2	0.8	0.7
AAGCTCTAACCGA	8.66	1.09e-10	2	MO56-1 SO14-2	0.8	0.7
ACCGAGGGTGGGA	8.66	1.09e-10	2	MO56-1 SO14-2	0.8	0.7
GCGGATTCGGTTA	8.66	1.09e-10	2	MO56-1 SO14-2	0.8	0.7
GACGCGCTGAATC	8.66	1.09e-10	2	MO56-1 SO14-2	0.8	0.7
AACTGGATAGCAG	8.66	1.09e-10	2	MO56-1 SO14-2	0.8	0.7
GCACACAAGCAAC	8.66	1.09e-10	2	MO56-1 SO14-2	0.8	0.7
GCGCCAGCGCAGA	8.66	1.09e-10	2	MO56-1 SO14-2	0.8	0.7
CAGCGCAGATACC	8.66	1.09e-10	2	MO56-1 SO14-2	0.8	0.7
CTTTATCCTGCCA	8.66	1.09e-10	2	MO56-1 SO14-2	0.8	0.7
CGGCCGCGCACCC	8.66	1.09e-10	2	MO56-1 SO14-2	0.8	0.7
ATCATTTCTGGCG	8.66	1.09e-10	2	MO56-1 SO14-2	0.8	0.7
AACCACTATCGTT	8.66	1.09e-10	2	MO56-1 SO14-2	0.8	0.7
AGAGTGTTTGCAG	8.66	1.09e-10	2	MO56-1 SO14-2	0.8	0.7
GTCAGTCGCGTGA	8.66	1.09e-10	2	MO56-1 SO14-2	0.8	0.7
AGTAACCTGGGCC	-8.66	1.09e-10	47	MO28-1 SM15-1 MO34-1 MO53-2 MO26-2 gr4 kh35c t073 a0683 MO4-2 bo21cc 1157 MO55-2 u1021 ak83 MO19 kh46 1a42 5a14 ae608 ak75 c0438 MO20-2 m162 SS19-1 bl225c sm11 MA10-1 h1 ak58 MO1-1 c0431 2011 rmo17 m270 MO25-1 MO15-1 MO47-2 b554 MO35-1 MO41-1 ak11 ru11 a0641 rm41 MA13-2 SO9-2	0.7	0.8
GACTACTCCATCA	8.66	1.09e-10	2	MO56-1 SO14-2	0.8	0.7
GCACCCGACGCCA	8.66	1.09e-10	2	MO56-1 SO14-2	0.8	0.7
GCCAGCGCAGATA	8.66	1.09e-10	2	MO56-1 SO14-2	0.8	0.7
CCTCATCAAGAGG	8.66	1.09e-10	2	MO56-1 SO14-2	0.8	0.7
ATCGCACAGCCTC	8.66	1.09e-10	2	MO56-1 SO14-2	0.8	0.7
CTTAGGCGACATC	8.66	1.09e-10	2	MO56-1 SO14-2	0.8	0.7
CCAAGGAACTCAC	8.66	1.09e-10	2	MO56-1 SO14-2	0.8	0.7
GCGTATCTTTGAC	8.66	1.09e-10	2	MO56-1 SO14-2	0.8	0.7
GCCAAACCGCTCA	8.66	1.09e-10	2	MO56-1 SO14-2	0.8	0.7
GAGGCGCCGCTAA	8.66	1.09e-10	2	MO56-1 SO14-2	0.8	0.7
ATTTGGTCGTAAG	8.66	1.09e-10	2	MO56-1 SO14-2	0.8	0.7
ACGGCCCAGGTTA	-8.66	1.09e-10	47	MO28-1 SM15-1 MO34-1 MO53-2 MO26-2 gr4 kh35c t073 a0683 MO4-2 bo21cc 1157 MO55-2 u1021 ak83 MO19 kh46 1a42 5a14 ae608 ak75 c0438 MO20-2 m162 SS19-1 bl225c sm11 MA10-1 h1 ak58 MO1-1 c0431 2011 rmo17 m270 MO25-1 MO15-1 MO47-2 b554 MO35-1 MO41-1 ak11 ru11 a0641 rm41 MA13-2 SO9-2	0.7	0.8
AACTCGCGTTCTT	8.66	1.09e-10	2	MO56-1 SO14-2	0.8	0.7
CAGGAATCCAACA	8.66	1.09e-10	2	MO56-1 SO14-2	0.8	0.7
AAACTCCACAGAT	8.66	1.09e-10	2	MO56-1 SO14-2	0.8	0.7
AACGCATTTGCCG	8.66	1.09e-10	2	MO56-1 SO14-2	0.8	0.7
CAGCACGTGTCGC	8.66	1.09e-10	2	MO56-1 SO14-2	0.8	0.7
AAGTCCCGGCAAT	8.66	1.09e-10	2	MO56-1 SO14-2	0.8	0.7
AGATTGGACGGAC	8.66	1.09e-10	2	MO56-1 SO14-2	0.8	0.7
GCTGCGGTGAGGA	8.66	1.09e-10	2	MO56-1 SO14-2	0.8	0.7
GAGGGTCCGGCGA	-8.66	1.09e-10	47	MO28-1 SM15-1 MO34-1 MO53-2 MO26-2 gr4 kh35c t073 a0683 MO4-2 bo21cc 1157 MO55-2 u1021 ak83 MO19 kh46 1a42 5a14 ae608 ak75 c0438 MO20-2 m162 SS19-1 bl225c sm11 MA10-1 h1 ak58 MO1-1 c0431 2011 rmo17 m270 MO25-1 MO15-1 MO47-2 b554 MO35-1 MO41-1 ak11 ru11 a0641 rm41 MA13-2 SO9-2	0.7	0.8
GGGCGCGAGGTAC	-8.66	1.09e-10	47	MO28-1 SM15-1 MO34-1 MO53-2 MO26-2 gr4 kh35c t073 a0683 MO4-2 bo21cc 1157 MO55-2 u1021 ak83 MO19 kh46 1a42 5a14 ae608 ak75 c0438 MO20-2 m162 SS19-1 bl225c sm11 MA10-1 h1 ak58 MO1-1 c0431 2011 rmo17 m270 MO25-1 MO15-1 MO47-2 b554 MO35-1 MO41-1 ak11 ru11 a0641 rm41 MA13-2 SO9-2	0.7	0.8
GCTCAGCGGAGAA	8.66	1.09e-10	2	MO56-1 SO14-2	0.8	0.7
CACCGCAATGCCA	8.66	1.09e-10	2	MO56-1 SO14-2	0.8	0.7
CACAGCCTCAGCG	8.66	1.09e-10	2	MO56-1 SO14-2	0.8	0.7
GAACGGGTCATCC	8.66	1.09e-10	2	MO56-1 SO14-2	0.8	0.7
AACGCCGCTTCAT	8.66	1.09e-10	2	MO56-1 SO14-2	0.8	0.7
CAGAGTGTTTGCA	8.66	1.09e-10	2	MO56-1 SO14-2	0.8	0.7
AAGCTTGGCCATT	8.66	1.09e-10	2	MO56-1 SO14-2	0.8	0.7
GGCGACTTCTTTA	8.66	1.09e-10	2	MO56-1 SO14-2	0.8	0.7
GGTTCATACGAAC	8.66	1.09e-10	2	MO56-1 SO14-2	0.8	0.7
AGAGCATTTGAAA	8.66	1.09e-10	2	MO56-1 SO14-2	0.8	0.7
GGTGCGCTCCTGA	8.66	1.09e-10	2	MO56-1 SO14-2	0.8	0.7
AGATGGGCGATCC	-8.66	1.09e-10	47	MO28-1 SM15-1 MO34-1 MO53-2 MO26-2 gr4 kh35c t073 a0683 MO4-2 bo21cc 1157 MO55-2 u1021 ak83 MO19 kh46 1a42 5a14 ae608 ak75 c0438 MO20-2 m162 SS19-1 bl225c sm11 MA10-1 h1 ak58 MO1-1 c0431 2011 rmo17 m270 MO25-1 MO15-1 MO47-2 b554 MO35-1 MO41-1 ak11 ru11 a0641 rm41 MA13-2 SO9-2	0.7	0.8
CTGTTCGTATGAA	8.66	1.09e-10	2	MO56-1 SO14-2	0.8	0.7
AAAGCAAAAAAAT	8.66	1.09e-10	2	MO56-1 SO14-2	0.8	0.7
ATCGCCATGAGTG	8.66	1.09e-10	2	MO56-1 SO14-2	0.8	0.7
CTGCAACTGCACA	8.66	1.09e-10	2	MO56-1 SO14-2	0.8	0.7
GCACGAGTCGAAA	8.66	1.09e-10	2	MO56-1 SO14-2	0.8	0.7
ACCTGGGCCGTAT	-8.66	1.09e-10	47	MO28-1 SM15-1 MO34-1 MO53-2 MO26-2 gr4 kh35c t073 a0683 MO4-2 bo21cc 1157 MO55-2 u1021 ak83 MO19 kh46 1a42 5a14 ae608 ak75 c0438 MO20-2 m162 SS19-1 bl225c sm11 MA10-1 h1 ak58 MO1-1 c0431 2011 rmo17 m270 MO25-1 MO15-1 MO47-2 b554 MO35-1 MO41-1 ak11 ru11 a0641 rm41 MA13-2 SO9-2	0.7	0.8
GGTCTCCCCTTCA	8.66	1.09e-10	2	MO56-1 SO14-2	0.8	0.7
CAGATCGTGTAGA	8.66	1.09e-10	2	MO56-1 SO14-2	0.8	0.7
ATTTTCTCATGGC	-8.66	1.09e-10	47	MO28-1 SM15-1 MO34-1 MO53-2 MO26-2 gr4 kh35c t073 a0683 MO4-2 bo21cc 1157 MO55-2 u1021 ak83 MO19 kh46 1a42 5a14 ae608 ak75 c0438 MO20-2 m162 SS19-1 bl225c sm11 MA10-1 h1 ak58 MO1-1 c0431 2011 rmo17 m270 MO25-1 MO15-1 MO47-2 b554 MO35-1 MO41-1 ak11 ru11 a0641 rm41 MA13-2 SO9-2	0.7	0.8
AGGATGTGCGTCG	8.66	1.09e-10	2	MO56-1 SO14-2	0.8	0.7
CGAGGGCACACAA	8.66	1.09e-10	2	MO56-1 SO14-2	0.8	0.7
AACGTGCGGGACG	8.66	1.09e-10	2	MO56-1 SO14-2	0.8	0.7
ATCCTGTTCGATC	8.66	1.09e-10	2	MO56-1 SO14-2	0.8	0.7
TGGTTTGGTTCAA	8.66	1.09e-10	2	MO56-1 SO14-2	0.8	0.7
CGCACGCGTGCGA	8.66	1.09e-10	2	MO56-1 SO14-2	0.8	0.7
CAGGCGTTAGGCA	8.66	1.09e-10	2	MO56-1 SO14-2	0.8	0.7
TACCAATCCCAAA	8.66	1.09e-10	2	MO56-1 SO14-2	0.8	0.7
AAACCGCTCAGCG	8.66	1.09e-10	2	MO56-1 SO14-2	0.8	0.7
CATACGAACAGGC	8.66	1.09e-10	2	MO56-1 SO14-2	0.8	0.7
GAGGATTTAAGGC	8.66	1.09e-10	2	MO56-1 SO14-2	0.8	0.7
ATCGAATTCCCGC	8.66	1.09e-10	2	MO56-1 SO14-2	0.8	0.7
CTTATCTCCGAAA	8.66	1.09e-10	2	MO56-1 SO14-2	0.8	0.7
GACATTGCGCGGC	-8.66	1.09e-10	47	MO28-1 SM15-1 MO34-1 MO53-2 MO26-2 gr4 kh35c t073 a0683 MO4-2 bo21cc 1157 MO55-2 u1021 ak83 MO19 kh46 1a42 5a14 ae608 ak75 c0438 MO20-2 m162 SS19-1 bl225c sm11 MA10-1 h1 ak58 MO1-1 c0431 2011 rmo17 m270 MO25-1 MO15-1 MO47-2 b554 MO35-1 MO41-1 ak11 ru11 a0641 rm41 MA13-2 SO9-2	0.7	0.8
AAACCCCAGGGAA	8.66	1.09e-10	2	MO56-1 SO14-2	0.8	0.7
GATATTTTTGACA	8.66	1.09e-10	2	MO56-1 SO14-2	0.8	0.7
ATATCAAGGCCGA	8.66	1.09e-10	2	MO56-1 SO14-2	0.8	0.7
AGTATGATCTCGG	8.66	1.09e-10	2	MO56-1 SO14-2	0.8	0.7
CAATGCATGCGGC	8.66	1.09e-10	2	MO56-1 SO14-2	0.8	0.7
GCAAGTGCCAGCA	8.66	1.09e-10	2	MO56-1 SO14-2	0.8	0.7
AACCTGCGTCAGT	8.66	1.09e-10	2	MO56-1 SO14-2	0.8	0.7
GTGGCCACGCACA	8.66	1.09e-10	2	MO56-1 SO14-2	0.8	0.7
GCGACGCACATCC	8.66	1.09e-10	2	MO56-1 SO14-2	0.8	0.7
GCCGAAGCTCTAA	8.66	1.09e-10	2	MO56-1 SO14-2	0.8	0.7
AACCGAATCCGCA	8.66	1.09e-10	2	MO56-1 SO14-2	0.8	0.7
CCTCTTCATGACG	8.66	1.09e-10	2	MO56-1 SO14-2	0.8	0.7
ATGGTTTCTGCGA	8.66	1.09e-10	2	MO56-1 SO14-2	0.8	0.7
AGAAACCATCCCA	8.66	1.09e-10	2	MO56-1 SO14-2	0.8	0.7
AACAGACTATCCG	8.66	1.09e-10	2	MO56-1 SO14-2	0.8	0.7
ACTCGCGTTCTTG	8.66	1.09e-10	2	MO56-1 SO14-2	0.8	0.7
CGACCTGATTGCA	8.66	1.09e-10	2	MO56-1 SO14-2	0.8	0.7
ACCGGGCAGGAAG	-8.66	1.09e-10	47	MO28-1 SM15-1 MO34-1 MO53-2 MO26-2 gr4 kh35c t073 a0683 MO4-2 bo21cc 1157 MO55-2 u1021 ak83 MO19 kh46 1a42 5a14 ae608 ak75 c0438 MO20-2 m162 SS19-1 bl225c sm11 MA10-1 h1 ak58 MO1-1 c0431 2011 rmo17 m270 MO25-1 MO15-1 MO47-2 b554 MO35-1 MO41-1 ak11 ru11 a0641 rm41 MA13-2 SO9-2	0.7	0.8
GACCCTTCACGCC	8.66	1.09e-10	2	MO56-1 SO14-2	0.8	0.7
GCGCCGCGTTAGA	8.66	1.09e-10	2	MO56-1 SO14-2	0.8	0.7
ACGAGACTCGCCG	8.66	1.09e-10	2	MO56-1 SO14-2	0.8	0.7
GATGCGGAGCGAC	8.66	1.09e-10	2	MO56-1 SO14-2	0.8	0.7
GCGCCCCATCCCC	8.66	1.09e-10	2	MO56-1 SO14-2	0.8	0.7
GCGCATACGGTCC	8.66	1.09e-10	2	MO56-1 SO14-2	0.8	0.7
GCGCATACGGCCC	-8.66	1.09e-10	47	MO28-1 SM15-1 MO34-1 MO53-2 MO26-2 gr4 kh35c t073 a0683 MO4-2 bo21cc 1157 MO55-2 u1021 ak83 MO19 kh46 1a42 5a14 ae608 ak75 c0438 MO20-2 m162 SS19-1 bl225c sm11 MA10-1 h1 ak58 MO1-1 c0431 2011 rmo17 m270 MO25-1 MO15-1 MO47-2 b554 MO35-1 MO41-1 ak11 ru11 a0641 rm41 MA13-2 SO9-2	0.7	0.8
ACGGCATCTACAA	8.66	1.09e-10	2	MO56-1 SO14-2	0.8	0.7
CAAGCGGGTCTCC	8.66	1.09e-10	2	MO56-1 SO14-2	0.8	0.7
AGTCAGTTTTTTG	8.66	1.09e-10	2	MO56-1 SO14-2	0.8	0.7
GGCATTGCGGTGA	8.66	1.09e-10	2	MO56-1 SO14-2	0.8	0.7
CGGAGAGGCTCCA	8.66	1.09e-10	2	MO56-1 SO14-2	0.8	0.7
AGGCCGGGTCGAA	-8.66	1.09e-10	47	MO28-1 SM15-1 MO34-1 MO53-2 MO26-2 gr4 kh35c t073 a0683 MO4-2 bo21cc 1157 MO55-2 u1021 ak83 MO19 kh46 1a42 5a14 ae608 ak75 c0438 MO20-2 m162 SS19-1 bl225c sm11 MA10-1 h1 ak58 MO1-1 c0431 2011 rmo17 m270 MO25-1 MO15-1 MO47-2 b554 MO35-1 MO41-1 ak11 ru11 a0641 rm41 MA13-2 SO9-2	0.7	0.8
AACCGGGCAGGAA	-8.66	1.09e-10	47	MO28-1 SM15-1 MO34-1 MO53-2 MO26-2 gr4 kh35c t073 a0683 MO4-2 bo21cc 1157 MO55-2 u1021 ak83 MO19 kh46 1a42 5a14 ae608 ak75 c0438 MO20-2 m162 SS19-1 bl225c sm11 MA10-1 h1 ak58 MO1-1 c0431 2011 rmo17 m270 MO25-1 MO15-1 MO47-2 b554 MO35-1 MO41-1 ak11 ru11 a0641 rm41 MA13-2 SO9-2	0.7	0.8
ACAACGGACTACT	8.66	1.09e-10	2	MO56-1 SO14-2	0.8	0.7
GAATCAACACCTC	8.66	1.09e-10	2	MO56-1 SO14-2	0.8	0.7
CTGGGATGGTTTC	8.66	1.09e-10	2	MO56-1 SO14-2	0.8	0.7
GCGAGGGCACACA	8.66	1.09e-10	2	MO56-1 SO14-2	0.8	0.7
GACCGAAGAACGA	8.66	1.09e-10	2	MO56-1 SO14-2	0.8	0.7
TTTTCTATCAAAA	8.66	1.09e-10	2	MO56-1 SO14-2	0.8	0.7
ATCCTGAAGAAAA	8.66	1.09e-10	2	MO56-1 SO14-2	0.8	0.7
CTGGATGACCTTC	8.66	1.09e-10	2	MO56-1 SO14-2	0.8	0.7
ACCCGGCGCCAGC	-8.66	1.09e-10	47	MO28-1 SM15-1 MO34-1 MO53-2 MO26-2 gr4 kh35c t073 a0683 MO4-2 bo21cc 1157 MO55-2 u1021 ak83 MO19 kh46 1a42 5a14 ae608 ak75 c0438 MO20-2 m162 SS19-1 bl225c sm11 MA10-1 h1 ak58 MO1-1 c0431 2011 rmo17 m270 MO25-1 MO15-1 MO47-2 b554 MO35-1 MO41-1 ak11 ru11 a0641 rm41 MA13-2 SO9-2	0.7	0.8
GTGACAAAACAGA	8.66	1.09e-10	2	MO56-1 SO14-2	0.8	0.7
GGAGGCCGAGAGA	8.66	1.09e-10	2	MO56-1 SO14-2	0.8	0.7
CACGTCCCGCACG	8.66	1.09e-10	2	MO56-1 SO14-2	0.8	0.7
GATTGGTATCTGC	8.66	1.09e-10	2	MO56-1 SO14-2	0.8	0.7
AACCCCAGGGAAT	8.66	1.09e-10	2	MO56-1 SO14-2	0.8	0.7
ATCGTGTAGAACC	8.66	1.09e-10	2	MO56-1 SO14-2	0.8	0.7
CAGTCGCGTGAAG	8.66	1.09e-10	2	MO56-1 SO14-2	0.8	0.7
AGTACCTCGCGCC	-8.66	1.09e-10	47	MO28-1 SM15-1 MO34-1 MO53-2 MO26-2 gr4 kh35c t073 a0683 MO4-2 bo21cc 1157 MO55-2 u1021 ak83 MO19 kh46 1a42 5a14 ae608 ak75 c0438 MO20-2 m162 SS19-1 bl225c sm11 MA10-1 h1 ak58 MO1-1 c0431 2011 rmo17 m270 MO25-1 MO15-1 MO47-2 b554 MO35-1 MO41-1 ak11 ru11 a0641 rm41 MA13-2 SO9-2	0.7	0.8
CACGCCAGAAATG	8.66	1.09e-10	2	MO56-1 SO14-2	0.8	0.7
GACCAGTAGAGTC	8.66	1.09e-10	2	MO56-1 SO14-2	0.8	0.7
CAGTGCAGCGGAG	8.66	1.09e-10	2	MO56-1 SO14-2	0.8	0.7
AACCCTGCAGCGG	8.66	1.09e-10	2	MO56-1 SO14-2	0.8	0.7
ACGCGTCAATATC	8.66	1.09e-10	2	MO56-1 SO14-2	0.8	0.7
ACGGGTTTCTACC	8.66	1.09e-10	2	MO56-1 SO14-2	0.8	0.7
ATCGGGCGACCGA	-8.66	1.09e-10	47	MO28-1 SM15-1 MO34-1 MO53-2 MO26-2 gr4 kh35c t073 a0683 MO4-2 bo21cc 1157 MO55-2 u1021 ak83 MO19 kh46 1a42 5a14 ae608 ak75 c0438 MO20-2 m162 SS19-1 bl225c sm11 MA10-1 h1 ak58 MO1-1 c0431 2011 rmo17 m270 MO25-1 MO15-1 MO47-2 b554 MO35-1 MO41-1 ak11 ru11 a0641 rm41 MA13-2 SO9-2	0.7	0.8
ATATTCCCGTTTG	8.66	1.09e-10	2	MO56-1 SO14-2	0.8	0.7
CACGCGACTGACA	8.66	1.09e-10	2	MO56-1 SO14-2	0.8	0.7
ATAGGGGTTTTCG	8.66	1.09e-10	2	MO56-1 SO14-2	0.8	0.7
CGGATTCGGTTAG	8.66	1.09e-10	2	MO56-1 SO14-2	0.8	0.7
ATGGCCAAGCCAG	8.66	1.09e-10	2	MO56-1 SO14-2	0.8	0.7
GATGACATTGCGC	-8.66	1.09e-10	47	MO28-1 SM15-1 MO34-1 MO53-2 MO26-2 gr4 kh35c t073 a0683 MO4-2 bo21cc 1157 MO55-2 u1021 ak83 MO19 kh46 1a42 5a14 ae608 ak75 c0438 MO20-2 m162 SS19-1 bl225c sm11 MA10-1 h1 ak58 MO1-1 c0431 2011 rmo17 m270 MO25-1 MO15-1 MO47-2 b554 MO35-1 MO41-1 ak11 ru11 a0641 rm41 MA13-2 SO9-2	0.7	0.8
CAACGCGTCAATA	8.66	1.09e-10	2	MO56-1 SO14-2	0.8	0.7
CACCCGGCGCCAG	-8.66	1.09e-10	47	MO28-1 SM15-1 MO34-1 MO53-2 MO26-2 gr4 kh35c t073 a0683 MO4-2 bo21cc 1157 MO55-2 u1021 ak83 MO19 kh46 1a42 5a14 ae608 ak75 c0438 MO20-2 m162 SS19-1 bl225c sm11 MA10-1 h1 ak58 MO1-1 c0431 2011 rmo17 m270 MO25-1 MO15-1 MO47-2 b554 MO35-1 MO41-1 ak11 ru11 a0641 rm41 MA13-2 SO9-2	0.7	0.8
CGGCCTTGATATA	8.66	1.09e-10	2	MO56-1 SO14-2	0.8	0.7
GATGCAAGTGCCA	8.66	1.09e-10	2	MO56-1 SO14-2	0.8	0.7
GAACTGGATAGCA	8.66	1.09e-10	2	MO56-1 SO14-2	0.8	0.7
CGCACAGCCTCAG	8.66	1.09e-10	2	MO56-1 SO14-2	0.8	0.7
AATGGCCGATTGC	8.66	1.09e-10	2	MO56-1 SO14-2	0.8	0.7
CCCACCCTTGGCC	8.66	1.09e-10	2	MO56-1 SO14-2	0.8	0.7
CATCGCAGCTCGC	8.66	1.09e-10	2	MO56-1 SO14-2	0.8	0.7
GCACGCGCGCGAC	8.66	1.09e-10	2	MO56-1 SO14-2	0.8	0.7
CAGACTATCCGGG	8.66	1.09e-10	2	MO56-1 SO14-2	0.8	0.7
GGGGATGCCGAAC	8.66	1.09e-10	2	MO56-1 SO14-2	0.8	0.7
ATGAGAAACGCTA	8.66	1.09e-10	2	MO56-1 SO14-2	0.8	0.7
GAGATCGCAACAA	8.66	1.09e-10	2	MO56-1 SO14-2	0.8	0.7
GTCAGATAGCTCA	8.66	1.09e-10	2	MO56-1 SO14-2	0.8	0.7
CACCGTGACAAAA	8.66	1.09e-10	2	MO56-1 SO14-2	0.8	0.7
ACGATGGAGCGAT	8.66	1.09e-10	2	MO56-1 SO14-2	0.8	0.7
CATTGGGCGGCGC	8.66	1.09e-10	2	MO56-1 SO14-2	0.8	0.7
GTCCAAAGCACAA	8.66	1.09e-10	2	MO56-1 SO14-2	0.8	0.7
ATGGAGTAGTCCG	8.66	1.09e-10	2	MO56-1 SO14-2	0.8	0.7
CACCGCGACTTGG	8.66	1.09e-10	2	MO56-1 SO14-2	0.8	0.7
ATGCGCCTGTGCC	8.66	1.09e-10	2	MO56-1 SO14-2	0.8	0.7
AAGCTTGCCAATG	8.66	1.09e-10	2	MO56-1 SO14-2	0.8	0.7
CGCTCTTAGGCGA	8.66	1.09e-10	2	MO56-1 SO14-2	0.8	0.7
GCGATGTCGCCTA	8.66	1.09e-10	2	MO56-1 SO14-2	0.8	0.7
ATCCGTCCCACAA	8.66	1.09e-10	2	MO56-1 SO14-2	0.8	0.7
GCGCAGATACCAA	8.66	1.09e-10	2	MO56-1 SO14-2	0.8	0.7
CATGTTGGATTCC	8.66	1.09e-10	2	MO56-1 SO14-2	0.8	0.7
TCAGTCGCGTGAA	8.66	1.09e-10	2	MO56-1 SO14-2	0.8	0.7
AGGGCGCGAGGTA	-8.66	1.09e-10	47	MO28-1 SM15-1 MO34-1 MO53-2 MO26-2 gr4 kh35c t073 a0683 MO4-2 bo21cc 1157 MO55-2 u1021 ak83 MO19 kh46 1a42 5a14 ae608 ak75 c0438 MO20-2 m162 SS19-1 bl225c sm11 MA10-1 h1 ak58 MO1-1 c0431 2011 rmo17 m270 MO25-1 MO15-1 MO47-2 b554 MO35-1 MO41-1 ak11 ru11 a0641 rm41 MA13-2 SO9-2	0.7	0.8
CGATGATGCGAGA	8.66	1.09e-10	2	MO56-1 SO14-2	0.8	0.7
CTCCCCTTCACGC	8.66	1.09e-10	2	MO56-1 SO14-2	0.8	0.7
AGTTTCTGGAAGA	8.66	1.09e-10	2	MO56-1 SO14-2	0.8	0.7
ATTTCATTTATGA	8.66	1.09e-10	2	MO56-1 SO14-2	0.8	0.7
TCAATCGTGAGGA	8.66	1.09e-10	2	MO56-1 SO14-2	0.8	0.7
GGCAAATGTTTTA	8.66	1.09e-10	2	MO56-1 SO14-2	0.8	0.7
GCGTGCGGTGGGA	8.66	1.09e-10	2	MO56-1 SO14-2	0.8	0.7
CTTTCGGAGATAA	8.66	1.09e-10	2	MO56-1 SO14-2	0.8	0.7
CAGTAGAGTCAGA	8.66	1.09e-10	2	MO56-1 SO14-2	0.8	0.7
CGATGAGCCACTC	8.66	1.09e-10	2	MO56-1 SO14-2	0.8	0.7
ACCCTCCAGCACG	8.66	1.09e-10	2	MO56-1 SO14-2	0.8	0.7
CTCGGAATCTTCA	8.66	1.09e-10	2	MO56-1 SO14-2	0.8	0.7
AAATGCGTTCAAG	8.66	1.09e-10	2	MO56-1 SO14-2	0.8	0.7
GCTGGGCGCAGCA	8.66	1.09e-10	2	MO56-1 SO14-2	0.8	0.7
AAGGGCGCAGGCT	8.66	1.09e-10	2	MO56-1 SO14-2	0.8	0.7
GCTCGGGAAACCC	8.66	1.09e-10	2	MO56-1 SO14-2	0.8	0.7
GCGGTCTAGCGGA	8.66	1.09e-10	2	MO56-1 SO14-2	0.8	0.7
GCTCTATGGAGGA	8.66	1.09e-10	2	MO56-1 SO14-2	0.8	0.7
AAGGGGAGACCGT	8.66	1.09e-10	2	MO56-1 SO14-2	0.8	0.7
GCTGGCACTTGCA	8.66	1.09e-10	2	MO56-1 SO14-2	0.8	0.7
AACATCCGCAATA	8.66	1.09e-10	2	MO56-1 SO14-2	0.8	0.7
CGTGAAGGGGAGA	8.66	1.09e-10	2	MO56-1 SO14-2	0.8	0.7
GACAATGGCTGGC	8.66	1.09e-10	2	MO56-1 SO14-2	0.8	0.7
CTACTCCATCAGC	8.66	1.09e-10	2	MO56-1 SO14-2	0.8	0.7
ATGCTTCCTGGCA	8.66	1.09e-10	2	MO56-1 SO14-2	0.8	0.7
ATGCGAGAAGGCC	8.66	1.09e-10	2	MO56-1 SO14-2	0.8	0.7
ACACCGCGACTTG	8.66	1.09e-10	2	MO56-1 SO14-2	0.8	0.7
AACACCTCCCACC	8.66	1.09e-10	2	MO56-1 SO14-2	0.8	0.7
CCAAACCCCAGGG	8.66	1.09e-10	2	MO56-1 SO14-2	0.8	0.7
GCTACGGTCTCCC	8.66	1.09e-10	2	MO56-1 SO14-2	0.8	0.7
CAAACCCCAGGGA	8.66	1.09e-10	2	MO56-1 SO14-2	0.8	0.7
CATGGGGCGGGCC	-8.66	1.09e-10	47	MO28-1 SM15-1 MO34-1 MO53-2 MO26-2 gr4 kh35c t073 a0683 MO4-2 bo21cc 1157 MO55-2 u1021 ak83 MO19 kh46 1a42 5a14 ae608 ak75 c0438 MO20-2 m162 SS19-1 bl225c sm11 MA10-1 h1 ak58 MO1-1 c0431 2011 rmo17 m270 MO25-1 MO15-1 MO47-2 b554 MO35-1 MO41-1 ak11 ru11 a0641 rm41 MA13-2 SO9-2	0.7	0.8
CTATCTGACTCTA	8.66	1.09e-10	2	MO56-1 SO14-2	0.8	0.7
AAGCAGGATATGG	8.66	1.09e-10	2	MO56-1 SO14-2	0.8	0.7
GATTTGGTCGTAA	8.66	1.09e-10	2	MO56-1 SO14-2	0.8	0.7
CGTCACGGCAAAC	8.66	1.09e-10	2	MO56-1 SO14-2	0.8	0.7
TTCATAAATGAAA	8.66	1.09e-10	2	MO56-1 SO14-2	0.8	0.7
ACTGGATAGCAGC	8.66	1.09e-10	2	MO56-1 SO14-2	0.8	0.7
CGTACGGTCAACG	8.66	1.09e-10	2	MO56-1 SO14-2	0.8	0.7
CTACTGGTCAATA	8.66	1.09e-10	2	MO56-1 SO14-2	0.8	0.7
AATCGTGAGGAAC	8.66	1.09e-10	2	MO56-1 SO14-2	0.8	0.7
CAGGGAATGCGAG	8.66	1.09e-10	2	MO56-1 SO14-2	0.8	0.7
GGTTTGGTTCAAC	8.66	1.09e-10	2	MO56-1 SO14-2	0.8	0.7
ATGACATTGCGCG	-8.66	1.09e-10	47	MO28-1 SM15-1 MO34-1 MO53-2 MO26-2 gr4 kh35c t073 a0683 MO4-2 bo21cc 1157 MO55-2 u1021 ak83 MO19 kh46 1a42 5a14 ae608 ak75 c0438 MO20-2 m162 SS19-1 bl225c sm11 MA10-1 h1 ak58 MO1-1 c0431 2011 rmo17 m270 MO25-1 MO15-1 MO47-2 b554 MO35-1 MO41-1 ak11 ru11 a0641 rm41 MA13-2 SO9-2	0.7	0.8
CAGATGCCACCTC	8.66	1.09e-10	2	MO56-1 SO14-2	0.8	0.7
AGGGGAGACCGTA	8.66	1.09e-10	2	MO56-1 SO14-2	0.8	0.7
AGCCTTCTGGTAC	-8.66	1.09e-10	47	MO28-1 SM15-1 MO34-1 MO53-2 MO26-2 gr4 kh35c t073 a0683 MO4-2 bo21cc 1157 MO55-2 u1021 ak83 MO19 kh46 1a42 5a14 ae608 ak75 c0438 MO20-2 m162 SS19-1 bl225c sm11 MA10-1 h1 ak58 MO1-1 c0431 2011 rmo17 m270 MO25-1 MO15-1 MO47-2 b554 MO35-1 MO41-1 ak11 ru11 a0641 rm41 MA13-2 SO9-2	0.7	0.8
ATCAGAAAGCTGA	8.66	1.09e-10	2	MO56-1 SO14-2	0.8	0.7
CACCACAACCGCA	8.66	1.09e-10	2	MO56-1 SO14-2	0.8	0.7
CCTGACAACTCGC	8.66	1.09e-10	2	MO56-1 SO14-2	0.8	0.7
GCAATGTCATCGA	-8.66	1.09e-10	47	MO28-1 SM15-1 MO34-1 MO53-2 MO26-2 gr4 kh35c t073 a0683 MO4-2 bo21cc 1157 MO55-2 u1021 ak83 MO19 kh46 1a42 5a14 ae608 ak75 c0438 MO20-2 m162 SS19-1 bl225c sm11 MA10-1 h1 ak58 MO1-1 c0431 2011 rmo17 m270 MO25-1 MO15-1 MO47-2 b554 MO35-1 MO41-1 ak11 ru11 a0641 rm41 MA13-2 SO9-2	0.7	0.8
GTCTGTTTTGTCA	8.66	1.09e-10	2	MO56-1 SO14-2	0.8	0.7
TCCAGCCAGCAAA	8.66	1.09e-10	2	MO56-1 SO14-2	0.8	0.7
ATTGAGCGACGAC	8.66	1.09e-10	2	MO56-1 SO14-2	0.8	0.7
ACCGGTTCGGCTG	8.66	1.09e-10	2	MO56-1 SO14-2	0.8	0.7
AAAACGATAGTGG	8.66	1.09e-10	2	MO56-1 SO14-2	0.8	0.7
AAGAACCTGCGTC	8.66	1.09e-10	2	MO56-1 SO14-2	0.8	0.7
CCTTCTCGCATTC	8.66	1.09e-10	2	MO56-1 SO14-2	0.8	0.7
GTTTACAGTTATA	8.66	1.09e-10	2	MO56-1 SO14-2	0.8	0.7
ACCCTCGGTCGCG	8.66	1.09e-10	2	MO56-1 SO14-2	0.8	0.7
CACAACGTGCGGG	8.66	1.09e-10	2	MO56-1 SO14-2	0.8	0.7
CCTGTTCGTATGA	8.66	1.09e-10	2	MO56-1 SO14-2	0.8	0.7
GCCGCGTTAGAGC	8.66	1.09e-10	2	MO56-1 SO14-2	0.8	0.7
AGACACCATGGCA	8.66	1.09e-10	2	MO56-1 SO14-2	0.8	0.7
ATAAAGAAGTCGC	8.66	1.09e-10	2	MO56-1 SO14-2	0.8	0.7
ACGGTGGGGAACC	8.66	1.09e-10	2	MO56-1 SO14-2	0.8	0.7
CTATTGACCAGTA	8.66	1.09e-10	2	MO56-1 SO14-2	0.8	0.7
AAGTAACCTGGGC	-8.66	1.09e-10	47	MO28-1 SM15-1 MO34-1 MO53-2 MO26-2 gr4 kh35c t073 a0683 MO4-2 bo21cc 1157 MO55-2 u1021 ak83 MO19 kh46 1a42 5a14 ae608 ak75 c0438 MO20-2 m162 SS19-1 bl225c sm11 MA10-1 h1 ak58 MO1-1 c0431 2011 rmo17 m270 MO25-1 MO15-1 MO47-2 b554 MO35-1 MO41-1 ak11 ru11 a0641 rm41 MA13-2 SO9-2	0.7	0.8
GGCTGACGATTCA	8.66	1.09e-10	2	MO56-1 SO14-2	0.8	0.7
ACCGAAGAACGAC	8.66	1.09e-10	2	MO56-1 SO14-2	0.8	0.7
ATTGGGGATGCCG	8.66	1.09e-10	2	MO56-1 SO14-2	0.8	0.7
CAGGGCGAGGCGG	-8.66	1.09e-10	47	MO28-1 SM15-1 MO34-1 MO53-2 MO26-2 gr4 kh35c t073 a0683 MO4-2 bo21cc 1157 MO55-2 u1021 ak83 MO19 kh46 1a42 5a14 ae608 ak75 c0438 MO20-2 m162 SS19-1 bl225c sm11 MA10-1 h1 ak58 MO1-1 c0431 2011 rmo17 m270 MO25-1 MO15-1 MO47-2 b554 MO35-1 MO41-1 ak11 ru11 a0641 rm41 MA13-2 SO9-2	0.7	0.8
CAGCATCAGTGGC	8.66	1.09e-10	2	MO56-1 SO14-2	0.8	0.7
GCACTTGCATCGC	8.66	1.09e-10	2	MO56-1 SO14-2	0.8	0.7
CGTTACGGGTCTC	8.66	1.09e-10	2	MO56-1 SO14-2	0.8	0.7
CTCTTAGGCGACA	8.66	1.09e-10	2	MO56-1 SO14-2	0.8	0.7
CATGTGCAGTTGC	8.66	1.09e-10	2	MO56-1 SO14-2	0.8	0.7
ACCGATGAGCCAC	8.66	1.09e-10	2	MO56-1 SO14-2	0.8	0.7
GACCTGATTGCAA	8.66	1.09e-10	2	MO56-1 SO14-2	0.8	0.7
ATGCAAGTGCCAG	8.66	1.09e-10	2	MO56-1 SO14-2	0.8	0.7
GGGCACACAAGCA	8.66	1.09e-10	2	MO56-1 SO14-2	0.8	0.7
ACCTCCCACCCTC	8.66	1.09e-10	2	MO56-1 SO14-2	0.8	0.7
ATTGGTATCTGCG	8.66	1.09e-10	2	MO56-1 SO14-2	0.8	0.7
GATACCAATCCCA	8.66	1.09e-10	2	MO56-1 SO14-2	0.8	0.7
ATGACGGCACGTA	8.66	1.09e-10	2	MO56-1 SO14-2	0.8	0.7
CAGCTGGGAGCGA	8.66	1.09e-10	2	MO56-1 SO14-2	0.8	0.7
ATAGGTCGTCCGG	8.66	1.09e-10	2	MO56-1 SO14-2	0.8	0.7
CGCAGAAACCATC	8.66	1.09e-10	2	MO56-1 SO14-2	0.8	0.7
AAATTTGTCAAAA	8.66	1.09e-10	2	MO56-1 SO14-2	0.8	0.7
CGTTAGGCAAGAA	8.66	1.09e-10	2	MO56-1 SO14-2	0.8	0.7
ATAAACATTGTCG	8.66	1.09e-10	2	MO56-1 SO14-2	0.8	0.7
AACGGACTACTCC	8.66	1.09e-10	2	MO56-1 SO14-2	0.8	0.7
GATGTTGGAGGAA	8.66	1.09e-10	2	MO56-1 SO14-2	0.8	0.7
GCGGGTTCTACAC	8.66	1.09e-10	2	MO56-1 SO14-2	0.8	0.7
AGACACGCCAGAA	8.66	1.09e-10	2	MO56-1 SO14-2	0.8	0.7
CTTCGAGGCGGAA	9.02	1.17e-10	5	SM15-1 MO53-2 bo21cc MO20-2 SO14-2	0.81	0.69
CACGGACTCGGTC	8.06	1.01e-09	7	SM15-1 MO56-1 MO53-2 MO20-2 SS19-1 MA10-1 SO14-2	0.8	0.68
AGCGGAGGAAGCC	7.75	1.07e-09	6	SM15-1 MO56-1 MO20-2 SS19-1 MA10-1 SO14-2	0.79	0.69
AAATGGCTTGATG	7.75	1.07e-09	6	SM15-1 MO56-1 MO20-2 SS19-1 MA10-1 SO14-2	0.79	0.69
CTACGATGCAAGC	8.24	1.15e-09	3	SM15-1 MO26-2 MO20-2	0.8	0.69
CATCAGGCGGTCA	-8.24	1.15e-09	46	MO28-1 MO56-1 MO34-1 MO53-2 gr4 kh35c t073 a0683 MO4-2 bo21cc 1157 MO55-2 u1021 ak83 MO19 kh46 1a42 5a14 ae608 ak75 c0438 m162 SS19-1 bl225c sm11 MA10-1 h1 ak58 MO1-1 SO14-2 c0431 2011 rmo17 m270 MO25-1 MO15-1 MO47-2 b554 MO35-1 MO41-1 ak11 ru11 a0641 rm41 MA13-2 SO9-2	0.69	0.8
CTTGCATCGTAGA	8.24	1.15e-09	3	SM15-1 MO26-2 MO20-2	0.8	0.69
ATCAGGCGGTCAT	-8.24	1.15e-09	46	MO28-1 MO56-1 MO34-1 MO53-2 gr4 kh35c t073 a0683 MO4-2 bo21cc 1157 MO55-2 u1021 ak83 MO19 kh46 1a42 5a14 ae608 ak75 c0438 m162 SS19-1 bl225c sm11 MA10-1 h1 ak58 MO1-1 SO14-2 c0431 2011 rmo17 m270 MO25-1 MO15-1 MO47-2 b554 MO35-1 MO41-1 ak11 ru11 a0641 rm41 MA13-2 SO9-2	0.69	0.8

## Sheet: b) 600mM
K-mer	Welch's_t-statistic	P-value	No. of samples with k-mer	Samples with k-mer	group mean +	group mean -
CGACGTCTTCCGA	11.08	1.07e-14	3	MO28-1 MO56-1 MO26-2	0.54	0.33
CGGTCCGAGTCCC	11.09	1.11e-14	3	MO56-1 MO53-2 MO26-2	0.54	0.33
ATTGGGATACGGC	11.09	1.11e-14	3	MO56-1 MO53-2 MO26-2	0.54	0.33
CGGGACTCGGACC	11.09	1.11e-14	3	MO56-1 MO53-2 MO26-2	0.54	0.33
CTACTGCACCTGA	11.09	1.11e-14	3	MO56-1 MO53-2 MO26-2	0.54	0.33
GGACTCGGACCGA	11.09	1.11e-14	3	MO56-1 MO53-2 MO26-2	0.54	0.33
GAGGAACGGCCGA	11.09	1.11e-14	3	MO56-1 MO53-2 MO26-2	0.54	0.33
ACTGCACCTGACT	11.09	1.11e-14	3	MO56-1 MO53-2 MO26-2	0.54	0.33
CCTCAGGTAATCG	11.09	1.11e-14	3	MO56-1 MO53-2 MO26-2	0.54	0.33
ACTCGGACCGAGT	11.09	1.11e-14	3	MO56-1 MO53-2 MO26-2	0.54	0.33
CGGACCGAGTCAG	11.09	1.11e-14	3	MO56-1 MO53-2 MO26-2	0.54	0.33
ACCTGACTCGGTC	11.09	1.11e-14	3	MO56-1 MO53-2 MO26-2	0.54	0.33
CTCGGTCCGAGTC	11.09	1.11e-14	3	MO56-1 MO53-2 MO26-2	0.54	0.33
CTCGGACCGAGTC	11.09	1.11e-14	3	MO56-1 MO53-2 MO26-2	0.54	0.33
CAGGTAATCGAGA	11.09	1.11e-14	3	MO56-1 MO53-2 MO26-2	0.54	0.33
TCGGACCGAGTCA	11.09	1.11e-14	3	MO56-1 MO53-2 MO26-2	0.54	0.33
GATTACCTGAGGA	11.09	1.11e-14	3	MO56-1 MO53-2 MO26-2	0.54	0.33
CCGAGTCAGGTGC	11.09	1.11e-14	3	MO56-1 MO53-2 MO26-2	0.54	0.33
ACCGAGTCAGGTG	11.09	1.11e-14	3	MO56-1 MO53-2 MO26-2	0.54	0.33
ATTACCTGAGGAA	11.09	1.11e-14	3	MO56-1 MO53-2 MO26-2	0.54	0.33
GCGGGACTCGGAC	11.09	1.11e-14	3	MO56-1 MO53-2 MO26-2	0.54	0.33
GGGAGCCATTTGA	10.38	1.01e-13	2	MO56-1 bo21cc	0.54	0.33
ACCGGTGACATCA	10.38	1.01e-13	2	MO56-1 bo21cc	0.54	0.33
AGTTGGTCCTGAA	10.38	1.01e-13	2	MO56-1 bo21cc	0.54	0.33
TCGACGCATTCCA	10.38	1.01e-13	2	MO56-1 bo21cc	0.54	0.33
AAGATGCGGTTAA	10.38	1.01e-13	2	MO56-1 bo21cc	0.54	0.33
ATTGGACGAGGAA	10.38	1.01e-13	2	MO56-1 bo21cc	0.54	0.33
CAAGCGGGCCAAA	10.38	1.01e-13	2	MO56-1 bo21cc	0.54	0.33
AAGATTTGGATAG	10.38	1.01e-13	2	MO56-1 bo21cc	0.54	0.33
AGGAAGCCTGAAG	10.38	1.01e-13	2	MO56-1 bo21cc	0.54	0.33
ATGATCTTGTTTC	10.38	1.01e-13	2	MO56-1 bo21cc	0.54	0.33
CTGGTTCGGTCTC	10.38	1.01e-13	2	MO56-1 bo21cc	0.54	0.33
CTCAAATGGCTCC	10.38	1.01e-13	2	MO56-1 bo21cc	0.54	0.33
ACCGCGCGATAGT	10.38	1.01e-13	2	MO56-1 bo21cc	0.54	0.33
ATAACCCGGGTCA	10.38	1.01e-13	2	MO56-1 bo21cc	0.54	0.33
ATGATACCGATCG	10.38	1.01e-13	2	MO56-1 bo21cc	0.54	0.33
CTATCGATCGTAC	10.38	1.01e-13	2	MO56-1 bo21cc	0.54	0.33
AGGAGTACAGTCG	10.38	1.01e-13	2	MO56-1 bo21cc	0.54	0.33
AGTCCCGCCCTAG	10.38	1.01e-13	2	MO56-1 bo21cc	0.54	0.33
ATGACGGCCCAAC	10.38	1.01e-13	2	MO56-1 bo21cc	0.54	0.33
ATGACAGTTTCGG	10.38	1.01e-13	2	MO56-1 bo21cc	0.54	0.33
ATGGGTGCCAGGG	10.38	1.01e-13	2	MO56-1 bo21cc	0.54	0.33
CCCGGCGACAGCA	-10.38	1.01e-13	47	MO28-1 SM15-1 MO34-1 MO53-2 MO26-2 gr4 kh35c t073 a0683 MO4-2 1157 MO55-2 u1021 ak83 MO19 kh46 1a42 5a14 ae608 ak75 c0438 MO20-2 m162 SS19-1 bl225c sm11 MA10-1 h1 ak58 MO1-1 SO14-2 c0431 2011 rmo17 m270 MO25-1 MO15-1 MO47-2 b554 MO35-1 MO41-1 ak11 ru11 a0641 rm41 MA13-2 SO9-2	0.33	0.54
ATCTTTAACCGCA	10.38	1.01e-13	2	MO56-1 bo21cc	0.54	0.33
ATGCTCAGTATGG	10.38	1.01e-13	2	MO56-1 bo21cc	0.54	0.33
TCCAAGTCGGAAA	10.38	1.01e-13	2	MO56-1 bo21cc	0.54	0.33
CCGTACGCGGCGA	10.38	1.01e-13	2	MO56-1 bo21cc	0.54	0.33
GATGCTCGCCAGA	10.38	1.01e-13	2	MO56-1 bo21cc	0.54	0.33
TAGGATGACCGGA	10.38	1.01e-13	2	MO56-1 bo21cc	0.54	0.33
GAATAGCGGGACC	10.38	1.01e-13	2	MO56-1 bo21cc	0.54	0.33
GGGGCGAGAGGCA	10.38	1.01e-13	2	MO56-1 bo21cc	0.54	0.33
AGGTCTCACCTAC	10.38	1.01e-13	2	MO56-1 bo21cc	0.54	0.33
ACAACCGAAGCGC	10.38	1.01e-13	2	MO56-1 bo21cc	0.54	0.33
ACGGCGTTTGCTC	10.38	1.01e-13	2	MO56-1 bo21cc	0.54	0.33
AGTCTGAACCGTA	10.38	1.01e-13	2	MO56-1 bo21cc	0.54	0.33
CCAATGCAATTTA	10.38	1.01e-13	2	MO56-1 bo21cc	0.54	0.33
ACGCCTGTAATGA	10.38	1.01e-13	2	MO56-1 bo21cc	0.54	0.33
GGGTGGTGCGACC	10.38	1.01e-13	2	MO56-1 bo21cc	0.54	0.33
GGTACTCCCGTTA	10.38	1.01e-13	2	MO56-1 bo21cc	0.54	0.33
AGCTGTTGCTGAG	10.38	1.01e-13	2	MO56-1 bo21cc	0.54	0.33
TCACGGATCACGA	10.38	1.01e-13	2	MO56-1 bo21cc	0.54	0.33
ATGTGGCGCGAAG	10.38	1.01e-13	2	MO56-1 bo21cc	0.54	0.33
CGGGCGAACTCTC	10.38	1.01e-13	2	MO56-1 bo21cc	0.54	0.33
ATGTCGCCGCGTA	10.38	1.01e-13	2	MO56-1 bo21cc	0.54	0.33
CCGCATCTGTCAA	10.38	1.01e-13	2	MO56-1 bo21cc	0.54	0.33
AAGACGATTGAGG	10.38	1.01e-13	2	MO56-1 bo21cc	0.54	0.33
ATCTGTCATGGCA	10.38	1.01e-13	2	MO56-1 bo21cc	0.54	0.33
TCCAAAACAGCAA	10.38	1.01e-13	2	MO56-1 bo21cc	0.54	0.33
AACTTCCGTTCAT	10.38	1.01e-13	2	MO56-1 bo21cc	0.54	0.33
GTGAAGTGCAGAA	10.38	1.01e-13	2	MO56-1 bo21cc	0.54	0.33
AGTATGGCTAGGC	10.38	1.01e-13	2	MO56-1 bo21cc	0.54	0.33
CTAGCTACTAGCC	10.38	1.01e-13	2	MO56-1 bo21cc	0.54	0.33
CAAACCGACAACC	10.38	1.01e-13	2	MO56-1 bo21cc	0.54	0.33
AATTGTCCCGATC	10.38	1.01e-13	2	MO56-1 bo21cc	0.54	0.33
ATCCAAATCTTTG	10.38	1.01e-13	2	MO56-1 bo21cc	0.54	0.33
AGGCCGTGTTGTG	10.38	1.01e-13	2	MO56-1 bo21cc	0.54	0.33
ATTTTGTCGAAGG	10.38	1.01e-13	2	MO56-1 bo21cc	0.54	0.33
ATTAAGCGATGTG	10.38	1.01e-13	2	MO56-1 bo21cc	0.54	0.33
GTTGGCCTAGCCA	10.38	1.01e-13	2	MO56-1 bo21cc	0.54	0.33
CTTTTAGAGATGA	10.38	1.01e-13	2	MO56-1 bo21cc	0.54	0.33
GTTGGTCCTGAAA	10.38	1.01e-13	2	MO56-1 bo21cc	0.54	0.33
CGTCGTTGCTCCA	10.38	1.01e-13	2	MO56-1 bo21cc	0.54	0.33
AAGCTGTTGCTGA	10.38	1.01e-13	2	MO56-1 bo21cc	0.54	0.33
ACCATCGCTCAGG	10.38	1.01e-13	2	MO56-1 bo21cc	0.54	0.33
ACCATCGCCCAGG	-10.38	1.01e-13	47	MO28-1 SM15-1 MO34-1 MO53-2 MO26-2 gr4 kh35c t073 a0683 MO4-2 1157 MO55-2 u1021 ak83 MO19 kh46 1a42 5a14 ae608 ak75 c0438 MO20-2 m162 SS19-1 bl225c sm11 MA10-1 h1 ak58 MO1-1 SO14-2 c0431 2011 rmo17 m270 MO25-1 MO15-1 MO47-2 b554 MO35-1 MO41-1 ak11 ru11 a0641 rm41 MA13-2 SO9-2	0.33	0.54
ATTTTGCCCACCC	10.38	1.01e-13	2	MO56-1 bo21cc	0.54	0.33
CTTTATGACGGTC	10.38	1.01e-13	2	MO56-1 bo21cc	0.54	0.33
TGGGCCTCAAGAA	10.38	1.01e-13	2	MO56-1 bo21cc	0.54	0.33
CAAATCTCGTGCC	10.38	1.01e-13	2	MO56-1 bo21cc	0.54	0.33
ACCACAGGCTACG	10.38	1.01e-13	2	MO56-1 bo21cc	0.54	0.33
ACCAAGAATGACT	10.38	1.01e-13	2	MO56-1 bo21cc	0.54	0.33
ATAGCGATTGAAG	10.38	1.01e-13	2	MO56-1 bo21cc	0.54	0.33
CCACATCGCTTAA	10.38	1.01e-13	2	MO56-1 bo21cc	0.54	0.33
AGGATTCATCCCA	10.38	1.01e-13	2	MO56-1 bo21cc	0.54	0.33
CAAAGGCAATCGG	10.38	1.01e-13	2	MO56-1 bo21cc	0.54	0.33
ATAGGATGACCGG	10.38	1.01e-13	2	MO56-1 bo21cc	0.54	0.33
ATCCGCTTTGGTC	10.38	1.01e-13	2	MO56-1 bo21cc	0.54	0.33
CGGGTGGGCAAAA	10.38	1.01e-13	2	MO56-1 bo21cc	0.54	0.33
GTGAAGAAGGATA	10.38	1.01e-13	2	MO56-1 bo21cc	0.54	0.33
ACCTAGCTACTAG	10.38	1.01e-13	2	MO56-1 bo21cc	0.54	0.33
TACAGCGCCGACA	10.38	1.01e-13	2	MO56-1 bo21cc	0.54	0.33
ACCGCCCATAAGA	10.38	1.01e-13	2	MO56-1 bo21cc	0.54	0.33
ACCGTCATAAAGT	10.38	1.01e-13	2	MO56-1 bo21cc	0.54	0.33
ATTAGGCACCTTG	10.38	1.01e-13	2	MO56-1 bo21cc	0.54	0.33
ATCGGGACAATTA	10.38	1.01e-13	2	MO56-1 bo21cc	0.54	0.33
CGGTAATGACATA	-10.38	1.01e-13	47	MO28-1 SM15-1 MO34-1 MO53-2 MO26-2 gr4 kh35c t073 a0683 MO4-2 1157 MO55-2 u1021 ak83 MO19 kh46 1a42 5a14 ae608 ak75 c0438 MO20-2 m162 SS19-1 bl225c sm11 MA10-1 h1 ak58 MO1-1 SO14-2 c0431 2011 rmo17 m270 MO25-1 MO15-1 MO47-2 b554 MO35-1 MO41-1 ak11 ru11 a0641 rm41 MA13-2 SO9-2	0.33	0.54
ATTCCCAAAGTCA	10.38	1.01e-13	2	MO56-1 bo21cc	0.54	0.33
AACTCAACTTTTA	10.38	1.01e-13	2	MO56-1 bo21cc	0.54	0.33
GTCTGAACCGTAA	10.38	1.01e-13	2	MO56-1 bo21cc	0.54	0.33
AAGCCGACAAAGA	10.38	1.01e-13	2	MO56-1 bo21cc	0.54	0.33
ACCGCATGATTAA	10.38	1.01e-13	2	MO56-1 bo21cc	0.54	0.33
ATCGCTCAGGAAT	10.38	1.01e-13	2	MO56-1 bo21cc	0.54	0.33
ACCGACGAACATG	10.38	1.01e-13	2	MO56-1 bo21cc	0.54	0.33
ATTCTCAACACTG	10.38	1.01e-13	2	MO56-1 bo21cc	0.54	0.33
ATTGAAGGATTCA	10.38	1.01e-13	2	MO56-1 bo21cc	0.54	0.33
CGGTCATCCTATC	10.38	1.01e-13	2	MO56-1 bo21cc	0.54	0.33
AGTACCACACGCA	10.38	1.01e-13	2	MO56-1 bo21cc	0.54	0.33
ATTGAGGGCATGA	10.38	1.01e-13	2	MO56-1 bo21cc	0.54	0.33
CGGTCGCACCACC	10.38	1.01e-13	2	MO56-1 bo21cc	0.54	0.33
CCCATAGGCTGAG	10.38	1.01e-13	2	MO56-1 bo21cc	0.54	0.33
CACCACAGGCTAC	10.38	1.01e-13	2	MO56-1 bo21cc	0.54	0.33
ATTGTCCCGATCC	10.38	1.01e-13	2	MO56-1 bo21cc	0.54	0.33
CAAATGGCTCCCC	10.38	1.01e-13	2	MO56-1 bo21cc	0.54	0.33
AGCAGGTTGGGGC	10.38	1.01e-13	2	MO56-1 bo21cc	0.54	0.33
GAGAATCAGGTGA	10.38	1.01e-13	2	MO56-1 bo21cc	0.54	0.33
AGTAGCGCGACCC	10.38	1.01e-13	2	MO56-1 bo21cc	0.54	0.33
CACCCACGGCGCA	10.38	1.01e-13	2	MO56-1 bo21cc	0.54	0.33
GACGGAACTCCAA	10.38	1.01e-13	2	MO56-1 bo21cc	0.54	0.33
CACCAGGCGTCAA	10.38	1.01e-13	2	MO56-1 bo21cc	0.54	0.33
AATCTATCGGGCT	10.38	1.01e-13	2	MO56-1 bo21cc	0.54	0.33
CTGGATTGACGGC	10.38	1.01e-13	2	MO56-1 bo21cc	0.54	0.33
GACTGTGTCATCA	10.38	1.01e-13	2	MO56-1 bo21cc	0.54	0.33
GAACGAGAGAAAC	10.38	1.01e-13	2	MO56-1 bo21cc	0.54	0.33
AGGAACGAAATTC	10.38	1.01e-13	2	MO56-1 bo21cc	0.54	0.33
AAATTGCAGGCGA	10.38	1.01e-13	2	MO56-1 bo21cc	0.54	0.33
GTCCAAGGCCAGA	10.38	1.01e-13	2	MO56-1 bo21cc	0.54	0.33
GTTGCTGAGATGA	10.38	1.01e-13	2	MO56-1 bo21cc	0.54	0.33
CTGCGTGTGGTAC	10.38	1.01e-13	2	MO56-1 bo21cc	0.54	0.33
AGGAATTCTTCAT	10.38	1.01e-13	2	MO56-1 bo21cc	0.54	0.33
AAATTGCATTGGC	10.38	1.01e-13	2	MO56-1 bo21cc	0.54	0.33
AGGCCAACATAGG	10.38	1.01e-13	2	MO56-1 bo21cc	0.54	0.33
CACCATTTCGAGA	10.38	1.01e-13	2	MO56-1 bo21cc	0.54	0.33
CACCATGTCCTGG	10.38	1.01e-13	2	MO56-1 bo21cc	0.54	0.33
AGGCGCCGACTCC	10.38	1.01e-13	2	MO56-1 bo21cc	0.54	0.33
GCGGGTCGCGCTA	10.38	1.01e-13	2	MO56-1 bo21cc	0.54	0.33
CGCGGTTGAGTAG	10.38	1.01e-13	2	MO56-1 bo21cc	0.54	0.33
AGCAGGAGCAAAT	10.38	1.01e-13	2	MO56-1 bo21cc	0.54	0.33
CACCGCATGATTA	10.38	1.01e-13	2	MO56-1 bo21cc	0.54	0.33
CACGATCGGTATC	10.38	1.01e-13	2	MO56-1 bo21cc	0.54	0.33
CAGGGACAGCGGA	10.38	1.01e-13	2	MO56-1 bo21cc	0.54	0.33
AGCGATGGTGAGC	10.38	1.01e-13	2	MO56-1 bo21cc	0.54	0.33
AATATTCGGCGGT	10.38	1.01e-13	2	MO56-1 bo21cc	0.54	0.33
AGCCCCCAAAGAT	10.38	1.01e-13	2	MO56-1 bo21cc	0.54	0.33
CGCGCGATAGTAG	10.38	1.01e-13	2	MO56-1 bo21cc	0.54	0.33
GGGAGAAGGTTCA	10.38	1.01e-13	2	MO56-1 bo21cc	0.54	0.33
GTAATTGTCCCGA	10.38	1.01e-13	2	MO56-1 bo21cc	0.54	0.33
CCAGATTTCTTTC	10.38	1.01e-13	2	MO56-1 bo21cc	0.54	0.33
GTACGCGGCGACA	10.38	1.01e-13	2	MO56-1 bo21cc	0.54	0.33
CTGCAGTCACCTC	10.38	1.01e-13	2	MO56-1 bo21cc	0.54	0.33
AGCCGATTGCGAG	10.38	1.01e-13	2	MO56-1 bo21cc	0.54	0.33
CAGGACATCTCGC	10.38	1.01e-13	2	MO56-1 bo21cc	0.54	0.33
CAGGAGAACGGAG	10.38	1.01e-13	2	MO56-1 bo21cc	0.54	0.33
AGCCACAACACGG	10.38	1.01e-13	2	MO56-1 bo21cc	0.54	0.33
GGGGATCTTCAAC	10.38	1.01e-13	2	MO56-1 bo21cc	0.54	0.33
AGCCTGTGGTGAT	10.38	1.01e-13	2	MO56-1 bo21cc	0.54	0.33
AGCAGGGCAGCGA	10.38	1.01e-13	2	MO56-1 bo21cc	0.54	0.33
AATCCTTCAATCG	10.38	1.01e-13	2	MO56-1 bo21cc	0.54	0.33
CAGCGCGAGTGTC	10.38	1.01e-13	2	MO56-1 bo21cc	0.54	0.33
GGTACCAAAGGCA	10.38	1.01e-13	2	MO56-1 bo21cc	0.54	0.33
AGCGGTCTCGGGG	10.38	1.01e-13	2	MO56-1 bo21cc	0.54	0.33
CGGCCATGGCATA	10.38	1.01e-13	2	MO56-1 bo21cc	0.54	0.33
CTGCACTTCACTC	10.38	1.01e-13	2	MO56-1 bo21cc	0.54	0.33
AGGCGTGTTTTCC	10.38	1.01e-13	2	MO56-1 bo21cc	0.54	0.33
GTAGGACCACAAC	10.38	1.01e-13	2	MO56-1 bo21cc	0.54	0.33
ACAGCAAACCAGT	10.38	1.01e-13	2	MO56-1 bo21cc	0.54	0.33
CAACAGCTTGCAC	10.38	1.01e-13	2	MO56-1 bo21cc	0.54	0.33
GTGGGTTTGCCAA	10.38	1.01e-13	2	MO56-1 bo21cc	0.54	0.33
ACTTCGAATGGCC	10.38	1.01e-13	2	MO56-1 bo21cc	0.54	0.33
CACGAGTAGTGGG	10.38	1.01e-13	2	MO56-1 bo21cc	0.54	0.33
GTTATCGGGCGGA	10.38	1.01e-13	2	MO56-1 bo21cc	0.54	0.33
GAGTACAGTCGAA	10.38	1.01e-13	2	MO56-1 bo21cc	0.54	0.33
AAGGAAAAGGCCA	-10.38	1.01e-13	47	MO28-1 SM15-1 MO34-1 MO53-2 MO26-2 gr4 kh35c t073 a0683 MO4-2 1157 MO55-2 u1021 ak83 MO19 kh46 1a42 5a14 ae608 ak75 c0438 MO20-2 m162 SS19-1 bl225c sm11 MA10-1 h1 ak58 MO1-1 SO14-2 c0431 2011 rmo17 m270 MO25-1 MO15-1 MO47-2 b554 MO35-1 MO41-1 ak11 ru11 a0641 rm41 MA13-2 SO9-2	0.33	0.54
CGCTTATCGACAA	10.38	1.01e-13	2	MO56-1 bo21cc	0.54	0.33
AGTTTATGGGGAG	10.38	1.01e-13	2	MO56-1 bo21cc	0.54	0.33
CAACATCATTCAC	10.38	1.01e-13	2	MO56-1 bo21cc	0.54	0.33
ACAGACCAAGAAT	10.38	1.01e-13	2	MO56-1 bo21cc	0.54	0.33
GGCCGGCTCACAA	10.38	1.01e-13	2	MO56-1 bo21cc	0.54	0.33
GTGGGAGGGTCTA	10.38	1.01e-13	2	MO56-1 bo21cc	0.54	0.33
AGGCGACTTTCAT	10.38	1.01e-13	2	MO56-1 bo21cc	0.54	0.33
ACTCCTTTTGGCG	10.38	1.01e-13	2	MO56-1 bo21cc	0.54	0.33
AAGGTGCCTAATG	10.38	1.01e-13	2	MO56-1 bo21cc	0.54	0.33
AACGGAGAATGGG	10.38	1.01e-13	2	MO56-1 bo21cc	0.54	0.33
AGGGACGCGGCTG	10.38	1.01e-13	2	MO56-1 bo21cc	0.54	0.33
AGGGAGGGCGAAC	10.38	1.01e-13	2	MO56-1 bo21cc	0.54	0.33
CTCCGGTGCGAAC	10.38	1.01e-13	2	MO56-1 bo21cc	0.54	0.33
CACCATCGCCCAG	-10.38	1.01e-13	47	MO28-1 SM15-1 MO34-1 MO53-2 MO26-2 gr4 kh35c t073 a0683 MO4-2 1157 MO55-2 u1021 ak83 MO19 kh46 1a42 5a14 ae608 ak75 c0438 MO20-2 m162 SS19-1 bl225c sm11 MA10-1 h1 ak58 MO1-1 SO14-2 c0431 2011 rmo17 m270 MO25-1 MO15-1 MO47-2 b554 MO35-1 MO41-1 ak11 ru11 a0641 rm41 MA13-2 SO9-2	0.33	0.54
AGGCCAGATAACG	10.38	1.01e-13	2	MO56-1 bo21cc	0.54	0.33
ATTGGAACCAAGG	10.38	1.01e-13	2	MO56-1 bo21cc	0.54	0.33
AGTGATTGCGCTC	10.38	1.01e-13	2	MO56-1 bo21cc	0.54	0.33
GTGACATCAATCA	10.38	1.01e-13	2	MO56-1 bo21cc	0.54	0.33
AATGCAATTTAAC	10.38	1.01e-13	2	MO56-1 bo21cc	0.54	0.33
CGATGATGGGACC	10.38	1.01e-13	2	MO56-1 bo21cc	0.54	0.33
AACACGGTTACGG	10.38	1.01e-13	2	MO56-1 bo21cc	0.54	0.33
CAATGCAATTTAA	10.38	1.01e-13	2	MO56-1 bo21cc	0.54	0.33
AGCGCCCTCTTTC	-10.38	1.01e-13	47	MO28-1 SM15-1 MO34-1 MO53-2 MO26-2 gr4 kh35c t073 a0683 MO4-2 1157 MO55-2 u1021 ak83 MO19 kh46 1a42 5a14 ae608 ak75 c0438 MO20-2 m162 SS19-1 bl225c sm11 MA10-1 h1 ak58 MO1-1 SO14-2 c0431 2011 rmo17 m270 MO25-1 MO15-1 MO47-2 b554 MO35-1 MO41-1 ak11 ru11 a0641 rm41 MA13-2 SO9-2	0.33	0.54
GTCCTGGTAGTGA	10.38	1.01e-13	2	MO56-1 bo21cc	0.54	0.33
AATGGAATTCCGA	10.38	1.01e-13	2	MO56-1 bo21cc	0.54	0.33
AGACCCGCCGCTC	10.38	1.01e-13	2	MO56-1 bo21cc	0.54	0.33
AGACCAAGAATGA	10.38	1.01e-13	2	MO56-1 bo21cc	0.54	0.33
GAGATCATCGGGA	10.38	1.01e-13	2	MO56-1 bo21cc	0.54	0.33
CAACGGAGCCGAG	10.38	1.01e-13	2	MO56-1 bo21cc	0.54	0.33
AACCACCGCAACT	10.38	1.01e-13	2	MO56-1 bo21cc	0.54	0.33
CGACGCATTCCAA	10.38	1.01e-13	2	MO56-1 bo21cc	0.54	0.33
GAAAAAGTAGACA	10.38	1.01e-13	2	MO56-1 bo21cc	0.54	0.33
GCTTTTCCCGGTA	10.38	1.01e-13	2	MO56-1 bo21cc	0.54	0.33
AACCATGCGCCGG	10.38	1.01e-13	2	MO56-1 bo21cc	0.54	0.33
ACGTCTCCAAGTC	10.38	1.01e-13	2	MO56-1 bo21cc	0.54	0.33
AGAAGTTTATGGG	10.38	1.01e-13	2	MO56-1 bo21cc	0.54	0.33
AGAAGCGTGACTG	10.38	1.01e-13	2	MO56-1 bo21cc	0.54	0.33
AGTCACGCTTCTC	10.38	1.01e-13	2	MO56-1 bo21cc	0.54	0.33
AGAAGCCCGATAG	10.38	1.01e-13	2	MO56-1 bo21cc	0.54	0.33
AGTCGGATGCGAA	10.38	1.01e-13	2	MO56-1 bo21cc	0.54	0.33
CCAAATCTTTGAA	10.38	1.01e-13	2	MO56-1 bo21cc	0.54	0.33
ATACTGAGCATTC	10.38	1.01e-13	2	MO56-1 bo21cc	0.54	0.33
ATACGTTTTTCAG	10.38	1.01e-13	2	MO56-1 bo21cc	0.54	0.33
AAGGCCAGATAAC	10.38	1.01e-13	2	MO56-1 bo21cc	0.54	0.33
CGTGCTGAGACTA	10.38	1.01e-13	2	MO56-1 bo21cc	0.54	0.33
AGTGAAGTGCAGA	10.38	1.01e-13	2	MO56-1 bo21cc	0.54	0.33
AAGTCCCGCCCTA	10.38	1.01e-13	2	MO56-1 bo21cc	0.54	0.33
CCCAGCCCCCAAA	10.38	1.01e-13	2	MO56-1 bo21cc	0.54	0.33
CCCAGGAATTGAA	-10.38	1.01e-13	47	MO28-1 SM15-1 MO34-1 MO53-2 MO26-2 gr4 kh35c t073 a0683 MO4-2 1157 MO55-2 u1021 ak83 MO19 kh46 1a42 5a14 ae608 ak75 c0438 MO20-2 m162 SS19-1 bl225c sm11 MA10-1 h1 ak58 MO1-1 SO14-2 c0431 2011 rmo17 m270 MO25-1 MO15-1 MO47-2 b554 MO35-1 MO41-1 ak11 ru11 a0641 rm41 MA13-2 SO9-2	0.33	0.54
AACTTCGAATGGC	10.38	1.01e-13	2	MO56-1 bo21cc	0.54	0.33
AACTGTCATCCGC	10.38	1.01e-13	2	MO56-1 bo21cc	0.54	0.33
ATGACTTTGGGAA	10.38	1.01e-13	2	MO56-1 bo21cc	0.54	0.33
CAACCGAAGCGCG	10.38	1.01e-13	2	MO56-1 bo21cc	0.54	0.33
ATCAAGAGGGCGC	10.38	1.01e-13	2	MO56-1 bo21cc	0.54	0.33
CCCCATGATACCG	10.38	1.01e-13	2	MO56-1 bo21cc	0.54	0.33
AGCGGGAGAATCA	10.38	1.01e-13	2	MO56-1 bo21cc	0.54	0.33
AGAATGACTTTGG	10.38	1.01e-13	2	MO56-1 bo21cc	0.54	0.33
CAACTTCGAATGG	10.38	1.01e-13	2	MO56-1 bo21cc	0.54	0.33
GGTCTCACCTACA	10.38	1.01e-13	2	MO56-1 bo21cc	0.54	0.33
AGCGGAATAAGGC	10.38	1.01e-13	2	MO56-1 bo21cc	0.54	0.33
ATGCCCTCAATCG	10.38	1.01e-13	2	MO56-1 bo21cc	0.54	0.33
AATTTGCTCCTGC	10.38	1.01e-13	2	MO56-1 bo21cc	0.54	0.33
GGATGATGACACA	10.38	1.01e-13	2	MO56-1 bo21cc	0.54	0.33
CAACCGACACCGC	10.38	1.01e-13	2	MO56-1 bo21cc	0.54	0.33
AATGCTCAGTATG	10.38	1.01e-13	2	MO56-1 bo21cc	0.54	0.33
CAAGCTGTTGCTG	10.38	1.01e-13	2	MO56-1 bo21cc	0.54	0.33
AAGAAGCCCGATA	10.38	1.01e-13	2	MO56-1 bo21cc	0.54	0.33
ACATCAATCAAGC	10.38	1.01e-13	2	MO56-1 bo21cc	0.54	0.33
CAACACGGCCTTG	10.38	1.01e-13	2	MO56-1 bo21cc	0.54	0.33
ACCTTGGCGAGAA	10.38	1.01e-13	2	MO56-1 bo21cc	0.54	0.33
CACTCCCAGCCCC	10.38	1.01e-13	2	MO56-1 bo21cc	0.54	0.33
CTGAGACTATGCA	10.38	1.01e-13	2	MO56-1 bo21cc	0.54	0.33
ATTGCCTTTGGTA	10.38	1.01e-13	2	MO56-1 bo21cc	0.54	0.33
AAACCGACAACCG	10.38	1.01e-13	2	MO56-1 bo21cc	0.54	0.33
AACCAAAGGTCGC	10.38	1.01e-13	2	MO56-1 bo21cc	0.54	0.33
AAGGCCGTGTTGT	10.38	1.01e-13	2	MO56-1 bo21cc	0.54	0.33
CATTGCGGAGGAA	10.38	1.01e-13	2	MO56-1 bo21cc	0.54	0.33
AATGGCTCCCCAT	10.38	1.01e-13	2	MO56-1 bo21cc	0.54	0.33
AATTGACTGTGTC	10.38	1.01e-13	2	MO56-1 bo21cc	0.54	0.33
CAACATAGGCAAC	10.38	1.01e-13	2	MO56-1 bo21cc	0.54	0.33
AAACTGTCATCCG	10.38	1.01e-13	2	MO56-1 bo21cc	0.54	0.33
CTACGCCGCCAGA	10.38	1.01e-13	2	MO56-1 bo21cc	0.54	0.33
CCACGAACGGGGC	10.38	1.01e-13	2	MO56-1 bo21cc	0.54	0.33
ATCCTGTCATGCC	10.38	1.01e-13	2	MO56-1 bo21cc	0.54	0.33
AATTCGTCGTTAT	10.38	1.01e-13	2	MO56-1 bo21cc	0.54	0.33
CTCTCATGAGCTC	10.38	1.01e-13	2	MO56-1 bo21cc	0.54	0.33
AACGCTTACGCGC	10.38	1.01e-13	2	MO56-1 bo21cc	0.54	0.33
AACGGCGCTTCAC	10.38	1.01e-13	2	MO56-1 bo21cc	0.54	0.33
ATCATGCCCTCAA	10.38	1.01e-13	2	MO56-1 bo21cc	0.54	0.33
AATTCTTCCAGAC	10.38	1.01e-13	2	MO56-1 bo21cc	0.54	0.33
CACTGATGCCACC	10.38	1.01e-13	2	MO56-1 bo21cc	0.54	0.33
ACCAAAGGCAATC	10.38	1.01e-13	2	MO56-1 bo21cc	0.54	0.33
ATTGCATTGGCGC	10.38	1.01e-13	2	MO56-1 bo21cc	0.54	0.33
AACGGAATTTCTG	10.38	1.01e-13	2	MO56-1 bo21cc	0.54	0.33
CAAGCGGTCATTC	10.38	1.01e-13	2	MO56-1 bo21cc	0.54	0.33
ATTGATGTCACCG	10.38	1.01e-13	2	MO56-1 bo21cc	0.54	0.33
ACTACTCGTGTTG	10.38	1.01e-13	2	MO56-1 bo21cc	0.54	0.33
ACTACCAGGACAT	10.38	1.01e-13	2	MO56-1 bo21cc	0.54	0.33
AAATTGACTGTGT	10.38	1.01e-13	2	MO56-1 bo21cc	0.54	0.33
AAGGATTCATCCC	10.38	1.01e-13	2	MO56-1 bo21cc	0.54	0.33
CCGGTCCCAAAAG	10.38	1.01e-13	2	MO56-1 bo21cc	0.54	0.33
AAATCTCGTGCCG	10.38	1.01e-13	2	MO56-1 bo21cc	0.54	0.33
CCGGTCGCACCAC	10.38	1.01e-13	2	MO56-1 bo21cc	0.54	0.33
AATAAGAGCCGGC	10.38	1.01e-13	2	MO56-1 bo21cc	0.54	0.33
GGGAAGATCTCCC	10.38	1.01e-13	2	MO56-1 bo21cc	0.54	0.33
AATAAGGCATCTG	10.38	1.01e-13	2	MO56-1 bo21cc	0.54	0.33
CGACAATGTGAGC	10.38	1.01e-13	2	MO56-1 bo21cc	0.54	0.33
ACGGTTCCGAACT	10.38	1.01e-13	2	MO56-1 bo21cc	0.54	0.33
ACGGTTCAGACTC	10.38	1.01e-13	2	MO56-1 bo21cc	0.54	0.33
AAGAGGGCATTAG	10.38	1.01e-13	2	MO56-1 bo21cc	0.54	0.33
CCTCGCGAGATGA	10.38	1.01e-13	2	MO56-1 bo21cc	0.54	0.33
AAGGAAAACACGC	10.38	1.01e-13	2	MO56-1 bo21cc	0.54	0.33
ATAAAGTCGGATG	10.38	1.01e-13	2	MO56-1 bo21cc	0.54	0.33
ATTCCGATCGATG	-10.38	1.01e-13	47	MO28-1 SM15-1 MO34-1 MO53-2 MO26-2 gr4 kh35c t073 a0683 MO4-2 1157 MO55-2 u1021 ak83 MO19 kh46 1a42 5a14 ae608 ak75 c0438 MO20-2 m162 SS19-1 bl225c sm11 MA10-1 h1 ak58 MO1-1 SO14-2 c0431 2011 rmo17 m270 MO25-1 MO15-1 MO47-2 b554 MO35-1 MO41-1 ak11 ru11 a0641 rm41 MA13-2 SO9-2	0.33	0.54
AAAGTCATTCTTG	10.38	1.01e-13	2	MO56-1 bo21cc	0.54	0.33
CGTTGGGCCGTCA	10.38	1.01e-13	2	MO56-1 bo21cc	0.54	0.33
ATTGCCGAAATGC	10.38	1.01e-13	2	MO56-1 bo21cc	0.54	0.33
AACACTGGGACGA	10.38	1.01e-13	2	MO56-1 bo21cc	0.54	0.33
AAGTAGACAAGCG	10.38	1.01e-13	2	MO56-1 bo21cc	0.54	0.33
ACACAAGCTATCG	10.38	1.01e-13	2	MO56-1 bo21cc	0.54	0.33
GGCAGATGCCTTA	10.38	1.01e-13	2	MO56-1 bo21cc	0.54	0.33
AGCGCCAATACGA	10.38	1.01e-13	2	MO56-1 bo21cc	0.54	0.33
ACAACTCGCCGAA	10.38	1.01e-13	2	MO56-1 bo21cc	0.54	0.33
CGAGCAAACGCCG	10.38	1.01e-13	2	MO56-1 bo21cc	0.54	0.33
ACTGTCATCCGCT	10.38	1.01e-13	2	MO56-1 bo21cc	0.54	0.33
CGAGACTGGCCGC	10.38	1.01e-13	2	MO56-1 bo21cc	0.54	0.33
ATAGCTTGTGTGC	10.38	1.01e-13	2	MO56-1 bo21cc	0.54	0.33
AACCGTAACCGTG	10.38	1.01e-13	2	MO56-1 bo21cc	0.54	0.33
GGCCTAGCCATAC	10.38	1.01e-13	2	MO56-1 bo21cc	0.54	0.33
GGCGCCATAGACA	10.38	1.01e-13	2	MO56-1 bo21cc	0.54	0.33
CAAATTGCAGGCG	10.38	1.01e-13	2	MO56-1 bo21cc	0.54	0.33
CAAAAGGAGTACA	10.38	1.01e-13	2	MO56-1 bo21cc	0.54	0.33
ACGAGGAAATTCG	10.38	1.01e-13	2	MO56-1 bo21cc	0.54	0.33
AAGGGACGCGGCT	10.38	1.01e-13	2	MO56-1 bo21cc	0.54	0.33
CTATGTCATTACA	10.38	1.01e-13	2	MO56-1 bo21cc	0.54	0.33
CTATGCAAGAACA	10.38	1.01e-13	2	MO56-1 bo21cc	0.54	0.33
ACGATCGATAGCT	10.38	1.01e-13	2	MO56-1 bo21cc	0.54	0.33
ACTCATGGATCAC	10.38	1.01e-13	2	MO56-1 bo21cc	0.54	0.33
ACCAGGACATGGT	10.38	1.01e-13	2	MO56-1 bo21cc	0.54	0.33
AAACGCCTGTAAT	10.38	1.01e-13	2	MO56-1 bo21cc	0.54	0.33
CCGCTTTCAGTCC	10.38	1.01e-13	2	MO56-1 bo21cc	0.54	0.33
ACTCAACTTTTAG	10.38	1.01e-13	2	MO56-1 bo21cc	0.54	0.33
CCGCGTACGGATC	10.38	1.01e-13	2	MO56-1 bo21cc	0.54	0.33
CGTTTTTCAGGAA	10.38	1.01e-13	2	MO56-1 bo21cc	0.54	0.33
CATGAGAAATGCG	10.38	1.01e-13	2	MO56-1 bo21cc	0.54	0.33
AAACACGGTTACG	10.38	1.01e-13	2	MO56-1 bo21cc	0.54	0.33
AGTGGGTTTGCCA	10.38	1.01e-13	2	MO56-1 bo21cc	0.54	0.33
AAACCACCGCAAC	10.38	1.01e-13	2	MO56-1 bo21cc	0.54	0.33
ACCAATGTAACGG	10.38	1.01e-13	2	MO56-1 bo21cc	0.54	0.33
ACACGAGTAGTGG	10.38	1.01e-13	2	MO56-1 bo21cc	0.54	0.33
CATTCTCCGTTGC	10.38	1.01e-13	2	MO56-1 bo21cc	0.54	0.33
ATGCGGTGCGTGG	10.38	1.01e-13	2	MO56-1 bo21cc	0.54	0.33
AATTAAGCGATGT	10.38	1.01e-13	2	MO56-1 bo21cc	0.54	0.33
ACACCGCCGGTGT	10.38	1.01e-13	2	MO56-1 bo21cc	0.54	0.33
CAGGCAGCGTCTA	10.38	1.01e-13	2	MO56-1 bo21cc	0.54	0.33
CGGCGCAGTCCAA	10.38	1.01e-13	2	MO56-1 bo21cc	0.54	0.33
TCCCAGCCCCCAA	10.38	1.01e-13	2	MO56-1 bo21cc	0.54	0.33
ACAAGCTATCGAT	10.38	1.01e-13	2	MO56-1 bo21cc	0.54	0.33
CATTACAAAGCGG	10.38	1.01e-13	2	MO56-1 bo21cc	0.54	0.33
CATGGGTGCCAGG	10.38	1.01e-13	2	MO56-1 bo21cc	0.54	0.33
AAGTAGTCGGCGG	10.38	1.01e-13	2	MO56-1 bo21cc	0.54	0.33
TCCTTTTCAGGCA	10.38	1.01e-13	2	MO56-1 bo21cc	0.54	0.33
CGGAGCCGCGGGA	10.38	1.01e-13	2	MO56-1 bo21cc	0.54	0.33
ACAAAGCGGGTGG	10.38	1.01e-13	2	MO56-1 bo21cc	0.54	0.33
AAAGATTTGGATA	10.38	1.01e-13	2	MO56-1 bo21cc	0.54	0.33
AAGTCATTCTTGG	10.38	1.01e-13	2	MO56-1 bo21cc	0.54	0.33
ATCCATTCCTCAC	10.38	1.01e-13	2	MO56-1 bo21cc	0.54	0.33
CTCGAGCAAGAAC	10.38	1.01e-13	2	MO56-1 bo21cc	0.54	0.33
ACACGTCTCCAAG	10.38	1.01e-13	2	MO56-1 bo21cc	0.54	0.33
CACACAAGCTATC	10.38	1.01e-13	2	MO56-1 bo21cc	0.54	0.33
TCGAATTAAGCGA	10.38	1.01e-13	2	MO56-1 bo21cc	0.54	0.33
ATCCTTCAATCGC	10.38	1.01e-13	2	MO56-1 bo21cc	0.54	0.33
GTCCAAGGGAATA	10.38	1.01e-13	2	MO56-1 bo21cc	0.54	0.33
CCATTCTCAACAC	10.38	1.01e-13	2	MO56-1 bo21cc	0.54	0.33
TTCATCTCAGCAA	10.38	1.01e-13	2	MO56-1 bo21cc	0.54	0.33
ATTCTCCGTTGCG	10.38	1.01e-13	2	MO56-1 bo21cc	0.54	0.33
CCAAGCCCCATGA	10.38	1.01e-13	2	MO56-1 bo21cc	0.54	0.33
CAACTTTTAGAGA	10.38	1.01e-13	2	MO56-1 bo21cc	0.54	0.33
GTCATCCTATCCA	10.38	1.01e-13	2	MO56-1 bo21cc	0.54	0.33
CGGCCCAACGGAG	10.38	1.01e-13	2	MO56-1 bo21cc	0.54	0.33
ATAACGGGAGTAC	10.38	1.01e-13	2	MO56-1 bo21cc	0.54	0.33
CCCCGTTTGCCTC	10.38	1.01e-13	2	MO56-1 bo21cc	0.54	0.33
ACAGTTGGCCCAT	10.38	1.01e-13	2	MO56-1 bo21cc	0.54	0.33
TCAAGGGCCAAAA	10.38	1.01e-13	2	MO56-1 bo21cc	0.54	0.33
TCACCAGGCGTCA	10.38	1.01e-13	2	MO56-1 bo21cc	0.54	0.33
CCAAACCGACAAC	10.38	1.01e-13	2	MO56-1 bo21cc	0.54	0.33
ATGGATCACCACA	10.38	1.01e-13	2	MO56-1 bo21cc	0.54	0.33
CAATGTGAGCCCC	10.38	1.01e-13	2	MO56-1 bo21cc	0.54	0.33
AATGCGTCGATGA	10.38	1.01e-13	2	MO56-1 bo21cc	0.54	0.33
AATGGAAGAAGCC	10.38	1.01e-13	2	MO56-1 bo21cc	0.54	0.33
TCATCCTATCCAA	10.38	1.01e-13	2	MO56-1 bo21cc	0.54	0.33
CACAATGCGGGCG	10.38	1.01e-13	2	MO56-1 bo21cc	0.54	0.33
ACGCCCTCTTTCA	10.38	1.01e-13	2	MO56-1 bo21cc	0.54	0.33
AGGCGACTGATCA	10.38	1.01e-13	2	MO56-1 bo21cc	0.54	0.33
ATTGACTGTGTCA	10.38	1.01e-13	2	MO56-1 bo21cc	0.54	0.33
TGAGACTATGCAA	10.38	1.01e-13	2	MO56-1 bo21cc	0.54	0.33
AATCGATCCGTAC	10.38	1.01e-13	2	MO56-1 bo21cc	0.54	0.33
TGGGATGATGACA	10.38	1.01e-13	2	MO56-1 bo21cc	0.54	0.33
CAGGACCAACTTC	10.38	1.01e-13	2	MO56-1 bo21cc	0.54	0.33
ATGTCATTACCGG	-10.38	1.01e-13	47	MO28-1 SM15-1 MO34-1 MO53-2 MO26-2 gr4 kh35c t073 a0683 MO4-2 1157 MO55-2 u1021 ak83 MO19 kh46 1a42 5a14 ae608 ak75 c0438 MO20-2 m162 SS19-1 bl225c sm11 MA10-1 h1 ak58 MO1-1 SO14-2 c0431 2011 rmo17 m270 MO25-1 MO15-1 MO47-2 b554 MO35-1 MO41-1 ak11 ru11 a0641 rm41 MA13-2 SO9-2	0.33	0.54
CAGCAGGAGCAAA	10.38	1.01e-13	2	MO56-1 bo21cc	0.54	0.33
AGGACCAACTTCG	10.38	1.01e-13	2	MO56-1 bo21cc	0.54	0.33
ACAATGTGAGCCC	10.38	1.01e-13	2	MO56-1 bo21cc	0.54	0.33
CTGCGACAACTAC	10.38	1.01e-13	2	MO56-1 bo21cc	0.54	0.33
AAAAAGTAGACAA	10.38	1.01e-13	2	MO56-1 bo21cc	0.54	0.33
AGGAAAACACGCC	10.38	1.01e-13	2	MO56-1 bo21cc	0.54	0.33
ATCGGTCGCCAAG	-10.38	1.01e-13	47	MO28-1 SM15-1 MO34-1 MO53-2 MO26-2 gr4 kh35c t073 a0683 MO4-2 1157 MO55-2 u1021 ak83 MO19 kh46 1a42 5a14 ae608 ak75 c0438 MO20-2 m162 SS19-1 bl225c sm11 MA10-1 h1 ak58 MO1-1 SO14-2 c0431 2011 rmo17 m270 MO25-1 MO15-1 MO47-2 b554 MO35-1 MO41-1 ak11 ru11 a0641 rm41 MA13-2 SO9-2	0.33	0.54
ATCGGTATCATGG	10.38	1.01e-13	2	MO56-1 bo21cc	0.54	0.33
CAGATAACGACGA	10.38	1.01e-13	2	MO56-1 bo21cc	0.54	0.33
ATTACTGGCGCCG	10.38	1.01e-13	2	MO56-1 bo21cc	0.54	0.33
AGCTCTCATGAGC	10.38	1.01e-13	2	MO56-1 bo21cc	0.54	0.33
AGCTCATGAGAGC	10.38	1.01e-13	2	MO56-1 bo21cc	0.54	0.33
AATAACGGGAGTA	10.38	1.01e-13	2	MO56-1 bo21cc	0.54	0.33
AACAGACCAAGAA	10.38	1.01e-13	2	MO56-1 bo21cc	0.54	0.33
ATCTCGAGCAAGC	10.38	1.01e-13	2	MO56-1 bo21cc	0.54	0.33
CTGATTCTCCCGC	10.38	1.01e-13	2	MO56-1 bo21cc	0.54	0.33
CTAGTGGCTAGTA	10.38	1.01e-13	2	MO56-1 bo21cc	0.54	0.33
CATCTTTAACCGC	10.38	1.01e-13	2	MO56-1 bo21cc	0.54	0.33
TGGCTCCCCATAA	10.38	1.01e-13	2	MO56-1 bo21cc	0.54	0.33
AGGCAGCGTCTAC	10.38	1.01e-13	2	MO56-1 bo21cc	0.54	0.33
AGTAGTGGGTTTG	10.38	1.01e-13	2	MO56-1 bo21cc	0.54	0.33
CAGGAAGCCTGAA	10.38	1.01e-13	2	MO56-1 bo21cc	0.54	0.33
AGTACAGTCGAAA	10.38	1.01e-13	2	MO56-1 bo21cc	0.54	0.33
ATGTCATTACAGG	10.38	1.01e-13	2	MO56-1 bo21cc	0.54	0.33
AGGGAATAAGAAG	10.38	1.01e-13	2	MO56-1 bo21cc	0.54	0.33
CACTACCAGGACA	10.38	1.01e-13	2	MO56-1 bo21cc	0.54	0.33
ATGAGTCTGAACC	10.38	1.01e-13	2	MO56-1 bo21cc	0.54	0.33
CATCGCCTTATGC	10.38	1.01e-13	2	MO56-1 bo21cc	0.54	0.33
TCTCCGTCAACCA	10.38	1.01e-13	2	MO56-1 bo21cc	0.54	0.33
ATCCTTCTTCACA	10.38	1.01e-13	2	MO56-1 bo21cc	0.54	0.33
AATTGACCCGGGT	10.38	1.01e-13	2	MO56-1 bo21cc	0.54	0.33
GCGGAATAAGGCA	10.38	1.01e-13	2	MO56-1 bo21cc	0.54	0.33
AATTTCGTTCCTA	10.38	1.01e-13	2	MO56-1 bo21cc	0.54	0.33
CGGCTTGAAGCCA	10.38	1.01e-13	2	MO56-1 bo21cc	0.54	0.33
TGAAGAAGGATAA	10.38	1.01e-13	2	MO56-1 bo21cc	0.54	0.33
TGACATCAATCAA	10.38	1.01e-13	2	MO56-1 bo21cc	0.54	0.33
ATGCGGTTAAAGA	10.38	1.01e-13	2	MO56-1 bo21cc	0.54	0.33
AGGCTAGGGCGGG	10.38	1.01e-13	2	MO56-1 bo21cc	0.54	0.33
CCCGATCCTTTGC	10.38	1.01e-13	2	MO56-1 bo21cc	0.54	0.33
CAGCCCCCAAAGA	10.38	1.01e-13	2	MO56-1 bo21cc	0.54	0.33
AGTAGCTAGGTCC	10.38	1.01e-13	2	MO56-1 bo21cc	0.54	0.33
AAATATTCGTCAG	10.38	1.01e-13	2	MO56-1 bo21cc	0.54	0.33
AATCTCGCGCAAT	10.38	1.01e-13	2	MO56-1 bo21cc	0.54	0.33
AGTAGTCGGCGGG	10.38	1.01e-13	2	MO56-1 bo21cc	0.54	0.33
CGGGAGTACCACA	10.38	1.01e-13	2	MO56-1 bo21cc	0.54	0.33
CAGTATGGCTAGG	10.38	1.01e-13	2	MO56-1 bo21cc	0.54	0.33
GACCCCATCTGCA	10.38	1.01e-13	2	MO56-1 bo21cc	0.54	0.33
CTTCAATTCCTGA	10.38	1.01e-13	2	MO56-1 bo21cc	0.54	0.33
AACACGAGTAGTG	10.38	1.01e-13	2	MO56-1 bo21cc	0.54	0.33
ACTGGGACGAAAG	10.38	1.01e-13	2	MO56-1 bo21cc	0.54	0.33
AGACTCATCGCGC	10.38	1.01e-13	2	MO56-1 bo21cc	0.54	0.33
ATTCCCTTGGACC	10.38	1.01e-13	2	MO56-1 bo21cc	0.54	0.33
CTACTAGCCACTA	10.38	1.01e-13	2	MO56-1 bo21cc	0.54	0.33
CACGGCCGGTCTG	10.38	1.01e-13	2	MO56-1 bo21cc	0.54	0.33
CGAGGCTAGCCAA	10.38	1.01e-13	2	MO56-1 bo21cc	0.54	0.33
CCGCGGTTGAGTA	10.38	1.01e-13	2	MO56-1 bo21cc	0.54	0.33
AGAGTTCGCCCGG	10.38	1.01e-13	2	MO56-1 bo21cc	0.54	0.33
CTCTTCGATTGGA	10.38	1.01e-13	2	MO56-1 bo21cc	0.54	0.33
CCGCGCGATAGTA	10.38	1.01e-13	2	MO56-1 bo21cc	0.54	0.33
GCGCTGGTCTCGA	-10.38	1.01e-13	47	MO28-1 SM15-1 MO34-1 MO53-2 MO26-2 gr4 kh35c t073 a0683 MO4-2 1157 MO55-2 u1021 ak83 MO19 kh46 1a42 5a14 ae608 ak75 c0438 MO20-2 m162 SS19-1 bl225c sm11 MA10-1 h1 ak58 MO1-1 SO14-2 c0431 2011 rmo17 m270 MO25-1 MO15-1 MO47-2 b554 MO35-1 MO41-1 ak11 ru11 a0641 rm41 MA13-2 SO9-2	0.33	0.54
AAAGAGGGCGCTG	-10.38	1.01e-13	47	MO28-1 SM15-1 MO34-1 MO53-2 MO26-2 gr4 kh35c t073 a0683 MO4-2 1157 MO55-2 u1021 ak83 MO19 kh46 1a42 5a14 ae608 ak75 c0438 MO20-2 m162 SS19-1 bl225c sm11 MA10-1 h1 ak58 MO1-1 SO14-2 c0431 2011 rmo17 m270 MO25-1 MO15-1 MO47-2 b554 MO35-1 MO41-1 ak11 ru11 a0641 rm41 MA13-2 SO9-2	0.33	0.54
ACTCATCGCGCCG	10.38	1.01e-13	2	MO56-1 bo21cc	0.54	0.33
CGGTGCACCAGGC	10.38	1.01e-13	2	MO56-1 bo21cc	0.54	0.33
AAAGGAGTACAGT	10.38	1.01e-13	2	MO56-1 bo21cc	0.54	0.33
CGGTGTCGGTTGC	10.38	1.01e-13	2	MO56-1 bo21cc	0.54	0.33
AAAGGCCAAGGTT	-10.38	1.01e-13	47	MO28-1 SM15-1 MO34-1 MO53-2 MO26-2 gr4 kh35c t073 a0683 MO4-2 1157 MO55-2 u1021 ak83 MO19 kh46 1a42 5a14 ae608 ak75 c0438 MO20-2 m162 SS19-1 bl225c sm11 MA10-1 h1 ak58 MO1-1 SO14-2 c0431 2011 rmo17 m270 MO25-1 MO15-1 MO47-2 b554 MO35-1 MO41-1 ak11 ru11 a0641 rm41 MA13-2 SO9-2	0.33	0.54
ACTCAACCGCGGC	10.38	1.01e-13	2	MO56-1 bo21cc	0.54	0.33
CTATGTCATTACC	-10.38	1.01e-13	47	MO28-1 SM15-1 MO34-1 MO53-2 MO26-2 gr4 kh35c t073 a0683 MO4-2 1157 MO55-2 u1021 ak83 MO19 kh46 1a42 5a14 ae608 ak75 c0438 MO20-2 m162 SS19-1 bl225c sm11 MA10-1 h1 ak58 MO1-1 SO14-2 c0431 2011 rmo17 m270 MO25-1 MO15-1 MO47-2 b554 MO35-1 MO41-1 ak11 ru11 a0641 rm41 MA13-2 SO9-2	0.33	0.54
CACCCGCTTTGTA	10.38	1.01e-13	2	MO56-1 bo21cc	0.54	0.33
CCGGAAGCACCGC	10.38	1.01e-13	2	MO56-1 bo21cc	0.54	0.33
AGACTATGCAAGA	10.38	1.01e-13	2	MO56-1 bo21cc	0.54	0.33
AACGGTCCAAGGG	10.38	1.01e-13	2	MO56-1 bo21cc	0.54	0.33
GCTCCGTTGGGCC	10.38	1.01e-13	2	MO56-1 bo21cc	0.54	0.33
GGAGTACAGTCGA	10.38	1.01e-13	2	MO56-1 bo21cc	0.54	0.33
GCGTTTGCTCGAC	10.38	1.01e-13	2	MO56-1 bo21cc	0.54	0.33
GAAACACGGTTAC	10.38	1.01e-13	2	MO56-1 bo21cc	0.54	0.33
AAATCTCCTCGCG	10.38	1.01e-13	2	MO56-1 bo21cc	0.54	0.33
AACCCGGGTCAAT	10.38	1.01e-13	2	MO56-1 bo21cc	0.54	0.33
GGACCAACTTCGA	10.38	1.01e-13	2	MO56-1 bo21cc	0.54	0.33
GGACAGGACCAAA	10.38	1.01e-13	2	MO56-1 bo21cc	0.54	0.33
CAGGATCGGGACA	10.38	1.01e-13	2	MO56-1 bo21cc	0.54	0.33
CAGCGGCAATAGC	10.38	1.01e-13	2	MO56-1 bo21cc	0.54	0.33
TGCCAGGGCTGAA	10.38	1.01e-13	2	MO56-1 bo21cc	0.54	0.33
CGCGCTCTTCCCC	10.38	1.01e-13	2	MO56-1 bo21cc	0.54	0.33
CTTGATTGATGTC	10.38	1.01e-13	2	MO56-1 bo21cc	0.54	0.33
GCGGTCTCGGGGA	10.38	1.01e-13	2	MO56-1 bo21cc	0.54	0.33
TGGAATCGAGAAA	10.38	1.01e-13	2	MO56-1 bo21cc	0.54	0.33
CCGTCATAAAGTC	10.38	1.01e-13	2	MO56-1 bo21cc	0.54	0.33
CTTGGTTCCAATC	10.38	1.01e-13	2	MO56-1 bo21cc	0.54	0.33
TAGCCTGTGGTGA	10.38	1.01e-13	2	MO56-1 bo21cc	0.54	0.33
GCTGGCTGTGACA	10.38	1.01e-13	2	MO56-1 bo21cc	0.54	0.33
CTGTGGTGATCCA	10.38	1.01e-13	2	MO56-1 bo21cc	0.54	0.33
GATGTCACCGGTA	10.38	1.01e-13	2	MO56-1 bo21cc	0.54	0.33
AACGGCCAAGTCC	10.38	1.01e-13	2	MO56-1 bo21cc	0.54	0.33
CTTTGGGAATCTC	10.38	1.01e-13	2	MO56-1 bo21cc	0.54	0.33
ACGTCCAGAAACT	10.38	1.01e-13	2	MO56-1 bo21cc	0.54	0.33
GGATTCATCCCAC	10.38	1.01e-13	2	MO56-1 bo21cc	0.54	0.33
CGTAGTTGTCGCA	10.38	1.01e-13	2	MO56-1 bo21cc	0.54	0.33
CTCACCATCGCCC	-10.38	1.01e-13	47	MO28-1 SM15-1 MO34-1 MO53-2 MO26-2 gr4 kh35c t073 a0683 MO4-2 1157 MO55-2 u1021 ak83 MO19 kh46 1a42 5a14 ae608 ak75 c0438 MO20-2 m162 SS19-1 bl225c sm11 MA10-1 h1 ak58 MO1-1 SO14-2 c0431 2011 rmo17 m270 MO25-1 MO15-1 MO47-2 b554 MO35-1 MO41-1 ak11 ru11 a0641 rm41 MA13-2 SO9-2	0.33	0.54
AACGATCTGCGCT	10.38	1.01e-13	2	MO56-1 bo21cc	0.54	0.33
CTACTTTTTCGAG	10.38	1.01e-13	2	MO56-1 bo21cc	0.54	0.33
CTAGCCATACTGA	10.38	1.01e-13	2	MO56-1 bo21cc	0.54	0.33
CGAGGTCATGGAA	10.38	1.01e-13	2	MO56-1 bo21cc	0.54	0.33
GGAGCAAATTGCA	10.38	1.01e-13	2	MO56-1 bo21cc	0.54	0.33
AACGGGAGTACCA	10.38	1.01e-13	2	MO56-1 bo21cc	0.54	0.33
CTATGACGGCCCA	10.38	1.01e-13	2	MO56-1 bo21cc	0.54	0.33
ACTTAGTGACGAC	10.38	1.01e-13	2	MO56-1 bo21cc	0.54	0.33
TCCGAAAGTCCCA	10.38	1.01e-13	2	MO56-1 bo21cc	0.54	0.33
AACTGGCCAACTT	10.38	1.01e-13	2	MO56-1 bo21cc	0.54	0.33
TCGATTGGAACCA	10.38	1.01e-13	2	MO56-1 bo21cc	0.54	0.33
AACGCCTGTAATG	10.38	1.01e-13	2	MO56-1 bo21cc	0.54	0.33
GCCCCATGATACC	10.38	1.01e-13	2	MO56-1 bo21cc	0.54	0.33
CCCCGGGGAACGA	10.38	1.01e-13	2	MO56-1 bo21cc	0.54	0.33
AAGTTGGTCCTGA	10.38	1.01e-13	2	MO56-1 bo21cc	0.54	0.33
AGATGCGGTTAAA	10.38	1.01e-13	2	MO56-1 bo21cc	0.54	0.33
TCATAAAGTCGGA	10.38	1.01e-13	2	MO56-1 bo21cc	0.54	0.33
CCTATTTCAAACA	10.38	1.01e-13	2	MO56-1 bo21cc	0.54	0.33
CAAACACTCGCCG	10.38	1.01e-13	2	MO56-1 bo21cc	0.54	0.33
GATTTGGATAGGA	10.38	1.01e-13	2	MO56-1 bo21cc	0.54	0.33
AAGCCATTTTCCA	10.38	1.01e-13	2	MO56-1 bo21cc	0.54	0.33
GCATAGTCTCAGC	10.38	1.01e-13	2	MO56-1 bo21cc	0.54	0.33
CCCTGCAGGCTGA	10.38	1.01e-13	2	MO56-1 bo21cc	0.54	0.33
AACCGAAGCGCGC	10.38	1.01e-13	2	MO56-1 bo21cc	0.54	0.33
ACTTGGCCGTTCC	10.38	1.01e-13	2	MO56-1 bo21cc	0.54	0.33
GAAGCAGGAGAAC	10.38	1.01e-13	2	MO56-1 bo21cc	0.54	0.33
CCTTGGACCGTTA	10.38	1.01e-13	2	MO56-1 bo21cc	0.54	0.33
GAAGCTGGACACA	10.38	1.01e-13	2	MO56-1 bo21cc	0.54	0.33
CCGACTTTATGAC	10.38	1.01e-13	2	MO56-1 bo21cc	0.54	0.33
CCGACTTGGAGAC	10.38	1.01e-13	2	MO56-1 bo21cc	0.54	0.33
CTAGGCCAACATA	10.38	1.01e-13	2	MO56-1 bo21cc	0.54	0.33
ACTTGGAGACGTG	10.38	1.01e-13	2	MO56-1 bo21cc	0.54	0.33
CTACTCGTGTTGC	10.38	1.01e-13	2	MO56-1 bo21cc	0.54	0.33
CACAAGCTATCGA	10.38	1.01e-13	2	MO56-1 bo21cc	0.54	0.33
GAGTAGCGCGACC	10.38	1.01e-13	2	MO56-1 bo21cc	0.54	0.33
CACCATCGCTCAG	10.38	1.01e-13	2	MO56-1 bo21cc	0.54	0.33
CCGGGTGCAGTCA	10.38	1.01e-13	2	MO56-1 bo21cc	0.54	0.33
AGCCCTGGCACCC	10.38	1.01e-13	2	MO56-1 bo21cc	0.54	0.33
CCCTTGGTTCCAA	10.38	1.01e-13	2	MO56-1 bo21cc	0.54	0.33
GCCGGTCCCAAAA	10.38	1.01e-13	2	MO56-1 bo21cc	0.54	0.33
GCCGGTAATGACA	-10.38	1.01e-13	47	MO28-1 SM15-1 MO34-1 MO53-2 MO26-2 gr4 kh35c t073 a0683 MO4-2 1157 MO55-2 u1021 ak83 MO19 kh46 1a42 5a14 ae608 ak75 c0438 MO20-2 m162 SS19-1 bl225c sm11 MA10-1 h1 ak58 MO1-1 SO14-2 c0431 2011 rmo17 m270 MO25-1 MO15-1 MO47-2 b554 MO35-1 MO41-1 ak11 ru11 a0641 rm41 MA13-2 SO9-2	0.33	0.54
CTCCCAGCCCCCA	10.38	1.01e-13	2	MO56-1 bo21cc	0.54	0.33
CGTTCGCCCTCCC	10.38	1.01e-13	2	MO56-1 bo21cc	0.54	0.33
GAGGTCATGGAAA	10.38	1.01e-13	2	MO56-1 bo21cc	0.54	0.33
AACCCACTACTCG	10.38	1.01e-13	2	MO56-1 bo21cc	0.54	0.33
CGTTTGCTCGACC	10.38	1.01e-13	2	MO56-1 bo21cc	0.54	0.33
CCTGATTCTCCCG	10.38	1.01e-13	2	MO56-1 bo21cc	0.54	0.33
AGCCCGCAACTGA	10.38	1.01e-13	2	MO56-1 bo21cc	0.54	0.33
CTTCGAATTAAGC	10.38	1.01e-13	2	MO56-1 bo21cc	0.54	0.33
GAAGATGCGGTTA	10.38	1.01e-13	2	MO56-1 bo21cc	0.54	0.33
GGCAAACCCACTA	10.38	1.01e-13	2	MO56-1 bo21cc	0.54	0.33
GCCCTAGCCTCGC	10.38	1.01e-13	2	MO56-1 bo21cc	0.54	0.33
CTCACCATCGCTC	10.38	1.01e-13	2	MO56-1 bo21cc	0.54	0.33
CGTACGCGGCGAC	10.38	1.01e-13	2	MO56-1 bo21cc	0.54	0.33
CAACACTGGGACG	10.38	1.01e-13	2	MO56-1 bo21cc	0.54	0.33
CGATTGGAACCAA	10.38	1.01e-13	2	MO56-1 bo21cc	0.54	0.33
CCCCGACCTCCGC	10.38	1.01e-13	2	MO56-1 bo21cc	0.54	0.33
CAATAAGAGCCGG	10.38	1.01e-13	2	MO56-1 bo21cc	0.54	0.33
AAACAGACCAAGA	10.38	1.01e-13	2	MO56-1 bo21cc	0.54	0.33
GTGCCGCCCAAAA	10.38	1.01e-13	2	MO56-1 bo21cc	0.54	0.33
GTGATCAGTGCAA	10.38	1.01e-13	2	MO56-1 bo21cc	0.54	0.33
GCAGCAATTTGAA	10.38	1.01e-13	2	MO56-1 bo21cc	0.54	0.33
GCACTTCACTCGC	10.38	1.01e-13	2	MO56-1 bo21cc	0.54	0.33
GTAGCTAGGTCCA	10.38	1.01e-13	2	MO56-1 bo21cc	0.54	0.33
GCAAGGTGCCTAA	10.38	1.01e-13	2	MO56-1 bo21cc	0.54	0.33
GTCGCAGGCTGAA	10.38	1.01e-13	2	MO56-1 bo21cc	0.54	0.33
CCTTCAATCGCTA	10.38	1.01e-13	2	MO56-1 bo21cc	0.54	0.33
CCCAAAGTCATTC	10.38	1.01e-13	2	MO56-1 bo21cc	0.54	0.33
GCCCAACGGAGCC	10.38	1.01e-13	2	MO56-1 bo21cc	0.54	0.33
CCATTTTCCATGA	10.38	1.01e-13	2	MO56-1 bo21cc	0.54	0.33
CAAATCTTTGAAA	10.38	1.01e-13	2	MO56-1 bo21cc	0.54	0.33
CCATCGCCCAGGA	-10.38	1.01e-13	47	MO28-1 SM15-1 MO34-1 MO53-2 MO26-2 gr4 kh35c t073 a0683 MO4-2 1157 MO55-2 u1021 ak83 MO19 kh46 1a42 5a14 ae608 ak75 c0438 MO20-2 m162 SS19-1 bl225c sm11 MA10-1 h1 ak58 MO1-1 SO14-2 c0431 2011 rmo17 m270 MO25-1 MO15-1 MO47-2 b554 MO35-1 MO41-1 ak11 ru11 a0641 rm41 MA13-2 SO9-2	0.33	0.54
AGACCAGCGCCCT	-10.38	1.01e-13	47	MO28-1 SM15-1 MO34-1 MO53-2 MO26-2 gr4 kh35c t073 a0683 MO4-2 1157 MO55-2 u1021 ak83 MO19 kh46 1a42 5a14 ae608 ak75 c0438 MO20-2 m162 SS19-1 bl225c sm11 MA10-1 h1 ak58 MO1-1 SO14-2 c0431 2011 rmo17 m270 MO25-1 MO15-1 MO47-2 b554 MO35-1 MO41-1 ak11 ru11 a0641 rm41 MA13-2 SO9-2	0.33	0.54
GTGGCGCGAAGCA	10.38	1.01e-13	2	MO56-1 bo21cc	0.54	0.33
AAAAGTAGACAAG	10.38	1.01e-13	2	MO56-1 bo21cc	0.54	0.33
CTATGTTGGCCTA	10.38	1.01e-13	2	MO56-1 bo21cc	0.54	0.33
TATGACGGCCCAA	10.38	1.01e-13	2	MO56-1 bo21cc	0.54	0.33
GGGAGTACCACAC	10.38	1.01e-13	2	MO56-1 bo21cc	0.54	0.33
GCGGATCGTGAAC	-10.38	1.01e-13	47	MO28-1 SM15-1 MO34-1 MO53-2 MO26-2 gr4 kh35c t073 a0683 MO4-2 1157 MO55-2 u1021 ak83 MO19 kh46 1a42 5a14 ae608 ak75 c0438 MO20-2 m162 SS19-1 bl225c sm11 MA10-1 h1 ak58 MO1-1 SO14-2 c0431 2011 rmo17 m270 MO25-1 MO15-1 MO47-2 b554 MO35-1 MO41-1 ak11 ru11 a0641 rm41 MA13-2 SO9-2	0.33	0.54
TATGGCTAGGCCA	10.38	1.01e-13	2	MO56-1 bo21cc	0.54	0.33
CCGCCCTAGCCTC	10.38	1.01e-13	2	MO56-1 bo21cc	0.54	0.33
CCGCCCGGGGAAG	10.38	1.01e-13	2	MO56-1 bo21cc	0.54	0.33
GCGTTCGTCGCGA	10.38	1.01e-13	2	MO56-1 bo21cc	0.54	0.33
GCGCCCTCTTTCA	-10.38	1.01e-13	47	MO28-1 SM15-1 MO34-1 MO53-2 MO26-2 gr4 kh35c t073 a0683 MO4-2 1157 MO55-2 u1021 ak83 MO19 kh46 1a42 5a14 ae608 ak75 c0438 MO20-2 m162 SS19-1 bl225c sm11 MA10-1 h1 ak58 MO1-1 SO14-2 c0431 2011 rmo17 m270 MO25-1 MO15-1 MO47-2 b554 MO35-1 MO41-1 ak11 ru11 a0641 rm41 MA13-2 SO9-2	0.33	0.54
TAGCTACTAGCCA	10.38	1.01e-13	2	MO56-1 bo21cc	0.54	0.33
GGCTCCCCATAAA	10.38	1.01e-13	2	MO56-1 bo21cc	0.54	0.33
GTCCGCCCGATAA	10.38	1.01e-13	2	MO56-1 bo21cc	0.54	0.33
CGCACACAAGCTA	10.38	1.01e-13	2	MO56-1 bo21cc	0.54	0.33
GGCGTTTGCTCGA	10.38	1.01e-13	2	MO56-1 bo21cc	0.54	0.33
GGTGCCGCCCAAA	10.38	1.01e-13	2	MO56-1 bo21cc	0.54	0.33
TCCAGTCGAGGAA	10.38	1.01e-13	2	MO56-1 bo21cc	0.54	0.33
TCCCTTTTTCGAA	10.38	1.01e-13	2	MO56-1 bo21cc	0.54	0.33
GCCCTGGCACCCA	10.38	1.01e-13	2	MO56-1 bo21cc	0.54	0.33
GTTGCACTGATCA	10.38	1.01e-13	2	MO56-1 bo21cc	0.54	0.33
GTTACGGTTCAGA	10.38	1.01e-13	2	MO56-1 bo21cc	0.54	0.33
CCCGGTCGCACCA	10.38	1.01e-13	2	MO56-1 bo21cc	0.54	0.33
CGCTTTCAGTCCA	10.38	1.01e-13	2	MO56-1 bo21cc	0.54	0.33
TCTCATGAGCTCA	10.38	1.01e-13	2	MO56-1 bo21cc	0.54	0.33
AGACCCTCCCACT	10.38	1.01e-13	2	MO56-1 bo21cc	0.54	0.33
CGGCAGTAAACCA	10.38	1.01e-13	2	MO56-1 bo21cc	0.54	0.33
GGTGTCGGTTGCA	10.38	1.01e-13	2	MO56-1 bo21cc	0.54	0.33
GGACGGAACTCCA	10.38	1.01e-13	2	MO56-1 bo21cc	0.54	0.33
CTGCAACCGACAC	10.38	1.01e-13	2	MO56-1 bo21cc	0.54	0.33
GAGATAGCCGAAA	10.38	1.01e-13	2	MO56-1 bo21cc	0.54	0.33
GGGCATTAGGCAC	10.38	1.01e-13	2	MO56-1 bo21cc	0.54	0.33
GCTATCGATCGTA	10.38	1.01e-13	2	MO56-1 bo21cc	0.54	0.33
GCTCAAAGCTGAA	10.38	1.01e-13	2	MO56-1 bo21cc	0.54	0.33
CCTGTGGTGATCC	10.38	1.01e-13	2	MO56-1 bo21cc	0.54	0.33
CCTGGGGTCATCG	10.38	1.01e-13	2	MO56-1 bo21cc	0.54	0.33
GACCTAGCTACTA	10.38	1.01e-13	2	MO56-1 bo21cc	0.54	0.33
GCTGCCTCATCAC	10.38	1.01e-13	2	MO56-1 bo21cc	0.54	0.33
CATCGAATTTGAC	10.38	1.01e-13	2	MO56-1 bo21cc	0.54	0.33
CCAAAAGGAGTAC	10.38	1.01e-13	2	MO56-1 bo21cc	0.54	0.33
CGTACGATCGATA	10.38	1.01e-13	2	MO56-1 bo21cc	0.54	0.33
ATTTCAAACAGGC	10.38	1.01e-13	2	MO56-1 bo21cc	0.54	0.33
CATCATGCCCTCA	10.38	1.01e-13	2	MO56-1 bo21cc	0.54	0.33
GGCGCCGAGAAAA	10.38	1.01e-13	2	MO56-1 bo21cc	0.54	0.33
CGCATCAGGTGAA	10.38	1.01e-13	2	MO56-1 bo21cc	0.54	0.33
CATAGTCTCAGCA	10.38	1.01e-13	2	MO56-1 bo21cc	0.54	0.33
CCTCACTACCAGG	10.38	1.01e-13	2	MO56-1 bo21cc	0.54	0.33
TAACCCGGGTCAA	10.38	1.01e-13	2	MO56-1 bo21cc	0.54	0.33
GAAGTCGTCATGA	10.38	1.01e-13	2	MO56-1 bo21cc	0.54	0.33
CTTCACCTGATGC	10.38	1.01e-13	2	MO56-1 bo21cc	0.54	0.33
CGCCATCCTTCCA	10.38	1.01e-13	2	MO56-1 bo21cc	0.54	0.33
CTGTGGGGCTCAC	10.38	1.01e-13	2	MO56-1 bo21cc	0.54	0.33
ATTTCGGTCGTAA	10.38	1.01e-13	2	MO56-1 bo21cc	0.54	0.33
CCAACATAGGCAA	10.38	1.01e-13	2	MO56-1 bo21cc	0.54	0.33
CAATTCTTCCAGA	10.38	1.01e-13	2	MO56-1 bo21cc	0.54	0.33
GATGTCCCATGCC	10.38	1.01e-13	2	MO56-1 bo21cc	0.54	0.33
GATGCCTTATTCC	10.38	1.01e-13	2	MO56-1 bo21cc	0.54	0.33
AAACGGGGGAAGC	10.38	1.01e-13	2	MO56-1 bo21cc	0.54	0.33
AAAAGGAGTACAG	10.38	1.01e-13	2	MO56-1 bo21cc	0.54	0.33
GTCGCACCACCCA	10.38	1.01e-13	2	MO56-1 bo21cc	0.54	0.33
GTAGACCCTCCCA	10.38	1.01e-13	2	MO56-1 bo21cc	0.54	0.33
CCACTGATGCCAC	10.38	1.01e-13	2	MO56-1 bo21cc	0.54	0.33
CTCTAAAAGTTGA	10.38	1.01e-13	2	MO56-1 bo21cc	0.54	0.33
GTCTCACCTACAC	10.38	1.01e-13	2	MO56-1 bo21cc	0.54	0.33
GGTTGACGGAGAA	10.38	1.01e-13	2	MO56-1 bo21cc	0.54	0.33
CCAACGGAGCCGA	10.38	1.01e-13	2	MO56-1 bo21cc	0.54	0.33
GTCGCGCTACTCA	10.38	1.01e-13	2	MO56-1 bo21cc	0.54	0.33
CTCTCCTGCTAGA	10.38	1.01e-13	2	MO56-1 bo21cc	0.54	0.33
CCACAACACGGCC	10.38	1.01e-13	2	MO56-1 bo21cc	0.54	0.33
CAATTCCTGGGCG	-10.38	1.01e-13	47	MO28-1 SM15-1 MO34-1 MO53-2 MO26-2 gr4 kh35c t073 a0683 MO4-2 1157 MO55-2 u1021 ak83 MO19 kh46 1a42 5a14 ae608 ak75 c0438 MO20-2 m162 SS19-1 bl225c sm11 MA10-1 h1 ak58 MO1-1 SO14-2 c0431 2011 rmo17 m270 MO25-1 MO15-1 MO47-2 b554 MO35-1 MO41-1 ak11 ru11 a0641 rm41 MA13-2 SO9-2	0.33	0.54
GGCTAGGCCAACA	10.38	1.01e-13	2	MO56-1 bo21cc	0.54	0.33
CCAAGTCGGAAAG	10.38	1.01e-13	2	MO56-1 bo21cc	0.54	0.33
AAAGCCATTTTCC	10.38	1.01e-13	2	MO56-1 bo21cc	0.54	0.33
AGAGATTCCCAAA	10.38	1.01e-13	2	MO56-1 bo21cc	0.54	0.33
ACTCCCAGCCCCC	10.38	1.01e-13	2	MO56-1 bo21cc	0.54	0.33
GCTAGCGCGGGCA	10.38	1.01e-13	2	MO56-1 bo21cc	0.54	0.33
ACTGCCGAACCCA	10.38	1.01e-13	2	MO56-1 bo21cc	0.54	0.33
GAGTTCGCCCGGA	10.38	1.01e-13	2	MO56-1 bo21cc	0.54	0.33
AGCGAGGCTAGGG	10.38	1.01e-13	2	MO56-1 bo21cc	0.54	0.33
GCGCTACTCAACC	10.38	1.01e-13	2	MO56-1 bo21cc	0.54	0.33
AAGCGGGAGAATC	10.38	1.01e-13	2	MO56-1 bo21cc	0.54	0.33
ATCGATCGTACGC	10.38	1.01e-13	2	MO56-1 bo21cc	0.54	0.33
CTGATGCCACCCA	10.38	1.01e-13	2	MO56-1 bo21cc	0.54	0.33
ACGCCTTGGCGCC	10.38	1.01e-13	2	MO56-1 bo21cc	0.54	0.33
TATACGTTTTTCA	10.38	1.01e-13	2	MO56-1 bo21cc	0.54	0.33
AGTGTTGAGAATG	10.38	1.01e-13	2	MO56-1 bo21cc	0.54	0.33
AGTGGCTAGTAGC	10.38	1.01e-13	2	MO56-1 bo21cc	0.54	0.33
CTGACTACGGCAA	10.38	1.01e-13	2	MO56-1 bo21cc	0.54	0.33
AAATGGCTCCCCA	10.38	1.01e-13	2	MO56-1 bo21cc	0.54	0.33
ATCGAATTTGACG	10.38	1.01e-13	2	MO56-1 bo21cc	0.54	0.33
CCCCATAAACTTC	10.38	1.01e-13	2	MO56-1 bo21cc	0.54	0.33
AGCCCTCGCCTTG	10.38	1.01e-13	2	MO56-1 bo21cc	0.54	0.33
AGGCACCTTGCCG	10.38	1.01e-13	2	MO56-1 bo21cc	0.54	0.33
AGTCACAAATCCG	10.38	1.01e-13	2	MO56-1 bo21cc	0.54	0.33
AGCCATACTGAGC	10.38	1.01e-13	2	MO56-1 bo21cc	0.54	0.33
ACGGTCCAAGGGA	10.38	1.01e-13	2	MO56-1 bo21cc	0.54	0.33
CCCCAAAGATCCA	10.38	1.01e-13	2	MO56-1 bo21cc	0.54	0.33
GCTAGGGCGGGAC	10.38	1.01e-13	2	MO56-1 bo21cc	0.54	0.33
CCCATGATACCGA	10.38	1.01e-13	2	MO56-1 bo21cc	0.54	0.33
ACGGCTGCGAAAT	10.38	1.01e-13	2	MO56-1 bo21cc	0.54	0.33
CATTTCGACTGTA	10.38	1.01e-13	2	MO56-1 bo21cc	0.54	0.33
ACGGTTACGGTTC	10.38	1.01e-13	2	MO56-1 bo21cc	0.54	0.33
CTGCAATTTGCTC	10.38	1.01e-13	2	MO56-1 bo21cc	0.54	0.33
AAAGTCGGATGCG	10.38	1.01e-13	2	MO56-1 bo21cc	0.54	0.33
CTGGACCTAGCTA	10.38	1.01e-13	2	MO56-1 bo21cc	0.54	0.33
GACGCCTGGTGAC	10.38	1.01e-13	2	MO56-1 bo21cc	0.54	0.33
GGGATGATGACAC	10.38	1.01e-13	2	MO56-1 bo21cc	0.54	0.33
GATAACCGAGGGC	10.38	1.01e-13	2	MO56-1 bo21cc	0.54	0.33
GCCCCTACAGCAA	10.38	1.01e-13	2	MO56-1 bo21cc	0.54	0.33
CTTGCATAGTCTC	10.38	1.01e-13	2	MO56-1 bo21cc	0.54	0.33
ATAGTCTCAGCAC	10.38	1.01e-13	2	MO56-1 bo21cc	0.54	0.33
CCGCTTGCAGAGG	10.38	1.01e-13	2	MO56-1 bo21cc	0.54	0.33
CCATCGCTCAGGA	10.38	1.01e-13	2	MO56-1 bo21cc	0.54	0.33
ACCTACGGTTTCG	10.38	1.01e-13	2	MO56-1 bo21cc	0.54	0.33
CCCGGGGAACGAG	10.38	1.01e-13	2	MO56-1 bo21cc	0.54	0.33
GCCGTCCGGGCAC	10.38	1.01e-13	2	MO56-1 bo21cc	0.54	0.33
ACCCGCTTTGTAA	10.38	1.01e-13	2	MO56-1 bo21cc	0.54	0.33
CTTTCTCGATTCC	10.38	1.01e-13	2	MO56-1 bo21cc	0.54	0.33
GACCCGGGTTATC	10.38	1.01e-13	2	MO56-1 bo21cc	0.54	0.33
GAGGGCGTAGACC	10.38	1.01e-13	2	MO56-1 bo21cc	0.54	0.33
ACGATATACTGAC	10.38	1.01e-13	2	MO56-1 bo21cc	0.54	0.33
AGCCCCATGATAC	10.38	1.01e-13	2	MO56-1 bo21cc	0.54	0.33
AAAGCAAAAGTTG	10.38	1.01e-13	2	MO56-1 bo21cc	0.54	0.33
ACGATGACCCCAG	10.38	1.01e-13	2	MO56-1 bo21cc	0.54	0.33
AAGGAGTACAGTC	10.38	1.01e-13	2	MO56-1 bo21cc	0.54	0.33
AGCAGGAGAACGG	10.38	1.01e-13	2	MO56-1 bo21cc	0.54	0.33
CAGGGCCTTGCCC	10.38	1.01e-13	2	MO56-1 bo21cc	0.54	0.33
ACCGACAACCGAA	10.38	1.01e-13	2	MO56-1 bo21cc	0.54	0.33
AGGAGAGAGCGCG	10.38	1.01e-13	2	MO56-1 bo21cc	0.54	0.33
AGGTAGACGCTGC	10.38	1.01e-13	2	MO56-1 bo21cc	0.54	0.33
GATCACCACAGGC	10.38	1.01e-13	2	MO56-1 bo21cc	0.54	0.33
GCTGTTGCTGAGA	10.38	1.01e-13	2	MO56-1 bo21cc	0.54	0.33
AGAGGGCATTAGG	10.38	1.01e-13	2	MO56-1 bo21cc	0.54	0.33
GGCATTAGGCACC	10.38	1.01e-13	2	MO56-1 bo21cc	0.54	0.33
AGATAACGACGAA	10.38	1.01e-13	2	MO56-1 bo21cc	0.54	0.33
AAGTTTATGGGGA	10.38	1.01e-13	2	MO56-1 bo21cc	0.54	0.33
GCCAACATAGGCA	10.38	1.01e-13	2	MO56-1 bo21cc	0.54	0.33
CGTAATCTGTTTC	10.38	1.01e-13	2	MO56-1 bo21cc	0.54	0.33
GCCACAACACGGC	10.38	1.01e-13	2	MO56-1 bo21cc	0.54	0.33
CGCCGTAGTTGTC	10.38	1.01e-13	2	MO56-1 bo21cc	0.54	0.33
GGCCAGATAACGA	10.38	1.01e-13	2	MO56-1 bo21cc	0.54	0.33
GCCACATCGCTTA	10.38	1.01e-13	2	MO56-1 bo21cc	0.54	0.33
GGCAAACGGGGGA	10.38	1.01e-13	2	MO56-1 bo21cc	0.54	0.33
CGGTTACGGTTCA	10.38	1.01e-13	2	MO56-1 bo21cc	0.54	0.33
GACAATGTGAGCC	10.38	1.01e-13	2	MO56-1 bo21cc	0.54	0.33
ACCAGCGCCCTCT	-10.38	1.01e-13	47	MO28-1 SM15-1 MO34-1 MO53-2 MO26-2 gr4 kh35c t073 a0683 MO4-2 1157 MO55-2 u1021 ak83 MO19 kh46 1a42 5a14 ae608 ak75 c0438 MO20-2 m162 SS19-1 bl225c sm11 MA10-1 h1 ak58 MO1-1 SO14-2 c0431 2011 rmo17 m270 MO25-1 MO15-1 MO47-2 b554 MO35-1 MO41-1 ak11 ru11 a0641 rm41 MA13-2 SO9-2	0.33	0.54
CATCAGGGGGCTC	10.38	1.01e-13	2	MO56-1 bo21cc	0.54	0.33
GACAACTCGCCGA	10.38	1.01e-13	2	MO56-1 bo21cc	0.54	0.33
AAAGTAGACAAGC	10.38	1.01e-13	2	MO56-1 bo21cc	0.54	0.33
GGCCCTGATCGGA	10.38	1.01e-13	2	MO56-1 bo21cc	0.54	0.33
GCCCGCCGACTAC	10.38	1.01e-13	2	MO56-1 bo21cc	0.54	0.33
AATAGCGGGACCA	10.38	1.01e-13	2	MO56-1 bo21cc	0.54	0.33
CATCGTGGAAAGC	10.38	1.01e-13	2	MO56-1 bo21cc	0.54	0.33
GCCGCCCGGGGAA	10.38	1.01e-13	2	MO56-1 bo21cc	0.54	0.33
CATCGCTTAATTC	10.38	1.01e-13	2	MO56-1 bo21cc	0.54	0.33
GCCCAGGAATTGA	-10.38	1.01e-13	47	MO28-1 SM15-1 MO34-1 MO53-2 MO26-2 gr4 kh35c t073 a0683 MO4-2 1157 MO55-2 u1021 ak83 MO19 kh46 1a42 5a14 ae608 ak75 c0438 MO20-2 m162 SS19-1 bl225c sm11 MA10-1 h1 ak58 MO1-1 SO14-2 c0431 2011 rmo17 m270 MO25-1 MO15-1 MO47-2 b554 MO35-1 MO41-1 ak11 ru11 a0641 rm41 MA13-2 SO9-2	0.33	0.54
GAATCTCGCGCAA	10.38	1.01e-13	2	MO56-1 bo21cc	0.54	0.33
GGATAGGATGACC	10.38	1.01e-13	2	MO56-1 bo21cc	0.54	0.33
ACTGATGCCACCC	10.38	1.01e-13	2	MO56-1 bo21cc	0.54	0.33
GATCTTTGGGGGC	10.38	1.01e-13	2	MO56-1 bo21cc	0.54	0.33
CCAGGAATTGAAG	-10.38	1.01e-13	47	MO28-1 SM15-1 MO34-1 MO53-2 MO26-2 gr4 kh35c t073 a0683 MO4-2 1157 MO55-2 u1021 ak83 MO19 kh46 1a42 5a14 ae608 ak75 c0438 MO20-2 m162 SS19-1 bl225c sm11 MA10-1 h1 ak58 MO1-1 SO14-2 c0431 2011 rmo17 m270 MO25-1 MO15-1 MO47-2 b554 MO35-1 MO41-1 ak11 ru11 a0641 rm41 MA13-2 SO9-2	0.33	0.54
CTCAACTTTTAGA	10.38	1.01e-13	2	MO56-1 bo21cc	0.54	0.33
AAGTCGACCGGGA	10.38	1.01e-13	2	MO56-1 bo21cc	0.54	0.33
ACCCCAGGAAGCG	10.38	1.01e-13	2	MO56-1 bo21cc	0.54	0.33
CTATGCTACCCGC	10.38	1.01e-13	2	MO56-1 bo21cc	0.54	0.33
ACTGTGTCATCAT	10.38	1.01e-13	2	MO56-1 bo21cc	0.54	0.33
ACTTTGGGAATCT	10.38	1.01e-13	2	MO56-1 bo21cc	0.54	0.33
AACCCTTCGCCGG	10.38	1.01e-13	2	MO56-1 bo21cc	0.54	0.33
CGTCGGAGGAGCC	10.38	1.01e-13	2	MO56-1 bo21cc	0.54	0.33
GCAAATTGCAGGC	10.38	1.01e-13	2	MO56-1 bo21cc	0.54	0.33
GGAGATCATAAAC	10.38	1.01e-13	2	MO56-1 bo21cc	0.54	0.33
AGAAAGGATCGAA	10.38	1.01e-13	2	MO56-1 bo21cc	0.54	0.33
CCACAATGCGGGC	10.38	1.01e-13	2	MO56-1 bo21cc	0.54	0.33
CTAAGCAGCCTTC	10.38	1.01e-13	2	MO56-1 bo21cc	0.54	0.33
AAACGGAATTTCT	10.38	1.01e-13	2	MO56-1 bo21cc	0.54	0.33
AGGAGCAAATTGC	10.38	1.01e-13	2	MO56-1 bo21cc	0.54	0.33
CATCTCGCGAGGA	10.38	1.01e-13	2	MO56-1 bo21cc	0.54	0.33
CGTTCCCCGGGGC	10.38	1.01e-13	2	MO56-1 bo21cc	0.54	0.33
CATCCTATCCAAA	10.38	1.01e-13	2	MO56-1 bo21cc	0.54	0.33
CGTGTGGTACTCC	10.38	1.01e-13	2	MO56-1 bo21cc	0.54	0.33
CCACCCAAGGGCA	10.38	1.01e-13	2	MO56-1 bo21cc	0.54	0.33
ATTTCGACTGTAC	10.38	1.01e-13	2	MO56-1 bo21cc	0.54	0.33
GAATGCAGGCATC	10.38	1.01e-13	2	MO56-1 bo21cc	0.54	0.33
CTTCGAATGTAAA	10.38	1.01e-13	2	MO56-1 bo21cc	0.54	0.33
ACGGAACTCCAAT	10.38	1.01e-13	2	MO56-1 bo21cc	0.54	0.33
ATGGCTAGGCCAA	10.38	1.01e-13	2	MO56-1 bo21cc	0.54	0.33
CCCTTGGGTGGCA	10.38	1.01e-13	2	MO56-1 bo21cc	0.54	0.33
ACACTGGGACGAA	10.38	1.01e-13	2	MO56-1 bo21cc	0.54	0.33
CTGTAATGACATA	10.38	1.01e-13	2	MO56-1 bo21cc	0.54	0.33
AATGACTTTGGGA	10.38	1.01e-13	2	MO56-1 bo21cc	0.54	0.33
AACTTTTAGAGAT	10.38	1.01e-13	2	MO56-1 bo21cc	0.54	0.33
ATGCTGTTCTTGA	10.38	1.01e-13	2	MO56-1 bo21cc	0.54	0.33
GCAAACCCACTAC	10.38	1.01e-13	2	MO56-1 bo21cc	0.54	0.33
AAGAAGGATAAGG	10.38	1.01e-13	2	MO56-1 bo21cc	0.54	0.33
GGCCCGCCGACTA	10.38	1.01e-13	2	MO56-1 bo21cc	0.54	0.33
CGAGTGCCACTGC	-10.38	1.01e-13	47	MO28-1 SM15-1 MO34-1 MO53-2 MO26-2 gr4 kh35c t073 a0683 MO4-2 1157 MO55-2 u1021 ak83 MO19 kh46 1a42 5a14 ae608 ak75 c0438 MO20-2 m162 SS19-1 bl225c sm11 MA10-1 h1 ak58 MO1-1 SO14-2 c0431 2011 rmo17 m270 MO25-1 MO15-1 MO47-2 b554 MO35-1 MO41-1 ak11 ru11 a0641 rm41 MA13-2 SO9-2	0.33	0.54
CTTCAGGAGGAGA	-10.38	1.01e-13	47	MO28-1 SM15-1 MO34-1 MO53-2 MO26-2 gr4 kh35c t073 a0683 MO4-2 1157 MO55-2 u1021 ak83 MO19 kh46 1a42 5a14 ae608 ak75 c0438 MO20-2 m162 SS19-1 bl225c sm11 MA10-1 h1 ak58 MO1-1 SO14-2 c0431 2011 rmo17 m270 MO25-1 MO15-1 MO47-2 b554 MO35-1 MO41-1 ak11 ru11 a0641 rm41 MA13-2 SO9-2	0.33	0.54
TCATGGATCACCA	10.38	1.01e-13	2	MO56-1 bo21cc	0.54	0.33
CCGAAACAGGGAA	10.38	1.01e-13	2	MO56-1 bo21cc	0.54	0.33
CTTCAGTGTTTCA	10.38	1.01e-13	2	MO56-1 bo21cc	0.54	0.33
CAGCCTGGACGAG	10.38	1.01e-13	2	MO56-1 bo21cc	0.54	0.33
CGAGGCTAGGGCG	10.38	1.01e-13	2	MO56-1 bo21cc	0.54	0.33
CTTCATCTCAGCA	10.38	1.01e-13	2	MO56-1 bo21cc	0.54	0.33
GATGACACAGTCA	10.38	1.01e-13	2	MO56-1 bo21cc	0.54	0.33
CTTCCCTTCGTAA	10.38	1.01e-13	2	MO56-1 bo21cc	0.54	0.33
CCGAAACCGTAGG	10.38	1.01e-13	2	MO56-1 bo21cc	0.54	0.33
GACTCATCGCGCC	10.38	1.01e-13	2	MO56-1 bo21cc	0.54	0.33
CCGACTACTTCGA	10.38	1.01e-13	2	MO56-1 bo21cc	0.54	0.33
TGGAGCATGGCAA	10.38	1.01e-13	2	MO56-1 bo21cc	0.54	0.33
CTGAACCGTAACC	10.38	1.01e-13	2	MO56-1 bo21cc	0.54	0.33
GCATCCGACTTTA	10.38	1.01e-13	2	MO56-1 bo21cc	0.54	0.33
AATGTGAGCCCCA	10.38	1.01e-13	2	MO56-1 bo21cc	0.54	0.33
ACGGGCATGGGTG	10.38	1.01e-13	2	MO56-1 bo21cc	0.54	0.33
CCGGTGACATCAA	10.38	1.01e-13	2	MO56-1 bo21cc	0.54	0.33
TGACCGTCATAAA	10.38	1.01e-13	2	MO56-1 bo21cc	0.54	0.33
ACGGGAGTACCAC	10.38	1.01e-13	2	MO56-1 bo21cc	0.54	0.33
ATGCCACCCAAGG	10.38	1.01e-13	2	MO56-1 bo21cc	0.54	0.33
ATGTTGGCCTAGC	10.38	1.01e-13	2	MO56-1 bo21cc	0.54	0.33
GAGCCCCTGACCA	10.38	1.01e-13	2	MO56-1 bo21cc	0.54	0.33
CGAGCGCCAATAC	10.38	1.01e-13	2	MO56-1 bo21cc	0.54	0.33
CTGCCGAACCCAC	10.38	1.01e-13	2	MO56-1 bo21cc	0.54	0.33
CTGGGACGAAAGC	10.38	1.01e-13	2	MO56-1 bo21cc	0.54	0.33
GAGACCGCTAGCC	10.38	1.01e-13	2	MO56-1 bo21cc	0.54	0.33
GAGACCAGCGCCC	-10.38	1.01e-13	47	MO28-1 SM15-1 MO34-1 MO53-2 MO26-2 gr4 kh35c t073 a0683 MO4-2 1157 MO55-2 u1021 ak83 MO19 kh46 1a42 5a14 ae608 ak75 c0438 MO20-2 m162 SS19-1 bl225c sm11 MA10-1 h1 ak58 MO1-1 SO14-2 c0431 2011 rmo17 m270 MO25-1 MO15-1 MO47-2 b554 MO35-1 MO41-1 ak11 ru11 a0641 rm41 MA13-2 SO9-2	0.33	0.54
AGCGATTGAAGGA	10.38	1.01e-13	2	MO56-1 bo21cc	0.54	0.33
AGATTTGGATAGG	10.38	1.01e-13	2	MO56-1 bo21cc	0.54	0.33
GCCTATGTTGGCC	10.38	1.01e-13	2	MO56-1 bo21cc	0.54	0.33
CCGAGACCGCTAG	10.38	1.01e-13	2	MO56-1 bo21cc	0.54	0.33
CCAGCCGCGTACG	10.38	1.01e-13	2	MO56-1 bo21cc	0.54	0.33
GGCAAGGTGCCTA	10.38	1.01e-13	2	MO56-1 bo21cc	0.54	0.33
GACTTTGGGAATC	10.38	1.01e-13	2	MO56-1 bo21cc	0.54	0.33
ACAACTACGGCGC	10.38	1.01e-13	2	MO56-1 bo21cc	0.54	0.33
AAACCCACTACTC	10.38	1.01e-13	2	MO56-1 bo21cc	0.54	0.33
AAGCCCGGGCGCT	10.38	1.01e-13	2	MO56-1 bo21cc	0.54	0.33
GCCGGCTCACAAC	10.38	1.01e-13	2	MO56-1 bo21cc	0.54	0.33
GAAACGCCTGTAA	10.38	1.01e-13	2	MO56-1 bo21cc	0.54	0.33
ACCATGGCGCCTC	10.38	1.01e-13	2	MO56-1 bo21cc	0.54	0.33
ACCCACTACTCGT	10.38	1.01e-13	2	MO56-1 bo21cc	0.54	0.33
ATCTTATGGGCGG	10.38	1.01e-13	2	MO56-1 bo21cc	0.54	0.33
ACGCGCCCCTGCC	10.38	1.01e-13	2	MO56-1 bo21cc	0.54	0.33
CCTGCGTGTGGTA	10.38	1.01e-13	2	MO56-1 bo21cc	0.54	0.33
ATCGATCCGTACG	10.38	1.01e-13	2	MO56-1 bo21cc	0.54	0.33
CATGGGGCTTGGA	10.38	1.01e-13	2	MO56-1 bo21cc	0.54	0.33
AGAAGCGAGGCTA	10.38	1.01e-13	2	MO56-1 bo21cc	0.54	0.33
GAAACGGAATTTC	10.38	1.01e-13	2	MO56-1 bo21cc	0.54	0.33
CGAGATACCCGCA	10.38	1.01e-13	2	MO56-1 bo21cc	0.54	0.33
CGGACGGAACTCC	10.38	1.01e-13	2	MO56-1 bo21cc	0.54	0.33
AAGCGCCCGGGCT	10.38	1.01e-13	2	MO56-1 bo21cc	0.54	0.33
ACCAACTTCGAAT	10.38	1.01e-13	2	MO56-1 bo21cc	0.54	0.33
CCTCACCGGCGAA	10.38	1.01e-13	2	MO56-1 bo21cc	0.54	0.33
GCCACCCAAGGGC	10.38	1.01e-13	2	MO56-1 bo21cc	0.54	0.33
CATGATACCGATC	10.38	1.01e-13	2	MO56-1 bo21cc	0.54	0.33
AGCCACGTCCGAA	10.38	1.01e-13	2	MO56-1 bo21cc	0.54	0.33
GCCACTGATGCCA	10.38	1.01e-13	2	MO56-1 bo21cc	0.54	0.33
CATGAGCTCAGAA	10.38	1.01e-13	2	MO56-1 bo21cc	0.54	0.33
GCCAGCCGCGTAC	10.38	1.01e-13	2	MO56-1 bo21cc	0.54	0.33
ACGATGATGGGAC	10.38	1.01e-13	2	MO56-1 bo21cc	0.54	0.33
GCCAAAAGGAGTA	10.38	1.01e-13	2	MO56-1 bo21cc	0.54	0.33
CATTGCGATAGGC	-10.38	1.01e-13	47	MO28-1 SM15-1 MO34-1 MO53-2 MO26-2 gr4 kh35c t073 a0683 MO4-2 1157 MO55-2 u1021 ak83 MO19 kh46 1a42 5a14 ae608 ak75 c0438 MO20-2 m162 SS19-1 bl225c sm11 MA10-1 h1 ak58 MO1-1 SO14-2 c0431 2011 rmo17 m270 MO25-1 MO15-1 MO47-2 b554 MO35-1 MO41-1 ak11 ru11 a0641 rm41 MA13-2 SO9-2	0.33	0.54
ATCGTCTTCAGGG	10.38	1.01e-13	2	MO56-1 bo21cc	0.54	0.33
CCCGAGACCGCTA	10.38	1.01e-13	2	MO56-1 bo21cc	0.54	0.33
TGTGAGCCCCACA	10.38	1.01e-13	2	MO56-1 bo21cc	0.54	0.33
CGACTTTATGACG	10.38	1.01e-13	2	MO56-1 bo21cc	0.54	0.33
ATGCCTTATTCCG	10.38	1.01e-13	2	MO56-1 bo21cc	0.54	0.33
GACCCTCCCACTC	10.38	1.01e-13	2	MO56-1 bo21cc	0.54	0.33
GATTGATGTCACC	10.38	1.01e-13	2	MO56-1 bo21cc	0.54	0.33
GACCAACTTCGAA	10.38	1.01e-13	2	MO56-1 bo21cc	0.54	0.33
AGCTACTAGCCAC	10.38	1.01e-13	2	MO56-1 bo21cc	0.54	0.33
ATGAATCCTTCAA	10.38	1.01e-13	2	MO56-1 bo21cc	0.54	0.33
CTTGGCCGTTCCA	10.38	1.01e-13	2	MO56-1 bo21cc	0.54	0.33
GACCCCAGGAAGC	10.38	1.01e-13	2	MO56-1 bo21cc	0.54	0.33
GATGAGTCTGAAC	10.38	1.01e-13	2	MO56-1 bo21cc	0.54	0.33
CCAAGGCCAGATA	10.38	1.01e-13	2	MO56-1 bo21cc	0.54	0.33
CTTATCCTTCTTC	10.38	1.01e-13	2	MO56-1 bo21cc	0.54	0.33
GCAAAATGTCGTA	10.38	1.01e-13	2	MO56-1 bo21cc	0.54	0.33
GCAAACGGGGGAA	10.38	1.01e-13	2	MO56-1 bo21cc	0.54	0.33
ACCACACGCAGGT	10.38	1.01e-13	2	MO56-1 bo21cc	0.54	0.33
GACAGTTGGCCCA	10.38	1.01e-13	2	MO56-1 bo21cc	0.54	0.33
CTTCCTGGGGTCA	10.38	1.01e-13	2	MO56-1 bo21cc	0.54	0.33
CTTCGACAAAATA	10.38	1.01e-13	2	MO56-1 bo21cc	0.54	0.33
ACGCGGCCACGCA	10.38	1.01e-13	2	MO56-1 bo21cc	0.54	0.33
ATGACACAGTCAA	10.38	1.01e-13	2	MO56-1 bo21cc	0.54	0.33
CGTGGTCATAATA	10.36	1.05e-13	4	MO26-2 kh35c bo21cc MA10-1	0.53	0.32
TGGTCATAATAAA	10.36	1.05e-13	4	MO26-2 kh35c bo21cc MA10-1	0.53	0.32
TAGCGCTCAATAA	10.36	1.05e-13	4	MO26-2 kh35c bo21cc MA10-1	0.53	0.32
GGTCATAATAAAA	10.36	1.05e-13	4	MO26-2 kh35c bo21cc MA10-1	0.53	0.32
GTGGTCATAATAA	10.36	1.05e-13	4	MO26-2 kh35c bo21cc MA10-1	0.53	0.32
CTGGTCGTCTTTC	-10.21	1.06e-12	47	MO28-1 SM15-1 MO56-1 MO34-1 MO53-2 gr4 kh35c t073 a0683 MO4-2 1157 MO55-2 u1021 ak83 MO19 kh46 1a42 5a14 ae608 ak75 c0438 MO20-2 m162 SS19-1 bl225c sm11 MA10-1 h1 ak58 MO1-1 SO14-2 c0431 2011 rmo17 m270 MO25-1 MO15-1 MO47-2 b554 MO35-1 MO41-1 ak11 ru11 a0641 rm41 MA13-2 SO9-2	0.33	0.54
GCTGGCTAACTAC	10.21	1.06e-12	2	MO26-2 bo21cc	0.54	0.33
ACGGAACGCACTC	10.21	1.06e-12	2	MO26-2 bo21cc	0.54	0.33
AGCCCGTATCGAG	10.21	1.06e-12	2	MO26-2 bo21cc	0.54	0.33
CGCATTACCTTCA	10.21	1.06e-12	2	MO26-2 bo21cc	0.54	0.33
AATTTGGGCAAGA	10.21	1.06e-12	2	MO26-2 bo21cc	0.54	0.33
CGCAACCCGTACC	10.21	1.06e-12	2	MO26-2 bo21cc	0.54	0.33
GGTCGCGATATCA	10.21	1.06e-12	2	MO26-2 bo21cc	0.54	0.33
ACTGATGTTGGTC	10.21	1.06e-12	2	MO26-2 bo21cc	0.54	0.33
GAAGGCATCATAC	10.21	1.06e-12	2	MO26-2 bo21cc	0.54	0.33
AGGGAAAGACGAC	-10.21	1.06e-12	47	MO28-1 SM15-1 MO56-1 MO34-1 MO53-2 gr4 kh35c t073 a0683 MO4-2 1157 MO55-2 u1021 ak83 MO19 kh46 1a42 5a14 ae608 ak75 c0438 MO20-2 m162 SS19-1 bl225c sm11 MA10-1 h1 ak58 MO1-1 SO14-2 c0431 2011 rmo17 m270 MO25-1 MO15-1 MO47-2 b554 MO35-1 MO41-1 ak11 ru11 a0641 rm41 MA13-2 SO9-2	0.33	0.54
TGCTTCGGGAACA	10.21	1.06e-12	2	MO26-2 bo21cc	0.54	0.33
CTTCGGGAACAGC	10.21	1.06e-12	2	MO26-2 bo21cc	0.54	0.33
CAAGCCCGTATCG	10.21	1.06e-12	2	MO26-2 bo21cc	0.54	0.33
ACGCTGGCTAACT	10.21	1.06e-12	2	MO26-2 bo21cc	0.54	0.33
CGCAGTCGGAGGC	10.21	1.06e-12	2	MO26-2 bo21cc	0.54	0.33
GACATACCGACGA	10.21	1.06e-12	2	MO26-2 bo21cc	0.54	0.33
AAGGTTTTTGAAA	10.21	1.06e-12	2	MO26-2 bo21cc	0.54	0.33
CCGGAACCAAACA	10.21	1.06e-12	2	MO26-2 bo21cc	0.54	0.33
CGCTGGCTAACTA	10.21	1.06e-12	2	MO26-2 bo21cc	0.54	0.33
GCACGTTCACGCC	10.21	1.06e-12	2	MO26-2 bo21cc	0.54	0.33
AAAGACGACCAGA	-10.21	1.06e-12	47	MO28-1 SM15-1 MO56-1 MO34-1 MO53-2 gr4 kh35c t073 a0683 MO4-2 1157 MO55-2 u1021 ak83 MO19 kh46 1a42 5a14 ae608 ak75 c0438 MO20-2 m162 SS19-1 bl225c sm11 MA10-1 h1 ak58 MO1-1 SO14-2 c0431 2011 rmo17 m270 MO25-1 MO15-1 MO47-2 b554 MO35-1 MO41-1 ak11 ru11 a0641 rm41 MA13-2 SO9-2	0.33	0.54
CCTATCTATTCAG	10.21	1.06e-12	2	MO26-2 bo21cc	0.54	0.33
AATTGCTGGAAAC	10.21	1.06e-12	2	MO26-2 bo21cc	0.54	0.33
ACGGTTCAGCCCT	10.21	1.06e-12	2	MO26-2 bo21cc	0.54	0.33
ATTCCCGGGCCGG	10.21	1.06e-12	2	MO26-2 bo21cc	0.54	0.33
ACATACCGACGAC	10.21	1.06e-12	2	MO26-2 bo21cc	0.54	0.33
CATACCGACGACA	10.21	1.06e-12	2	MO26-2 bo21cc	0.54	0.33
GCCGGCGCACTGA	10.21	1.06e-12	2	MO26-2 bo21cc	0.54	0.33
CATGAACGAACAC	10.21	1.06e-12	2	MO26-2 bo21cc	0.54	0.33
AAGCCCGTATCGA	10.21	1.06e-12	2	MO26-2 bo21cc	0.54	0.33
GCCGGCCCGGGAA	10.21	1.06e-12	2	MO26-2 bo21cc	0.54	0.33
GCGGCTATGCTGA	9.18	1.01e-11	6	MO53-2 gr4 kh35c bo21cc 1a42 SS19-1	0.52	0.32
CACGGTGCCTGCC	9.18	1.01e-11	6	MO53-2 gr4 kh35c bo21cc 1a42 SS19-1	0.52	0.32
GCACTTGGCCACC	9.75	1.04e-11	3	MO56-1 MO26-2 kh35c	0.53	0.33
CACCGCAATGAGA	9.75	1.04e-11	3	MO56-1 MO26-2 kh35c	0.53	0.33
AGCTCGCCTGCAT	9.14	1.15e-11	5	gr4 kh35c bo21cc SS19-1 MA10-1	0.52	0.32
AACGCGATCATCA	9.14	1.15e-11	5	gr4 kh35c bo21cc SS19-1 MA10-1	0.52	0.32
GACAACGCTGGCC	9.14	1.15e-11	5	gr4 kh35c bo21cc SS19-1 MA10-1	0.52	0.32
GCCCCACACCAGA	8.96	1.07e-10	4	MO56-1 bo21cc 1a42 SS19-1	0.52	0.33
ACGGACGTTCTCG	8.96	1.07e-10	4	MO56-1 bo21cc 1a42 SS19-1	0.52	0.33
GAGCTCGTCACGC	8.96	1.07e-10	4	MO56-1 bo21cc 1a42 SS19-1	0.52	0.33
AGGCGGATACCCG	8.96	1.07e-10	4	MO56-1 bo21cc 1a42 SS19-1	0.52	0.33
CTTGGCGATTTAC	8.96	1.07e-10	4	MO56-1 bo21cc 1a42 SS19-1	0.52	0.33
CCAGGGAGAGCGG	8.96	1.07e-10	4	MO56-1 bo21cc 1a42 SS19-1	0.52	0.33
GCCCGTCGGAACC	8.96	1.07e-10	4	MO56-1 bo21cc 1a42 SS19-1	0.52	0.33
CATCTGAGGCTGG	8.96	1.07e-10	4	MO56-1 bo21cc 1a42 SS19-1	0.52	0.33
CGCGGGCCGCTGA	8.96	1.07e-10	4	MO56-1 bo21cc 1a42 SS19-1	0.52	0.33
ATAAAGTGCGTAG	8.96	1.07e-10	4	MO56-1 bo21cc 1a42 SS19-1	0.52	0.33
AGAAATGGCTGAC	8.96	1.07e-10	4	MO56-1 bo21cc 1a42 SS19-1	0.52	0.33
CGCCGATTCGCAG	8.96	1.07e-10	4	MO56-1 bo21cc 1a42 SS19-1	0.52	0.33
AGCTCTGAGGCCC	8.96	1.07e-10	4	MO56-1 bo21cc 1a42 SS19-1	0.52	0.33
AAGAAGAACCCGC	8.96	1.07e-10	4	MO56-1 bo21cc 1a42 SS19-1	0.52	0.33
GAGCAAGAACATA	8.96	1.07e-10	4	MO56-1 bo21cc 1a42 SS19-1	0.52	0.33
GCTCTGAGGCCCC	8.96	1.07e-10	4	MO56-1 bo21cc 1a42 SS19-1	0.52	0.33
ATCTCCGTGAACA	8.96	1.07e-10	4	MO56-1 bo21cc 1a42 SS19-1	0.52	0.33
AATCGGTAGCGGC	8.96	1.07e-10	4	MO56-1 bo21cc 1a42 SS19-1	0.52	0.33
ACGGGAATGTTCC	-8.96	1.07e-10	45	MO28-1 SM15-1 MO34-1 MO53-2 MO26-2 gr4 kh35c t073 a0683 MO4-2 1157 MO55-2 u1021 ak83 MO19 kh46 5a14 ae608 ak75 c0438 MO20-2 m162 bl225c sm11 MA10-1 h1 ak58 MO1-1 SO14-2 c0431 2011 rmo17 m270 MO25-1 MO15-1 MO47-2 b554 MO35-1 MO41-1 ak11 ru11 a0641 rm41 MA13-2 SO9-2	0.33	0.52
AATGATCAGAACG	8.96	1.07e-10	4	MO56-1 bo21cc 1a42 SS19-1	0.52	0.33
AGCGGTGCCGACA	8.96	1.07e-10	4	MO56-1 bo21cc 1a42 SS19-1	0.52	0.33
AAGCCCGTCGGAA	8.96	1.07e-10	4	MO56-1 bo21cc 1a42 SS19-1	0.52	0.33
ATGATCGGCGATA	8.96	1.07e-10	4	MO56-1 bo21cc 1a42 SS19-1	0.52	0.33
GGTCCATTGTCAC	8.96	1.07e-10	4	MO56-1 bo21cc 1a42 SS19-1	0.52	0.33
AGCCCGTCGGAAC	8.96	1.07e-10	4	MO56-1 bo21cc 1a42 SS19-1	0.52	0.33
CGGTCAGCGCAGA	8.96	1.07e-10	4	MO56-1 bo21cc 1a42 SS19-1	0.52	0.33
ATGGGCTGCAATC	8.96	1.07e-10	4	MO56-1 bo21cc 1a42 SS19-1	0.52	0.33
GCCAGCCCACGCA	9.22	1.18e-10	2	kh35c MA10-1	0.52	0.33
GCCAGATCGCGTA	9.22	1.18e-10	2	kh35c MA10-1	0.52	0.33
ACGAAGGGCGGCT	-9.22	1.18e-10	47	MO28-1 SM15-1 MO56-1 MO34-1 MO53-2 MO26-2 gr4 t073 a0683 MO4-2 bo21cc 1157 MO55-2 u1021 ak83 MO19 kh46 1a42 5a14 ae608 ak75 c0438 MO20-2 m162 SS19-1 bl225c sm11 h1 ak58 MO1-1 SO14-2 c0431 2011 rmo17 m270 MO25-1 MO15-1 MO47-2 b554 MO35-1 MO41-1 ak11 ru11 a0641 rm41 MA13-2 SO9-2	0.33	0.52
AGCGATCCGACCC	9.22	1.18e-10	2	kh35c MA10-1	0.52	0.33
CATATTTAGCTGC	9.22	1.18e-10	2	kh35c MA10-1	0.52	0.33
ACGAACGGGATCG	-9.22	1.18e-10	47	MO28-1 SM15-1 MO56-1 MO34-1 MO53-2 MO26-2 gr4 t073 a0683 MO4-2 bo21cc 1157 MO55-2 u1021 ak83 MO19 kh46 1a42 5a14 ae608 ak75 c0438 MO20-2 m162 SS19-1 bl225c sm11 h1 ak58 MO1-1 SO14-2 c0431 2011 rmo17 m270 MO25-1 MO15-1 MO47-2 b554 MO35-1 MO41-1 ak11 ru11 a0641 rm41 MA13-2 SO9-2	0.33	0.52
AGAAGTCCTCTTC	9.22	1.18e-10	2	kh35c MA10-1	0.52	0.33
GAAGCTAAGGTAA	9.22	1.18e-10	2	kh35c MA10-1	0.52	0.33
ACGAATTTCCTAT	-9.22	1.18e-10	47	MO28-1 SM15-1 MO56-1 MO34-1 MO53-2 MO26-2 gr4 t073 a0683 MO4-2 bo21cc 1157 MO55-2 u1021 ak83 MO19 kh46 1a42 5a14 ae608 ak75 c0438 MO20-2 m162 SS19-1 bl225c sm11 h1 ak58 MO1-1 SO14-2 c0431 2011 rmo17 m270 MO25-1 MO15-1 MO47-2 b554 MO35-1 MO41-1 ak11 ru11 a0641 rm41 MA13-2 SO9-2	0.33	0.52
CATGCGTGGGTCC	9.22	1.18e-10	2	kh35c MA10-1	0.52	0.33
TAGCTGCGAATAA	9.22	1.18e-10	2	kh35c MA10-1	0.52	0.33
AGCACGAAGCTGC	9.22	1.18e-10	2	kh35c MA10-1	0.52	0.33
CCAGACCGACTGG	9.22	1.18e-10	2	kh35c MA10-1	0.52	0.33
CATGGCGAGAAGA	-9.22	1.18e-10	47	MO28-1 SM15-1 MO56-1 MO34-1 MO53-2 MO26-2 gr4 t073 a0683 MO4-2 bo21cc 1157 MO55-2 u1021 ak83 MO19 kh46 1a42 5a14 ae608 ak75 c0438 MO20-2 m162 SS19-1 bl225c sm11 h1 ak58 MO1-1 SO14-2 c0431 2011 rmo17 m270 MO25-1 MO15-1 MO47-2 b554 MO35-1 MO41-1 ak11 ru11 a0641 rm41 MA13-2 SO9-2	0.33	0.52
GGCCTTGGAGCAA	9.22	1.18e-10	2	kh35c MA10-1	0.52	0.33
CCAGCCAGCCCAC	9.22	1.18e-10	2	kh35c MA10-1	0.52	0.33
GCCCGCAAGATAA	9.22	1.18e-10	2	kh35c MA10-1	0.52	0.33
GAAAAAATTGGTA	9.22	1.18e-10	2	kh35c MA10-1	0.52	0.33
AGACGTTTGGAAC	9.22	1.18e-10	2	kh35c MA10-1	0.52	0.33
GGACGTTGTAACC	9.22	1.18e-10	2	kh35c MA10-1	0.52	0.33
AGATGCAGCGGCG	9.22	1.18e-10	2	kh35c MA10-1	0.52	0.33
AAGTCGTGATTCC	9.22	1.18e-10	2	kh35c MA10-1	0.52	0.33
GACCGTTGCGCAC	9.22	1.18e-10	2	kh35c MA10-1	0.52	0.33
CCAACCTCCCCAA	9.22	1.18e-10	2	kh35c MA10-1	0.52	0.33
GAAGTCGTGATTC	9.22	1.18e-10	2	kh35c MA10-1	0.52	0.33
ACTGGTCGAAGAG	9.22	1.18e-10	2	kh35c MA10-1	0.52	0.33
GGTACGTCATAAC	9.22	1.18e-10	2	kh35c MA10-1	0.52	0.33
ACTTGATCGCACA	9.22	1.18e-10	2	kh35c MA10-1	0.52	0.33
AGACAATCGCAAG	9.22	1.18e-10	2	kh35c MA10-1	0.52	0.33
GGATGGGCGCTAC	9.22	1.18e-10	2	kh35c MA10-1	0.52	0.33
ACTGGAAAAGGAC	9.22	1.18e-10	2	kh35c MA10-1	0.52	0.33
CCCACGCATGTTC	9.22	1.18e-10	2	kh35c MA10-1	0.52	0.33
ACTCGACGATCCC	9.22	1.18e-10	2	kh35c MA10-1	0.52	0.33
CGTCCTTGGTGTA	9.22	1.18e-10	2	kh35c MA10-1	0.52	0.33
CGTCCGACTGAGC	9.22	1.18e-10	2	kh35c MA10-1	0.52	0.33
AAAGCCTATTGAT	9.22	1.18e-10	2	kh35c MA10-1	0.52	0.33
CCATTGTGCACCA	-9.22	1.18e-10	47	MO28-1 SM15-1 MO56-1 MO34-1 MO53-2 MO26-2 gr4 t073 a0683 MO4-2 bo21cc 1157 MO55-2 u1021 ak83 MO19 kh46 1a42 5a14 ae608 ak75 c0438 MO20-2 m162 SS19-1 bl225c sm11 h1 ak58 MO1-1 SO14-2 c0431 2011 rmo17 m270 MO25-1 MO15-1 MO47-2 b554 MO35-1 MO41-1 ak11 ru11 a0641 rm41 MA13-2 SO9-2	0.33	0.52
ATATTGGGTGTTA	9.22	1.18e-10	2	kh35c MA10-1	0.52	0.33
AACCGCCGAGCCC	9.22	1.18e-10	2	kh35c MA10-1	0.52	0.33
AGGGAAAGGAAAA	9.22	1.18e-10	2	kh35c MA10-1	0.52	0.33
CATCCTCAACACG	9.22	1.18e-10	2	kh35c MA10-1	0.52	0.33
AGAAGTCCTCGTG	9.22	1.18e-10	2	kh35c MA10-1	0.52	0.33
CTTGTCCGTTCGA	9.22	1.18e-10	2	kh35c MA10-1	0.52	0.33
CTACAAATACTAC	9.22	1.18e-10	2	kh35c MA10-1	0.52	0.33
AGCGAAGTTACAT	9.22	1.18e-10	2	kh35c MA10-1	0.52	0.33
CACGTCGACCCGC	-9.22	1.18e-10	47	MO28-1 SM15-1 MO56-1 MO34-1 MO53-2 MO26-2 gr4 t073 a0683 MO4-2 bo21cc 1157 MO55-2 u1021 ak83 MO19 kh46 1a42 5a14 ae608 ak75 c0438 MO20-2 m162 SS19-1 bl225c sm11 h1 ak58 MO1-1 SO14-2 c0431 2011 rmo17 m270 MO25-1 MO15-1 MO47-2 b554 MO35-1 MO41-1 ak11 ru11 a0641 rm41 MA13-2 SO9-2	0.33	0.52
GAATTTGCCGGTC	9.22	1.18e-10	2	kh35c MA10-1	0.52	0.33
CATGACATATGAC	9.22	1.18e-10	2	kh35c MA10-1	0.52	0.33
AGCTAAATATGAC	9.22	1.18e-10	2	kh35c MA10-1	0.52	0.33
AGGTTGACCTGAA	9.22	1.18e-10	2	kh35c MA10-1	0.52	0.33
CGGATTCATTCCC	9.22	1.18e-10	2	kh35c MA10-1	0.52	0.33
CCGGGAAGTTCGA	9.22	1.18e-10	2	kh35c MA10-1	0.52	0.33
CTTGAGCAGGCGA	9.22	1.18e-10	2	kh35c MA10-1	0.52	0.33
AGCACGGTGCCAA	9.22	1.18e-10	2	kh35c MA10-1	0.52	0.33
CCGGAATTTGCGA	9.22	1.18e-10	2	kh35c MA10-1	0.52	0.33
TATTTAGCTGCGA	9.22	1.18e-10	2	kh35c MA10-1	0.52	0.33
ACCTTCCGGTAGC	9.22	1.18e-10	2	kh35c MA10-1	0.52	0.33
ATAGAAGGACTCG	9.22	1.18e-10	2	kh35c MA10-1	0.52	0.33
CCGGGACATCCTC	9.22	1.18e-10	2	kh35c MA10-1	0.52	0.33
CTTAGGGAGGAAC	9.22	1.18e-10	2	kh35c MA10-1	0.52	0.33
GAACTTGGTCGCA	9.22	1.18e-10	2	kh35c MA10-1	0.52	0.33
GAGGGGCTGGTGC	9.22	1.18e-10	2	kh35c MA10-1	0.52	0.33
ACGAGGGCACGGC	9.22	1.18e-10	2	kh35c MA10-1	0.52	0.33
CCGATAGATTTTA	9.22	1.18e-10	2	kh35c MA10-1	0.52	0.33
TTCGCAGCAAAAA	9.22	1.18e-10	2	kh35c MA10-1	0.52	0.33
GACGAACGGGATC	-9.22	1.18e-10	47	MO28-1 SM15-1 MO56-1 MO34-1 MO53-2 MO26-2 gr4 t073 a0683 MO4-2 bo21cc 1157 MO55-2 u1021 ak83 MO19 kh46 1a42 5a14 ae608 ak75 c0438 MO20-2 m162 SS19-1 bl225c sm11 h1 ak58 MO1-1 SO14-2 c0431 2011 rmo17 m270 MO25-1 MO15-1 MO47-2 b554 MO35-1 MO41-1 ak11 ru11 a0641 rm41 MA13-2 SO9-2	0.33	0.52
ACGAGGATCGAGG	-9.22	1.18e-10	47	MO28-1 SM15-1 MO56-1 MO34-1 MO53-2 MO26-2 gr4 t073 a0683 MO4-2 bo21cc 1157 MO55-2 u1021 ak83 MO19 kh46 1a42 5a14 ae608 ak75 c0438 MO20-2 m162 SS19-1 bl225c sm11 h1 ak58 MO1-1 SO14-2 c0431 2011 rmo17 m270 MO25-1 MO15-1 MO47-2 b554 MO35-1 MO41-1 ak11 ru11 a0641 rm41 MA13-2 SO9-2	0.33	0.52
GGGCCAAGCCCGA	9.22	1.18e-10	2	kh35c MA10-1	0.52	0.33
ACCGGAGGCACCC	9.22	1.18e-10	2	kh35c MA10-1	0.52	0.33
AAGCTGACTTTGC	9.22	1.18e-10	2	kh35c MA10-1	0.52	0.33
ATATTTAGCTGCG	9.22	1.18e-10	2	kh35c MA10-1	0.52	0.33
GAACACCCGCGGC	9.22	1.18e-10	2	kh35c MA10-1	0.52	0.33
GAAACCAGCCGCA	9.22	1.18e-10	2	kh35c MA10-1	0.52	0.33
GGGAATGGGGAAC	9.22	1.18e-10	2	kh35c MA10-1	0.52	0.33
GAATTCAAAGACA	9.22	1.18e-10	2	kh35c MA10-1	0.52	0.33
ACCAATTTTTTCC	9.22	1.18e-10	2	kh35c MA10-1	0.52	0.33
ACCGTTTGGTTCA	9.22	1.18e-10	2	kh35c MA10-1	0.52	0.33
GAAAATCAGTTCC	9.22	1.18e-10	2	kh35c MA10-1	0.52	0.33
GAATCGCCTACGA	9.22	1.18e-10	2	kh35c MA10-1	0.52	0.33
ACCGTAAAGACAA	9.22	1.18e-10	2	kh35c MA10-1	0.52	0.33
GAAGTGGCGGACC	9.22	1.18e-10	2	kh35c MA10-1	0.52	0.33
GAAGTGTGGGGTC	9.22	1.18e-10	2	kh35c MA10-1	0.52	0.33
CATGAGCCGCTCA	9.22	1.18e-10	2	kh35c MA10-1	0.52	0.33
GAAGGGTCGCGCA	9.22	1.18e-10	2	kh35c MA10-1	0.52	0.33
GCAGACGCTTCCA	9.22	1.18e-10	2	kh35c MA10-1	0.52	0.33
CCCACAAGCGGCG	9.22	1.18e-10	2	kh35c MA10-1	0.52	0.33
CCCGTCGCTTGTC	9.22	1.18e-10	2	kh35c MA10-1	0.52	0.33
ATCAAGAAGAATG	9.22	1.18e-10	2	kh35c MA10-1	0.52	0.33
ACTCAGTAGCACA	-8.82	1.06e-09	45	MO28-1 SM15-1 MO56-1 MO34-1 MO26-2 gr4 t073 a0683 MO4-2 1157 MO55-2 u1021 ak83 MO19 kh46 5a14 ae608 ak75 c0438 MO20-2 m162 SS19-1 bl225c sm11 MA10-1 h1 ak58 MO1-1 SO14-2 c0431 2011 rmo17 m270 MO25-1 MO15-1 MO47-2 b554 MO35-1 MO41-1 ak11 ru11 a0641 rm41 MA13-2 SO9-2	0.33	0.52
CCGAGCCTCGCGG	8.82	1.06e-09	4	MO53-2 kh35c bo21cc 1a42	0.52	0.33
CGCAAGAACAGCG	-7.62	1.07e-09	9	c0438 MO1-1 m270 MO25-1 MO47-2 ak11 ru11 a0641 SO9-2	0.2	0.37
GGAGACCGCGAAA	8.84	1.1e-09	6	SM15-1 MO56-1 gr4 kh35c bo21cc 1a42	0.53	0.32
GAGTTTTTCGGAA	8.84	1.1e-09	6	SM15-1 MO56-1 gr4 kh35c bo21cc 1a42	0.53	0.32
