# Supplementary material for: Genomic and Phenotypic Bases of Salt Tolerance in Sinorhizobium meliloti : Candidate Traits for Bioinoculant Development Addressing Saline Soils
Source: Microb Biotechnol. 2026 Jan 29;19(1):e70304. doi: 10.1111/1751-7915.70304 (PMC12855168; doi:10.1111/1751-7915.70304)
Supplement: Supplementary file 11 — File S5: Genes hits identified by the best k‐mers at 600 mM dataset. [file MBT2-19-e70304-s014.xlsx]

## Sheet: a) 600 mM dataset 
N. of best k-mers	K-mer	Scaffold	Putative replicons based on alignment with S. meliloti 2011 replicons	K-mer start	K-mer end	Position	Features	Gene start	Gene end	Strand	Strain	COG classes	EC number	Gene name	ID / locus tag	Product
1	AAAAAGTAGACAA	scaffold1.1_C28	pSymB	52930	52942	0	CDS	52821	53597	+	bo21cc	NA	NA	NA	BO21CC_04380	hypothetical protein			k-mers that marked either hypothetical proteins or orthologous genes
		66_MO56-1	pSymB	8680	8692	0	CDS	8025	8801	-	MO56-1	NA	NA	NA	MO56-1_06154	hypothetical protein			k-mers that tagged only orthologous genes
2	AAAAGTAGACAAG	66_MO56-1	pSymB	8679	8691	0	CDS	8025	8801	-	MO56-1	NA	NA	NA	MO56-1_06154	hypothetical protein			k-mers that tagged only hypothetical proteins
		scaffold1.1_C28	pSymB	52931	52943	0	CDS	52821	53597	+	bo21cc	NA	NA	NA	BO21CC_04380	hypothetical protein
3	AAACACGGTTACG	scaffold1.1_C25	Chromosome	335470	335482	0	CDS	335285	335893	-	bo21cc	NA	NA	NA	BO21CC_02883	hypothetical protein
		39_MO56-1	Chromosome	844	856	0	CDS	433	1044	+	MO56-1	NA	NA	NA	MO56-1_05400	hypothetical protein
4	AAACAGACCAAGA	scaffold1.1_C28	pSymB	56821	56833	0	CDS	56126	57571	+	bo21cc	NA	NA	NA	BO21CC_04382	hypothetical protein
		66_MO56-1	pSymB	4874	4886	0	CDS	4136	5581	-	MO56-1	NA	NA	NA	MO56-1_06152	hypothetical protein
5	AAACCACCGCAAC	24_MO56-1	Chromosome	9919	9931	0	CDS	9426	10325	-	MO56-1	NA	NA	NA	MO56-1_04484	hypothetical protein
		scaffold1.1_C24	NA	1174	1186	0	CDS	1073	2761	-	bo21cc	NA	NA	NA	BO21CC_02571	hypothetical protein
6	AAACCCACTACTC	scaffold1.1_C28	pSymB	59647	59659	0	CDS	59378	60340	+	bo21cc	COG1088	5.1.3.2	galE1	BO21CC_04384	UDP-glucose 4-epimerase
		66_MO56-1	pSymB	2047	2059	0	CDS	1366	2328	-	MO56-1	COG1088	5.1.3.2	galE1	MO56-1_06150	UDP-glucose 4-epimerase
7	AAACCGACAACCG	47_MO56-1	pSymB	1787	1799	0	CDS	1575	3902	-	MO56-1	NA	NA	NA	MO56-1_05748	hypothetical protein
		scaffold1.1_C28	pSymB	63484	63496	0	CDS	63272	65599	-	bo21cc	NA	NA	NA	BO21CC_04388	hypothetical protein
8	AAACGCCTGTAAT	scaffold1.1_C28	pSymB	13299	13311	0	CDS	12949	13962	-	bo21cc	COG1172	NA	lsrD_3	BO21CC_04340	Autoinducer 2 import system permease protein LsrD
		24_MO56-1	Chromosome	37163	37175	0	CDS	36813	37826	-	MO56-1	COG1172	NA	lsrD_3	MO56-1_04506	Autoinducer 2 import system permease protein LsrD
9	AAACGGAATTTCT	50_MO56-1	NA	23602	23614	0	CDS	22919	23716	+	MO56-1	COG0105	2.7.4.6	ndk_2	MO56-1_05847	Nucleoside diphosphate kinase
		scaffold1.1_C20	Chromosome	57961	57973	0	CDS	57141	58478	-	bo21cc	NA	NA	NA	BO21CC_02521	hypothetical protein
10	AAACTGTCATCCG	66_MO56-1	pSymB	1562	1574	0	CDS	1366	2328	-	MO56-1	COG1088	5.1.3.2	galE1	MO56-1_06150	UDP-glucose 4-epimerase
		scaffold1.1_C28	pSymB	60132	60144	0	CDS	59378	60340	+	bo21cc	COG1088	5.1.3.2	galE1	BO21CC_04384	UDP-glucose 4-epimerase
11	AAAGCAAAAGTTG	scaffold2.2_C1	NA	4633	4645	0	CDS	4497	5297	-	bo21cc	NA	NA	NA	BO21CC_05177	hypothetical protein
12	AAAGCCATTTTCC	66_MO56-1	pSymB	6733	6745	0	CDS	6110	7555	+	MO56-1	NA	NA	NA	MO56-1_06153	hypothetical protein
		scaffold1.1_C28	pSymB	54962	54974	0	CDS	54152	55597	-	bo21cc	NA	NA	NA	BO21CC_04381	hypothetical protein
13	AAAGTAGACAAGC	66_MO56-1	pSymB	8678	8690	0	CDS	8025	8801	-	MO56-1	NA	NA	NA	MO56-1_06154	hypothetical protein
		scaffold1.1_C28	pSymB	52932	52944	0	CDS	52821	53597	+	bo21cc	NA	NA	NA	BO21CC_04380	hypothetical protein
14	AAAGTCATTCTTG	scaffold1.1_C28	pSymB	56813	56825	0	CDS	56126	57571	+	bo21cc	NA	NA	NA	BO21CC_04382	hypothetical protein
		66_MO56-1	pSymB	4882	4894	0	CDS	4136	5581	-	MO56-1	NA	NA	NA	MO56-1_06152	hypothetical protein
15	AAAGTCGGATGCG	66_MO56-1	pSymB	2155	2167	0	CDS	1366	2328	-	MO56-1	COG1088	5.1.3.2	galE1	MO56-1_06150	UDP-glucose 4-epimerase
		scaffold1.1_C28	pSymB	59539	59551	0	CDS	59378	60340	+	bo21cc	COG1088	5.1.3.2	galE1	BO21CC_04384	UDP-glucose 4-epimerase
16	AAATATTCGTCAG	24_MO56-1	Chromosome	20939	20951	0	CDS	19020	23525	-	MO56-1	COG2227	2.1.1.222	COQ3_5	MO56-1_04493	Ubiquinone biosynthesis O-methyltransferase%2C mitochondrial
		scaffold1.1_C15	Chromosome	132745	132757	0	CDS	131534	132748	+	bo21cc	COG0526	NA	resA	BO21CC_01754	Thiol-disulfide oxidoreductase ResA
17	AAATCTCCTCGCG	14_MO56-1	Chromosome	96089	96101	0	CDS	95880	96545	+	MO56-1	NA	NA	NA	MO56-1_03489	hypothetical protein
		scaffold2.2_C12	NA	20403	20415	0	CDS	20101	21609	-	bo21cc	COG1012	1.2.1.78	phdK	BO21CC_06121	2-formylbenzoate dehydrogenase
18	AAATCTCGTGCCG	scaffold2.2_C11	NA	50130	50142	0	CDS	49975	50175	-	bo21cc	NA	NA	NA	BO21CC_06098	hypothetical protein
		scaffold2.2_C12	NA	400960	400972	0	CDS	400927	401127	+	bo21cc	NA	NA	NA	BO21CC_06487	hypothetical protein
		50_MO56-1	NA	14122	14134	0	CDS	14080	14574	+	MO56-1	NA	NA	NA	MO56-1_05839	hypothetical protein
19	AAATGGCTCCCCA	scaffold1.1_C28	pSymB	59755	59767	0	CDS	59378	60340	+	bo21cc	COG1088	5.1.3.2	galE1	BO21CC_04384	UDP-glucose 4-epimerase
		66_MO56-1	pSymB	1939	1951	0	CDS	1366	2328	-	MO56-1	COG1088	5.1.3.2	galE1	MO56-1_06150	UDP-glucose 4-epimerase
20	AAATTGACTGTGT	66_MO56-1	pSymB	2313	2325	0	CDS	1366	2328	-	MO56-1	COG1088	5.1.3.2	galE1	MO56-1_06150	UDP-glucose 4-epimerase
		scaffold1.1_C28	pSymB	59381	59393	0	CDS	59378	60340	+	bo21cc	COG1088	5.1.3.2	galE1	BO21CC_04384	UDP-glucose 4-epimerase
21	AAATTGCAGGCGA	66_MO56-1	pSymB	4413	4425	0	CDS	4136	5581	-	MO56-1	NA	NA	NA	MO56-1_06152	hypothetical protein
		scaffold1.1_C28	pSymB	57282	57294	0	CDS	56126	57571	+	bo21cc	NA	NA	NA	BO21CC_04382	hypothetical protein
22	AACACGAGTAGTG	scaffold1.1_C28	pSymB	59652	59664	0	CDS	59378	60340	+	bo21cc	COG1088	5.1.3.2	galE1	BO21CC_04384	UDP-glucose 4-epimerase
		66_MO56-1	pSymB	2042	2054	0	CDS	1366	2328	-	MO56-1	COG1088	5.1.3.2	galE1	MO56-1_06150	UDP-glucose 4-epimerase
23	AACACGGTTACGG	39_MO56-1	Chromosome	843	855	0	CDS	433	1044	+	MO56-1	NA	NA	NA	MO56-1_05400	hypothetical protein
		scaffold1.1_C25	Chromosome	335471	335483	0	CDS	335285	335893	-	bo21cc	NA	NA	NA	BO21CC_02883	hypothetical protein
24	AACAGACCAAGAA	scaffold1.1_C28	pSymB	56820	56832	0	CDS	56126	57571	+	bo21cc	NA	NA	NA	BO21CC_04382	hypothetical protein
		66_MO56-1	pSymB	4875	4887	0	CDS	4136	5581	-	MO56-1	NA	NA	NA	MO56-1_06152	hypothetical protein
25	AACCAAAGGTCGC	33_MO56-1	3pSymB	25499	25511	0	CDS	23545	25644	+	MO56-1	NA	NA	NA	MO56-1_05089	hypothetical protein
26	AACCACCGCAACT	scaffold1.1_C24	NA	1173	1185	0	CDS	1073	2761	-	bo21cc	NA	NA	NA	BO21CC_02571	hypothetical protein
		24_MO56-1	Chromosome	9918	9930	0	CDS	9426	10325	-	MO56-1	NA	NA	NA	MO56-1_04484	hypothetical protein
27	AACCATGCGCCGG	scaffold1.1_C28	pSymB	55296	55308	0	CDS	54152	55597	-	bo21cc	NA	NA	NA	BO21CC_04381	hypothetical protein
		66_MO56-1	pSymB	6399	6411	0	CDS	6110	7555	+	MO56-1	NA	NA	NA	MO56-1_06153	hypothetical protein
28	AACCCACTACTCG	66_MO56-1	pSymB	2046	2058	0	CDS	1366	2328	-	MO56-1	COG1088	5.1.3.2	galE1	MO56-1_06150	UDP-glucose 4-epimerase
		scaffold1.1_C28	pSymB	59648	59660	0	CDS	59378	60340	+	bo21cc	COG1088	5.1.3.2	galE1	BO21CC_04384	UDP-glucose 4-epimerase
29	AACCCGGGTCAAT	scaffold1.1_C28	pSymB	75722	75734	0	CDS	74931	76229	-	bo21cc	NA	NA	NA	BO21CC_04397	hypothetical protein
		47_MO56-1	pSymB	14025	14037	0	CDS	13234	14532	-	MO56-1	NA	NA	NA	MO56-1_05757	hypothetical protein
30	AACCCTTCGCCGG	24_MO56-1	Chromosome	39535	39547	0	CDS	38847	40349	-	MO56-1	COG1129	3.6.3.-	lsrA_1	MO56-1_04508	Autoinducer 2 import ATP-binding protein LsrA
		scaffold1.1_C28	pSymB	15671	15683	0	CDS	14983	16485	-	bo21cc	COG1129	3.6.3.-	lsrA_1	BO21CC_04342	Autoinducer 2 import ATP-binding protein LsrA
31	AACCGAAGCGCGC	47_MO56-1	pSymB	1795	1807	0	CDS	1575	3902	-	MO56-1	NA	NA	NA	MO56-1_05748	hypothetical protein
		scaffold1.1_C28	pSymB	63492	63504	0	CDS	63272	65599	-	bo21cc	NA	NA	NA	BO21CC_04388	hypothetical protein
32	AACCGTAACCGTG	39_MO56-1	Chromosome	841	853	0	CDS	433	1044	+	MO56-1	NA	NA	NA	MO56-1_05400	hypothetical protein
		scaffold1.1_C25	Chromosome	335473	335485	0	CDS	335285	335893	-	bo21cc	NA	NA	NA	BO21CC_02883	hypothetical protein
33	AACGATCTGCGCT	scaffold2.2_C12	NA	21325	21337	0	CDS	20101	21609	-	bo21cc	COG1012	1.2.1.78	phdK	BO21CC_06121	2-formylbenzoate dehydrogenase
		54_MO56-1	NA	7531	7543	0	CDS	6976	8022	-	MO56-1	NA	1.1.1.9	NA	MO56-1_05936	D-xylulose reductase
34	AACGCCTGTAATG	24_MO56-1	Chromosome	37164	37176	0	CDS	36813	37826	-	MO56-1	COG1172	NA	lsrD_3	MO56-1_04506	Autoinducer 2 import system permease protein LsrD
		scaffold1.1_C28	pSymB	13300	13312	0	CDS	12949	13962	-	bo21cc	COG1172	NA	lsrD_3	BO21CC_04340	Autoinducer 2 import system permease protein LsrD
35	AACGCTTACGCGC	scaffold2.2_C12	NA	373816	373828	0	CDS	373130	374137	-	bo21cc	NA	NA	NA	BO21CC_06454	hypothetical protein
36	AACGGAATTTCTG	scaffold1.1_C20	Chromosome	57960	57972	0	CDS	57141	58478	-	bo21cc	NA	NA	NA	BO21CC_02521	hypothetical protein
		50_MO56-1	NA	23603	23615	0	CDS	22919	23716	+	MO56-1	COG0105	2.7.4.6	ndk_2	MO56-1_05847	Nucleoside diphosphate kinase
37	AACGGCCAAGTCC	39_MO56-1	Chromosome	880	892	0	CDS	433	1044	+	MO56-1	NA	NA	NA	MO56-1_05400	hypothetical protein
		scaffold1.1_C25	Chromosome	335434	335446	0	CDS	335285	335893	-	bo21cc	NA	NA	NA	BO21CC_02883	hypothetical protein
38	AACGGCGCTTCAC	scaffold2.2_C1	NA	22882	22894	0	CDS	22202	22996	+	bo21cc	NA	NA	NA	BO21CC_05189	hypothetical protein
		24_MO56-1	Chromosome	20639	20651	0	CDS	19020	23525	-	MO56-1	COG2227	2.1.1.222	COQ3_5	MO56-1_04493	Ubiquinone biosynthesis O-methyltransferase%2C mitochondrial
39	AACGGGAGTACCA	scaffold1.1_C28	pSymB	73436	73448	0	CDS	72988	73965	-	bo21cc	NA	NA	NA	BO21CC_04395	hypothetical protein
		47_MO56-1	pSymB	11739	11751	0	CDS	11291	12268	-	MO56-1	NA	NA	NA	MO56-1_05755	hypothetical protein
40	AACTGGCCAACTT	20_MO56-1	pSymA	84711	84723	0	CDS	83564	88027	+	MO56-1	NA	NA	NA	MO56-1_04194	hypothetical protein
		scaffold1.1_C13	Chromosome	2802	2814	0	CDS	1637	3526	-	bo21cc	NA	NA	NA	BO21CC_01592	hypothetical protein
41	AACTGTCATCCGC	scaffold1.1_C28	pSymB	60133	60145	0	CDS	59378	60340	+	bo21cc	COG1088	5.1.3.2	galE1	BO21CC_04384	UDP-glucose 4-epimerase
		66_MO56-1	pSymB	1561	1573	0	CDS	1366	2328	-	MO56-1	COG1088	5.1.3.2	galE1	MO56-1_06150	UDP-glucose 4-epimerase
42	AACTTCCGTTCAT	24_MO56-1	Chromosome	15051	15063	0	CDS	14963	16591	+	MO56-1	NA	NA	NA	MO56-1_04489	hypothetical protein
		scaffold1.1_C25	Chromosome	336497	336509	0	CDS	335896	336624	-	bo21cc	NA	NA	NA	BO21CC_02884	hypothetical protein
43	AACTTCGAATGGC	scaffold1.1_C28	pSymB	57174	57186	0	CDS	56126	57571	+	bo21cc	NA	NA	NA	BO21CC_04382	hypothetical protein
		66_MO56-1	pSymB	4521	4533	0	CDS	4136	5581	-	MO56-1	NA	NA	NA	MO56-1_06152	hypothetical protein
44	AAGAAGCCCGATA	47_MO56-1	pSymB	14358	14370	0	CDS	13234	14532	-	MO56-1	NA	NA	NA	MO56-1_05757	hypothetical protein
		scaffold1.1_C28	pSymB	76055	76067	0	CDS	74931	76229	-	bo21cc	NA	NA	NA	BO21CC_04397	hypothetical protein
45	AAGAAGGATAAGG	scaffold1.1_C28	pSymB	12484	12496	0	CDS	11915	12946	-	bo21cc	COG1879	NA	lsrB_4	BO21CC_04339	Autoinducer 2-binding protein LsrB
		24_MO56-1	Chromosome	36348	36360	0	CDS	35779	36810	-	MO56-1	COG1879	NA	lsrB_4	MO56-1_04505	Autoinducer 2-binding protein LsrB
46	AAGACGATTGAGG	39_MO56-1	Chromosome	979	991	0	CDS	433	1044	+	MO56-1	NA	NA	NA	MO56-1_05400	hypothetical protein
		scaffold1.1_C25	Chromosome	335335	335347	0	CDS	335285	335893	-	bo21cc	NA	NA	NA	BO21CC_02883	hypothetical protein
47	AAGAGGGCATTAG	66_MO56-1	pSymB	1427	1439	0	CDS	1366	2328	-	MO56-1	COG1088	5.1.3.2	galE1	MO56-1_06150	UDP-glucose 4-epimerase
		scaffold1.1_C28	pSymB	60267	60279	0	CDS	59378	60340	+	bo21cc	COG1088	5.1.3.2	galE1	BO21CC_04384	UDP-glucose 4-epimerase
48	AAGATGCGGTTAA	47_MO56-1	pSymB	14240	14252	0	CDS	13234	14532	-	MO56-1	NA	NA	NA	MO56-1_05757	hypothetical protein
		scaffold1.1_C28	pSymB	75937	75949	0	CDS	74931	76229	-	bo21cc	NA	NA	NA	BO21CC_04397	hypothetical protein
49	AAGCCATTTTCCA	scaffold1.1_C28	pSymB	54963	54975	0	CDS	54152	55597	-	bo21cc	NA	NA	NA	BO21CC_04381	hypothetical protein
		66_MO56-1	pSymB	6732	6744	0	CDS	6110	7555	+	MO56-1	NA	NA	NA	MO56-1_06153	hypothetical protein
50	AAGCCCGGGCGCT	scaffold1.1_C25	Chromosome	337187	337199	0	CDS	336898	337365	-	bo21cc	NA	NA	NA	BO21CC_02886	hypothetical protein
		28_MO56-1	Chromosome	67546	67558	0	CDS	67380	67847	+	MO56-1	NA	NA	NA	MO56-1_04814	hypothetical protein
51	AAGCCGACAAAGA	scaffold1.1_C16	Chromosome	44443	44455	0	CDS	44392	44811	+	bo21cc	NA	NA	NA	BO21CC_01823	hypothetical protein
52	AAGCGCCCGGGCT	28_MO56-1	Chromosome	67547	67559	0	CDS	67380	67847	+	MO56-1	NA	NA	NA	MO56-1_04814	hypothetical protein
		scaffold1.1_C25	Chromosome	337186	337198	0	CDS	336898	337365	-	bo21cc	NA	NA	NA	BO21CC_02886	hypothetical protein
53	AAGCGGGAGAATC	66_MO56-1	pSymB	745	757	0	CDS	96	1346	-	MO56-1	COG0438	2.4.1.250	mshA_17	MO56-1_06149	D-inositol-3-phosphate glycosyltransferase
		scaffold1.1_C28	pSymB	60949	60961	0	CDS	60360	61610	+	bo21cc	COG0438	2.4.1.250	mshA_7	BO21CC_04385	D-inositol-3-phosphate glycosyltransferase
54	AAGCTGTTGCTGA	scaffold1.1_C28	pSymB	60454	60466	0	CDS	60360	61610	+	bo21cc	COG0438	2.4.1.250	mshA_7	BO21CC_04385	D-inositol-3-phosphate glycosyltransferase
		66_MO56-1	pSymB	1240	1252	0	CDS	96	1346	-	MO56-1	COG0438	2.4.1.250	mshA_17	MO56-1_06149	D-inositol-3-phosphate glycosyltransferase
55	AAGGAAAACACGC	scaffold1.1_C28	pSymB	61688	61700	0	CDS	61699	62316	-	bo21cc	NA	NA	NA	BO21CC_04386	hypothetical protein
56	AAGGATTCATCCC	47_MO56-1	pSymB	14941	14953	0	CDS	14748	15761	-	MO56-1	NA	NA	NA	MO56-1_05758	hypothetical protein
		scaffold1.1_C28	pSymB	76638	76650	0	CDS	76445	77458	-	bo21cc	NA	NA	NA	BO21CC_04398	hypothetical protein
57	AAGGCCAGATAAC	scaffold1.1_C28	pSymB	60661	60673	0	CDS	60360	61610	+	bo21cc	COG0438	2.4.1.250	mshA_7	BO21CC_04385	D-inositol-3-phosphate glycosyltransferase
		66_MO56-1	pSymB	1033	1045	0	CDS	96	1346	-	MO56-1	COG0438	2.4.1.250	mshA_17	MO56-1_06149	D-inositol-3-phosphate glycosyltransferase
58	AAGGGACGCGGCT	47_MO56-1	pSymB	14001	14013	0	CDS	13234	14532	-	MO56-1	NA	NA	NA	MO56-1_05757	hypothetical protein
		scaffold1.1_C28	pSymB	75698	75710	0	CDS	74931	76229	-	bo21cc	NA	NA	NA	BO21CC_04397	hypothetical protein
59	AAGGTGCCTAATG	66_MO56-1	pSymB	1420	1432	0	CDS	1366	2328	-	MO56-1	COG1088	5.1.3.2	galE1	MO56-1_06150	UDP-glucose 4-epimerase
		scaffold1.1_C28	pSymB	60274	60286	0	CDS	59378	60340	+	bo21cc	COG1088	5.1.3.2	galE1	BO21CC_04384	UDP-glucose 4-epimerase
60	AAGTAGACAAGCG	scaffold1.1_C28	pSymB	52933	52945	0	CDS	52821	53597	+	bo21cc	NA	NA	NA	BO21CC_04380	hypothetical protein
		66_MO56-1	pSymB	8677	8689	0	CDS	8025	8801	-	MO56-1	NA	NA	NA	MO56-1_06154	hypothetical protein
61	AAGTAGTCGGCGG	47_MO56-1	pSymB	297	309	0	CDS	2	619	-	MO56-1	NA	NA	NA	MO56-1_05746	hypothetical protein
		scaffold1.1_C28	pSymB	61994	62006	0	CDS	61699	62316	-	bo21cc	NA	NA	NA	BO21CC_04386	hypothetical protein
62	AAGTCATTCTTGG	scaffold1.1_C28	pSymB	56814	56826	0	CDS	56126	57571	+	bo21cc	NA	NA	NA	BO21CC_04382	hypothetical protein
		66_MO56-1	pSymB	4881	4893	0	CDS	4136	5581	-	MO56-1	NA	NA	NA	MO56-1_06152	hypothetical protein
63	AAGTCGACCGGGA	20_MO56-1	pSymA	47268	47280	0	CDS	47171	49129	-	MO56-1	COG4789	NA	invA	MO56-1_04161	Invasion protein InvA
		scaffold1.1_C16	Chromosome	46284	46296	0	CDS	45830	47041	+	bo21cc	NA	NA	NA	BO21CC_01827	hypothetical protein
64	AAGTTGGTCCTGA	66_MO56-1	pSymB	4513	4525	0	CDS	4136	5581	-	MO56-1	NA	NA	NA	MO56-1_06152	hypothetical protein
		scaffold1.1_C28	pSymB	57182	57194	0	CDS	56126	57571	+	bo21cc	NA	NA	NA	BO21CC_04382	hypothetical protein
65	AAGTTTATGGGGA	66_MO56-1	pSymB	1946	1958	0	CDS	1366	2328	-	MO56-1	COG1088	5.1.3.2	galE1	MO56-1_06150	UDP-glucose 4-epimerase
		scaffold1.1_C28	pSymB	59748	59760	0	CDS	59378	60340	+	bo21cc	COG1088	5.1.3.2	galE1	BO21CC_04384	UDP-glucose 4-epimerase
66	AATAACGGGAGTA	47_MO56-1	pSymB	11736	11748	0	CDS	11291	12268	-	MO56-1	NA	NA	NA	MO56-1_05755	hypothetical protein
		scaffold1.1_C28	pSymB	73433	73445	0	CDS	72988	73965	-	bo21cc	NA	NA	NA	BO21CC_04395	hypothetical protein
67	AATAAGAGCCGGC	scaffold1.1_C25	Chromosome	332779	332791	0	CDS	332768	335065	-	bo21cc	NA	NA	NA	BO21CC_02881	hypothetical protein
68	AATAAGGCATCTG	66_MO56-1	pSymB	2833	2845	0	CDS	2636	3985	+	MO56-1	COG0677	1.1.1.136	wbpA_2	MO56-1_06151	UDP-N-acetyl-D-glucosamine 6-dehydrogenase
		scaffold1.1_C28	pSymB	58862	58874	0	CDS	57722	59071	-	bo21cc	COG0677	1.1.1.136	wbpA_1	BO21CC_04383	UDP-N-acetyl-D-glucosamine 6-dehydrogenase
69	AATAGCGGGACCA	scaffold2.2_C12	NA	22549	22561	0	CDS	21882	22871	+	bo21cc	NA	NA	NA	BO21CC_06122	hypothetical protein
70	AATATTCGGCGGT	scaffold2.2_C12	NA	398555	398567	0	CDS	397593	398687	-	bo21cc	COG1902	1.3.1.-	nemA_3	BO21CC_06482	N-ethylmaleimide reductase
		20_MO56-1	pSymA	87536	87548	0	CDS	83564	88027	+	MO56-1	NA	NA	NA	MO56-1_04194	hypothetical protein
71	AATCCTTCAATCG	scaffold1.1_C28	pSymB	76632	76644	0	CDS	76445	77458	-	bo21cc	NA	NA	NA	BO21CC_04398	hypothetical protein
		47_MO56-1	pSymB	14935	14947	0	CDS	14748	15761	-	MO56-1	NA	NA	NA	MO56-1_05758	hypothetical protein
72	AATCGATCCGTAC	66_MO56-1	pSymB	8574	8586	0	CDS	8025	8801	-	MO56-1	NA	NA	NA	MO56-1_06154	hypothetical protein
		scaffold1.1_C28	pSymB	53036	53048	0	CDS	52821	53597	+	bo21cc	NA	NA	NA	BO21CC_04380	hypothetical protein
73	AATCTATCGGGCT	47_MO56-1	pSymB	14362	14374	0	CDS	13234	14532	-	MO56-1	NA	NA	NA	MO56-1_05757	hypothetical protein
		scaffold1.1_C28	pSymB	76059	76071	0	CDS	74931	76229	-	bo21cc	NA	NA	NA	BO21CC_04397	hypothetical protein
74	AATCTCGCGCAAT	scaffold1.1_C28	pSymB	15877	15889	0	CDS	14983	16485	-	bo21cc	COG1129	3.6.3.-	lsrA_1	BO21CC_04342	Autoinducer 2 import ATP-binding protein LsrA
		24_MO56-1	Chromosome	39741	39753	0	CDS	38847	40349	-	MO56-1	COG1129	3.6.3.-	lsrA_1	MO56-1_04508	Autoinducer 2 import ATP-binding protein LsrA
75	AATGACTTTGGGA	scaffold1.1_C28	pSymB	56809	56821	0	CDS	56126	57571	+	bo21cc	NA	NA	NA	BO21CC_04382	hypothetical protein
		66_MO56-1	pSymB	4886	4898	0	CDS	4136	5581	-	MO56-1	NA	NA	NA	MO56-1_06152	hypothetical protein
76	AATGCGTCGATGA	39_MO56-1	Chromosome	4592	4604	0	CDS	4277	5452	+	MO56-1	NA	NA	NA	MO56-1_05404	hypothetical protein
		scaffold1.1_C25	Chromosome	329205	329217	0	CDS	328357	329532	-	bo21cc	NA	NA	NA	BO21CC_02878	hypothetical protein
77	AATGCTCAGTATG	scaffold1.1_C28	pSymB	54770	54782	0	CDS	54152	55597	-	bo21cc	NA	NA	NA	BO21CC_04381	hypothetical protein
		66_MO56-1	pSymB	6925	6937	0	CDS	6110	7555	+	MO56-1	NA	NA	NA	MO56-1_06153	hypothetical protein
78	AATGGAAGAAGCC	scaffold1.1_C28	pSymB	76050	76062	0	CDS	74931	76229	-	bo21cc	NA	NA	NA	BO21CC_04397	hypothetical protein
		47_MO56-1	pSymB	14353	14365	0	CDS	13234	14532	-	MO56-1	NA	NA	NA	MO56-1_05757	hypothetical protein
79	AATGGAATTCCGA	54_MO56-1	NA	20557	20569	0	CDS	20205	21242	+	MO56-1	COG0526	NA	resA	MO56-1_05948	Thiol-disulfide oxidoreductase ResA
		scaffold1.1_C25	Chromosome	3569	3581	0	CDS	2842	3633	+	bo21cc	NA	NA	NA	BO21CC_02579	hypothetical protein
80	AATGGCTCCCCAT	scaffold1.1_C28	pSymB	59754	59766	0	CDS	59378	60340	+	bo21cc	COG1088	5.1.3.2	galE1	BO21CC_04384	UDP-glucose 4-epimerase
		66_MO56-1	pSymB	1940	1952	0	CDS	1366	2328	-	MO56-1	COG1088	5.1.3.2	galE1	MO56-1_06150	UDP-glucose 4-epimerase
81	AATTCGTCGTTAT	66_MO56-1	pSymB	1041	1053	0	CDS	96	1346	-	MO56-1	COG0438	2.4.1.250	mshA_17	MO56-1_06149	D-inositol-3-phosphate glycosyltransferase
		scaffold1.1_C28	pSymB	60653	60665	0	CDS	60360	61610	+	bo21cc	COG0438	2.4.1.250	mshA_7	BO21CC_04385	D-inositol-3-phosphate glycosyltransferase
82	AATTCTTCCAGAC	20_MO56-1	pSymA	78554	78566	0	CDS	78403	79377	-	MO56-1	NA	NA	NA	MO56-1_04191	hypothetical protein
		scaffold2.2_C1	NA	11678	11690	0	CDS	11170	11841	+	bo21cc	COG0516	1.1.1.205	IMPDH_3	BO21CC_05183	Inosine-5'-monophosphate dehydrogenase
83	AATTGACCCGGGT	scaffold1.1_C28	pSymB	75723	75735	0	CDS	74931	76229	-	bo21cc	NA	NA	NA	BO21CC_04397	hypothetical protein
		47_MO56-1	pSymB	14026	14038	0	CDS	13234	14532	-	MO56-1	NA	NA	NA	MO56-1_05757	hypothetical protein
84	AATTGACTGTGTC	scaffold1.1_C28	pSymB	59380	59392	0	CDS	59378	60340	+	bo21cc	COG1088	5.1.3.2	galE1	BO21CC_04384	UDP-glucose 4-epimerase
		66_MO56-1	pSymB	2314	2326	0	CDS	1366	2328	-	MO56-1	COG1088	5.1.3.2	galE1	MO56-1_06150	UDP-glucose 4-epimerase
85	AATTGTCCCGATC	47_MO56-1	pSymB	10931	10943	0	CDS	9173	11275	+	MO56-1	NA	NA	NA	MO56-1_05754	hypothetical protein
		scaffold1.1_C28	pSymB	72628	72640	0	CDS	70870	72972	+	bo21cc	NA	NA	NA	BO21CC_04394	hypothetical protein
86	AATTTCGTTCCTA	scaffold1.1_C28	pSymB	60644	60656	0	CDS	60360	61610	+	bo21cc	COG0438	2.4.1.250	mshA_7	BO21CC_04385	D-inositol-3-phosphate glycosyltransferase
		66_MO56-1	pSymB	1050	1062	0	CDS	96	1346	-	MO56-1	COG0438	2.4.1.250	mshA_17	MO56-1_06149	D-inositol-3-phosphate glycosyltransferase
87	AATTTGCTCCTGC	66_MO56-1	pSymB	4405	4417	0	CDS	4136	5581	-	MO56-1	NA	NA	NA	MO56-1_06152	hypothetical protein
		scaffold1.1_C28	pSymB	57290	57302	0	CDS	56126	57571	+	bo21cc	NA	NA	NA	BO21CC_04382	hypothetical protein
88	ACAAAGCGGGTGG	scaffold1.1_C25	Chromosome	337952	337964	0	CDS	337740	338036	-	bo21cc	NA	NA	NA	BO21CC_02888	hypothetical protein
		28_MO56-1	Chromosome	66781	66793	0	CDS	66709	67005	+	MO56-1	NA	NA	NA	MO56-1_04812	hypothetical protein
89	ACAACCGAAGCGC	47_MO56-1	pSymB	1793	1805	0	CDS	1575	3902	-	MO56-1	NA	NA	NA	MO56-1_05748	hypothetical protein
		scaffold1.1_C28	pSymB	63490	63502	0	CDS	63272	65599	-	bo21cc	NA	NA	NA	BO21CC_04388	hypothetical protein
90	ACAACTACGGCGC	39_MO56-1	Chromosome	818	830	0	CDS	433	1044	+	MO56-1	NA	NA	NA	MO56-1_05400	hypothetical protein
		scaffold1.1_C25	Chromosome	335496	335508	0	CDS	335285	335893	-	bo21cc	NA	NA	NA	BO21CC_02883	hypothetical protein
91	ACAACTCGCCGAA	scaffold1.1_C28	pSymB	60121	60133	0	CDS	59378	60340	+	bo21cc	COG1088	5.1.3.2	galE1	BO21CC_04384	UDP-glucose 4-epimerase
		66_MO56-1	pSymB	1573	1585	0	CDS	1366	2328	-	MO56-1	COG1088	5.1.3.2	galE1	MO56-1_06150	UDP-glucose 4-epimerase
92	ACAAGCTATCGAT	scaffold1.1_C28	pSymB	57137	57149	0	CDS	56126	57571	+	bo21cc	NA	NA	NA	BO21CC_04382	hypothetical protein
		66_MO56-1	pSymB	4558	4570	0	CDS	4136	5581	-	MO56-1	NA	NA	NA	MO56-1_06152	hypothetical protein
93	ACACAAGCTATCG	scaffold1.1_C28	pSymB	57139	57151	0	CDS	56126	57571	+	bo21cc	NA	NA	NA	BO21CC_04382	hypothetical protein
		66_MO56-1	pSymB	4556	4568	0	CDS	4136	5581	-	MO56-1	NA	NA	NA	MO56-1_06152	hypothetical protein
94	ACACCGCCGGTGT	scaffold1.1_C28	pSymB	26637	26649	0	CDS	26286	26861	+	bo21cc	NA	NA	NA	BO21CC_04354	hypothetical protein
		24_MO56-1	Chromosome	51835	51847	0	CDS	51502	52032	+	MO56-1	NA	NA	NA	MO56-1_04519	hypothetical protein
95	ACACGAGTAGTGG	66_MO56-1	pSymB	2043	2055	0	CDS	1366	2328	-	MO56-1	COG1088	5.1.3.2	galE1	MO56-1_06150	UDP-glucose 4-epimerase
		scaffold1.1_C28	pSymB	59651	59663	0	CDS	59378	60340	+	bo21cc	COG1088	5.1.3.2	galE1	BO21CC_04384	UDP-glucose 4-epimerase
96	ACACGTCTCCAAG	66_MO56-1	pSymB	1402	1414	0	CDS	1366	2328	-	MO56-1	COG1088	5.1.3.2	galE1	MO56-1_06150	UDP-glucose 4-epimerase
		scaffold1.1_C28	pSymB	60292	60304	0	CDS	59378	60340	+	bo21cc	COG1088	5.1.3.2	galE1	BO21CC_04384	UDP-glucose 4-epimerase
97	ACAGACCAAGAAT	scaffold1.1_C28	pSymB	56819	56831	0	CDS	56126	57571	+	bo21cc	NA	NA	NA	BO21CC_04382	hypothetical protein
		66_MO56-1	pSymB	4876	4888	0	CDS	4136	5581	-	MO56-1	NA	NA	NA	MO56-1_06152	hypothetical protein
98	ACAGCAAACCAGT	scaffold1.1_C14	Chromosome	2612	2624	0	CDS	1615	2640	-	bo21cc	NA	NA	NA	BO21CC_01606	hypothetical protein
		20_MO56-1	pSymA	82878	82890	0	CDS	81482	82945	-	MO56-1	COG0546	3.1.3.18	gph_4	MO56-1_04193	Phosphoglycolate phosphatase
99	ACAGTTGGCCCAT	scaffold1.1_C25	Chromosome	336519	336531	0	CDS	335896	336624	-	bo21cc	NA	NA	NA	BO21CC_02884	hypothetical protein
100	ACATCAATCAAGC	scaffold1.1_C28	pSymB	72437	72449	0	CDS	70870	72972	+	bo21cc	NA	NA	NA	BO21CC_04394	hypothetical protein
		47_MO56-1	pSymB	10740	10752	0	CDS	9173	11275	+	MO56-1	NA	NA	NA	MO56-1_05754	hypothetical protein
101	ACCAACTTCGAAT	66_MO56-1	pSymB	4518	4530	0	CDS	4136	5581	-	MO56-1	NA	NA	NA	MO56-1_06152	hypothetical protein
		scaffold1.1_C28	pSymB	57177	57189	0	CDS	56126	57571	+	bo21cc	NA	NA	NA	BO21CC_04382	hypothetical protein
102	ACCAAGAATGACT	scaffold1.1_C28	pSymB	56815	56827	0	CDS	56126	57571	+	bo21cc	NA	NA	NA	BO21CC_04382	hypothetical protein
		66_MO56-1	pSymB	4880	4892	0	CDS	4136	5581	-	MO56-1	NA	NA	NA	MO56-1_06152	hypothetical protein
103	ACCAATGTAACGG	20_MO56-1	pSymA	79197	79209	0	CDS	78403	79377	-	MO56-1	NA	NA	NA	MO56-1_04191	hypothetical protein
104	ACCACACGCAGGT	47_MO56-1	pSymB	11748	11760	0	CDS	11291	12268	-	MO56-1	NA	NA	NA	MO56-1_05755	hypothetical protein
		scaffold1.1_C28	pSymB	73445	73457	0	CDS	72988	73965	-	bo21cc	NA	NA	NA	BO21CC_04395	hypothetical protein
105	ACCACAGGCTACG	scaffold1.1_C28	pSymB	61225	61237	0	CDS	60360	61610	+	bo21cc	COG0438	2.4.1.250	mshA_7	BO21CC_04385	D-inositol-3-phosphate glycosyltransferase
		66_MO56-1	pSymB	469	481	0	CDS	96	1346	-	MO56-1	COG0438	2.4.1.250	mshA_17	MO56-1_06149	D-inositol-3-phosphate glycosyltransferase
106	ACCAGGACATGGT	28_MO56-1	Chromosome	67822	67834	0	CDS	67380	67847	+	MO56-1	NA	NA	NA	MO56-1_04814	hypothetical protein
		scaffold1.1_C25	Chromosome	336911	336923	0	CDS	336898	337365	-	bo21cc	NA	NA	NA	BO21CC_02886	hypothetical protein
107	ACCATCGCTCAGG	scaffold1.1_C26	pSymB	1027666	1027678	0	CDS	1025852	1027939	-	bo21cc	NA	NA	NA	BO21CC_04028	hypothetical protein
		1_MO56-1	pSymB	277585	277597	0	CDS	277324	279411	+	MO56-1	NA	NA	NA	MO56-1_00262	hypothetical protein
108	ACCATGGCGCCTC	scaffold1.1_C26	pSymB	821466	821478	0	CDS	821460	823094	+	bo21cc	COG0366	3.2.1.1	treS	BO21CC_03828	Trehalose synthase/amylase TreS
		50_MO56-1	NA	25718	25730	0	CDS	24268	26295	+	MO56-1	COG0001	5.4.3.8	hemL_1	MO56-1_05849	Glutamate-1-semialdehyde 2%2C1-aminomutase
109	ACCCACTACTCGT	scaffold1.1_C28	pSymB	59649	59661	0	CDS	59378	60340	+	bo21cc	COG1088	5.1.3.2	galE1	BO21CC_04384	UDP-glucose 4-epimerase
		66_MO56-1	pSymB	2045	2057	0	CDS	1366	2328	-	MO56-1	COG1088	5.1.3.2	galE1	MO56-1_06150	UDP-glucose 4-epimerase
110	ACCCCAGGAAGCG	scaffold1.1_C28	pSymB	60143	60155	0	CDS	59378	60340	+	bo21cc	COG1088	5.1.3.2	galE1	BO21CC_04384	UDP-glucose 4-epimerase
		66_MO56-1	pSymB	1551	1563	0	CDS	1366	2328	-	MO56-1	COG1088	5.1.3.2	galE1	MO56-1_06150	UDP-glucose 4-epimerase
111	ACCCGCTTTGTAA	scaffold1.1_C25	Chromosome	337954	337966	0	CDS	337740	338036	-	bo21cc	NA	NA	NA	BO21CC_02888	hypothetical protein
		28_MO56-1	Chromosome	66779	66791	0	CDS	66709	67005	+	MO56-1	NA	NA	NA	MO56-1_04812	hypothetical protein
112	ACCGACAACCGAA	scaffold1.1_C28	pSymB	63486	63498	0	CDS	63272	65599	-	bo21cc	NA	NA	NA	BO21CC_04388	hypothetical protein
		47_MO56-1	pSymB	1789	1801	0	CDS	1575	3902	-	MO56-1	NA	NA	NA	MO56-1_05748	hypothetical protein
113	ACCGACGAACATG	20_MO56-1	pSymA	87455	87467	0	CDS	83564	88027	+	MO56-1	NA	NA	NA	MO56-1_04194	hypothetical protein
		scaffold1.1_C25	Chromosome	162450	162462	0	CDS	161382	163592	+	bo21cc	COG0296	2.4.1.18	glgB	BO21CC_02726	1%2C4-alpha-glucan branching enzyme GlgB
114	ACCGAGTCAGGTG	28_MO53-2	pSymB	72203	72215	0	CDS	71137	73023	+	MO53-2	COG1793	NA	ligD_3	MO53-2_04847	Multifunctional non-homologous end joining protein LigD
		48_MO26-2	pSymB	15562	15574	0	CDS	14754	16640	-	MO26-2	COG1793	NA	ligD_5	MO26-2_05866	Multifunctional non-homologous end joining protein LigD
		24_MO56-1	Chromosome	61444	61456	0	CDS	60636	62549	-	MO56-1	COG1793	NA	ligD_4	MO56-1_04526	Multifunctional non-homologous end joining protein LigD
115	ACCGCATGATTAA	47_MO56-1	pSymB	15100	15112	0	CDS	14748	15761	-	MO56-1	NA	NA	NA	MO56-1_05758	hypothetical protein
		scaffold1.1_C28	pSymB	76797	76809	0	CDS	76445	77458	-	bo21cc	NA	NA	NA	BO21CC_04398	hypothetical protein
116	ACCGCCCATAAGA	scaffold2.2_C12	NA	42469	42481	0	CDS	42109	42906	+	bo21cc	COG0596	3.1.1.24	catD_2	BO21CC_06144	3-oxoadipate enol-lactonase 2
117	ACCGCGCGATAGT	scaffold1.1_C25	Chromosome	326992	327004	0	CDS	326841	327104	-	bo21cc	NA	NA	NA	BO21CC_02875	hypothetical protein
		39_MO56-1	Chromosome	8086	8098	0	CDS	7683	8222	+	MO56-1	NA	NA	NA	MO56-1_05409	hypothetical protein
118	ACCGGTGACATCA	scaffold1.1_C28	pSymB	72444	72456	0	CDS	70870	72972	+	bo21cc	NA	NA	NA	BO21CC_04394	hypothetical protein
		47_MO56-1	pSymB	10747	10759	0	CDS	9173	11275	+	MO56-1	NA	NA	NA	MO56-1_05754	hypothetical protein
119	ACCGTCATAAAGT	66_MO56-1	pSymB	2163	2175	0	CDS	1366	2328	-	MO56-1	COG1088	5.1.3.2	galE1	MO56-1_06150	UDP-glucose 4-epimerase
		scaffold1.1_C28	pSymB	59531	59543	0	CDS	59378	60340	+	bo21cc	COG1088	5.1.3.2	galE1	BO21CC_04384	UDP-glucose 4-epimerase
120	ACCTACGGTTTCG	28_MO56-1	Chromosome	67755	67767	0	CDS	67380	67847	+	MO56-1	NA	NA	NA	MO56-1_04814	hypothetical protein
		scaffold1.1_C25	Chromosome	336978	336990	0	CDS	336898	337365	-	bo21cc	NA	NA	NA	BO21CC_02886	hypothetical protein
121	ACCTGACTCGGTC	28_MO53-2	pSymB	72204	72216	0	CDS	71137	73023	+	MO53-2	COG1793	NA	ligD_3	MO53-2_04847	Multifunctional non-homologous end joining protein LigD
		48_MO26-2	pSymB	15561	15573	0	CDS	14754	16640	-	MO26-2	COG1793	NA	ligD_5	MO26-2_05866	Multifunctional non-homologous end joining protein LigD
		24_MO56-1	Chromosome	61443	61455	0	CDS	60636	62549	-	MO56-1	COG1793	NA	ligD_4	MO56-1_04526	Multifunctional non-homologous end joining protein LigD
122	ACCTTGGCGAGAA	scaffold2.2_C1	NA	22478	22490	0	CDS	22202	22996	+	bo21cc	NA	NA	NA	BO21CC_05189	hypothetical protein
		33_MO56-1	3pSymB	25547	25559	0	CDS	23545	25644	+	MO56-1	NA	NA	NA	MO56-1_05089	hypothetical protein
123	ACGAGGAAATTCG	66_MO56-1	pSymB	1113	1125	0	CDS	96	1346	-	MO56-1	COG0438	2.4.1.250	mshA_17	MO56-1_06149	D-inositol-3-phosphate glycosyltransferase
		scaffold1.1_C28	pSymB	60581	60593	0	CDS	60360	61610	+	bo21cc	COG0438	2.4.1.250	mshA_7	BO21CC_04385	D-inositol-3-phosphate glycosyltransferase
124	ACGATATACTGAC	scaffold1.1_C28	pSymB	75361	75373	0	CDS	74931	76229	-	bo21cc	NA	NA	NA	BO21CC_04397	hypothetical protein
125	ACGATCGATAGCT	66_MO56-1	pSymB	4561	4573	0	CDS	4136	5581	-	MO56-1	NA	NA	NA	MO56-1_06152	hypothetical protein
		scaffold1.1_C28	pSymB	57134	57146	0	CDS	56126	57571	+	bo21cc	NA	NA	NA	BO21CC_04382	hypothetical protein
126	ACGATGACCCCAG	scaffold1.1_C28	pSymB	60149	60161	0	CDS	59378	60340	+	bo21cc	COG1088	5.1.3.2	galE1	BO21CC_04384	UDP-glucose 4-epimerase
		66_MO56-1	pSymB	1545	1557	0	CDS	1366	2328	-	MO56-1	COG1088	5.1.3.2	galE1	MO56-1_06150	UDP-glucose 4-epimerase
127	ACGATGATGGGAC	66_MO56-1	pSymB	4932	4944	0	CDS	4136	5581	-	MO56-1	NA	NA	NA	MO56-1_06152	hypothetical protein
		scaffold1.1_C28	pSymB	56763	56775	0	CDS	56126	57571	+	bo21cc	NA	NA	NA	BO21CC_04382	hypothetical protein
128	ACGCCCTCTTTCA	24_MO56-1	Chromosome	39808	39820	0	CDS	38847	40349	-	MO56-1	COG1129	3.6.3.-	lsrA_1	MO56-1_04508	Autoinducer 2 import ATP-binding protein LsrA
		scaffold1.1_C28	pSymB	15944	15956	0	CDS	14983	16485	-	bo21cc	COG1129	3.6.3.-	lsrA_1	BO21CC_04342	Autoinducer 2 import ATP-binding protein LsrA
129	ACGCCTGTAATGA	24_MO56-1	Chromosome	37165	37177	0	CDS	36813	37826	-	MO56-1	COG1172	NA	lsrD_3	MO56-1_04506	Autoinducer 2 import system permease protein LsrD
		scaffold1.1_C28	pSymB	13301	13313	0	CDS	12949	13962	-	bo21cc	COG1172	NA	lsrD_3	BO21CC_04340	Autoinducer 2 import system permease protein LsrD
130	ACGCCTTGGCGCC	scaffold1.1_C13	Chromosome	6725	6737	0	CDS	6322	6987	+	bo21cc	NA	NA	NA	BO21CC_01599	hypothetical protein
		20_MO56-1	pSymA	76780	76792	0	CDS	75511	78267	+	MO56-1	NA	NA	NA	MO56-1_04190	hypothetical protein
131	ACGCGCCCCTGCC	24_MO56-1	Chromosome	9526	9538	0	CDS	9426	10325	-	MO56-1	NA	NA	NA	MO56-1_04484	hypothetical protein
132	ACGCGGCCACGCA	scaffold1.1_C28	pSymB	76785	76797	0	CDS	76445	77458	-	bo21cc	NA	NA	NA	BO21CC_04398	hypothetical protein
		47_MO56-1	pSymB	15088	15100	0	CDS	14748	15761	-	MO56-1	NA	NA	NA	MO56-1_05758	hypothetical protein
133	ACGGAACTCCAAT	66_MO56-1	pSymB	1528	1540	0	CDS	1366	2328	-	MO56-1	COG1088	5.1.3.2	galE1	MO56-1_06150	UDP-glucose 4-epimerase
		scaffold1.1_C28	pSymB	60166	60178	0	CDS	59378	60340	+	bo21cc	COG1088	5.1.3.2	galE1	BO21CC_04384	UDP-glucose 4-epimerase
134	ACGGCGTTTGCTC	47_MO56-1	pSymB	1607	1619	0	CDS	1575	3902	-	MO56-1	NA	NA	NA	MO56-1_05748	hypothetical protein
		scaffold1.1_C28	pSymB	63304	63316	0	CDS	63272	65599	-	bo21cc	NA	NA	NA	BO21CC_04388	hypothetical protein
135	ACGGCTGCGAAAT	scaffold1.1_C28	pSymB	59610	59622	0	CDS	59378	60340	+	bo21cc	COG1088	5.1.3.2	galE1	BO21CC_04384	UDP-glucose 4-epimerase
		66_MO56-1	pSymB	2084	2096	0	CDS	1366	2328	-	MO56-1	COG1088	5.1.3.2	galE1	MO56-1_06150	UDP-glucose 4-epimerase
136	ACGGGAGTACCAC	scaffold1.1_C28	pSymB	73437	73449	0	CDS	72988	73965	-	bo21cc	NA	NA	NA	BO21CC_04395	hypothetical protein
		47_MO56-1	pSymB	11740	11752	0	CDS	11291	12268	-	MO56-1	NA	NA	NA	MO56-1_05755	hypothetical protein
137	ACGGGCATGGGTG	scaffold1.1_C28	pSymB	75426	75438	0	CDS	74931	76229	-	bo21cc	NA	NA	NA	BO21CC_04397	hypothetical protein
		47_MO56-1	pSymB	13729	13741	0	CDS	13234	14532	-	MO56-1	NA	NA	NA	MO56-1_05757	hypothetical protein
138	ACGGTTACGGTTC	39_MO56-1	Chromosome	840	852	0	CDS	433	1044	+	MO56-1	NA	NA	NA	MO56-1_05400	hypothetical protein
		scaffold1.1_C25	Chromosome	335474	335486	0	CDS	335285	335893	-	bo21cc	NA	NA	NA	BO21CC_02883	hypothetical protein
139	ACGGTTCAGACTC	scaffold1.1_C25	Chromosome	335480	335492	0	CDS	335285	335893	-	bo21cc	NA	NA	NA	BO21CC_02883	hypothetical protein
		39_MO56-1	Chromosome	834	846	0	CDS	433	1044	+	MO56-1	NA	NA	NA	MO56-1_05400	hypothetical protein
140	ACGGTTCCGAACT	50_MO56-1	NA	25562	25574	0	CDS	24268	26295	+	MO56-1	COG0001	5.4.3.8	hemL_1	MO56-1_05849	Glutamate-1-semialdehyde 2%2C1-aminomutase
		scaffold1.1_C25	Chromosome	3614	3626	0	CDS	2842	3633	+	bo21cc	NA	NA	NA	BO21CC_02579	hypothetical protein
141	ACGTCCAGAAACT	14_MO56-1	Chromosome	109561	109573	0	CDS	108027	110135	-	MO56-1	NA	NA	NA	MO56-1_03504	hypothetical protein
		scaffold2.2_C12	NA	33825	33837	0	CDS	32918	33901	+	bo21cc	COG0673	1.1.99.28	gfo	BO21CC_06135	Glucose--fructose oxidoreductase
142	ACGTCTCCAAGTC	scaffold1.1_C28	pSymB	60294	60306	0	CDS	59378	60340	+	bo21cc	COG1088	5.1.3.2	galE1	BO21CC_04384	UDP-glucose 4-epimerase
		66_MO56-1	pSymB	1400	1412	0	CDS	1366	2328	-	MO56-1	COG1088	5.1.3.2	galE1	MO56-1_06150	UDP-glucose 4-epimerase
143	ACTACCAGGACAT	28_MO56-1	Chromosome	67819	67831	0	CDS	67380	67847	+	MO56-1	NA	NA	NA	MO56-1_04814	hypothetical protein
		scaffold1.1_C25	Chromosome	336914	336926	0	CDS	336898	337365	-	bo21cc	NA	NA	NA	BO21CC_02886	hypothetical protein
144	ACTACTCGTGTTG	scaffold1.1_C28	pSymB	59653	59665	0	CDS	59378	60340	+	bo21cc	COG1088	5.1.3.2	galE1	BO21CC_04384	UDP-glucose 4-epimerase
		66_MO56-1	pSymB	2041	2053	0	CDS	1366	2328	-	MO56-1	COG1088	5.1.3.2	galE1	MO56-1_06150	UDP-glucose 4-epimerase
145	ACTCAACCGCGGC	scaffold1.1_C28	pSymB	58883	58895	0	CDS	57722	59071	-	bo21cc	COG0677	1.1.1.136	wbpA_1	BO21CC_04383	UDP-N-acetyl-D-glucosamine 6-dehydrogenase
		66_MO56-1	pSymB	2812	2824	0	CDS	2636	3985	+	MO56-1	COG0677	1.1.1.136	wbpA_2	MO56-1_06151	UDP-N-acetyl-D-glucosamine 6-dehydrogenase
146	ACTCATCGCGCCG	scaffold1.1_C25	Chromosome	335489	335501	0	CDS	335285	335893	-	bo21cc	NA	NA	NA	BO21CC_02883	hypothetical protein
		39_MO56-1	Chromosome	825	837	0	CDS	433	1044	+	MO56-1	NA	NA	NA	MO56-1_05400	hypothetical protein
147	ACTCATGGATCAC	scaffold1.1_C28	pSymB	61214	61226	0	CDS	60360	61610	+	bo21cc	COG0438	2.4.1.250	mshA_7	BO21CC_04385	D-inositol-3-phosphate glycosyltransferase
		66_MO56-1	pSymB	480	492	0	CDS	96	1346	-	MO56-1	COG0438	2.4.1.250	mshA_17	MO56-1_06149	D-inositol-3-phosphate glycosyltransferase
148	ACTCCCAGCCCCC	66_MO56-1	pSymB	7399	7411	0	CDS	6110	7555	+	MO56-1	NA	NA	NA	MO56-1_06153	hypothetical protein
		scaffold1.1_C28	pSymB	54296	54308	0	CDS	54152	55597	-	bo21cc	NA	NA	NA	BO21CC_04381	hypothetical protein
149	ACTCGGACCGAGT	24_MO56-1	Chromosome	61438	61450	0	CDS	60636	62549	-	MO56-1	COG1793	NA	ligD_4	MO56-1_04526	Multifunctional non-homologous end joining protein LigD
		48_MO26-2	pSymB	15556	15568	0	CDS	14754	16640	-	MO26-2	COG1793	NA	ligD_5	MO26-2_05866	Multifunctional non-homologous end joining protein LigD
		28_MO53-2	pSymB	72209	72221	0	CDS	71137	73023	+	MO53-2	COG1793	NA	ligD_3	MO53-2_04847	Multifunctional non-homologous end joining protein LigD
150	ACTGATGCCACCC	scaffold1.1_C28	pSymB	76221	76233	0	CDS	74931	76229	-	bo21cc	NA	NA	NA	BO21CC_04397	hypothetical protein
		47_MO56-1	pSymB	14524	14536	0	CDS	13234	14532	-	MO56-1	NA	NA	NA	MO56-1_05757	hypothetical protein
151	ACTGCACCTGACT	24_MO56-1	Chromosome	61448	61460	0	CDS	60636	62549	-	MO56-1	COG1793	NA	ligD_4	MO56-1_04526	Multifunctional non-homologous end joining protein LigD
		48_MO26-2	pSymB	15566	15578	0	CDS	14754	16640	-	MO26-2	COG1793	NA	ligD_5	MO26-2_05866	Multifunctional non-homologous end joining protein LigD
		28_MO53-2	pSymB	72199	72211	0	CDS	71137	73023	+	MO53-2	COG1793	NA	ligD_3	MO53-2_04847	Multifunctional non-homologous end joining protein LigD
152	ACTGCCGAACCCA	39_MO56-1	Chromosome	1674	1686	0	CDS	1263	3527	+	MO56-1	NA	NA	NA	MO56-1_05402	hypothetical protein
		scaffold1.1_C25	Chromosome	334642	334654	0	CDS	332768	335065	-	bo21cc	NA	NA	NA	BO21CC_02881	hypothetical protein
153	ACTGTCATCCGCT	scaffold1.1_C28	pSymB	60134	60146	0	CDS	59378	60340	+	bo21cc	COG1088	5.1.3.2	galE1	BO21CC_04384	UDP-glucose 4-epimerase
		66_MO56-1	pSymB	1560	1572	0	CDS	1366	2328	-	MO56-1	COG1088	5.1.3.2	galE1	MO56-1_06150	UDP-glucose 4-epimerase
154	ACTGTGTCATCAT	scaffold1.1_C28	pSymB	59375	59387	0	CDS	59378	60340	+	bo21cc	COG1088	5.1.3.2	galE1	BO21CC_04384	UDP-glucose 4-epimerase
		66_MO56-1	pSymB	2319	2331	0	CDS	1366	2328	-	MO56-1	COG1088	5.1.3.2	galE1	MO56-1_06150	UDP-glucose 4-epimerase
155	ACTTAGTGACGAC	14_MO56-1	Chromosome	118069	118081	0	CDS	117869	118411	-	MO56-1	NA	NA	NA	MO56-1_03520	hypothetical protein
		scaffold2.2_C1	NA	22061	22073	0	CDS	18204	22109	+	bo21cc	COG3459	2.4.1.-	ndvB_2	BO21CC_05188	Cyclic beta-(1%2C2)-glucan synthase NdvB
156	ACTTCGAATGGCC	66_MO56-1	pSymB	4522	4534	0	CDS	4136	5581	-	MO56-1	NA	NA	NA	MO56-1_06152	hypothetical protein
		scaffold1.1_C28	pSymB	57173	57185	0	CDS	56126	57571	+	bo21cc	NA	NA	NA	BO21CC_04382	hypothetical protein
157	ACTTGGAGACGTG	66_MO56-1	pSymB	1401	1413	0	CDS	1366	2328	-	MO56-1	COG1088	5.1.3.2	galE1	MO56-1_06150	UDP-glucose 4-epimerase
		scaffold1.1_C28	pSymB	60293	60305	0	CDS	59378	60340	+	bo21cc	COG1088	5.1.3.2	galE1	BO21CC_04384	UDP-glucose 4-epimerase
158	ACTTGGCCGTTCC	scaffold1.1_C25	Chromosome	335436	335448	0	CDS	335285	335893	-	bo21cc	NA	NA	NA	BO21CC_02883	hypothetical protein
		39_MO56-1	Chromosome	878	890	0	CDS	433	1044	+	MO56-1	NA	NA	NA	MO56-1_05400	hypothetical protein
159	ACTTTGGGAATCT	66_MO56-1	pSymB	4890	4902	0	CDS	4136	5581	-	MO56-1	NA	NA	NA	MO56-1_06152	hypothetical protein
		scaffold1.1_C28	pSymB	56805	56817	0	CDS	56126	57571	+	bo21cc	NA	NA	NA	BO21CC_04382	hypothetical protein
160	AGAAGCCCGATAG	47_MO56-1	pSymB	14359	14371	0	CDS	13234	14532	-	MO56-1	NA	NA	NA	MO56-1_05757	hypothetical protein
		scaffold1.1_C28	pSymB	76056	76068	0	CDS	74931	76229	-	bo21cc	NA	NA	NA	BO21CC_04397	hypothetical protein
161	AGAAGCGTGACTG	scaffold1.1_C28	pSymB	83958	83970	0	CDS	83261	84691	-	bo21cc	NA	NA	NA	BO21CC_04403	hypothetical protein
		47_MO56-1	pSymB	22261	22273	0	CDS	21564	22994	-	MO56-1	NA	NA	NA	MO56-1_05763	hypothetical protein
162	AGAAGTTTATGGG	scaffold1.1_C28	pSymB	59746	59758	0	CDS	59378	60340	+	bo21cc	COG1088	5.1.3.2	galE1	BO21CC_04384	UDP-glucose 4-epimerase
		66_MO56-1	pSymB	1948	1960	0	CDS	1366	2328	-	MO56-1	COG1088	5.1.3.2	galE1	MO56-1_06150	UDP-glucose 4-epimerase
163	AGAATGACTTTGG	66_MO56-1	pSymB	4884	4896	0	CDS	4136	5581	-	MO56-1	NA	NA	NA	MO56-1_06152	hypothetical protein
		scaffold1.1_C28	pSymB	56811	56823	0	CDS	56126	57571	+	bo21cc	NA	NA	NA	BO21CC_04382	hypothetical protein
164	AGACCAAGAATGA	66_MO56-1	pSymB	4878	4890	0	CDS	4136	5581	-	MO56-1	NA	NA	NA	MO56-1_06152	hypothetical protein
		scaffold1.1_C28	pSymB	56817	56829	0	CDS	56126	57571	+	bo21cc	NA	NA	NA	BO21CC_04382	hypothetical protein
165	AGACCCGCCGCTC	scaffold2.2_C12	NA	42956	42968	0	CDS	42910	43329	+	bo21cc	NA	NA	NA	BO21CC_06145	hypothetical protein
166	AGACTATGCAAGA	scaffold1.1_C28	pSymB	59696	59708	0	CDS	59378	60340	+	bo21cc	COG1088	5.1.3.2	galE1	BO21CC_04384	UDP-glucose 4-epimerase
		66_MO56-1	pSymB	1998	2010	0	CDS	1366	2328	-	MO56-1	COG1088	5.1.3.2	galE1	MO56-1_06150	UDP-glucose 4-epimerase
167	AGACTCATCGCGC	scaffold1.1_C25	Chromosome	335487	335499	0	CDS	335285	335893	-	bo21cc	NA	NA	NA	BO21CC_02883	hypothetical protein
		39_MO56-1	Chromosome	827	839	0	CDS	433	1044	+	MO56-1	NA	NA	NA	MO56-1_05400	hypothetical protein
168	AGAGATTCCCAAA	scaffold1.1_C28	pSymB	56803	56815	0	CDS	56126	57571	+	bo21cc	NA	NA	NA	BO21CC_04382	hypothetical protein
		66_MO56-1	pSymB	4892	4904	0	CDS	4136	5581	-	MO56-1	NA	NA	NA	MO56-1_06152	hypothetical protein
169	AGAGGGCATTAGG	scaffold1.1_C28	pSymB	60268	60280	0	CDS	59378	60340	+	bo21cc	COG1088	5.1.3.2	galE1	BO21CC_04384	UDP-glucose 4-epimerase
		66_MO56-1	pSymB	1426	1438	0	CDS	1366	2328	-	MO56-1	COG1088	5.1.3.2	galE1	MO56-1_06150	UDP-glucose 4-epimerase
170	AGAGTTCGCCCGG	scaffold1.1_C28	pSymB	61455	61467	0	CDS	60360	61610	+	bo21cc	COG0438	2.4.1.250	mshA_7	BO21CC_04385	D-inositol-3-phosphate glycosyltransferase
		66_MO56-1	pSymB	239	251	0	CDS	96	1346	-	MO56-1	COG0438	2.4.1.250	mshA_17	MO56-1_06149	D-inositol-3-phosphate glycosyltransferase
171	AGATAACGACGAA	66_MO56-1	pSymB	1039	1051	0	CDS	96	1346	-	MO56-1	COG0438	2.4.1.250	mshA_17	MO56-1_06149	D-inositol-3-phosphate glycosyltransferase
		14_MO56-1	Chromosome	98641	98653	0	CDS	97881	98687	+	MO56-1	NA	NA	NA	MO56-1_03492	hypothetical protein
		scaffold1.1_C28	pSymB	60655	60667	0	CDS	60360	61610	+	bo21cc	COG0438	2.4.1.250	mshA_7	BO21CC_04385	D-inositol-3-phosphate glycosyltransferase
172	AGATGCGGTTAAA	47_MO56-1	pSymB	14241	14253	0	CDS	13234	14532	-	MO56-1	NA	NA	NA	MO56-1_05757	hypothetical protein
		scaffold1.1_C28	pSymB	75938	75950	0	CDS	74931	76229	-	bo21cc	NA	NA	NA	BO21CC_04397	hypothetical protein
173	AGCAGGAGCAAAT	66_MO56-1	pSymB	4404	4416	0	CDS	4136	5581	-	MO56-1	NA	NA	NA	MO56-1_06152	hypothetical protein
		scaffold1.1_C28	pSymB	57291	57303	0	CDS	56126	57571	+	bo21cc	NA	NA	NA	BO21CC_04382	hypothetical protein
174	AGCAGGGCAGCGA	28_MO56-1	Chromosome	64313	64325	0	CDS	63872	65077	-	MO56-1	COG4973	NA	xerC_3	MO56-1_04807	Tyrosine recombinase XerC
		scaffold1.1_C22	NA	7738	7750	0	CDS	7311	9179	-	bo21cc	NA	NA	NA	BO21CC_02543	hypothetical protein
175	AGCAGGTTGGGGC	scaffold2.2_C1	NA	2800	2812	0	CDS	1794	3356	-	bo21cc	NA	NA	NA	BO21CC_05174	IS66 family transposase ISAzs18
176	AGCCACGTCCGAA	14_MO56-1	Chromosome	130147	130159	0	CDS	129844	130287	-	MO56-1	NA	NA	NA	MO56-1_03531	hypothetical protein
		scaffold2.2_C12	NA	16750	16762	0	CDS	16087	17904	-	bo21cc	COG0028	2.2.1.6	ilvI_2	BO21CC_06118	Acetolactate synthase isozyme 3 large subunit
177	AGCCATACTGAGC	scaffold1.1_C28	pSymB	54773	54785	0	CDS	54152	55597	-	bo21cc	NA	NA	NA	BO21CC_04381	hypothetical protein
		66_MO56-1	pSymB	6922	6934	0	CDS	6110	7555	+	MO56-1	NA	NA	NA	MO56-1_06153	hypothetical protein
178	AGCCCCATGATAC	66_MO56-1	pSymB	2709	2721	0	CDS	2636	3985	+	MO56-1	COG0677	1.1.1.136	wbpA_2	MO56-1_06151	UDP-N-acetyl-D-glucosamine 6-dehydrogenase
		scaffold1.1_C28	pSymB	58986	58998	0	CDS	57722	59071	-	bo21cc	COG0677	1.1.1.136	wbpA_1	BO21CC_04383	UDP-N-acetyl-D-glucosamine 6-dehydrogenase
179	AGCCCCCAAAGAT	scaffold1.1_C28	pSymB	54302	54314	0	CDS	54152	55597	-	bo21cc	NA	NA	NA	BO21CC_04381	hypothetical protein
		66_MO56-1	pSymB	7393	7405	0	CDS	6110	7555	+	MO56-1	NA	NA	NA	MO56-1_06153	hypothetical protein
180	AGCCCGCAACTGA	scaffold1.1_C14	Chromosome	1640	1652	0	CDS	1615	2640	-	bo21cc	NA	NA	NA	BO21CC_01606	hypothetical protein
		54_MO56-1	NA	19861	19873	0	CDS	19123	19989	+	MO56-1	NA	NA	NA	MO56-1_05947	hypothetical protein
181	AGCCCTGGCACCC	47_MO56-1	pSymB	13737	13749	0	CDS	13234	14532	-	MO56-1	NA	NA	NA	MO56-1_05757	hypothetical protein
		scaffold1.1_C28	pSymB	75434	75446	0	CDS	74931	76229	-	bo21cc	NA	NA	NA	BO21CC_04397	hypothetical protein
182	AGCCGATTGCGAG	scaffold2.2_C12	NA	17824	17836	0	CDS	16087	17904	-	bo21cc	COG0028	2.2.1.6	ilvI_2	BO21CC_06118	Acetolactate synthase isozyme 3 large subunit
		50_MO56-1	NA	11980	11992	0	CDS	11134	12036	+	MO56-1	COG1175	NA	ycjO_5	MO56-1_05836	Inner membrane ABC transporter permease protein YcjO
183	AGCCTGTGGTGAT	scaffold1.1_C28	pSymB	61222	61234	0	CDS	60360	61610	+	bo21cc	COG0438	2.4.1.250	mshA_7	BO21CC_04385	D-inositol-3-phosphate glycosyltransferase
		66_MO56-1	pSymB	472	484	0	CDS	96	1346	-	MO56-1	COG0438	2.4.1.250	mshA_17	MO56-1_06149	D-inositol-3-phosphate glycosyltransferase
184	AGCGATGGTGAGC	1_MO56-1	pSymB	277581	277593	0	CDS	277324	279411	+	MO56-1	NA	NA	NA	MO56-1_00262	hypothetical protein
		scaffold1.1_C26	pSymB	1027670	1027682	0	CDS	1025852	1027939	-	bo21cc	NA	NA	NA	BO21CC_04028	hypothetical protein
185	AGCGATTGAAGGA	47_MO56-1	pSymB	14933	14945	0	CDS	14748	15761	-	MO56-1	NA	NA	NA	MO56-1_05758	hypothetical protein
		scaffold1.1_C28	pSymB	76630	76642	0	CDS	76445	77458	-	bo21cc	NA	NA	NA	BO21CC_04398	hypothetical protein
186	AGCGCCAATACGA	24_MO56-1	Chromosome	14061	14073	0	CDS	13558	14631	-	MO56-1	NA	NA	NA	MO56-1_04488	hypothetical protein
		scaffold1.1_C21	NA	1723	1735	0	CDS	1518	1856	-	bo21cc	NA	NA	NA	BO21CC_02532	hypothetical protein
187	AGCGGAATAAGGC	scaffold1.1_C28	pSymB	58867	58879	0	CDS	57722	59071	-	bo21cc	COG0677	1.1.1.136	wbpA_1	BO21CC_04383	UDP-N-acetyl-D-glucosamine 6-dehydrogenase
		66_MO56-1	pSymB	2828	2840	0	CDS	2636	3985	+	MO56-1	COG0677	1.1.1.136	wbpA_2	MO56-1_06151	UDP-N-acetyl-D-glucosamine 6-dehydrogenase
188	AGCGGGAGAATCA	66_MO56-1	pSymB	744	756	0	CDS	96	1346	-	MO56-1	COG0438	2.4.1.250	mshA_17	MO56-1_06149	D-inositol-3-phosphate glycosyltransferase
		scaffold1.1_C28	pSymB	60950	60962	0	CDS	60360	61610	+	bo21cc	COG0438	2.4.1.250	mshA_7	BO21CC_04385	D-inositol-3-phosphate glycosyltransferase
189	AGCTCATGAGAGC	66_MO56-1	pSymB	1382	1394	0	CDS	1366	2328	-	MO56-1	COG1088	5.1.3.2	galE1	MO56-1_06150	UDP-glucose 4-epimerase
		scaffold1.1_C28	pSymB	60312	60324	0	CDS	59378	60340	+	bo21cc	COG1088	5.1.3.2	galE1	BO21CC_04384	UDP-glucose 4-epimerase
190	AGCTCTCATGAGC	scaffold1.1_C28	pSymB	60311	60323	0	CDS	59378	60340	+	bo21cc	COG1088	5.1.3.2	galE1	BO21CC_04384	UDP-glucose 4-epimerase
		66_MO56-1	pSymB	1383	1395	0	CDS	1366	2328	-	MO56-1	COG1088	5.1.3.2	galE1	MO56-1_06150	UDP-glucose 4-epimerase
191	AGCTGTTGCTGAG	scaffold1.1_C28	pSymB	60453	60465	0	CDS	60360	61610	+	bo21cc	COG0438	2.4.1.250	mshA_7	BO21CC_04385	D-inositol-3-phosphate glycosyltransferase
		66_MO56-1	pSymB	1241	1253	0	CDS	96	1346	-	MO56-1	COG0438	2.4.1.250	mshA_17	MO56-1_06149	D-inositol-3-phosphate glycosyltransferase
192	AGGAAAACACGCC	scaffold1.1_C28	pSymB	61687	61699	0	CDS	61699	62316	-	bo21cc	NA	NA	NA	BO21CC_04386	hypothetical protein
193	AGGAACGAAATTC	scaffold1.1_C28	pSymB	60645	60657	0	CDS	60360	61610	+	bo21cc	COG0438	2.4.1.250	mshA_7	BO21CC_04385	D-inositol-3-phosphate glycosyltransferase
		66_MO56-1	pSymB	1049	1061	0	CDS	96	1346	-	MO56-1	COG0438	2.4.1.250	mshA_17	MO56-1_06149	D-inositol-3-phosphate glycosyltransferase
194	AGGAAGCCTGAAG	scaffold1.1_C28	pSymB	61719	61731	0	CDS	61699	62316	-	bo21cc	NA	NA	NA	BO21CC_04386	hypothetical protein
		47_MO56-1	pSymB	22	34	0	CDS	2	619	-	MO56-1	NA	NA	NA	MO56-1_05746	hypothetical protein
195	AGGAATTCTTCAT	66_MO56-1	pSymB	7056	7068	0	CDS	6110	7555	+	MO56-1	NA	NA	NA	MO56-1_06153	hypothetical protein
		scaffold1.1_C28	pSymB	54639	54651	0	CDS	54152	55597	-	bo21cc	NA	NA	NA	BO21CC_04381	hypothetical protein
196	AGGACCAACTTCG	66_MO56-1	pSymB	4515	4527	0	CDS	4136	5581	-	MO56-1	NA	NA	NA	MO56-1_06152	hypothetical protein
		scaffold1.1_C28	pSymB	57180	57192	0	CDS	56126	57571	+	bo21cc	NA	NA	NA	BO21CC_04382	hypothetical protein
197	AGGAGAGAGCGCG	54_MO56-1	NA	3808	3820	0	CDS	3108	3872	+	MO56-1	COG2188	NA	nagR_4	MO56-1_05933	HTH-type transcriptional repressor NagR
		scaffold2.2_C12	NA	34540	34552	0	CDS	33932	34747	+	bo21cc	NA	NA	NA	BO21CC_06136	hypothetical protein
198	AGGAGCAAATTGC	scaffold1.1_C28	pSymB	57288	57300	0	CDS	56126	57571	+	bo21cc	NA	NA	NA	BO21CC_04382	hypothetical protein
		66_MO56-1	pSymB	4407	4419	0	CDS	4136	5581	-	MO56-1	NA	NA	NA	MO56-1_06152	hypothetical protein
199	AGGATTCATCCCA	scaffold1.1_C28	pSymB	76639	76651	0	CDS	76445	77458	-	bo21cc	NA	NA	NA	BO21CC_04398	hypothetical protein
		47_MO56-1	pSymB	14942	14954	0	CDS	14748	15761	-	MO56-1	NA	NA	NA	MO56-1_05758	hypothetical protein
200	AGGCACCTTGCCG	66_MO56-1	pSymB	1416	1428	0	CDS	1366	2328	-	MO56-1	COG1088	5.1.3.2	galE1	MO56-1_06150	UDP-glucose 4-epimerase
		scaffold1.1_C28	pSymB	60278	60290	0	CDS	59378	60340	+	bo21cc	COG1088	5.1.3.2	galE1	BO21CC_04384	UDP-glucose 4-epimerase
201	AGGCCAACATAGG	66_MO56-1	pSymB	6909	6921	0	CDS	6110	7555	+	MO56-1	NA	NA	NA	MO56-1_06153	hypothetical protein
		scaffold1.1_C28	pSymB	54786	54798	0	CDS	54152	55597	-	bo21cc	NA	NA	NA	BO21CC_04381	hypothetical protein
202	AGGCCAGATAACG	scaffold1.1_C28	pSymB	60660	60672	0	CDS	60360	61610	+	bo21cc	COG0438	2.4.1.250	mshA_7	BO21CC_04385	D-inositol-3-phosphate glycosyltransferase
		66_MO56-1	pSymB	1034	1046	0	CDS	96	1346	-	MO56-1	COG0438	2.4.1.250	mshA_17	MO56-1_06149	D-inositol-3-phosphate glycosyltransferase
203	AGGCGACTGATCA	scaffold2.2_C1	NA	19428	19440	0	CDS	18204	22109	+	bo21cc	COG3459	2.4.1.-	ndvB_2	BO21CC_05188	Cyclic beta-(1%2C2)-glucan synthase NdvB
		20_MO56-1	pSymA	77924	77936	0	CDS	75511	78267	+	MO56-1	NA	NA	NA	MO56-1_04190	hypothetical protein
204	AGGCGACTTTCAT	scaffold2.2_C12	NA	375114	375126	0	CDS	375114	375323	+	bo21cc	NA	NA	NA	BO21CC_06456	hypothetical protein
205	AGGCGCCGACTCC	50_MO56-1	NA	9065	9077	0	CDS	8421	9797	+	MO56-1	COG0161	2.6.1.113	spuC_4	MO56-1_05834	Putrescine--pyruvate aminotransferase
		scaffold2.2_C12	NA	373458	373470	0	CDS	373130	374137	-	bo21cc	NA	NA	NA	BO21CC_06454	hypothetical protein
206	AGGGACGCGGCTG	scaffold1.1_C28	pSymB	75697	75709	0	CDS	74931	76229	-	bo21cc	NA	NA	NA	BO21CC_04397	hypothetical protein
		47_MO56-1	pSymB	14000	14012	0	CDS	13234	14532	-	MO56-1	NA	NA	NA	MO56-1_05757	hypothetical protein
207	AGGTCTCACCTAC	68_MO56-1	NA	4607	4619	0	CDS	2750	6169	-	MO56-1	NA	NA	NA	MO56-1_06166	hypothetical protein
208	AGTACCACACGCA	47_MO56-1	pSymB	11745	11757	0	CDS	11291	12268	-	MO56-1	NA	NA	NA	MO56-1_05755	hypothetical protein
		scaffold1.1_C28	pSymB	73442	73454	0	CDS	72988	73965	-	bo21cc	NA	NA	NA	BO21CC_04395	hypothetical protein
209	AGTAGCGCGACCC	66_MO56-1	pSymB	2802	2814	0	CDS	2636	3985	+	MO56-1	COG0677	1.1.1.136	wbpA_2	MO56-1_06151	UDP-N-acetyl-D-glucosamine 6-dehydrogenase
		scaffold1.1_C28	pSymB	58893	58905	0	CDS	57722	59071	-	bo21cc	COG0677	1.1.1.136	wbpA_1	BO21CC_04383	UDP-N-acetyl-D-glucosamine 6-dehydrogenase
210	AGTAGTCGGCGGG	scaffold1.1_C28	pSymB	61995	62007	0	CDS	61699	62316	-	bo21cc	NA	NA	NA	BO21CC_04386	hypothetical protein
		47_MO56-1	pSymB	298	310	0	CDS	2	619	-	MO56-1	NA	NA	NA	MO56-1_05746	hypothetical protein
211	AGTAGTGGGTTTG	scaffold1.1_C28	pSymB	59646	59658	0	CDS	59378	60340	+	bo21cc	COG1088	5.1.3.2	galE1	BO21CC_04384	UDP-glucose 4-epimerase
		66_MO56-1	pSymB	2048	2060	0	CDS	1366	2328	-	MO56-1	COG1088	5.1.3.2	galE1	MO56-1_06150	UDP-glucose 4-epimerase
212	AGTATGGCTAGGC	scaffold1.1_C28	pSymB	54777	54789	0	CDS	54152	55597	-	bo21cc	NA	NA	NA	BO21CC_04381	hypothetical protein
		66_MO56-1	pSymB	6918	6930	0	CDS	6110	7555	+	MO56-1	NA	NA	NA	MO56-1_06153	hypothetical protein
213	AGTCACAAATCCG	scaffold2.2_C1	NA	13333	13345	0	CDS	12124	13443	-	bo21cc	NA	NA	NA	BO21CC_05184	hypothetical protein
		24_MO56-1	Chromosome	18115	18127	0	CDS	17914	19020	-	MO56-1	NA	NA	NA	MO56-1_04492	hypothetical protein
214	AGTCACGCTTCTC	scaffold1.1_C28	pSymB	83957	83969	0	CDS	83261	84691	-	bo21cc	NA	NA	NA	BO21CC_04403	hypothetical protein
		47_MO56-1	pSymB	22260	22272	0	CDS	21564	22994	-	MO56-1	NA	NA	NA	MO56-1_05763	hypothetical protein
215	AGTCGGATGCGAA	66_MO56-1	pSymB	2153	2165	0	CDS	1366	2328	-	MO56-1	COG1088	5.1.3.2	galE1	MO56-1_06150	UDP-glucose 4-epimerase
		scaffold1.1_C28	pSymB	59541	59553	0	CDS	59378	60340	+	bo21cc	COG1088	5.1.3.2	galE1	BO21CC_04384	UDP-glucose 4-epimerase
216	AGTCTGAACCGTA	scaffold1.1_C25	Chromosome	335479	335491	0	CDS	335285	335893	-	bo21cc	NA	NA	NA	BO21CC_02883	hypothetical protein
		39_MO56-1	Chromosome	835	847	0	CDS	433	1044	+	MO56-1	NA	NA	NA	MO56-1_05400	hypothetical protein
217	AGTGAAGTGCAGA	scaffold1.1_C28	pSymB	13408	13420	0	CDS	12949	13962	-	bo21cc	COG1172	NA	lsrD_3	BO21CC_04340	Autoinducer 2 import system permease protein LsrD
		24_MO56-1	Chromosome	37272	37284	0	CDS	36813	37826	-	MO56-1	COG1172	NA	lsrD_3	MO56-1_04506	Autoinducer 2 import system permease protein LsrD
218	AGTGATTGCGCTC	50_MO56-1	NA	11241	11253	0	CDS	11134	12036	+	MO56-1	COG1175	NA	ycjO_5	MO56-1_05836	Inner membrane ABC transporter permease protein YcjO
		scaffold2.2_C12	NA	19194	19206	0	CDS	18084	19577	-	bo21cc	NA	NA	NA	BO21CC_06119	hypothetical protein
219	AGTGGGTTTGCCA	66_MO56-1	pSymB	2051	2063	0	CDS	1366	2328	-	MO56-1	COG1088	5.1.3.2	galE1	MO56-1_06150	UDP-glucose 4-epimerase
		scaffold1.1_C28	pSymB	59643	59655	0	CDS	59378	60340	+	bo21cc	COG1088	5.1.3.2	galE1	BO21CC_04384	UDP-glucose 4-epimerase
220	AGTTGGTCCTGAA	66_MO56-1	pSymB	4512	4524	0	CDS	4136	5581	-	MO56-1	NA	NA	NA	MO56-1_06152	hypothetical protein
		scaffold1.1_C28	pSymB	57183	57195	0	CDS	56126	57571	+	bo21cc	NA	NA	NA	BO21CC_04382	hypothetical protein
221	AGTTTATGGGGAG	66_MO56-1	pSymB	1945	1957	0	CDS	1366	2328	-	MO56-1	COG1088	5.1.3.2	galE1	MO56-1_06150	UDP-glucose 4-epimerase
		scaffold1.1_C28	pSymB	59749	59761	0	CDS	59378	60340	+	bo21cc	COG1088	5.1.3.2	galE1	BO21CC_04384	UDP-glucose 4-epimerase
222	ATAAAGTCGGATG	66_MO56-1	pSymB	2157	2169	0	CDS	1366	2328	-	MO56-1	COG1088	5.1.3.2	galE1	MO56-1_06150	UDP-glucose 4-epimerase
		scaffold1.1_C28	pSymB	59537	59549	0	CDS	59378	60340	+	bo21cc	COG1088	5.1.3.2	galE1	BO21CC_04384	UDP-glucose 4-epimerase
223	ATAACCCGGGTCA	47_MO56-1	pSymB	14023	14035	0	CDS	13234	14532	-	MO56-1	NA	NA	NA	MO56-1_05757	hypothetical protein
		scaffold1.1_C28	pSymB	75720	75732	0	CDS	74931	76229	-	bo21cc	NA	NA	NA	BO21CC_04397	hypothetical protein
224	ATAACGGGAGTAC	scaffold1.1_C28	pSymB	73434	73446	0	CDS	72988	73965	-	bo21cc	NA	NA	NA	BO21CC_04395	hypothetical protein
		47_MO56-1	pSymB	11737	11749	0	CDS	11291	12268	-	MO56-1	NA	NA	NA	MO56-1_05755	hypothetical protein
225	ATACGTTTTTCAG	47_MO56-1	pSymB	33	45	0	CDS	2	619	-	MO56-1	NA	NA	NA	MO56-1_05746	hypothetical protein
		scaffold1.1_C28	pSymB	61730	61742	0	CDS	61699	62316	-	bo21cc	NA	NA	NA	BO21CC_04386	hypothetical protein
226	ATACTGAGCATTC	66_MO56-1	pSymB	6926	6938	0	CDS	6110	7555	+	MO56-1	NA	NA	NA	MO56-1_06153	hypothetical protein
		scaffold1.1_C28	pSymB	54769	54781	0	CDS	54152	55597	-	bo21cc	NA	NA	NA	BO21CC_04381	hypothetical protein
227	ATAGCGATTGAAG	47_MO56-1	pSymB	14931	14943	0	CDS	14748	15761	-	MO56-1	NA	NA	NA	MO56-1_05758	hypothetical protein
		scaffold1.1_C28	pSymB	76628	76640	0	CDS	76445	77458	-	bo21cc	NA	NA	NA	BO21CC_04398	hypothetical protein
228	ATAGCTTGTGTGC	66_MO56-1	pSymB	4554	4566	0	CDS	4136	5581	-	MO56-1	NA	NA	NA	MO56-1_06152	hypothetical protein
		scaffold1.1_C28	pSymB	57141	57153	0	CDS	56126	57571	+	bo21cc	NA	NA	NA	BO21CC_04382	hypothetical protein
229	ATAGTCTCAGCAC	scaffold1.1_C28	pSymB	59690	59702	0	CDS	59378	60340	+	bo21cc	COG1088	5.1.3.2	galE1	BO21CC_04384	UDP-glucose 4-epimerase
		66_MO56-1	pSymB	2004	2016	0	CDS	1366	2328	-	MO56-1	COG1088	5.1.3.2	galE1	MO56-1_06150	UDP-glucose 4-epimerase
230	ATCAAGAGGGCGC	39_MO56-1	Chromosome	10002	10014	0	CDS	9818	10075	-	MO56-1	NA	NA	NA	MO56-1_05412	hypothetical protein
231	ATCATGCCCTCAA	scaffold1.1_C25	Chromosome	335328	335340	0	CDS	335285	335893	-	bo21cc	NA	NA	NA	BO21CC_02883	hypothetical protein
		39_MO56-1	Chromosome	986	998	0	CDS	433	1044	+	MO56-1	NA	NA	NA	MO56-1_05400	hypothetical protein
232	ATCCATTCCTCAC	scaffold2.2_C12	NA	32141	32153	0	CDS	31340	32281	+	bo21cc	COG0583	NA	oxyR_4	BO21CC_06133	Hydrogen peroxide-inducible genes activator
		24_MO56-1	Chromosome	15993	16005	0	CDS	14963	16591	+	MO56-1	NA	NA	NA	MO56-1_04489	hypothetical protein
233	ATCCTGTCATGCC	scaffold2.2_C12	NA	26079	26091	0	CDS	25900	26367	-	bo21cc	COG0757	4.2.1.10	aroQ_2	BO21CC_06127	3-dehydroquinate dehydratase
		24_MO56-1	Chromosome	27369	27381	0	CDS	26219	27538	-	MO56-1	NA	NA	NA	MO56-1_04496	hypothetical protein
234	ATCCTTCAATCGC	47_MO56-1	pSymB	14934	14946	0	CDS	14748	15761	-	MO56-1	NA	NA	NA	MO56-1_05758	hypothetical protein
		scaffold1.1_C28	pSymB	76631	76643	0	CDS	76445	77458	-	bo21cc	NA	NA	NA	BO21CC_04398	hypothetical protein
235	ATCCTTCTTCACA	scaffold1.1_C28	pSymB	12488	12500	0	CDS	11915	12946	-	bo21cc	COG1879	NA	lsrB_4	BO21CC_04339	Autoinducer 2-binding protein LsrB
		24_MO56-1	Chromosome	36352	36364	0	CDS	35779	36810	-	MO56-1	COG1879	NA	lsrB_4	MO56-1_04505	Autoinducer 2-binding protein LsrB
236	ATCGAATTTGACG	47_MO56-1	pSymB	1247	1259	0	CDS	662	1408	-	MO56-1	NA	NA	NA	MO56-1_05747	hypothetical protein
		scaffold1.1_C28	pSymB	62944	62956	0	CDS	62359	63105	-	bo21cc	NA	NA	NA	BO21CC_04387	hypothetical protein
237	ATCGATCCGTACG	66_MO56-1	pSymB	8575	8587	0	CDS	8025	8801	-	MO56-1	NA	NA	NA	MO56-1_06154	hypothetical protein
		scaffold1.1_C28	pSymB	53035	53047	0	CDS	52821	53597	+	bo21cc	NA	NA	NA	BO21CC_04380	hypothetical protein
238	ATCGATCGTACGC	scaffold1.1_C28	pSymB	57130	57142	0	CDS	56126	57571	+	bo21cc	NA	NA	NA	BO21CC_04382	hypothetical protein
		66_MO56-1	pSymB	4565	4577	0	CDS	4136	5581	-	MO56-1	NA	NA	NA	MO56-1_06152	hypothetical protein
239	ATCGCTCAGGAAT	scaffold1.1_C26	pSymB	1027663	1027675	0	CDS	1025852	1027939	-	bo21cc	NA	NA	NA	BO21CC_04028	hypothetical protein
		1_MO56-1	pSymB	277588	277600	0	CDS	277324	279411	+	MO56-1	NA	NA	NA	MO56-1_00262	hypothetical protein
240	ATCGGGACAATTA	47_MO56-1	pSymB	10932	10944	0	CDS	9173	11275	+	MO56-1	NA	NA	NA	MO56-1_05754	hypothetical protein
		scaffold1.1_C28	pSymB	72629	72641	0	CDS	70870	72972	+	bo21cc	NA	NA	NA	BO21CC_04394	hypothetical protein
241	ATCGGTATCATGG	66_MO56-1	pSymB	2705	2717	0	CDS	2636	3985	+	MO56-1	COG0677	1.1.1.136	wbpA_2	MO56-1_06151	UDP-N-acetyl-D-glucosamine 6-dehydrogenase
		scaffold1.1_C28	pSymB	58990	59002	0	CDS	57722	59071	-	bo21cc	COG0677	1.1.1.136	wbpA_1	BO21CC_04383	UDP-N-acetyl-D-glucosamine 6-dehydrogenase
242	ATCGTCTTCAGGG	scaffold1.1_C25	Chromosome	335340	335352	0	CDS	335285	335893	-	bo21cc	NA	NA	NA	BO21CC_02883	hypothetical protein
		39_MO56-1	Chromosome	974	986	0	CDS	433	1044	+	MO56-1	NA	NA	NA	MO56-1_05400	hypothetical protein
243	ATCTCGAGCAAGC	scaffold2.2_C1	NA	19643	19655	0	CDS	18204	22109	+	bo21cc	COG3459	2.4.1.-	ndvB_2	BO21CC_05188	Cyclic beta-(1%2C2)-glucan synthase NdvB
		50_MO56-1	NA	10302	10314	0	CDS	9824	11113	+	MO56-1	NA	NA	NA	MO56-1_05835	hypothetical protein
244	ATCTGTCATGGCA	14_MO56-1	Chromosome	96485	96497	0	CDS	95880	96545	+	MO56-1	NA	NA	NA	MO56-1_03489	hypothetical protein
		scaffold1.1_C22	NA	5558	5570	0	CDS	5570	5974	-	bo21cc	NA	NA	NA	BO21CC_02540	hypothetical protein
		scaffold1.1_C22	NA	5558	5570	0	CDS	2912	5563	-	bo21cc	NA	NA	NA	BO21CC_02539	hypothetical protein
245	ATCTTATGGGCGG	scaffold2.2_C12	NA	42470	42482	0	CDS	42109	42906	+	bo21cc	COG0596	3.1.1.24	catD_2	BO21CC_06144	3-oxoadipate enol-lactonase 2
246	ATCTTTAACCGCA	47_MO56-1	pSymB	14244	14256	0	CDS	13234	14532	-	MO56-1	NA	NA	NA	MO56-1_05757	hypothetical protein
		scaffold1.1_C28	pSymB	75941	75953	0	CDS	74931	76229	-	bo21cc	NA	NA	NA	BO21CC_04397	hypothetical protein
247	ATGAATCCTTCAA	scaffold1.1_C28	pSymB	76635	76647	0	CDS	76445	77458	-	bo21cc	NA	NA	NA	BO21CC_04398	hypothetical protein
		47_MO56-1	pSymB	14938	14950	0	CDS	14748	15761	-	MO56-1	NA	NA	NA	MO56-1_05758	hypothetical protein
248	ATGACACAGTCAA	66_MO56-1	pSymB	2316	2328	0	CDS	1366	2328	-	MO56-1	COG1088	5.1.3.2	galE1	MO56-1_06150	UDP-glucose 4-epimerase
		scaffold1.1_C28	pSymB	59378	59390	0	CDS	59378	60340	+	bo21cc	COG1088	5.1.3.2	galE1	BO21CC_04384	UDP-glucose 4-epimerase
249	ATGACAGTTTCGG	scaffold1.1_C28	pSymB	60129	60141	0	CDS	59378	60340	+	bo21cc	COG1088	5.1.3.2	galE1	BO21CC_04384	UDP-glucose 4-epimerase
		66_MO56-1	pSymB	1565	1577	0	CDS	1366	2328	-	MO56-1	COG1088	5.1.3.2	galE1	MO56-1_06150	UDP-glucose 4-epimerase
250	ATGACGGCCCAAC	24_MO56-1	Chromosome	36608	36620	0	CDS	35779	36810	-	MO56-1	COG1879	NA	lsrB_4	MO56-1_04505	Autoinducer 2-binding protein LsrB
		scaffold1.1_C28	pSymB	12744	12756	0	CDS	11915	12946	-	bo21cc	COG1879	NA	lsrB_4	BO21CC_04339	Autoinducer 2-binding protein LsrB
251	ATGACTTTGGGAA	66_MO56-1	pSymB	4887	4899	0	CDS	4136	5581	-	MO56-1	NA	NA	NA	MO56-1_06152	hypothetical protein
		scaffold1.1_C28	pSymB	56808	56820	0	CDS	56126	57571	+	bo21cc	NA	NA	NA	BO21CC_04382	hypothetical protein
252	ATGAGTCTGAACC	scaffold1.1_C25	Chromosome	335482	335494	0	CDS	335285	335893	-	bo21cc	NA	NA	NA	BO21CC_02883	hypothetical protein
		39_MO56-1	Chromosome	832	844	0	CDS	433	1044	+	MO56-1	NA	NA	NA	MO56-1_05400	hypothetical protein
253	ATGATACCGATCG	scaffold1.1_C28	pSymB	58992	59004	0	CDS	57722	59071	-	bo21cc	COG0677	1.1.1.136	wbpA_1	BO21CC_04383	UDP-N-acetyl-D-glucosamine 6-dehydrogenase
		66_MO56-1	pSymB	2703	2715	0	CDS	2636	3985	+	MO56-1	COG0677	1.1.1.136	wbpA_2	MO56-1_06151	UDP-N-acetyl-D-glucosamine 6-dehydrogenase
254	ATGATCTTGTTTC	scaffold1.1_C25	Chromosome	5946	5958	0	CDS	5918	6100	+	bo21cc	NA	NA	NA	BO21CC_02582	hypothetical protein
		54_MO56-1	NA	12467	12479	0	CDS	11909	12832	+	MO56-1	COG1175	NA	lacF_8	MO56-1_05940	Lactose transport system permease protein LacF
		scaffold1.1_C14	Chromosome	767	779	0	CDS	739	921	+	bo21cc	NA	NA	NA	BO21CC_01603	hypothetical protein
255	ATGCCACCCAAGG	47_MO56-1	pSymB	14520	14532	0	CDS	13234	14532	-	MO56-1	NA	NA	NA	MO56-1_05757	hypothetical protein
		scaffold1.1_C28	pSymB	76217	76229	0	CDS	74931	76229	-	bo21cc	NA	NA	NA	BO21CC_04397	hypothetical protein
256	ATGCCCTCAATCG	scaffold1.1_C25	Chromosome	335331	335343	0	CDS	335285	335893	-	bo21cc	NA	NA	NA	BO21CC_02883	hypothetical protein
		39_MO56-1	Chromosome	983	995	0	CDS	433	1044	+	MO56-1	NA	NA	NA	MO56-1_05400	hypothetical protein
257	ATGCCTTATTCCG	scaffold1.1_C28	pSymB	58865	58877	0	CDS	57722	59071	-	bo21cc	COG0677	1.1.1.136	wbpA_1	BO21CC_04383	UDP-N-acetyl-D-glucosamine 6-dehydrogenase
		66_MO56-1	pSymB	2830	2842	0	CDS	2636	3985	+	MO56-1	COG0677	1.1.1.136	wbpA_2	MO56-1_06151	UDP-N-acetyl-D-glucosamine 6-dehydrogenase
258	ATGCGGTGCGTGG	scaffold1.1_C28	pSymB	76791	76803	0	CDS	76445	77458	-	bo21cc	NA	NA	NA	BO21CC_04398	hypothetical protein
		47_MO56-1	pSymB	15094	15106	0	CDS	14748	15761	-	MO56-1	NA	NA	NA	MO56-1_05758	hypothetical protein
259	ATGCGGTTAAAGA	scaffold1.1_C28	pSymB	75940	75952	0	CDS	74931	76229	-	bo21cc	NA	NA	NA	BO21CC_04397	hypothetical protein
		47_MO56-1	pSymB	14243	14255	0	CDS	13234	14532	-	MO56-1	NA	NA	NA	MO56-1_05757	hypothetical protein
260	ATGCTCAGTATGG	scaffold1.1_C28	pSymB	54771	54783	0	CDS	54152	55597	-	bo21cc	NA	NA	NA	BO21CC_04381	hypothetical protein
		66_MO56-1	pSymB	6924	6936	0	CDS	6110	7555	+	MO56-1	NA	NA	NA	MO56-1_06153	hypothetical protein
261	ATGGATCACCACA	66_MO56-1	pSymB	476	488	0	CDS	96	1346	-	MO56-1	COG0438	2.4.1.250	mshA_17	MO56-1_06149	D-inositol-3-phosphate glycosyltransferase
		scaffold1.1_C28	pSymB	61218	61230	0	CDS	60360	61610	+	bo21cc	COG0438	2.4.1.250	mshA_7	BO21CC_04385	D-inositol-3-phosphate glycosyltransferase
262	ATGGCTAGGCCAA	scaffold1.1_C28	pSymB	54780	54792	0	CDS	54152	55597	-	bo21cc	NA	NA	NA	BO21CC_04381	hypothetical protein
		66_MO56-1	pSymB	6915	6927	0	CDS	6110	7555	+	MO56-1	NA	NA	NA	MO56-1_06153	hypothetical protein
263	ATGGGTGCCAGGG	47_MO56-1	pSymB	13735	13747	0	CDS	13234	14532	-	MO56-1	NA	NA	NA	MO56-1_05757	hypothetical protein
		scaffold1.1_C28	pSymB	75432	75444	0	CDS	74931	76229	-	bo21cc	NA	NA	NA	BO21CC_04397	hypothetical protein
264	ATGTCATTACAGG	24_MO56-1	Chromosome	37168	37180	0	CDS	36813	37826	-	MO56-1	COG1172	NA	lsrD_3	MO56-1_04506	Autoinducer 2 import system permease protein LsrD
		scaffold1.1_C28	pSymB	13304	13316	0	CDS	12949	13962	-	bo21cc	COG1172	NA	lsrD_3	BO21CC_04340	Autoinducer 2 import system permease protein LsrD
265	ATGTCGCCGCGTA	scaffold1.1_C28	pSymB	53026	53038	0	CDS	52821	53597	+	bo21cc	NA	NA	NA	BO21CC_04380	hypothetical protein
		66_MO56-1	pSymB	8584	8596	0	CDS	8025	8801	-	MO56-1	NA	NA	NA	MO56-1_06154	hypothetical protein
266	ATGTTGGCCTAGC	scaffold1.1_C28	pSymB	54783	54795	0	CDS	54152	55597	-	bo21cc	NA	NA	NA	BO21CC_04381	hypothetical protein
		66_MO56-1	pSymB	6912	6924	0	CDS	6110	7555	+	MO56-1	NA	NA	NA	MO56-1_06153	hypothetical protein
267	ATTACCTGAGGAA	48_MO26-2	pSymB	14920	14932	0	CDS	14754	16640	-	MO26-2	COG1793	NA	ligD_5	MO26-2_05866	Multifunctional non-homologous end joining protein LigD
		24_MO56-1	Chromosome	60802	60814	0	CDS	60636	62549	-	MO56-1	COG1793	NA	ligD_4	MO56-1_04526	Multifunctional non-homologous end joining protein LigD
		28_MO53-2	pSymB	72845	72857	0	CDS	71137	73023	+	MO53-2	COG1793	NA	ligD_3	MO53-2_04847	Multifunctional non-homologous end joining protein LigD
268	ATTACTGGCGCCG	14_MO56-1	Chromosome	99563	99575	0	CDS	99339	99617	+	MO56-1	NA	NA	NA	MO56-1_03494	hypothetical protein
		scaffold1.1_C13	Chromosome	3799	3811	0	CDS	3523	3882	-	bo21cc	NA	NA	NA	BO21CC_01593	hypothetical protein
269	ATTAGGCACCTTG	66_MO56-1	pSymB	1419	1431	0	CDS	1366	2328	-	MO56-1	COG1088	5.1.3.2	galE1	MO56-1_06150	UDP-glucose 4-epimerase
		scaffold1.1_C28	pSymB	60275	60287	0	CDS	59378	60340	+	bo21cc	COG1088	5.1.3.2	galE1	BO21CC_04384	UDP-glucose 4-epimerase
270	ATTCCCAAAGTCA	66_MO56-1	pSymB	4888	4900	0	CDS	4136	5581	-	MO56-1	NA	NA	NA	MO56-1_06152	hypothetical protein
		scaffold1.1_C28	pSymB	56807	56819	0	CDS	56126	57571	+	bo21cc	NA	NA	NA	BO21CC_04382	hypothetical protein
271	ATTGAAGGATTCA	47_MO56-1	pSymB	14937	14949	0	CDS	14748	15761	-	MO56-1	NA	NA	NA	MO56-1_05758	hypothetical protein
		scaffold1.1_C28	pSymB	76634	76646	0	CDS	76445	77458	-	bo21cc	NA	NA	NA	BO21CC_04398	hypothetical protein
272	ATTGACTGTGTCA	scaffold1.1_C28	pSymB	59379	59391	0	CDS	59378	60340	+	bo21cc	COG1088	5.1.3.2	galE1	BO21CC_04384	UDP-glucose 4-epimerase
		66_MO56-1	pSymB	2315	2327	0	CDS	1366	2328	-	MO56-1	COG1088	5.1.3.2	galE1	MO56-1_06150	UDP-glucose 4-epimerase
273	ATTGAGGGCATGA	39_MO56-1	Chromosome	985	997	0	CDS	433	1044	+	MO56-1	NA	NA	NA	MO56-1_05400	hypothetical protein
		scaffold1.1_C25	Chromosome	335329	335341	0	CDS	335285	335893	-	bo21cc	NA	NA	NA	BO21CC_02883	hypothetical protein
274	ATTGATGTCACCG	scaffold1.1_C28	pSymB	72442	72454	0	CDS	70870	72972	+	bo21cc	NA	NA	NA	BO21CC_04394	hypothetical protein
		47_MO56-1	pSymB	10745	10757	0	CDS	9173	11275	+	MO56-1	NA	NA	NA	MO56-1_05754	hypothetical protein
275	ATTGCCGAAATGC	scaffold2.2_C12	NA	26053	26065	0	CDS	25900	26367	-	bo21cc	COG0757	4.2.1.10	aroQ_2	BO21CC_06127	3-dehydroquinate dehydratase
276	ATTGGAACCAAGG	scaffold1.1_C28	pSymB	60252	60264	0	CDS	59378	60340	+	bo21cc	COG1088	5.1.3.2	galE1	BO21CC_04384	UDP-glucose 4-epimerase
		66_MO56-1	pSymB	1442	1454	0	CDS	1366	2328	-	MO56-1	COG1088	5.1.3.2	galE1	MO56-1_06150	UDP-glucose 4-epimerase
277	ATTGGACGAGGAA	28_MO56-1	Chromosome	67610	67622	0	CDS	67380	67847	+	MO56-1	NA	NA	NA	MO56-1_04814	hypothetical protein
		scaffold1.1_C25	Chromosome	337123	337135	0	CDS	336898	337365	-	bo21cc	NA	NA	NA	BO21CC_02886	hypothetical protein
278	ATTGGGATACGGC	54_MO56-1	NA	9829	9841	0	CDS	9572	10423	-	MO56-1	COG1737	NA	murR_2	MO56-1_05938	HTH-type transcriptional regulator MurR
279	ATTGTCCCGATCC	47_MO56-1	pSymB	10930	10942	0	CDS	9173	11275	+	MO56-1	NA	NA	NA	MO56-1_05754	hypothetical protein
		scaffold1.1_C28	pSymB	72627	72639	0	CDS	70870	72972	+	bo21cc	NA	NA	NA	BO21CC_04394	hypothetical protein
280	ATTTCAAACAGGC	14_MO56-1	Chromosome	91368	91380	0	CDS	90416	91513	+	MO56-1	NA	NA	NA	MO56-1_03482	hypothetical protein
		scaffold2.2_C1	NA	13654	13666	0	CDS	13512	15977	-	bo21cc	COG3957	4.1.2.9	xpkA_2	BO21CC_05185	Xylulose-5-phosphate phosphoketolase
281	ATTTCGGTCGTAA	scaffold2.2_C1	NA	14890	14902	0	CDS	13512	15977	-	bo21cc	COG3957	4.1.2.9	xpkA_2	BO21CC_05185	Xylulose-5-phosphate phosphoketolase
		24_MO56-1	Chromosome	18319	18331	0	CDS	17914	19020	-	MO56-1	NA	NA	NA	MO56-1_04492	hypothetical protein
282	ATTTTGCCCACCC	scaffold1.1_C25	Chromosome	337945	337957	0	CDS	337740	338036	-	bo21cc	NA	NA	NA	BO21CC_02888	hypothetical protein
		28_MO56-1	Chromosome	66788	66800	0	CDS	66709	67005	+	MO56-1	NA	NA	NA	MO56-1_04812	hypothetical protein
283	ATTTTGTCGAAGG	scaffold2.2_C1	NA	15211	15223	0	CDS	13512	15977	-	bo21cc	COG3957	4.1.2.9	xpkA_2	BO21CC_05185	Xylulose-5-phosphate phosphoketolase
		54_MO56-1	NA	13661	13673	0	CDS	12829	13698	+	MO56-1	COG0395	NA	araQ_5	MO56-1_05941	L-arabinose transport system permease protein AraQ
284	CAAACCGACAACC	scaffold1.1_C28	pSymB	63483	63495	0	CDS	63272	65599	-	bo21cc	NA	NA	NA	BO21CC_04388	hypothetical protein
		47_MO56-1	pSymB	1786	1798	0	CDS	1575	3902	-	MO56-1	NA	NA	NA	MO56-1_05748	hypothetical protein
285	CAAATCTCGTGCC	50_MO56-1	NA	14123	14135	0	CDS	14080	14574	+	MO56-1	NA	NA	NA	MO56-1_05839	hypothetical protein
		scaffold2.2_C12	NA	400959	400971	0	CDS	400927	401127	+	bo21cc	NA	NA	NA	BO21CC_06487	hypothetical protein
		scaffold2.2_C11	NA	50131	50143	0	CDS	49975	50175	-	bo21cc	NA	NA	NA	BO21CC_06098	hypothetical protein
286	CAAATGGCTCCCC	scaffold1.1_C28	pSymB	59756	59768	0	CDS	59378	60340	+	bo21cc	COG1088	5.1.3.2	galE1	BO21CC_04384	UDP-glucose 4-epimerase
		66_MO56-1	pSymB	1938	1950	0	CDS	1366	2328	-	MO56-1	COG1088	5.1.3.2	galE1	MO56-1_06150	UDP-glucose 4-epimerase
287	CAAATTGCAGGCG	scaffold1.1_C28	pSymB	57283	57295	0	CDS	56126	57571	+	bo21cc	NA	NA	NA	BO21CC_04382	hypothetical protein
		66_MO56-1	pSymB	4412	4424	0	CDS	4136	5581	-	MO56-1	NA	NA	NA	MO56-1_06152	hypothetical protein
288	CAACAGCTTGCAC	66_MO56-1	pSymB	1236	1248	0	CDS	96	1346	-	MO56-1	COG0438	2.4.1.250	mshA_17	MO56-1_06149	D-inositol-3-phosphate glycosyltransferase
		scaffold1.1_C28	pSymB	60458	60470	0	CDS	60360	61610	+	bo21cc	COG0438	2.4.1.250	mshA_7	BO21CC_04385	D-inositol-3-phosphate glycosyltransferase
289	CAACATAGGCAAC	66_MO56-1	pSymB	6905	6917	0	CDS	6110	7555	+	MO56-1	NA	NA	NA	MO56-1_06153	hypothetical protein
		scaffold1.1_C28	pSymB	54790	54802	0	CDS	54152	55597	-	bo21cc	NA	NA	NA	BO21CC_04381	hypothetical protein
290	CAACATCATTCAC	14_MO56-1	Chromosome	91672	91684	0	CDS	91588	91776	+	MO56-1	NA	NA	NA	MO56-1_03483	hypothetical protein
291	CAACCGAAGCGCG	47_MO56-1	pSymB	1794	1806	0	CDS	1575	3902	-	MO56-1	NA	NA	NA	MO56-1_05748	hypothetical protein
		scaffold1.1_C28	pSymB	63491	63503	0	CDS	63272	65599	-	bo21cc	NA	NA	NA	BO21CC_04388	hypothetical protein
292	CAACCGACACCGC	24_MO56-1	Chromosome	51841	51853	0	CDS	51502	52032	+	MO56-1	NA	NA	NA	MO56-1_04519	hypothetical protein
		scaffold1.1_C28	pSymB	26643	26655	0	CDS	26286	26861	+	bo21cc	NA	NA	NA	BO21CC_04354	hypothetical protein
293	CAACGGAGCCGAG	24_MO56-1	Chromosome	36599	36611	0	CDS	35779	36810	-	MO56-1	COG1879	NA	lsrB_4	MO56-1_04505	Autoinducer 2-binding protein LsrB
		scaffold1.1_C28	pSymB	12735	12747	0	CDS	11915	12946	-	bo21cc	COG1879	NA	lsrB_4	BO21CC_04339	Autoinducer 2-binding protein LsrB
294	CAACTTCGAATGG	66_MO56-1	pSymB	4520	4532	0	CDS	4136	5581	-	MO56-1	NA	NA	NA	MO56-1_06152	hypothetical protein
		scaffold1.1_C28	pSymB	57175	57187	0	CDS	56126	57571	+	bo21cc	NA	NA	NA	BO21CC_04382	hypothetical protein
295	CAAGCGGGCCAAA	scaffold2.2_C12	NA	19729	19741	0	CDS	19618	20064	-	bo21cc	NA	NA	NA	BO21CC_06120	hypothetical protein
		20_MO56-1	pSymA	81555	81567	0	CDS	81482	82945	-	MO56-1	COG0546	3.1.3.18	gph_4	MO56-1_04193	Phosphoglycolate phosphatase
296	CAAGCGGTCATTC	20_MO56-1	pSymA	51416	51428	0	CDS	51383	51664	+	MO56-1	NA	NA	NA	MO56-1_04164	hypothetical protein
297	CAAGCTGTTGCTG	scaffold1.1_C28	pSymB	60455	60467	0	CDS	60360	61610	+	bo21cc	COG0438	2.4.1.250	mshA_7	BO21CC_04385	D-inositol-3-phosphate glycosyltransferase
		66_MO56-1	pSymB	1239	1251	0	CDS	96	1346	-	MO56-1	COG0438	2.4.1.250	mshA_17	MO56-1_06149	D-inositol-3-phosphate glycosyltransferase
298	CAATAAGAGCCGG	scaffold1.1_C25	Chromosome	332778	332790	0	CDS	332768	335065	-	bo21cc	NA	NA	NA	BO21CC_02881	hypothetical protein
299	CAATTCTTCCAGA	20_MO56-1	pSymA	78555	78567	0	CDS	78403	79377	-	MO56-1	NA	NA	NA	MO56-1_04191	hypothetical protein
		scaffold2.2_C1	NA	11679	11691	0	CDS	11170	11841	+	bo21cc	COG0516	1.1.1.205	IMPDH_3	BO21CC_05183	Inosine-5'-monophosphate dehydrogenase
300	CACAAGCTATCGA	scaffold1.1_C28	pSymB	57138	57150	0	CDS	56126	57571	+	bo21cc	NA	NA	NA	BO21CC_04382	hypothetical protein
		66_MO56-1	pSymB	4557	4569	0	CDS	4136	5581	-	MO56-1	NA	NA	NA	MO56-1_06152	hypothetical protein
301	CACAATGCGGGCG	20_MO56-1	pSymA	2173	2185	0	CDS	1957	2523	+	MO56-1	NA	NA	NA	MO56-1_04111	hypothetical protein
		scaffold1.1_C26	pSymB	810125	810137	0	CDS	810020	810625	+	bo21cc	NA	NA	NA	BO21CC_03816	hypothetical protein
302	CACACAAGCTATC	66_MO56-1	pSymB	4555	4567	0	CDS	4136	5581	-	MO56-1	NA	NA	NA	MO56-1_06152	hypothetical protein
		scaffold1.1_C28	pSymB	57140	57152	0	CDS	56126	57571	+	bo21cc	NA	NA	NA	BO21CC_04382	hypothetical protein
303	CACCACAGGCTAC	scaffold1.1_C28	pSymB	61224	61236	0	CDS	60360	61610	+	bo21cc	COG0438	2.4.1.250	mshA_7	BO21CC_04385	D-inositol-3-phosphate glycosyltransferase
		66_MO56-1	pSymB	470	482	0	CDS	96	1346	-	MO56-1	COG0438	2.4.1.250	mshA_17	MO56-1_06149	D-inositol-3-phosphate glycosyltransferase
304	CACCAGGCGTCAA	47_MO56-1	pSymB	1240	1252	0	CDS	662	1408	-	MO56-1	NA	NA	NA	MO56-1_05747	hypothetical protein
		scaffold1.1_C28	pSymB	62937	62949	0	CDS	62359	63105	-	bo21cc	NA	NA	NA	BO21CC_04387	hypothetical protein
305	CACCATCGCTCAG	1_MO56-1	pSymB	277584	277596	0	CDS	277324	279411	+	MO56-1	NA	NA	NA	MO56-1_00262	hypothetical protein
		scaffold1.1_C26	pSymB	1027667	1027679	0	CDS	1025852	1027939	-	bo21cc	NA	NA	NA	BO21CC_04028	hypothetical protein
306	CACCATGTCCTGG	scaffold1.1_C25	Chromosome	336910	336922	0	CDS	336898	337365	-	bo21cc	NA	NA	NA	BO21CC_02886	hypothetical protein
		28_MO56-1	Chromosome	67823	67835	0	CDS	67380	67847	+	MO56-1	NA	NA	NA	MO56-1_04814	hypothetical protein
307	CACCATTTCGAGA	scaffold1.1_C23	NA	12349	12361	0	CDS	12296	13081	-	bo21cc	NA	NA	NA	BO21CC_02567	hypothetical protein
308	CACCCACGGCGCA	47_MO56-1	pSymB	14055	14067	0	CDS	13234	14532	-	MO56-1	NA	NA	NA	MO56-1_05757	hypothetical protein
		scaffold1.1_C28	pSymB	75752	75764	0	CDS	74931	76229	-	bo21cc	NA	NA	NA	BO21CC_04397	hypothetical protein
309	CACCCGCTTTGTA	28_MO56-1	Chromosome	66780	66792	0	CDS	66709	67005	+	MO56-1	NA	NA	NA	MO56-1_04812	hypothetical protein
		scaffold1.1_C25	Chromosome	337953	337965	0	CDS	337740	338036	-	bo21cc	NA	NA	NA	BO21CC_02888	hypothetical protein
310	CACCGCATGATTA	scaffold1.1_C28	pSymB	76796	76808	0	CDS	76445	77458	-	bo21cc	NA	NA	NA	BO21CC_04398	hypothetical protein
		47_MO56-1	pSymB	15099	15111	0	CDS	14748	15761	-	MO56-1	NA	NA	NA	MO56-1_05758	hypothetical protein
311	CACGAGTAGTGGG	66_MO56-1	pSymB	2044	2056	0	CDS	1366	2328	-	MO56-1	COG1088	5.1.3.2	galE1	MO56-1_06150	UDP-glucose 4-epimerase
		scaffold1.1_C28	pSymB	59650	59662	0	CDS	59378	60340	+	bo21cc	COG1088	5.1.3.2	galE1	BO21CC_04384	UDP-glucose 4-epimerase
312	CACGATCGGTATC	scaffold1.1_C28	pSymB	58994	59006	0	CDS	57722	59071	-	bo21cc	COG0677	1.1.1.136	wbpA_1	BO21CC_04383	UDP-N-acetyl-D-glucosamine 6-dehydrogenase
		66_MO56-1	pSymB	2701	2713	0	CDS	2636	3985	+	MO56-1	COG0677	1.1.1.136	wbpA_2	MO56-1_06151	UDP-N-acetyl-D-glucosamine 6-dehydrogenase
313	CACGGCCGGTCTG	14_MO56-1	Chromosome	110025	110037	0	CDS	108027	110135	-	MO56-1	NA	NA	NA	MO56-1_03504	hypothetical protein
		scaffold1.1_C13	Chromosome	5178	5190	0	CDS	5085	5306	-	bo21cc	NA	NA	NA	BO21CC_01597	hypothetical protein
314	CACTACCAGGACA	scaffold1.1_C25	Chromosome	336915	336927	0	CDS	336898	337365	-	bo21cc	NA	NA	NA	BO21CC_02886	hypothetical protein
		28_MO56-1	Chromosome	67818	67830	0	CDS	67380	67847	+	MO56-1	NA	NA	NA	MO56-1_04814	hypothetical protein
315	CACTCCCAGCCCC	66_MO56-1	pSymB	7400	7412	0	CDS	6110	7555	+	MO56-1	NA	NA	NA	MO56-1_06153	hypothetical protein
		scaffold1.1_C28	pSymB	54295	54307	0	CDS	54152	55597	-	bo21cc	NA	NA	NA	BO21CC_04381	hypothetical protein
316	CACTGATGCCACC	47_MO56-1	pSymB	14525	14537	0	CDS	13234	14532	-	MO56-1	NA	NA	NA	MO56-1_05757	hypothetical protein
		scaffold1.1_C28	pSymB	76222	76234	0	CDS	74931	76229	-	bo21cc	NA	NA	NA	BO21CC_04397	hypothetical protein
317	CAGATAACGACGA	scaffold1.1_C28	pSymB	60656	60668	0	CDS	60360	61610	+	bo21cc	COG0438	2.4.1.250	mshA_7	BO21CC_04385	D-inositol-3-phosphate glycosyltransferase
		66_MO56-1	pSymB	1038	1050	0	CDS	96	1346	-	MO56-1	COG0438	2.4.1.250	mshA_17	MO56-1_06149	D-inositol-3-phosphate glycosyltransferase
318	CAGCAGGAGCAAA	66_MO56-1	pSymB	4403	4415	0	CDS	4136	5581	-	MO56-1	NA	NA	NA	MO56-1_06152	hypothetical protein
		scaffold1.1_C28	pSymB	57292	57304	0	CDS	56126	57571	+	bo21cc	NA	NA	NA	BO21CC_04382	hypothetical protein
319	CAGCCCCCAAAGA	scaffold1.1_C28	pSymB	54301	54313	0	CDS	54152	55597	-	bo21cc	NA	NA	NA	BO21CC_04381	hypothetical protein
		66_MO56-1	pSymB	7394	7406	0	CDS	6110	7555	+	MO56-1	NA	NA	NA	MO56-1_06153	hypothetical protein
320	CAGCCTGGACGAG	scaffold2.2_C7	pSymA	163359	163371	0	CDS	162831	164021	-	bo21cc	COG0183	2.3.1.9	thlA	BO21CC_05673	Acetyl-CoA acetyltransferase
		50_MO56-1	NA	2584	2596	0	CDS	1310	3172	-	MO56-1	NA	NA	NA	MO56-1_05829	hypothetical protein
321	CAGCGCGAGTGTC	14_MO56-1	Chromosome	92574	92586	0	CDS	92320	92589	-	MO56-1	NA	NA	NA	MO56-1_03485	hypothetical protein
		scaffold2.2_C12	NA	18591	18603	0	CDS	18084	19577	-	bo21cc	NA	NA	NA	BO21CC_06119	hypothetical protein
322	CAGCGGCAATAGC	54_MO56-1	NA	8868	8880	0	CDS	8671	9402	-	MO56-1	COG0546	3.1.3.18	gph_5	MO56-1_05937	Phosphoglycolate phosphatase
		scaffold2.2_C12	NA	14417	14429	0	CDS	13829	14539	-	bo21cc	NA	NA	NA	BO21CC_06116	hypothetical protein
323	CAGGAAGCCTGAA	scaffold1.1_C28	pSymB	61720	61732	0	CDS	61699	62316	-	bo21cc	NA	NA	NA	BO21CC_04386	hypothetical protein
		47_MO56-1	pSymB	23	35	0	CDS	2	619	-	MO56-1	NA	NA	NA	MO56-1_05746	hypothetical protein
324	CAGGACCAACTTC	66_MO56-1	pSymB	4514	4526	0	CDS	4136	5581	-	MO56-1	NA	NA	NA	MO56-1_06152	hypothetical protein
		scaffold1.1_C28	pSymB	57181	57193	0	CDS	56126	57571	+	bo21cc	NA	NA	NA	BO21CC_04382	hypothetical protein
325	CAGGATCGGGACA	47_MO56-1	pSymB	10928	10940	0	CDS	9173	11275	+	MO56-1	NA	NA	NA	MO56-1_05754	hypothetical protein
		scaffold1.1_C28	pSymB	72625	72637	0	CDS	70870	72972	+	bo21cc	NA	NA	NA	BO21CC_04394	hypothetical protein
326	CAGGGACAGCGGA	54_MO56-1	NA	20378	20390	0	CDS	20205	21242	+	MO56-1	COG0526	NA	resA	MO56-1_05948	Thiol-disulfide oxidoreductase ResA
327	CAGGGCCTTGCCC	24_MO56-1	Chromosome	29177	29189	0	CDS	28971	30269	-	MO56-1	NA	NA	NA	MO56-1_04499	hypothetical protein
		scaffold1.1_C4	Chromosome	88837	88849	0	CDS	88001	88945	+	bo21cc	COG0331	2.3.1.39	fabD	BO21CC_00713	Malonyl CoA-acyl carrier protein transacylase
328	CAGGTAATCGAGA	28_MO53-2	pSymB	72840	72852	0	CDS	71137	73023	+	MO53-2	COG1793	NA	ligD_3	MO53-2_04847	Multifunctional non-homologous end joining protein LigD
		24_MO56-1	Chromosome	60807	60819	0	CDS	60636	62549	-	MO56-1	COG1793	NA	ligD_4	MO56-1_04526	Multifunctional non-homologous end joining protein LigD
		48_MO26-2	pSymB	14925	14937	0	CDS	14754	16640	-	MO26-2	COG1793	NA	ligD_5	MO26-2_05866	Multifunctional non-homologous end joining protein LigD
329	CAGTATGGCTAGG	24_MO56-1	Chromosome	17700	17712	0	CDS	17406	17780	-	MO56-1	NA	NA	NA	MO56-1_04491	hypothetical protein
		66_MO56-1	pSymB	6919	6931	0	CDS	6110	7555	+	MO56-1	NA	NA	NA	MO56-1_06153	hypothetical protein
		scaffold1.1_C28	pSymB	54776	54788	0	CDS	54152	55597	-	bo21cc	NA	NA	NA	BO21CC_04381	hypothetical protein
330	CATAGTCTCAGCA	scaffold1.1_C28	pSymB	59691	59703	0	CDS	59378	60340	+	bo21cc	COG1088	5.1.3.2	galE1	BO21CC_04384	UDP-glucose 4-epimerase
		66_MO56-1	pSymB	2003	2015	0	CDS	1366	2328	-	MO56-1	COG1088	5.1.3.2	galE1	MO56-1_06150	UDP-glucose 4-epimerase
331	CATCAGGGGGCTC	50_MO56-1	NA	27312	27324	0	CDS	26587	28470	+	MO56-1	COG2303	1.1.99.11	fdhL	MO56-1_05850	Fructose dehydrogenase large subunit
332	CATCATGCCCTCA	39_MO56-1	Chromosome	987	999	0	CDS	433	1044	+	MO56-1	NA	NA	NA	MO56-1_05400	hypothetical protein
		scaffold1.1_C25	Chromosome	335327	335339	0	CDS	335285	335893	-	bo21cc	NA	NA	NA	BO21CC_02883	hypothetical protein
333	CATCGAATTTGAC	47_MO56-1	pSymB	1248	1260	0	CDS	662	1408	-	MO56-1	NA	NA	NA	MO56-1_05747	hypothetical protein
		scaffold1.1_C28	pSymB	62945	62957	0	CDS	62359	63105	-	bo21cc	NA	NA	NA	BO21CC_04387	hypothetical protein
334	CATCGCCTTATGC	66_MO56-1	pSymB	6550	6562	0	CDS	6110	7555	+	MO56-1	NA	NA	NA	MO56-1_06153	hypothetical protein
		scaffold1.1_C28	pSymB	55145	55157	0	CDS	54152	55597	-	bo21cc	NA	NA	NA	BO21CC_04381	hypothetical protein
335	CATCGTGGAAAGC	scaffold2.2_C12	NA	37402	37414	0	CDS	37354	38556	-	bo21cc	COG0183	2.3.1.174	paaJ	BO21CC_06139	3-oxoadipyl-CoA/3-oxo-5%2C6-dehydrosuberyl-CoA thiolase
		24_MO56-1	Chromosome	18064	18076	0	CDS	17914	19020	-	MO56-1	NA	NA	NA	MO56-1_04492	hypothetical protein
336	CATCTCGCGAGGA	68_MO56-1	NA	2872	2884	0	CDS	2750	6169	-	MO56-1	NA	NA	NA	MO56-1_06166	hypothetical protein
337	CATCTTTAACCGC	47_MO56-1	pSymB	14245	14257	0	CDS	13234	14532	-	MO56-1	NA	NA	NA	MO56-1_05757	hypothetical protein
		scaffold1.1_C28	pSymB	75942	75954	0	CDS	74931	76229	-	bo21cc	NA	NA	NA	BO21CC_04397	hypothetical protein
338	CATGAGAAATGCG	scaffold1.1_C13	Chromosome	8688	8700	0	CDS	8596	8769	+	bo21cc	NA	NA	NA	BO21CC_01602	hypothetical protein
		39_MO56-1	Chromosome	9528	9540	0	CDS	8784	9671	+	MO56-1	NA	NA	NA	MO56-1_05411	hypothetical protein
		scaffold1.1_C14	Chromosome	1451	1463	0	CDS	1359	1532	+	bo21cc	NA	NA	NA	BO21CC_01605	hypothetical protein
339	CATGAGCTCAGAA	scaffold1.1_C28	pSymB	60317	60329	0	CDS	59378	60340	+	bo21cc	COG1088	5.1.3.2	galE1	BO21CC_04384	UDP-glucose 4-epimerase
		66_MO56-1	pSymB	1377	1389	0	CDS	1366	2328	-	MO56-1	COG1088	5.1.3.2	galE1	MO56-1_06150	UDP-glucose 4-epimerase
340	CATGATACCGATC	scaffold1.1_C28	pSymB	58991	59003	0	CDS	57722	59071	-	bo21cc	COG0677	1.1.1.136	wbpA_1	BO21CC_04383	UDP-N-acetyl-D-glucosamine 6-dehydrogenase
		66_MO56-1	pSymB	2704	2716	0	CDS	2636	3985	+	MO56-1	COG0677	1.1.1.136	wbpA_2	MO56-1_06151	UDP-N-acetyl-D-glucosamine 6-dehydrogenase
341	CATGGGGCTTGGA	scaffold1.1_C28	pSymB	58982	58994	0	CDS	57722	59071	-	bo21cc	COG0677	1.1.1.136	wbpA_1	BO21CC_04383	UDP-N-acetyl-D-glucosamine 6-dehydrogenase
		66_MO56-1	pSymB	2713	2725	0	CDS	2636	3985	+	MO56-1	COG0677	1.1.1.136	wbpA_2	MO56-1_06151	UDP-N-acetyl-D-glucosamine 6-dehydrogenase
342	CATGGGTGCCAGG	scaffold1.1_C28	pSymB	75431	75443	0	CDS	74931	76229	-	bo21cc	NA	NA	NA	BO21CC_04397	hypothetical protein
		47_MO56-1	pSymB	13734	13746	0	CDS	13234	14532	-	MO56-1	NA	NA	NA	MO56-1_05757	hypothetical protein
343	CATTACAAAGCGG	scaffold1.1_C25	Chromosome	337956	337968	0	CDS	337740	338036	-	bo21cc	NA	NA	NA	BO21CC_02888	hypothetical protein
		28_MO56-1	Chromosome	66777	66789	0	CDS	66709	67005	+	MO56-1	NA	NA	NA	MO56-1_04812	hypothetical protein
344	CATTGCGGAGGAA	scaffold1.1_C20	Chromosome	61859	61871	0	CDS	61746	63272	+	bo21cc	COG1508	NA	rpoN2_2	BO21CC_02524	RNA polymerase sigma-54 factor 2
345	CATTTCGACTGTA	50_MO56-1	NA	28138	28150	0	CDS	26587	28470	+	MO56-1	COG2303	1.1.99.11	fdhL	MO56-1_05850	Fructose dehydrogenase large subunit
346	CCAAACCGACAAC	47_MO56-1	pSymB	1785	1797	0	CDS	1575	3902	-	MO56-1	NA	NA	NA	MO56-1_05748	hypothetical protein
		scaffold1.1_C28	pSymB	63482	63494	0	CDS	63272	65599	-	bo21cc	NA	NA	NA	BO21CC_04388	hypothetical protein
347	CCAACATAGGCAA	scaffold1.1_C28	pSymB	54789	54801	0	CDS	54152	55597	-	bo21cc	NA	NA	NA	BO21CC_04381	hypothetical protein
		66_MO56-1	pSymB	6906	6918	0	CDS	6110	7555	+	MO56-1	NA	NA	NA	MO56-1_06153	hypothetical protein
348	CCAACGGAGCCGA	24_MO56-1	Chromosome	36600	36612	0	CDS	35779	36810	-	MO56-1	COG1879	NA	lsrB_4	MO56-1_04505	Autoinducer 2-binding protein LsrB
		scaffold1.1_C28	pSymB	12736	12748	0	CDS	11915	12946	-	bo21cc	COG1879	NA	lsrB_4	BO21CC_04339	Autoinducer 2-binding protein LsrB
349	CCAAGCCCCATGA	66_MO56-1	pSymB	2712	2724	0	CDS	2636	3985	+	MO56-1	COG0677	1.1.1.136	wbpA_2	MO56-1_06151	UDP-N-acetyl-D-glucosamine 6-dehydrogenase
		scaffold1.1_C28	pSymB	58983	58995	0	CDS	57722	59071	-	bo21cc	COG0677	1.1.1.136	wbpA_1	BO21CC_04383	UDP-N-acetyl-D-glucosamine 6-dehydrogenase
350	CCAAGGCCAGATA	scaffold1.1_C28	pSymB	60663	60675	0	CDS	60360	61610	+	bo21cc	COG0438	2.4.1.250	mshA_7	BO21CC_04385	D-inositol-3-phosphate glycosyltransferase
		66_MO56-1	pSymB	1031	1043	0	CDS	96	1346	-	MO56-1	COG0438	2.4.1.250	mshA_17	MO56-1_06149	D-inositol-3-phosphate glycosyltransferase
351	CCAAGTCGGAAAG	66_MO56-1	pSymB	1394	1406	0	CDS	1366	2328	-	MO56-1	COG1088	5.1.3.2	galE1	MO56-1_06150	UDP-glucose 4-epimerase
		scaffold1.1_C28	pSymB	60300	60312	0	CDS	59378	60340	+	bo21cc	COG1088	5.1.3.2	galE1	BO21CC_04384	UDP-glucose 4-epimerase
352	CCACAATGCGGGC	20_MO56-1	pSymA	2174	2186	0	CDS	1957	2523	+	MO56-1	NA	NA	NA	MO56-1_04111	hypothetical protein
		scaffold1.1_C26	pSymB	810124	810136	0	CDS	810020	810625	+	bo21cc	NA	NA	NA	BO21CC_03816	hypothetical protein
353	CCACCCAAGGGCA	scaffold1.1_C28	pSymB	76214	76226	0	CDS	74931	76229	-	bo21cc	NA	NA	NA	BO21CC_04397	hypothetical protein
		47_MO56-1	pSymB	14517	14529	0	CDS	13234	14532	-	MO56-1	NA	NA	NA	MO56-1_05757	hypothetical protein
354	CCACGAACGGGGC	scaffold2.2_C12	NA	23785	23797	0	CDS	23540	24283	-	bo21cc	COG0684	4.1.3.17	ligK_2	BO21CC_06124	4-carboxy-4-hydroxy-2-oxoadipate aldolase
		1_MO56-1	pSymB	43711	43723	0	CDS	43657	44457	+	MO56-1	NA	NA	NA	MO56-1_00047	hypothetical protein
355	CCACTGATGCCAC	47_MO56-1	pSymB	14526	14538	0	CDS	13234	14532	-	MO56-1	NA	NA	NA	MO56-1_05757	hypothetical protein
		scaffold1.1_C28	pSymB	76223	76235	0	CDS	74931	76229	-	bo21cc	NA	NA	NA	BO21CC_04397	hypothetical protein
356	CCAGATTTCTTTC	20_MO56-1	pSymA	79681	79693	0	CDS	79364	80842	-	MO56-1	NA	2.1.1.72	NA	MO56-1_04192	Modification methylase Eco57IB
357	CCAGCCGCGTACG	50_MO56-1	NA	25360	25372	0	CDS	24268	26295	+	MO56-1	COG0001	5.4.3.8	hemL_1	MO56-1_05849	Glutamate-1-semialdehyde 2%2C1-aminomutase
		scaffold2.2_C12	NA	388902	388914	0	CDS	388749	389039	-	bo21cc	NA	NA	NA	BO21CC_06471	hypothetical protein
358	CCATCGCTCAGGA	scaffold1.1_C26	pSymB	1027665	1027677	0	CDS	1025852	1027939	-	bo21cc	NA	NA	NA	BO21CC_04028	hypothetical protein
		1_MO56-1	pSymB	277586	277598	0	CDS	277324	279411	+	MO56-1	NA	NA	NA	MO56-1_00262	hypothetical protein
359	CCATTTTCCATGA	66_MO56-1	pSymB	6729	6741	0	CDS	6110	7555	+	MO56-1	NA	NA	NA	MO56-1_06153	hypothetical protein
		scaffold1.1_C28	pSymB	54966	54978	0	CDS	54152	55597	-	bo21cc	NA	NA	NA	BO21CC_04381	hypothetical protein
360	CCCAAAGTCATTC	66_MO56-1	pSymB	4885	4897	0	CDS	4136	5581	-	MO56-1	NA	NA	NA	MO56-1_06152	hypothetical protein
		scaffold1.1_C28	pSymB	56810	56822	0	CDS	56126	57571	+	bo21cc	NA	NA	NA	BO21CC_04382	hypothetical protein
361	CCCAGCCCCCAAA	scaffold1.1_C28	pSymB	54299	54311	0	CDS	54152	55597	-	bo21cc	NA	NA	NA	BO21CC_04381	hypothetical protein
		66_MO56-1	pSymB	7396	7408	0	CDS	6110	7555	+	MO56-1	NA	NA	NA	MO56-1_06153	hypothetical protein
362	CCCATAGGCTGAG	50_MO56-1	NA	1819	1831	0	CDS	1310	3172	-	MO56-1	NA	NA	NA	MO56-1_05829	hypothetical protein
363	CCCATGATACCGA	66_MO56-1	pSymB	2706	2718	0	CDS	2636	3985	+	MO56-1	COG0677	1.1.1.136	wbpA_2	MO56-1_06151	UDP-N-acetyl-D-glucosamine 6-dehydrogenase
		scaffold1.1_C28	pSymB	58989	59001	0	CDS	57722	59071	-	bo21cc	COG0677	1.1.1.136	wbpA_1	BO21CC_04383	UDP-N-acetyl-D-glucosamine 6-dehydrogenase
364	CCCCAAAGATCCA	scaffold1.1_C28	pSymB	54305	54317	0	CDS	54152	55597	-	bo21cc	NA	NA	NA	BO21CC_04381	hypothetical protein
		66_MO56-1	pSymB	7390	7402	0	CDS	6110	7555	+	MO56-1	NA	NA	NA	MO56-1_06153	hypothetical protein
365	CCCCATAAACTTC	scaffold1.1_C28	pSymB	59747	59759	0	CDS	59378	60340	+	bo21cc	COG1088	5.1.3.2	galE1	BO21CC_04384	UDP-glucose 4-epimerase
		66_MO56-1	pSymB	1947	1959	0	CDS	1366	2328	-	MO56-1	COG1088	5.1.3.2	galE1	MO56-1_06150	UDP-glucose 4-epimerase
366	CCCCATGATACCG	scaffold1.1_C28	pSymB	58988	59000	0	CDS	57722	59071	-	bo21cc	COG0677	1.1.1.136	wbpA_1	BO21CC_04383	UDP-N-acetyl-D-glucosamine 6-dehydrogenase
		66_MO56-1	pSymB	2707	2719	0	CDS	2636	3985	+	MO56-1	COG0677	1.1.1.136	wbpA_2	MO56-1_06151	UDP-N-acetyl-D-glucosamine 6-dehydrogenase
367	CCCCGACCTCCGC	20_MO56-1	pSymA	22746	22758	0	CDS	21628	22854	-	MO56-1	COG1228	NA	NA	MO56-1_04132	putative protein
		scaffold2.2_C12	NA	15500	15512	0	CDS	15104	16090	-	bo21cc	NA	NA	NA	BO21CC_06117	hypothetical protein
368	CCCGGTCGCACCA	47_MO56-1	pSymB	14044	14056	0	CDS	13234	14532	-	MO56-1	NA	NA	NA	MO56-1_05757	hypothetical protein
		scaffold1.1_C28	pSymB	75741	75753	0	CDS	74931	76229	-	bo21cc	NA	NA	NA	BO21CC_04397	hypothetical protein
369	CCCTGCAGGCTGA	28_MO56-1	Chromosome	66754	66766	0	CDS	66709	67005	+	MO56-1	NA	NA	NA	MO56-1_04812	hypothetical protein
		scaffold2.2_C12	NA	134795	134807	0	CDS	134111	134818	+	bo21cc	NA	NA	NA	BO21CC_06223	hypothetical protein
		scaffold1.1_C25	Chromosome	337979	337991	0	CDS	337740	338036	-	bo21cc	NA	NA	NA	BO21CC_02888	hypothetical protein
370	CCCTTGGGTGGCA	scaffold1.1_C28	pSymB	76216	76228	0	CDS	74931	76229	-	bo21cc	NA	NA	NA	BO21CC_04397	hypothetical protein
		47_MO56-1	pSymB	14519	14531	0	CDS	13234	14532	-	MO56-1	NA	NA	NA	MO56-1_05757	hypothetical protein
371	CCCTTGGTTCCAA	scaffold1.1_C28	pSymB	60251	60263	0	CDS	59378	60340	+	bo21cc	COG1088	5.1.3.2	galE1	BO21CC_04384	UDP-glucose 4-epimerase
		66_MO56-1	pSymB	1443	1455	0	CDS	1366	2328	-	MO56-1	COG1088	5.1.3.2	galE1	MO56-1_06150	UDP-glucose 4-epimerase
372	CCGAAACAGGGAA	50_MO56-1	NA	26037	26049	0	CDS	24268	26295	+	MO56-1	COG0001	5.4.3.8	hemL_1	MO56-1_05849	Glutamate-1-semialdehyde 2%2C1-aminomutase
		scaffold1.1_C21	NA	3682	3694	0	CDS	3338	4858	-	bo21cc	NA	NA	NA	BO21CC_02535	hypothetical protein
		scaffold1.1_C22	NA	1736	1748	0	CDS	1392	2912	-	bo21cc	NA	NA	NA	BO21CC_02538	hypothetical protein
373	CCGAAACCGTAGG	28_MO56-1	Chromosome	67756	67768	0	CDS	67380	67847	+	MO56-1	NA	NA	NA	MO56-1_04814	hypothetical protein
		scaffold1.1_C25	Chromosome	336977	336989	0	CDS	336898	337365	-	bo21cc	NA	NA	NA	BO21CC_02886	hypothetical protein
374	CCGACTACTTCGA	scaffold1.1_C28	pSymB	61991	62003	0	CDS	61699	62316	-	bo21cc	NA	NA	NA	BO21CC_04386	hypothetical protein
		47_MO56-1	pSymB	294	306	0	CDS	2	619	-	MO56-1	NA	NA	NA	MO56-1_05746	hypothetical protein
375	CCGACTTGGAGAC	66_MO56-1	pSymB	1398	1410	0	CDS	1366	2328	-	MO56-1	COG1088	5.1.3.2	galE1	MO56-1_06150	UDP-glucose 4-epimerase
		scaffold1.1_C28	pSymB	60296	60308	0	CDS	59378	60340	+	bo21cc	COG1088	5.1.3.2	galE1	BO21CC_04384	UDP-glucose 4-epimerase
376	CCGACTTTATGAC	66_MO56-1	pSymB	2160	2172	0	CDS	1366	2328	-	MO56-1	COG1088	5.1.3.2	galE1	MO56-1_06150	UDP-glucose 4-epimerase
		scaffold1.1_C28	pSymB	59534	59546	0	CDS	59378	60340	+	bo21cc	COG1088	5.1.3.2	galE1	BO21CC_04384	UDP-glucose 4-epimerase
377	CCGAGTCAGGTGC	48_MO26-2	pSymB	15563	15575	0	CDS	14754	16640	-	MO26-2	COG1793	NA	ligD_5	MO26-2_05866	Multifunctional non-homologous end joining protein LigD
		24_MO56-1	Chromosome	61445	61457	0	CDS	60636	62549	-	MO56-1	COG1793	NA	ligD_4	MO56-1_04526	Multifunctional non-homologous end joining protein LigD
		28_MO53-2	pSymB	72202	72214	0	CDS	71137	73023	+	MO53-2	COG1793	NA	ligD_3	MO53-2_04847	Multifunctional non-homologous end joining protein LigD
378	CCGCATCTGTCAA	20_MO56-1	pSymA	75752	75764	0	CDS	75511	78267	+	MO56-1	NA	NA	NA	MO56-1_04190	hypothetical protein
379	CCGCCCGGGGAAG	47_MO56-1	pSymB	10871	10883	0	CDS	9173	11275	+	MO56-1	NA	NA	NA	MO56-1_05754	hypothetical protein
		scaffold1.1_C28	pSymB	72568	72580	0	CDS	70870	72972	+	bo21cc	NA	NA	NA	BO21CC_04394	hypothetical protein
380	CCGCGCGATAGTA	scaffold1.1_C25	Chromosome	326993	327005	0	CDS	326841	327104	-	bo21cc	NA	NA	NA	BO21CC_02875	hypothetical protein
		39_MO56-1	Chromosome	8085	8097	0	CDS	7683	8222	+	MO56-1	NA	NA	NA	MO56-1_05409	hypothetical protein
381	CCGCGGTTGAGTA	scaffold1.1_C28	pSymB	58884	58896	0	CDS	57722	59071	-	bo21cc	COG0677	1.1.1.136	wbpA_1	BO21CC_04383	UDP-N-acetyl-D-glucosamine 6-dehydrogenase
		66_MO56-1	pSymB	2811	2823	0	CDS	2636	3985	+	MO56-1	COG0677	1.1.1.136	wbpA_2	MO56-1_06151	UDP-N-acetyl-D-glucosamine 6-dehydrogenase
382	CCGCGTACGGATC	66_MO56-1	pSymB	8578	8590	0	CDS	8025	8801	-	MO56-1	NA	NA	NA	MO56-1_06154	hypothetical protein
		scaffold1.1_C28	pSymB	53032	53044	0	CDS	52821	53597	+	bo21cc	NA	NA	NA	BO21CC_04380	hypothetical protein
383	CCGCTTGCAGAGG	scaffold1.1_C28	pSymB	60182	60194	0	CDS	59378	60340	+	bo21cc	COG1088	5.1.3.2	galE1	BO21CC_04384	UDP-glucose 4-epimerase
		66_MO56-1	pSymB	1512	1524	0	CDS	1366	2328	-	MO56-1	COG1088	5.1.3.2	galE1	MO56-1_06150	UDP-glucose 4-epimerase
384	CCGCTTTCAGTCC	scaffold1.1_C21	NA	4292	4304	0	CDS	3338	4858	-	bo21cc	NA	NA	NA	BO21CC_02535	hypothetical protein
		scaffold1.1_C22	NA	2346	2358	0	CDS	1392	2912	-	bo21cc	NA	NA	NA	BO21CC_02538	hypothetical protein
		54_MO56-1	NA	14502	14514	0	CDS	13809	15089	+	MO56-1	COG1653	NA	ugpB_3	MO56-1_05942	sn-glycerol-3-phosphate-binding periplasmic protein UgpB
385	CCGGAAGCACCGC	20_MO56-1	pSymA	86987	86999	0	CDS	83564	88027	+	MO56-1	NA	NA	NA	MO56-1_04194	hypothetical protein
		scaffold2.2_C12	NA	130536	130548	0	CDS	129909	131168	+	bo21cc	COG0477	NA	ampG_2	BO21CC_06220	Anhydromuropeptide permease
386	CCGGGTGCAGTCA	20_MO56-1	pSymA	54797	54809	0	CDS	53470	56298	+	MO56-1	NA	NA	NA	MO56-1_04167	hypothetical protein
387	CCGGTCCCAAAAG	scaffold2.2_C12	NA	373741	373753	0	CDS	373130	374137	-	bo21cc	NA	NA	NA	BO21CC_06454	hypothetical protein
		54_MO56-1	NA	12544	12556	0	CDS	11909	12832	+	MO56-1	COG1175	NA	lacF_8	MO56-1_05940	Lactose transport system permease protein LacF
388	CCGGTCGCACCAC	scaffold1.1_C28	pSymB	75742	75754	0	CDS	74931	76229	-	bo21cc	NA	NA	NA	BO21CC_04397	hypothetical protein
		47_MO56-1	pSymB	14045	14057	0	CDS	13234	14532	-	MO56-1	NA	NA	NA	MO56-1_05757	hypothetical protein
389	CCGGTGACATCAA	scaffold1.1_C28	pSymB	72443	72455	0	CDS	70870	72972	+	bo21cc	NA	NA	NA	BO21CC_04394	hypothetical protein
		47_MO56-1	pSymB	10746	10758	0	CDS	9173	11275	+	MO56-1	NA	NA	NA	MO56-1_05754	hypothetical protein
390	CCGTACGCGGCGA	scaffold1.1_C28	pSymB	53029	53041	0	CDS	52821	53597	+	bo21cc	NA	NA	NA	BO21CC_04380	hypothetical protein
		66_MO56-1	pSymB	8581	8593	0	CDS	8025	8801	-	MO56-1	NA	NA	NA	MO56-1_06154	hypothetical protein
391	CCGTCATAAAGTC	66_MO56-1	pSymB	2162	2174	0	CDS	1366	2328	-	MO56-1	COG1088	5.1.3.2	galE1	MO56-1_06150	UDP-glucose 4-epimerase
		scaffold1.1_C28	pSymB	59532	59544	0	CDS	59378	60340	+	bo21cc	COG1088	5.1.3.2	galE1	BO21CC_04384	UDP-glucose 4-epimerase
392	CCTATTTCAAACA	scaffold2.2_C1	NA	13657	13669	0	CDS	13512	15977	-	bo21cc	COG3957	4.1.2.9	xpkA_2	BO21CC_05185	Xylulose-5-phosphate phosphoketolase
393	CCTCACCGGCGAA	24_MO56-1	Chromosome	39540	39552	0	CDS	38847	40349	-	MO56-1	COG1129	3.6.3.-	lsrA_1	MO56-1_04508	Autoinducer 2 import ATP-binding protein LsrA
		scaffold1.1_C28	pSymB	15676	15688	0	CDS	14983	16485	-	bo21cc	COG1129	3.6.3.-	lsrA_1	BO21CC_04342	Autoinducer 2 import ATP-binding protein LsrA
394	CCTCACTACCAGG	28_MO56-1	Chromosome	67815	67827	0	CDS	67380	67847	+	MO56-1	NA	NA	NA	MO56-1_04814	hypothetical protein
		scaffold1.1_C25	Chromosome	336918	336930	0	CDS	336898	337365	-	bo21cc	NA	NA	NA	BO21CC_02886	hypothetical protein
395	CCTCAGGTAATCG	28_MO53-2	pSymB	72843	72855	0	CDS	71137	73023	+	MO53-2	COG1793	NA	ligD_3	MO53-2_04847	Multifunctional non-homologous end joining protein LigD
		24_MO56-1	Chromosome	60804	60816	0	CDS	60636	62549	-	MO56-1	COG1793	NA	ligD_4	MO56-1_04526	Multifunctional non-homologous end joining protein LigD
		48_MO26-2	pSymB	14922	14934	0	CDS	14754	16640	-	MO26-2	COG1793	NA	ligD_5	MO26-2_05866	Multifunctional non-homologous end joining protein LigD
396	CCTCGCGAGATGA	68_MO56-1	NA	2871	2883	0	CDS	2750	6169	-	MO56-1	NA	NA	NA	MO56-1_06166	hypothetical protein
397	CCTGATTCTCCCG	66_MO56-1	pSymB	742	754	0	CDS	96	1346	-	MO56-1	COG0438	2.4.1.250	mshA_17	MO56-1_06149	D-inositol-3-phosphate glycosyltransferase
		scaffold1.1_C28	pSymB	60952	60964	0	CDS	60360	61610	+	bo21cc	COG0438	2.4.1.250	mshA_7	BO21CC_04385	D-inositol-3-phosphate glycosyltransferase
398	CCTGCGTGTGGTA	47_MO56-1	pSymB	11747	11759	0	CDS	11291	12268	-	MO56-1	NA	NA	NA	MO56-1_05755	hypothetical protein
		scaffold1.1_C28	pSymB	73444	73456	0	CDS	72988	73965	-	bo21cc	NA	NA	NA	BO21CC_04395	hypothetical protein
399	CCTGGGGTCATCG	scaffold1.1_C28	pSymB	60148	60160	0	CDS	59378	60340	+	bo21cc	COG1088	5.1.3.2	galE1	BO21CC_04384	UDP-glucose 4-epimerase
		66_MO56-1	pSymB	1546	1558	0	CDS	1366	2328	-	MO56-1	COG1088	5.1.3.2	galE1	MO56-1_06150	UDP-glucose 4-epimerase
400	CCTGTGGTGATCC	scaffold1.1_C28	pSymB	61220	61232	0	CDS	60360	61610	+	bo21cc	COG0438	2.4.1.250	mshA_7	BO21CC_04385	D-inositol-3-phosphate glycosyltransferase
		66_MO56-1	pSymB	474	486	0	CDS	96	1346	-	MO56-1	COG0438	2.4.1.250	mshA_17	MO56-1_06149	D-inositol-3-phosphate glycosyltransferase
401	CCTTCAATCGCTA	47_MO56-1	pSymB	14932	14944	0	CDS	14748	15761	-	MO56-1	NA	NA	NA	MO56-1_05758	hypothetical protein
		scaffold1.1_C28	pSymB	76629	76641	0	CDS	76445	77458	-	bo21cc	NA	NA	NA	BO21CC_04398	hypothetical protein
402	CGACGCATTCCAA	39_MO56-1	Chromosome	4588	4600	0	CDS	4277	5452	+	MO56-1	NA	NA	NA	MO56-1_05404	hypothetical protein
		scaffold1.1_C25	Chromosome	329209	329221	0	CDS	328357	329532	-	bo21cc	NA	NA	NA	BO21CC_02878	hypothetical protein
403	CGACGTCTTCCGA	50_MO56-1	NA	25984	25996	0	CDS	24268	26295	+	MO56-1	COG0001	5.4.3.8	hemL_1	MO56-1_05849	Glutamate-1-semialdehyde 2%2C1-aminomutase
		29_MO28-1	Chromosome	1453	1465	0	CDS	532	1557	+	MO28-1	NA	NA	NA	MO28-1_05467	hypothetical protein
		31_MO26-2	Chromosome	28680	28692	0	CDS	27013	29403	-	MO26-2	NA	NA	NA	MO26-2_04987	hypothetical protein
404	CGACTTTATGACG	66_MO56-1	pSymB	2161	2173	0	CDS	1366	2328	-	MO56-1	COG1088	5.1.3.2	galE1	MO56-1_06150	UDP-glucose 4-epimerase
		scaffold1.1_C28	pSymB	59533	59545	0	CDS	59378	60340	+	bo21cc	COG1088	5.1.3.2	galE1	BO21CC_04384	UDP-glucose 4-epimerase
405	CGAGACTGGCCGC	50_MO56-1	NA	27139	27151	0	CDS	26587	28470	+	MO56-1	COG2303	1.1.99.11	fdhL	MO56-1_05850	Fructose dehydrogenase large subunit
406	CGAGATACCCGCA	scaffold2.2_C1	NA	18066	18078	0	CDS	17542	18111	+	bo21cc	COG0406	3.1.3.2	gpm2	BO21CC_05187	Acid phosphatase
		20_MO56-1	pSymA	81710	81722	0	CDS	81482	82945	-	MO56-1	COG0546	3.1.3.18	gph_4	MO56-1_04193	Phosphoglycolate phosphatase
407	CGAGCAAACGCCG	47_MO56-1	pSymB	1608	1620	0	CDS	1575	3902	-	MO56-1	NA	NA	NA	MO56-1_05748	hypothetical protein
		scaffold1.1_C28	pSymB	63305	63317	0	CDS	63272	65599	-	bo21cc	NA	NA	NA	BO21CC_04388	hypothetical protein
408	CGAGCGCCAATAC	scaffold1.1_C21	NA	1725	1737	0	CDS	1518	1856	-	bo21cc	NA	NA	NA	BO21CC_02532	hypothetical protein
		24_MO56-1	Chromosome	14063	14075	0	CDS	13558	14631	-	MO56-1	NA	NA	NA	MO56-1_04488	hypothetical protein
409	CGAGGCTAGCCAA	54_MO56-1	NA	2805	2817	0	CDS	2228	3106	+	MO56-1	COG2971	2.7.1.8	gspK_2	MO56-1_05932	Glucosamine kinase GspK
		scaffold2.2_C12	NA	34308	34320	0	CDS	33932	34747	+	bo21cc	NA	NA	NA	BO21CC_06136	hypothetical protein
410	CGAGGTCATGGAA	scaffold1.1_C28	pSymB	54971	54983	0	CDS	54152	55597	-	bo21cc	NA	NA	NA	BO21CC_04381	hypothetical protein
		66_MO56-1	pSymB	6724	6736	0	CDS	6110	7555	+	MO56-1	NA	NA	NA	MO56-1_06153	hypothetical protein
411	CGATGATGGGACC	66_MO56-1	pSymB	4933	4945	0	CDS	4136	5581	-	MO56-1	NA	NA	NA	MO56-1_06152	hypothetical protein
		scaffold1.1_C28	pSymB	56762	56774	0	CDS	56126	57571	+	bo21cc	NA	NA	NA	BO21CC_04382	hypothetical protein
412	CGATTGGAACCAA	66_MO56-1	pSymB	1440	1452	0	CDS	1366	2328	-	MO56-1	COG1088	5.1.3.2	galE1	MO56-1_06150	UDP-glucose 4-epimerase
		scaffold1.1_C28	pSymB	60254	60266	0	CDS	59378	60340	+	bo21cc	COG1088	5.1.3.2	galE1	BO21CC_04384	UDP-glucose 4-epimerase
413	CGCACACAAGCTA	scaffold1.1_C28	pSymB	57142	57154	0	CDS	56126	57571	+	bo21cc	NA	NA	NA	BO21CC_04382	hypothetical protein
		66_MO56-1	pSymB	4553	4565	0	CDS	4136	5581	-	MO56-1	NA	NA	NA	MO56-1_06152	hypothetical protein
414	CGCATCAGGTGAA	scaffold1.1_C24	NA	2295	2307	0	CDS	1073	2761	-	bo21cc	NA	NA	NA	BO21CC_02571	hypothetical protein
415	CGCCATCCTTCCA	24_MO56-1	Chromosome	9758	9770	0	CDS	9426	10325	-	MO56-1	NA	NA	NA	MO56-1_04484	hypothetical protein
		scaffold2.2_C6	pSymA	102795	102807	0	CDS	102471	103778	-	bo21cc	COG0644	1.5.5.1	NA	BO21CC_05425	Electron transfer flavoprotein-ubiquinone oxidoreductase
416	CGCCGTAGTTGTC	scaffold1.1_C25	Chromosome	335497	335509	0	CDS	335285	335893	-	bo21cc	NA	NA	NA	BO21CC_02883	hypothetical protein
		39_MO56-1	Chromosome	817	829	0	CDS	433	1044	+	MO56-1	NA	NA	NA	MO56-1_05400	hypothetical protein
417	CGCGCGATAGTAG	scaffold1.1_C25	Chromosome	326994	327006	0	CDS	326841	327104	-	bo21cc	NA	NA	NA	BO21CC_02875	hypothetical protein
		39_MO56-1	Chromosome	8084	8096	0	CDS	7683	8222	+	MO56-1	NA	NA	NA	MO56-1_05409	hypothetical protein
418	CGCGCTCTTCCCC	47_MO56-1	pSymB	10877	10889	0	CDS	9173	11275	+	MO56-1	NA	NA	NA	MO56-1_05754	hypothetical protein
		scaffold1.1_C28	pSymB	72574	72586	0	CDS	70870	72972	+	bo21cc	NA	NA	NA	BO21CC_04394	hypothetical protein
419	CGCGGTTGAGTAG	66_MO56-1	pSymB	2810	2822	0	CDS	2636	3985	+	MO56-1	COG0677	1.1.1.136	wbpA_2	MO56-1_06151	UDP-N-acetyl-D-glucosamine 6-dehydrogenase
		scaffold1.1_C28	pSymB	58885	58897	0	CDS	57722	59071	-	bo21cc	COG0677	1.1.1.136	wbpA_1	BO21CC_04383	UDP-N-acetyl-D-glucosamine 6-dehydrogenase
420	CGCTTATCGACAA	50_MO56-1	NA	8737	8749	0	CDS	8421	9797	+	MO56-1	COG0161	2.6.1.113	spuC_4	MO56-1_05834	Putrescine--pyruvate aminotransferase
		scaffold2.2_C3	pSymA	58961	58973	0	CDS	58630	59271	-	bo21cc	COG2826	NA	NA	BO21CC_05268	IS30 family transposase ISRle2
421	CGCTTTCAGTCCA	scaffold1.1_C22	NA	2345	2357	0	CDS	1392	2912	-	bo21cc	NA	NA	NA	BO21CC_02538	hypothetical protein
		scaffold1.1_C21	NA	4291	4303	0	CDS	3338	4858	-	bo21cc	NA	NA	NA	BO21CC_02535	hypothetical protein
		54_MO56-1	NA	14501	14513	0	CDS	13809	15089	+	MO56-1	COG1653	NA	ugpB_3	MO56-1_05942	sn-glycerol-3-phosphate-binding periplasmic protein UgpB
422	CGGACCGAGTCAG	48_MO26-2	pSymB	15559	15571	0	CDS	14754	16640	-	MO26-2	COG1793	NA	ligD_5	MO26-2_05866	Multifunctional non-homologous end joining protein LigD
		28_MO53-2	pSymB	72206	72218	0	CDS	71137	73023	+	MO53-2	COG1793	NA	ligD_3	MO53-2_04847	Multifunctional non-homologous end joining protein LigD
		24_MO56-1	Chromosome	61441	61453	0	CDS	60636	62549	-	MO56-1	COG1793	NA	ligD_4	MO56-1_04526	Multifunctional non-homologous end joining protein LigD
423	CGGACGGAACTCC	scaffold1.1_C28	pSymB	60169	60181	0	CDS	59378	60340	+	bo21cc	COG1088	5.1.3.2	galE1	BO21CC_04384	UDP-glucose 4-epimerase
		66_MO56-1	pSymB	1525	1537	0	CDS	1366	2328	-	MO56-1	COG1088	5.1.3.2	galE1	MO56-1_06150	UDP-glucose 4-epimerase
424	CGGAGCCGCGGGA	scaffold2.2_C12	NA	30068	30080	0	CDS	29676	30140	+	bo21cc	COG0757	4.2.1.10	aroQ_3	BO21CC_06131	3-dehydroquinate dehydratase
		24_MO56-1	Chromosome	18346	18358	0	CDS	17914	19020	-	MO56-1	NA	NA	NA	MO56-1_04492	hypothetical protein
425	CGGCAGTAAACCA	scaffold2.2_C12	NA	383179	383191	0	CDS	382933	383187	+	bo21cc	NA	NA	NA	BO21CC_06465	hypothetical protein
		24_MO56-1	Chromosome	11321	11333	0	CDS	10628	11398	-	MO56-1	COG1682	NA	kpsM_1	MO56-1_04485	Polysialic acid transport protein KpsM
426	CGGCCATGGCATA	66_MO56-1	pSymB	6389	6401	0	CDS	6110	7555	+	MO56-1	NA	NA	NA	MO56-1_06153	hypothetical protein
		scaffold1.1_C28	pSymB	55306	55318	0	CDS	54152	55597	-	bo21cc	NA	NA	NA	BO21CC_04381	hypothetical protein
427	CGGCCCAACGGAG	scaffold1.1_C28	pSymB	12740	12752	0	CDS	11915	12946	-	bo21cc	COG1879	NA	lsrB_4	BO21CC_04339	Autoinducer 2-binding protein LsrB
		24_MO56-1	Chromosome	36604	36616	0	CDS	35779	36810	-	MO56-1	COG1879	NA	lsrB_4	MO56-1_04505	Autoinducer 2-binding protein LsrB
428	CGGCGCAGTCCAA	12_MO56-1	12_MO56-1	35286	35298	0	CDS	34486	35460	+	MO56-1	COG0492	1.8.1.9	trxB_2	MO56-1_03145	Thioredoxin reductase
		scaffold2.2_C1	NA	21871	21883	0	CDS	18204	22109	+	bo21cc	COG3459	2.4.1.-	ndvB_2	BO21CC_05188	Cyclic beta-(1%2C2)-glucan synthase NdvB
429	CGGCTTGAAGCCA	28_MO56-1	Chromosome	65282	65294	0	CDS	65097	65420	-	MO56-1	NA	NA	NA	MO56-1_04808	hypothetical protein
		scaffold1.1_C25	Chromosome	6549	6561	0	CDS	6516	6689	+	bo21cc	NA	NA	NA	BO21CC_02584	hypothetical protein
430	CGGGACTCGGACC	24_MO56-1	Chromosome	61434	61446	0	CDS	60636	62549	-	MO56-1	COG1793	NA	ligD_4	MO56-1_04526	Multifunctional non-homologous end joining protein LigD
		48_MO26-2	pSymB	15552	15564	0	CDS	14754	16640	-	MO26-2	COG1793	NA	ligD_5	MO26-2_05866	Multifunctional non-homologous end joining protein LigD
		28_MO53-2	pSymB	72213	72225	0	CDS	71137	73023	+	MO53-2	COG1793	NA	ligD_3	MO53-2_04847	Multifunctional non-homologous end joining protein LigD
431	CGGGAGTACCACA	scaffold1.1_C28	pSymB	73438	73450	0	CDS	72988	73965	-	bo21cc	NA	NA	NA	BO21CC_04395	hypothetical protein
		47_MO56-1	pSymB	11741	11753	0	CDS	11291	12268	-	MO56-1	NA	NA	NA	MO56-1_05755	hypothetical protein
432	CGGGCGAACTCTC	66_MO56-1	pSymB	238	250	0	CDS	96	1346	-	MO56-1	COG0438	2.4.1.250	mshA_17	MO56-1_06149	D-inositol-3-phosphate glycosyltransferase
		scaffold1.1_C28	pSymB	61456	61468	0	CDS	60360	61610	+	bo21cc	COG0438	2.4.1.250	mshA_7	BO21CC_04385	D-inositol-3-phosphate glycosyltransferase
433	CGGGTGGGCAAAA	scaffold1.1_C25	Chromosome	337946	337958	0	CDS	337740	338036	-	bo21cc	NA	NA	NA	BO21CC_02888	hypothetical protein
		28_MO56-1	Chromosome	66787	66799	0	CDS	66709	67005	+	MO56-1	NA	NA	NA	MO56-1_04812	hypothetical protein
434	CGGTCCGAGTCCC	28_MO53-2	pSymB	72212	72224	0	CDS	71137	73023	+	MO53-2	COG1793	NA	ligD_3	MO53-2_04847	Multifunctional non-homologous end joining protein LigD
		48_MO26-2	pSymB	15553	15565	0	CDS	14754	16640	-	MO26-2	COG1793	NA	ligD_5	MO26-2_05866	Multifunctional non-homologous end joining protein LigD
		24_MO56-1	Chromosome	61435	61447	0	CDS	60636	62549	-	MO56-1	COG1793	NA	ligD_4	MO56-1_04526	Multifunctional non-homologous end joining protein LigD
435	CGGTCGCACCACC	scaffold1.1_C28	pSymB	75743	75755	0	CDS	74931	76229	-	bo21cc	NA	NA	NA	BO21CC_04397	hypothetical protein
		47_MO56-1	pSymB	14046	14058	0	CDS	13234	14532	-	MO56-1	NA	NA	NA	MO56-1_05757	hypothetical protein
436	CGGTGCACCAGGC	20_MO56-1	pSymA	78219	78231	0	CDS	75511	78267	+	MO56-1	NA	NA	NA	MO56-1_04190	hypothetical protein
		scaffold1.1_C25	Chromosome	10364	10376	0	CDS	10065	10430	+	bo21cc	NA	NA	NA	BO21CC_02591	hypothetical protein
437	CGGTGTCGGTTGC	scaffold1.1_C28	pSymB	26644	26656	0	CDS	26286	26861	+	bo21cc	NA	NA	NA	BO21CC_04354	hypothetical protein
		24_MO56-1	Chromosome	51842	51854	0	CDS	51502	52032	+	MO56-1	NA	NA	NA	MO56-1_04519	hypothetical protein
438	CGGTTACGGTTCA	39_MO56-1	Chromosome	839	851	0	CDS	433	1044	+	MO56-1	NA	NA	NA	MO56-1_05400	hypothetical protein
		scaffold1.1_C25	Chromosome	335475	335487	0	CDS	335285	335893	-	bo21cc	NA	NA	NA	BO21CC_02883	hypothetical protein
439	CGTAATCTGTTTC	scaffold2.2_C1	NA	18720	18732	0	CDS	18204	22109	+	bo21cc	COG3459	2.4.1.-	ndvB_2	BO21CC_05188	Cyclic beta-(1%2C2)-glucan synthase NdvB
		14_MO56-1	Chromosome	96345	96357	0	CDS	95880	96545	+	MO56-1	NA	NA	NA	MO56-1_03489	hypothetical protein
440	CGTACGATCGATA	scaffold1.1_C28	pSymB	57131	57143	0	CDS	56126	57571	+	bo21cc	NA	NA	NA	BO21CC_04382	hypothetical protein
		66_MO56-1	pSymB	4564	4576	0	CDS	4136	5581	-	MO56-1	NA	NA	NA	MO56-1_06152	hypothetical protein
441	CGTACGCGGCGAC	66_MO56-1	pSymB	8582	8594	0	CDS	8025	8801	-	MO56-1	NA	NA	NA	MO56-1_06154	hypothetical protein
		scaffold1.1_C28	pSymB	53028	53040	0	CDS	52821	53597	+	bo21cc	NA	NA	NA	BO21CC_04380	hypothetical protein
442	CGTAGTTGTCGCA	scaffold1.1_C25	Chromosome	335500	335512	0	CDS	335285	335893	-	bo21cc	NA	NA	NA	BO21CC_02883	hypothetical protein
		39_MO56-1	Chromosome	814	826	0	CDS	433	1044	+	MO56-1	NA	NA	NA	MO56-1_05400	hypothetical protein
443	CGTCGGAGGAGCC	scaffold2.2_C1	NA	16731	16743	0	CDS	16422	17312	+	bo21cc	NA	NA	NA	BO21CC_05186	hypothetical protein
		20_MO56-1	pSymA	64540	64552	0	CDS	64497	64868	+	MO56-1	NA	NA	NA	MO56-1_04177	hypothetical protein
444	CGTCGTTGCTCCA	scaffold1.1_C25	Chromosome	334996	335008	0	CDS	332768	335065	-	bo21cc	NA	NA	NA	BO21CC_02881	hypothetical protein
		39_MO56-1	Chromosome	1320	1332	0	CDS	1263	3527	+	MO56-1	NA	NA	NA	MO56-1_05402	hypothetical protein
445	CGTGCTGAGACTA	scaffold1.1_C28	pSymB	59689	59701	0	CDS	59378	60340	+	bo21cc	COG1088	5.1.3.2	galE1	BO21CC_04384	UDP-glucose 4-epimerase
		66_MO56-1	pSymB	2005	2017	0	CDS	1366	2328	-	MO56-1	COG1088	5.1.3.2	galE1	MO56-1_06150	UDP-glucose 4-epimerase
446	CGTGTGGTACTCC	47_MO56-1	pSymB	11743	11755	0	CDS	11291	12268	-	MO56-1	NA	NA	NA	MO56-1_05755	hypothetical protein
		scaffold1.1_C28	pSymB	73440	73452	0	CDS	72988	73965	-	bo21cc	NA	NA	NA	BO21CC_04395	hypothetical protein
447	CGTTGGGCCGTCA	24_MO56-1	Chromosome	36607	36619	0	CDS	35779	36810	-	MO56-1	COG1879	NA	lsrB_4	MO56-1_04505	Autoinducer 2-binding protein LsrB
		scaffold1.1_C28	pSymB	12743	12755	0	CDS	11915	12946	-	bo21cc	COG1879	NA	lsrB_4	BO21CC_04339	Autoinducer 2-binding protein LsrB
448	CGTTTGCTCGACC	47_MO56-1	pSymB	1611	1623	0	CDS	1575	3902	-	MO56-1	NA	NA	NA	MO56-1_05748	hypothetical protein
		scaffold1.1_C28	pSymB	63308	63320	0	CDS	63272	65599	-	bo21cc	NA	NA	NA	BO21CC_04388	hypothetical protein
449	CGTTTTTCAGGAA	47_MO56-1	pSymB	30	42	0	CDS	2	619	-	MO56-1	NA	NA	NA	MO56-1_05746	hypothetical protein
		scaffold1.1_C28	pSymB	61727	61739	0	CDS	61699	62316	-	bo21cc	NA	NA	NA	BO21CC_04386	hypothetical protein
450	CTAAGCAGCCTTC	24_MO56-1	Chromosome	9737	9749	0	CDS	9426	10325	-	MO56-1	NA	NA	NA	MO56-1_04484	hypothetical protein
		scaffold1.1_C23	NA	10877	10889	0	CDS	10690	11433	-	bo21cc	NA	NA	NA	BO21CC_02565	hypothetical protein
451	CTACTCGTGTTGC	scaffold1.1_C28	pSymB	59654	59666	0	CDS	59378	60340	+	bo21cc	COG1088	5.1.3.2	galE1	BO21CC_04384	UDP-glucose 4-epimerase
		66_MO56-1	pSymB	2040	2052	0	CDS	1366	2328	-	MO56-1	COG1088	5.1.3.2	galE1	MO56-1_06150	UDP-glucose 4-epimerase
452	CTACTGCACCTGA	28_MO53-2	pSymB	72197	72209	0	CDS	71137	73023	+	MO53-2	COG1793	NA	ligD_3	MO53-2_04847	Multifunctional non-homologous end joining protein LigD
		48_MO26-2	pSymB	15568	15580	0	CDS	14754	16640	-	MO26-2	COG1793	NA	ligD_5	MO26-2_05866	Multifunctional non-homologous end joining protein LigD
		24_MO56-1	Chromosome	61450	61462	0	CDS	60636	62549	-	MO56-1	COG1793	NA	ligD_4	MO56-1_04526	Multifunctional non-homologous end joining protein LigD
453	CTACTTTTTCGAG	66_MO56-1	pSymB	8684	8696	0	CDS	8025	8801	-	MO56-1	NA	NA	NA	MO56-1_06154	hypothetical protein
		scaffold1.1_C28	pSymB	52926	52938	0	CDS	52821	53597	+	bo21cc	NA	NA	NA	BO21CC_04380	hypothetical protein
454	CTAGCCATACTGA	66_MO56-1	pSymB	6920	6932	0	CDS	6110	7555	+	MO56-1	NA	NA	NA	MO56-1_06153	hypothetical protein
		scaffold1.1_C28	pSymB	54775	54787	0	CDS	54152	55597	-	bo21cc	NA	NA	NA	BO21CC_04381	hypothetical protein
455	CTAGGCCAACATA	scaffold1.1_C28	pSymB	54784	54796	0	CDS	54152	55597	-	bo21cc	NA	NA	NA	BO21CC_04381	hypothetical protein
		66_MO56-1	pSymB	6911	6923	0	CDS	6110	7555	+	MO56-1	NA	NA	NA	MO56-1_06153	hypothetical protein
456	CTATCGATCGTAC	scaffold1.1_C28	pSymB	57132	57144	0	CDS	56126	57571	+	bo21cc	NA	NA	NA	BO21CC_04382	hypothetical protein
		66_MO56-1	pSymB	4563	4575	0	CDS	4136	5581	-	MO56-1	NA	NA	NA	MO56-1_06152	hypothetical protein
457	CTATGACGGCCCA	scaffold1.1_C28	pSymB	12746	12758	0	CDS	11915	12946	-	bo21cc	COG1879	NA	lsrB_4	BO21CC_04339	Autoinducer 2-binding protein LsrB
		24_MO56-1	Chromosome	36610	36622	0	CDS	35779	36810	-	MO56-1	COG1879	NA	lsrB_4	MO56-1_04505	Autoinducer 2-binding protein LsrB
458	CTATGCAAGAACA	66_MO56-1	pSymB	1995	2007	0	CDS	1366	2328	-	MO56-1	COG1088	5.1.3.2	galE1	MO56-1_06150	UDP-glucose 4-epimerase
		scaffold1.1_C28	pSymB	59699	59711	0	CDS	59378	60340	+	bo21cc	COG1088	5.1.3.2	galE1	BO21CC_04384	UDP-glucose 4-epimerase
459	CTATGCTACCCGC	scaffold2.2_C12	NA	342605	342617	0	CDS	342432	343436	-	bo21cc	COG2055	1.1.1.-	yjmC_2	BO21CC_06422	putative oxidoreductase YjmC
		1_MO56-1	pSymB	217734	217746	0	CDS	217517	218578	+	MO56-1	COG3842	7.6.2.11	potA_1	MO56-1_00208	Spermidine/putrescine import ATP-binding protein PotA
460	CTATGTCATTACA	24_MO56-1	Chromosome	37170	37182	0	CDS	36813	37826	-	MO56-1	COG1172	NA	lsrD_3	MO56-1_04506	Autoinducer 2 import system permease protein LsrD
		scaffold1.1_C28	pSymB	13306	13318	0	CDS	12949	13962	-	bo21cc	COG1172	NA	lsrD_3	BO21CC_04340	Autoinducer 2 import system permease protein LsrD
461	CTATGTTGGCCTA	scaffold1.1_C28	pSymB	54785	54797	0	CDS	54152	55597	-	bo21cc	NA	NA	NA	BO21CC_04381	hypothetical protein
		66_MO56-1	pSymB	6910	6922	0	CDS	6110	7555	+	MO56-1	NA	NA	NA	MO56-1_06153	hypothetical protein
462	CTCAAATGGCTCC	66_MO56-1	pSymB	1936	1948	0	CDS	1366	2328	-	MO56-1	COG1088	5.1.3.2	galE1	MO56-1_06150	UDP-glucose 4-epimerase
		scaffold1.1_C28	pSymB	59758	59770	0	CDS	59378	60340	+	bo21cc	COG1088	5.1.3.2	galE1	BO21CC_04384	UDP-glucose 4-epimerase
463	CTCACCATCGCTC	1_MO56-1	pSymB	277582	277594	0	CDS	277324	279411	+	MO56-1	NA	NA	NA	MO56-1_00262	hypothetical protein
		scaffold1.1_C26	pSymB	1027669	1027681	0	CDS	1025852	1027939	-	bo21cc	NA	NA	NA	BO21CC_04028	hypothetical protein
464	CTCCCAGCCCCCA	66_MO56-1	pSymB	7398	7410	0	CDS	6110	7555	+	MO56-1	NA	NA	NA	MO56-1_06153	hypothetical protein
		scaffold1.1_C28	pSymB	54297	54309	0	CDS	54152	55597	-	bo21cc	NA	NA	NA	BO21CC_04381	hypothetical protein
465	CTCCGGTGCGAAC	20_MO56-1	pSymA	82061	82073	0	CDS	81482	82945	-	MO56-1	COG0546	3.1.3.18	gph_4	MO56-1_04193	Phosphoglycolate phosphatase
466	CTCGAGCAAGAAC	20_MO56-1	pSymA	82745	82757	0	CDS	81482	82945	-	MO56-1	COG0546	3.1.3.18	gph_4	MO56-1_04193	Phosphoglycolate phosphatase
		scaffold2.2_C1	NA	13171	13183	0	CDS	12124	13443	-	bo21cc	NA	NA	NA	BO21CC_05184	hypothetical protein
467	CTCGGACCGAGTC	48_MO26-2	pSymB	15557	15569	0	CDS	14754	16640	-	MO26-2	COG1793	NA	ligD_5	MO26-2_05866	Multifunctional non-homologous end joining protein LigD
		24_MO56-1	Chromosome	61439	61451	0	CDS	60636	62549	-	MO56-1	COG1793	NA	ligD_4	MO56-1_04526	Multifunctional non-homologous end joining protein LigD
		28_MO53-2	pSymB	72208	72220	0	CDS	71137	73023	+	MO53-2	COG1793	NA	ligD_3	MO53-2_04847	Multifunctional non-homologous end joining protein LigD
468	CTCGGTCCGAGTC	28_MO53-2	pSymB	72210	72222	0	CDS	71137	73023	+	MO53-2	COG1793	NA	ligD_3	MO53-2_04847	Multifunctional non-homologous end joining protein LigD
		24_MO56-1	Chromosome	61437	61449	0	CDS	60636	62549	-	MO56-1	COG1793	NA	ligD_4	MO56-1_04526	Multifunctional non-homologous end joining protein LigD
		48_MO26-2	pSymB	15555	15567	0	CDS	14754	16640	-	MO26-2	COG1793	NA	ligD_5	MO26-2_05866	Multifunctional non-homologous end joining protein LigD
469	CTCTCATGAGCTC	scaffold1.1_C28	pSymB	60313	60325	0	CDS	59378	60340	+	bo21cc	COG1088	5.1.3.2	galE1	BO21CC_04384	UDP-glucose 4-epimerase
		66_MO56-1	pSymB	1381	1393	0	CDS	1366	2328	-	MO56-1	COG1088	5.1.3.2	galE1	MO56-1_06150	UDP-glucose 4-epimerase
470	CTCTCCTGCTAGA	33_MO56-1	3pSymB	26013	26025	0	CDS	25706	26554	-	MO56-1	NA	NA	NA	MO56-1_05090	hypothetical protein
471	CTCTTCGATTGGA	scaffold1.1_C28	pSymB	60259	60271	0	CDS	59378	60340	+	bo21cc	COG1088	5.1.3.2	galE1	BO21CC_04384	UDP-glucose 4-epimerase
		66_MO56-1	pSymB	1435	1447	0	CDS	1366	2328	-	MO56-1	COG1088	5.1.3.2	galE1	MO56-1_06150	UDP-glucose 4-epimerase
472	CTGAACCGTAACC	39_MO56-1	Chromosome	838	850	0	CDS	433	1044	+	MO56-1	NA	NA	NA	MO56-1_05400	hypothetical protein
		scaffold1.1_C25	Chromosome	335476	335488	0	CDS	335285	335893	-	bo21cc	NA	NA	NA	BO21CC_02883	hypothetical protein
473	CTGACTACGGCAA	scaffold1.1_C14	Chromosome	2880	2892	0	CDS	2772	3311	+	bo21cc	NA	NA	NA	BO21CC_01607	hypothetical protein
		68_MO56-1	NA	4491	4503	0	CDS	2750	6169	-	MO56-1	NA	NA	NA	MO56-1_06166	hypothetical protein
474	CTGAGACTATGCA	scaffold1.1_C28	pSymB	59693	59705	0	CDS	59378	60340	+	bo21cc	COG1088	5.1.3.2	galE1	BO21CC_04384	UDP-glucose 4-epimerase
		66_MO56-1	pSymB	2001	2013	0	CDS	1366	2328	-	MO56-1	COG1088	5.1.3.2	galE1	MO56-1_06150	UDP-glucose 4-epimerase
475	CTGATGCCACCCA	47_MO56-1	pSymB	14523	14535	0	CDS	13234	14532	-	MO56-1	NA	NA	NA	MO56-1_05757	hypothetical protein
		scaffold1.1_C28	pSymB	76220	76232	0	CDS	74931	76229	-	bo21cc	NA	NA	NA	BO21CC_04397	hypothetical protein
476	CTGATTCTCCCGC	66_MO56-1	pSymB	743	755	0	CDS	96	1346	-	MO56-1	COG0438	2.4.1.250	mshA_17	MO56-1_06149	D-inositol-3-phosphate glycosyltransferase
		scaffold1.1_C28	pSymB	60951	60963	0	CDS	60360	61610	+	bo21cc	COG0438	2.4.1.250	mshA_7	BO21CC_04385	D-inositol-3-phosphate glycosyltransferase
477	CTGCAACCGACAC	scaffold1.1_C28	pSymB	26646	26658	0	CDS	26286	26861	+	bo21cc	NA	NA	NA	BO21CC_04354	hypothetical protein
		24_MO56-1	Chromosome	51844	51856	0	CDS	51502	52032	+	MO56-1	NA	NA	NA	MO56-1_04519	hypothetical protein
478	CTGCAATTTGCTC	66_MO56-1	pSymB	4409	4421	0	CDS	4136	5581	-	MO56-1	NA	NA	NA	MO56-1_06152	hypothetical protein
		scaffold1.1_C28	pSymB	57286	57298	0	CDS	56126	57571	+	bo21cc	NA	NA	NA	BO21CC_04382	hypothetical protein
479	CTGCACTTCACTC	24_MO56-1	Chromosome	37271	37283	0	CDS	36813	37826	-	MO56-1	COG1172	NA	lsrD_3	MO56-1_04506	Autoinducer 2 import system permease protein LsrD
		scaffold1.1_C28	pSymB	13407	13419	0	CDS	12949	13962	-	bo21cc	COG1172	NA	lsrD_3	BO21CC_04340	Autoinducer 2 import system permease protein LsrD
480	CTGCAGTCACCTC	scaffold2.2_C1	NA	10513	10525	0	CDS	9575	10531	-	bo21cc	COG0280	2.3.1.8	pta_2	BO21CC_05182	Phosphate acetyltransferase
481	CTGCCGAACCCAC	scaffold1.1_C25	Chromosome	334643	334655	0	CDS	332768	335065	-	bo21cc	NA	NA	NA	BO21CC_02881	hypothetical protein
		39_MO56-1	Chromosome	1673	1685	0	CDS	1263	3527	+	MO56-1	NA	NA	NA	MO56-1_05402	hypothetical protein
482	CTGCGACAACTAC	scaffold1.1_C25	Chromosome	335501	335513	0	CDS	335285	335893	-	bo21cc	NA	NA	NA	BO21CC_02883	hypothetical protein
		39_MO56-1	Chromosome	813	825	0	CDS	433	1044	+	MO56-1	NA	NA	NA	MO56-1_05400	hypothetical protein
483	CTGCGTGTGGTAC	scaffold1.1_C28	pSymB	73443	73455	0	CDS	72988	73965	-	bo21cc	NA	NA	NA	BO21CC_04395	hypothetical protein
		47_MO56-1	pSymB	11746	11758	0	CDS	11291	12268	-	MO56-1	NA	NA	NA	MO56-1_05755	hypothetical protein
484	CTGGATTGACGGC	scaffold2.2_C12	NA	23719	23731	0	CDS	23540	24283	-	bo21cc	COG0684	4.1.3.17	ligK_2	BO21CC_06124	4-carboxy-4-hydroxy-2-oxoadipate aldolase
		14_MO56-1	Chromosome	113322	113334	0	CDS	112366	114627	-	MO56-1	NA	NA	NA	MO56-1_03511	hypothetical protein
485	CTGGGACGAAAGC	24_MO56-1	Chromosome	17505	17517	0	CDS	17406	17780	-	MO56-1	NA	NA	NA	MO56-1_04491	hypothetical protein
486	CTGGTTCGGTCTC	scaffold2.2_C12	NA	36327	36339	0	CDS	36117	37103	-	bo21cc	NA	NA	NA	BO21CC_06138	hypothetical protein
		54_MO56-1	NA	10129	10141	0	CDS	9572	10423	-	MO56-1	COG1737	NA	murR_2	MO56-1_05938	HTH-type transcriptional regulator MurR
487	CTGTAATGACATA	24_MO56-1	Chromosome	37169	37181	0	CDS	36813	37826	-	MO56-1	COG1172	NA	lsrD_3	MO56-1_04506	Autoinducer 2 import system permease protein LsrD
		scaffold1.1_C28	pSymB	13305	13317	0	CDS	12949	13962	-	bo21cc	COG1172	NA	lsrD_3	BO21CC_04340	Autoinducer 2 import system permease protein LsrD
488	CTGTGGTGATCCA	66_MO56-1	pSymB	475	487	0	CDS	96	1346	-	MO56-1	COG0438	2.4.1.250	mshA_17	MO56-1_06149	D-inositol-3-phosphate glycosyltransferase
		scaffold1.1_C28	pSymB	61219	61231	0	CDS	60360	61610	+	bo21cc	COG0438	2.4.1.250	mshA_7	BO21CC_04385	D-inositol-3-phosphate glycosyltransferase
489	CTTATCCTTCTTC	scaffold1.1_C28	pSymB	12485	12497	0	CDS	11915	12946	-	bo21cc	COG1879	NA	lsrB_4	BO21CC_04339	Autoinducer 2-binding protein LsrB
		24_MO56-1	Chromosome	36349	36361	0	CDS	35779	36810	-	MO56-1	COG1879	NA	lsrB_4	MO56-1_04505	Autoinducer 2-binding protein LsrB
490	CTTCAATTCCTGA	scaffold1.1_C26	pSymB	1027658	1027670	0	CDS	1025852	1027939	-	bo21cc	NA	NA	NA	BO21CC_04028	hypothetical protein
		1_MO56-1	pSymB	277593	277605	0	CDS	277324	279411	+	MO56-1	NA	NA	NA	MO56-1_00262	hypothetical protein
491	CTTCACCTGATGC	scaffold1.1_C11	NA	9995	10007	0	CDS	9843	10190	-	bo21cc	NA	NA	NA	BO21CC_01565	hypothetical protein
492	CTTCAGTGTTTCA	scaffold1.1_C25	Chromosome	326853	326865	0	CDS	326841	327104	-	bo21cc	NA	NA	NA	BO21CC_02875	hypothetical protein
493	CTTCATCTCAGCA	scaffold1.1_C28	pSymB	60447	60459	0	CDS	60360	61610	+	bo21cc	COG0438	2.4.1.250	mshA_7	BO21CC_04385	D-inositol-3-phosphate glycosyltransferase
		66_MO56-1	pSymB	1247	1259	0	CDS	96	1346	-	MO56-1	COG0438	2.4.1.250	mshA_17	MO56-1_06149	D-inositol-3-phosphate glycosyltransferase
494	CTTCCCTTCGTAA	28_MO56-1	Chromosome	66978	66990	0	CDS	66709	67005	+	MO56-1	NA	NA	NA	MO56-1_04812	hypothetical protein
		scaffold1.1_C25	Chromosome	337755	337767	0	CDS	337740	338036	-	bo21cc	NA	NA	NA	BO21CC_02888	hypothetical protein
495	CTTCCTGGGGTCA	66_MO56-1	pSymB	1549	1561	0	CDS	1366	2328	-	MO56-1	COG1088	5.1.3.2	galE1	MO56-1_06150	UDP-glucose 4-epimerase
		scaffold1.1_C28	pSymB	60145	60157	0	CDS	59378	60340	+	bo21cc	COG1088	5.1.3.2	galE1	BO21CC_04384	UDP-glucose 4-epimerase
496	CTTCGACAAAATA	scaffold2.2_C1	NA	15212	15224	0	CDS	13512	15977	-	bo21cc	COG3957	4.1.2.9	xpkA_2	BO21CC_05185	Xylulose-5-phosphate phosphoketolase
		54_MO56-1	NA	13660	13672	0	CDS	12829	13698	+	MO56-1	COG0395	NA	araQ_5	MO56-1_05941	L-arabinose transport system permease protein AraQ
497	CTTGATTGATGTC	47_MO56-1	pSymB	10741	10753	0	CDS	9173	11275	+	MO56-1	NA	NA	NA	MO56-1_05754	hypothetical protein
		scaffold1.1_C28	pSymB	72438	72450	0	CDS	70870	72972	+	bo21cc	NA	NA	NA	BO21CC_04394	hypothetical protein
498	CTTGCATAGTCTC	66_MO56-1	pSymB	1999	2011	0	CDS	1366	2328	-	MO56-1	COG1088	5.1.3.2	galE1	MO56-1_06150	UDP-glucose 4-epimerase
		scaffold1.1_C28	pSymB	59695	59707	0	CDS	59378	60340	+	bo21cc	COG1088	5.1.3.2	galE1	BO21CC_04384	UDP-glucose 4-epimerase
499	CTTGGCCGTTCCA	39_MO56-1	Chromosome	877	889	0	CDS	433	1044	+	MO56-1	NA	NA	NA	MO56-1_05400	hypothetical protein
		scaffold1.1_C25	Chromosome	335437	335449	0	CDS	335285	335893	-	bo21cc	NA	NA	NA	BO21CC_02883	hypothetical protein
500	CTTGGTTCCAATC	66_MO56-1	pSymB	1441	1453	0	CDS	1366	2328	-	MO56-1	COG1088	5.1.3.2	galE1	MO56-1_06150	UDP-glucose 4-epimerase
		scaffold1.1_C28	pSymB	60253	60265	0	CDS	59378	60340	+	bo21cc	COG1088	5.1.3.2	galE1	BO21CC_04384	UDP-glucose 4-epimerase
501	CTTTATGACGGTC	66_MO56-1	pSymB	2164	2176	0	CDS	1366	2328	-	MO56-1	COG1088	5.1.3.2	galE1	MO56-1_06150	UDP-glucose 4-epimerase
		scaffold1.1_C28	pSymB	59530	59542	0	CDS	59378	60340	+	bo21cc	COG1088	5.1.3.2	galE1	BO21CC_04384	UDP-glucose 4-epimerase
502	CTTTCTCGATTCC	50_MO56-1	NA	12552	12564	0	CDS	12033	12881	+	MO56-1	COG0395	NA	sugB_5	MO56-1_05837	Trehalose transport system permease protein SugB
		scaffold2.2_C12	NA	395583	395595	0	CDS	394710	395714	-	bo21cc	COG3321	2.3.1.239	pikAII	BO21CC_06479	Narbonolide/10-deoxymethynolide synthase PikA2%2C modules 3 and 4
503	CTTTGGGAATCTC	66_MO56-1	pSymB	4891	4903	0	CDS	4136	5581	-	MO56-1	NA	NA	NA	MO56-1_06152	hypothetical protein
		scaffold1.1_C28	pSymB	56804	56816	0	CDS	56126	57571	+	bo21cc	NA	NA	NA	BO21CC_04382	hypothetical protein
504	GAAAAAGTAGACA	scaffold1.1_C28	pSymB	52929	52941	0	CDS	52821	53597	+	bo21cc	NA	NA	NA	BO21CC_04380	hypothetical protein
		66_MO56-1	pSymB	8681	8693	0	CDS	8025	8801	-	MO56-1	NA	NA	NA	MO56-1_06154	hypothetical protein
505	GAAACACGGTTAC	39_MO56-1	Chromosome	845	857	0	CDS	433	1044	+	MO56-1	NA	NA	NA	MO56-1_05400	hypothetical protein
		scaffold1.1_C25	Chromosome	335469	335481	0	CDS	335285	335893	-	bo21cc	NA	NA	NA	BO21CC_02883	hypothetical protein
506	GAAACGCCTGTAA	24_MO56-1	Chromosome	37162	37174	0	CDS	36813	37826	-	MO56-1	COG1172	NA	lsrD_3	MO56-1_04506	Autoinducer 2 import system permease protein LsrD
		scaffold1.1_C28	pSymB	13298	13310	0	CDS	12949	13962	-	bo21cc	COG1172	NA	lsrD_3	BO21CC_04340	Autoinducer 2 import system permease protein LsrD
507	GAAACGGAATTTC	50_MO56-1	NA	23601	23613	0	CDS	22919	23716	+	MO56-1	COG0105	2.7.4.6	ndk_2	MO56-1_05847	Nucleoside diphosphate kinase
		scaffold1.1_C20	Chromosome	57962	57974	0	CDS	57141	58478	-	bo21cc	NA	NA	NA	BO21CC_02521	hypothetical protein
508	GAACGAGAGAAAC	24_MO56-1	Chromosome	22688	22700	0	CDS	19020	23525	-	MO56-1	COG2227	2.1.1.222	COQ3_5	MO56-1_04493	Ubiquinone biosynthesis O-methyltransferase%2C mitochondrial
		scaffold2.2_C12	NA	22575	22587	0	CDS	21882	22871	+	bo21cc	NA	NA	NA	BO21CC_06122	hypothetical protein
509	GAAGATGCGGTTA	scaffold1.1_C28	pSymB	75936	75948	0	CDS	74931	76229	-	bo21cc	NA	NA	NA	BO21CC_04397	hypothetical protein
		47_MO56-1	pSymB	14239	14251	0	CDS	13234	14532	-	MO56-1	NA	NA	NA	MO56-1_05757	hypothetical protein
510	GAAGCTGGACACA	20_MO56-1	pSymA	47189	47201	0	CDS	47171	49129	-	MO56-1	COG4789	NA	invA	MO56-1_04161	Invasion protein InvA
		scaffold1.1_C25	Chromosome	3075	3087	0	CDS	2842	3633	+	bo21cc	NA	NA	NA	BO21CC_02579	hypothetical protein
511	GAAGTCGTCATGA	scaffold2.2_C12	NA	204609	204621	0	CDS	203707	204723	-	bo21cc	NA	NA	NA	BO21CC_06287	hypothetical protein
512	GAATAGCGGGACC	scaffold2.2_C12	NA	22550	22562	0	CDS	21882	22871	+	bo21cc	NA	NA	NA	BO21CC_06122	hypothetical protein
513	GAATCTCGCGCAA	scaffold1.1_C28	pSymB	15876	15888	0	CDS	14983	16485	-	bo21cc	COG1129	3.6.3.-	lsrA_1	BO21CC_04342	Autoinducer 2 import ATP-binding protein LsrA
		24_MO56-1	Chromosome	39740	39752	0	CDS	38847	40349	-	MO56-1	COG1129	3.6.3.-	lsrA_1	MO56-1_04508	Autoinducer 2 import ATP-binding protein LsrA
514	GAATGCAGGCATC	scaffold2.2_C1	NA	22318	22330	0	CDS	22202	22996	+	bo21cc	NA	NA	NA	BO21CC_05189	hypothetical protein
		50_MO56-1	NA	29206	29218	0	CDS	29075	30199	+	MO56-1	NA	NA	NA	MO56-1_05851	hypothetical protein
515	GACAACTCGCCGA	scaffold1.1_C28	pSymB	60120	60132	0	CDS	59378	60340	+	bo21cc	COG1088	5.1.3.2	galE1	BO21CC_04384	UDP-glucose 4-epimerase
		66_MO56-1	pSymB	1574	1586	0	CDS	1366	2328	-	MO56-1	COG1088	5.1.3.2	galE1	MO56-1_06150	UDP-glucose 4-epimerase
516	GACAGTTGGCCCA	scaffold1.1_C25	Chromosome	336518	336530	0	CDS	335896	336624	-	bo21cc	NA	NA	NA	BO21CC_02884	hypothetical protein
517	GACCAACTTCGAA	66_MO56-1	pSymB	4517	4529	0	CDS	4136	5581	-	MO56-1	NA	NA	NA	MO56-1_06152	hypothetical protein
		scaffold1.1_C28	pSymB	57178	57190	0	CDS	56126	57571	+	bo21cc	NA	NA	NA	BO21CC_04382	hypothetical protein
518	GACCCCAGGAAGC	66_MO56-1	pSymB	1550	1562	0	CDS	1366	2328	-	MO56-1	COG1088	5.1.3.2	galE1	MO56-1_06150	UDP-glucose 4-epimerase
		scaffold1.1_C28	pSymB	60144	60156	0	CDS	59378	60340	+	bo21cc	COG1088	5.1.3.2	galE1	BO21CC_04384	UDP-glucose 4-epimerase
519	GACCCCATCTGCA	scaffold1.1_C15	Chromosome	131667	131679	0	CDS	131534	132748	+	bo21cc	COG0526	NA	resA	BO21CC_01754	Thiol-disulfide oxidoreductase ResA
520	GACCCGGGTTATC	scaffold1.1_C28	pSymB	75719	75731	0	CDS	74931	76229	-	bo21cc	NA	NA	NA	BO21CC_04397	hypothetical protein
		47_MO56-1	pSymB	14022	14034	0	CDS	13234	14532	-	MO56-1	NA	NA	NA	MO56-1_05757	hypothetical protein
521	GACGCCTGGTGAC	scaffold1.1_C28	pSymB	62935	62947	0	CDS	62359	63105	-	bo21cc	NA	NA	NA	BO21CC_04387	hypothetical protein
		47_MO56-1	pSymB	1238	1250	0	CDS	662	1408	-	MO56-1	NA	NA	NA	MO56-1_05747	hypothetical protein
522	GACGGAACTCCAA	scaffold1.1_C28	pSymB	60167	60179	0	CDS	59378	60340	+	bo21cc	COG1088	5.1.3.2	galE1	BO21CC_04384	UDP-glucose 4-epimerase
		66_MO56-1	pSymB	1527	1539	0	CDS	1366	2328	-	MO56-1	COG1088	5.1.3.2	galE1	MO56-1_06150	UDP-glucose 4-epimerase
523	GACTCATCGCGCC	scaffold1.1_C25	Chromosome	335488	335500	0	CDS	335285	335893	-	bo21cc	NA	NA	NA	BO21CC_02883	hypothetical protein
		39_MO56-1	Chromosome	826	838	0	CDS	433	1044	+	MO56-1	NA	NA	NA	MO56-1_05400	hypothetical protein
524	GACTGTGTCATCA	66_MO56-1	pSymB	2318	2330	0	CDS	1366	2328	-	MO56-1	COG1088	5.1.3.2	galE1	MO56-1_06150	UDP-glucose 4-epimerase
		scaffold1.1_C28	pSymB	59376	59388	0	CDS	59378	60340	+	bo21cc	COG1088	5.1.3.2	galE1	BO21CC_04384	UDP-glucose 4-epimerase
525	GACTTTGGGAATC	scaffold1.1_C28	pSymB	56806	56818	0	CDS	56126	57571	+	bo21cc	NA	NA	NA	BO21CC_04382	hypothetical protein
		66_MO56-1	pSymB	4889	4901	0	CDS	4136	5581	-	MO56-1	NA	NA	NA	MO56-1_06152	hypothetical protein
526	GAGAATCAGGTGA	66_MO56-1	pSymB	739	751	0	CDS	96	1346	-	MO56-1	COG0438	2.4.1.250	mshA_17	MO56-1_06149	D-inositol-3-phosphate glycosyltransferase
		scaffold1.1_C28	pSymB	60955	60967	0	CDS	60360	61610	+	bo21cc	COG0438	2.4.1.250	mshA_7	BO21CC_04385	D-inositol-3-phosphate glycosyltransferase
527	GAGATAGCCGAAA	20_MO56-1	pSymA	78868	78880	0	CDS	78403	79377	-	MO56-1	NA	NA	NA	MO56-1_04191	hypothetical protein
		scaffold1.1_C25	Chromosome	334028	334040	0	CDS	332768	335065	-	bo21cc	NA	NA	NA	BO21CC_02881	hypothetical protein
528	GAGATCATCGGGA	scaffold1.1_C23	NA	5917	5929	0	CDS	5898	7622	-	bo21cc	NA	NA	NA	BO21CC_02561	hypothetical protein
529	GAGCCCCTGACCA	scaffold1.1_C28	pSymB	59972	59984	0	CDS	59378	60340	+	bo21cc	COG1088	5.1.3.2	galE1	BO21CC_04384	UDP-glucose 4-epimerase
		66_MO56-1	pSymB	1722	1734	0	CDS	1366	2328	-	MO56-1	COG1088	5.1.3.2	galE1	MO56-1_06150	UDP-glucose 4-epimerase
530	GAGGAACGGCCGA	24_MO56-1	Chromosome	60795	60807	0	CDS	60636	62549	-	MO56-1	COG1793	NA	ligD_4	MO56-1_04526	Multifunctional non-homologous end joining protein LigD
		48_MO26-2	pSymB	14913	14925	0	CDS	14754	16640	-	MO26-2	COG1793	NA	ligD_5	MO26-2_05866	Multifunctional non-homologous end joining protein LigD
		28_MO53-2	pSymB	72852	72864	0	CDS	71137	73023	+	MO53-2	COG1793	NA	ligD_3	MO53-2_04847	Multifunctional non-homologous end joining protein LigD
531	GAGGTCATGGAAA	scaffold1.1_C28	pSymB	54970	54982	0	CDS	54152	55597	-	bo21cc	NA	NA	NA	BO21CC_04381	hypothetical protein
		66_MO56-1	pSymB	6725	6737	0	CDS	6110	7555	+	MO56-1	NA	NA	NA	MO56-1_06153	hypothetical protein
532	GAGTAGCGCGACC	scaffold1.1_C28	pSymB	58892	58904	0	CDS	57722	59071	-	bo21cc	COG0677	1.1.1.136	wbpA_1	BO21CC_04383	UDP-N-acetyl-D-glucosamine 6-dehydrogenase
		66_MO56-1	pSymB	2803	2815	0	CDS	2636	3985	+	MO56-1	COG0677	1.1.1.136	wbpA_2	MO56-1_06151	UDP-N-acetyl-D-glucosamine 6-dehydrogenase
533	GAGTTCGCCCGGA	66_MO56-1	pSymB	240	252	0	CDS	96	1346	-	MO56-1	COG0438	2.4.1.250	mshA_17	MO56-1_06149	D-inositol-3-phosphate glycosyltransferase
		scaffold1.1_C28	pSymB	61454	61466	0	CDS	60360	61610	+	bo21cc	COG0438	2.4.1.250	mshA_7	BO21CC_04385	D-inositol-3-phosphate glycosyltransferase
534	GATAACCGAGGGC	3_MO56-1	pSymB	152614	152626	0	CDS	152042	152791	+	MO56-1	COG0024	3.4.11.18	map_1	MO56-1_01298	Methionine aminopeptidase
		scaffold2.2_C12	NA	20524	20536	0	CDS	20101	21609	-	bo21cc	COG1012	1.2.1.78	phdK	BO21CC_06121	2-formylbenzoate dehydrogenase
535	GATCACCACAGGC	66_MO56-1	pSymB	473	485	0	CDS	96	1346	-	MO56-1	COG0438	2.4.1.250	mshA_17	MO56-1_06149	D-inositol-3-phosphate glycosyltransferase
		scaffold1.1_C28	pSymB	61221	61233	0	CDS	60360	61610	+	bo21cc	COG0438	2.4.1.250	mshA_7	BO21CC_04385	D-inositol-3-phosphate glycosyltransferase
536	GATCTTTGGGGGC	66_MO56-1	pSymB	7392	7404	0	CDS	6110	7555	+	MO56-1	NA	NA	NA	MO56-1_06153	hypothetical protein
		scaffold1.1_C28	pSymB	54303	54315	0	CDS	54152	55597	-	bo21cc	NA	NA	NA	BO21CC_04381	hypothetical protein
537	GATGACACAGTCA	66_MO56-1	pSymB	2317	2329	0	CDS	1366	2328	-	MO56-1	COG1088	5.1.3.2	galE1	MO56-1_06150	UDP-glucose 4-epimerase
		scaffold1.1_C28	pSymB	59377	59389	0	CDS	59378	60340	+	bo21cc	COG1088	5.1.3.2	galE1	BO21CC_04384	UDP-glucose 4-epimerase
538	GATGAGTCTGAAC	39_MO56-1	Chromosome	831	843	0	CDS	433	1044	+	MO56-1	NA	NA	NA	MO56-1_05400	hypothetical protein
		scaffold1.1_C25	Chromosome	335483	335495	0	CDS	335285	335893	-	bo21cc	NA	NA	NA	BO21CC_02883	hypothetical protein
539	GATGCCTTATTCC	scaffold1.1_C28	pSymB	58864	58876	0	CDS	57722	59071	-	bo21cc	COG0677	1.1.1.136	wbpA_1	BO21CC_04383	UDP-N-acetyl-D-glucosamine 6-dehydrogenase
		66_MO56-1	pSymB	2831	2843	0	CDS	2636	3985	+	MO56-1	COG0677	1.1.1.136	wbpA_2	MO56-1_06151	UDP-N-acetyl-D-glucosamine 6-dehydrogenase
540	GATGCTCGCCAGA	scaffold2.2_C1	NA	16433	16445	0	CDS	16422	17312	+	bo21cc	NA	NA	NA	BO21CC_05186	hypothetical protein
		84_MO56-1	pSymA	352	364	0	CDS	353	1009	+	MO56-1	NA	NA	NA	MO56-1_06222	hypothetical protein
541	GATGTCACCGGTA	scaffold1.1_C28	pSymB	72445	72457	0	CDS	70870	72972	+	bo21cc	NA	NA	NA	BO21CC_04394	hypothetical protein
		47_MO56-1	pSymB	10748	10760	0	CDS	9173	11275	+	MO56-1	NA	NA	NA	MO56-1_05754	hypothetical protein
542	GATGTCCCATGCC	scaffold1.1_C16	Chromosome	45406	45418	0	CDS	45317	45589	+	bo21cc	NA	NA	NA	BO21CC_01825	hypothetical protein
		44_MO56-1	pSymA	29864	29876	0	CDS	29266	29868	-	MO56-1	NA	NA	NA	MO56-1_05660	hypothetical protein
543	GATTACCTGAGGA	48_MO26-2	pSymB	14921	14933	0	CDS	14754	16640	-	MO26-2	COG1793	NA	ligD_5	MO26-2_05866	Multifunctional non-homologous end joining protein LigD
		24_MO56-1	Chromosome	60803	60815	0	CDS	60636	62549	-	MO56-1	COG1793	NA	ligD_4	MO56-1_04526	Multifunctional non-homologous end joining protein LigD
		28_MO53-2	pSymB	72844	72856	0	CDS	71137	73023	+	MO53-2	COG1793	NA	ligD_3	MO53-2_04847	Multifunctional non-homologous end joining protein LigD
544	GATTGATGTCACC	scaffold1.1_C28	pSymB	72441	72453	0	CDS	70870	72972	+	bo21cc	NA	NA	NA	BO21CC_04394	hypothetical protein
		47_MO56-1	pSymB	10744	10756	0	CDS	9173	11275	+	MO56-1	NA	NA	NA	MO56-1_05754	hypothetical protein
545	GCAAAATGTCGTA	scaffold1.1_C5	Chromosome	29580	29592	0	CDS	29034	29654	+	bo21cc	COG0088	NA	rplD	BO21CC_00937	50S ribosomal protein L4
546	GCAAACCCACTAC	66_MO56-1	pSymB	2049	2061	0	CDS	1366	2328	-	MO56-1	COG1088	5.1.3.2	galE1	MO56-1_06150	UDP-glucose 4-epimerase
		scaffold1.1_C28	pSymB	59645	59657	0	CDS	59378	60340	+	bo21cc	COG1088	5.1.3.2	galE1	BO21CC_04384	UDP-glucose 4-epimerase
547	GCAAATTGCAGGC	scaffold1.1_C28	pSymB	57284	57296	0	CDS	56126	57571	+	bo21cc	NA	NA	NA	BO21CC_04382	hypothetical protein
		66_MO56-1	pSymB	4411	4423	0	CDS	4136	5581	-	MO56-1	NA	NA	NA	MO56-1_06152	hypothetical protein
548	GCAAGGTGCCTAA	66_MO56-1	pSymB	1418	1430	0	CDS	1366	2328	-	MO56-1	COG1088	5.1.3.2	galE1	MO56-1_06150	UDP-glucose 4-epimerase
		scaffold1.1_C28	pSymB	60276	60288	0	CDS	59378	60340	+	bo21cc	COG1088	5.1.3.2	galE1	BO21CC_04384	UDP-glucose 4-epimerase
549	GCACTTCACTCGC	scaffold1.1_C28	pSymB	13405	13417	0	CDS	12949	13962	-	bo21cc	COG1172	NA	lsrD_3	BO21CC_04340	Autoinducer 2 import system permease protein LsrD
		24_MO56-1	Chromosome	37269	37281	0	CDS	36813	37826	-	MO56-1	COG1172	NA	lsrD_3	MO56-1_04506	Autoinducer 2 import system permease protein LsrD
550	GCATAGTCTCAGC	66_MO56-1	pSymB	2002	2014	0	CDS	1366	2328	-	MO56-1	COG1088	5.1.3.2	galE1	MO56-1_06150	UDP-glucose 4-epimerase
		scaffold1.1_C28	pSymB	59692	59704	0	CDS	59378	60340	+	bo21cc	COG1088	5.1.3.2	galE1	BO21CC_04384	UDP-glucose 4-epimerase
551	GCATCCGACTTTA	66_MO56-1	pSymB	2156	2168	0	CDS	1366	2328	-	MO56-1	COG1088	5.1.3.2	galE1	MO56-1_06150	UDP-glucose 4-epimerase
		scaffold1.1_C28	pSymB	59538	59550	0	CDS	59378	60340	+	bo21cc	COG1088	5.1.3.2	galE1	BO21CC_04384	UDP-glucose 4-epimerase
552	GCCAACATAGGCA	66_MO56-1	pSymB	6907	6919	0	CDS	6110	7555	+	MO56-1	NA	NA	NA	MO56-1_06153	hypothetical protein
		scaffold1.1_C28	pSymB	54788	54800	0	CDS	54152	55597	-	bo21cc	NA	NA	NA	BO21CC_04381	hypothetical protein
553	GCCACCCAAGGGC	scaffold1.1_C28	pSymB	76215	76227	0	CDS	74931	76229	-	bo21cc	NA	NA	NA	BO21CC_04397	hypothetical protein
		47_MO56-1	pSymB	14518	14530	0	CDS	13234	14532	-	MO56-1	NA	NA	NA	MO56-1_05757	hypothetical protein
554	GCCACTGATGCCA	47_MO56-1	pSymB	14527	14539	0	CDS	13234	14532	-	MO56-1	NA	NA	NA	MO56-1_05757	hypothetical protein
		scaffold1.1_C28	pSymB	76224	76236	0	CDS	74931	76229	-	bo21cc	NA	NA	NA	BO21CC_04397	hypothetical protein
555	GCCAGCCGCGTAC	50_MO56-1	NA	25361	25373	0	CDS	24268	26295	+	MO56-1	COG0001	5.4.3.8	hemL_1	MO56-1_05849	Glutamate-1-semialdehyde 2%2C1-aminomutase
		scaffold2.2_C12	NA	388903	388915	0	CDS	388749	389039	-	bo21cc	NA	NA	NA	BO21CC_06471	hypothetical protein
556	GCCCAACGGAGCC	24_MO56-1	Chromosome	36602	36614	0	CDS	35779	36810	-	MO56-1	COG1879	NA	lsrB_4	MO56-1_04505	Autoinducer 2-binding protein LsrB
		scaffold1.1_C28	pSymB	12738	12750	0	CDS	11915	12946	-	bo21cc	COG1879	NA	lsrB_4	BO21CC_04339	Autoinducer 2-binding protein LsrB
557	GCCCCATGATACC	66_MO56-1	pSymB	2708	2720	0	CDS	2636	3985	+	MO56-1	COG0677	1.1.1.136	wbpA_2	MO56-1_06151	UDP-N-acetyl-D-glucosamine 6-dehydrogenase
		scaffold1.1_C28	pSymB	58987	58999	0	CDS	57722	59071	-	bo21cc	COG0677	1.1.1.136	wbpA_1	BO21CC_04383	UDP-N-acetyl-D-glucosamine 6-dehydrogenase
558	GCCCCTACAGCAA	scaffold2.2_C8	pSymA	74293	74305	0	CDS	73379	74353	-	bo21cc	NA	NA	NA	BO21CC_05846	hypothetical protein
559	GCCCGCCGACTAC	47_MO56-1	pSymB	299	311	0	CDS	2	619	-	MO56-1	NA	NA	NA	MO56-1_05746	hypothetical protein
		scaffold1.1_C28	pSymB	61996	62008	0	CDS	61699	62316	-	bo21cc	NA	NA	NA	BO21CC_04386	hypothetical protein
560	GCCCTGGCACCCA	scaffold1.1_C28	pSymB	75433	75445	0	CDS	74931	76229	-	bo21cc	NA	NA	NA	BO21CC_04397	hypothetical protein
		47_MO56-1	pSymB	13736	13748	0	CDS	13234	14532	-	MO56-1	NA	NA	NA	MO56-1_05757	hypothetical protein
561	GCCGCCCGGGGAA	scaffold1.1_C28	pSymB	72567	72579	0	CDS	70870	72972	+	bo21cc	NA	NA	NA	BO21CC_04394	hypothetical protein
		47_MO56-1	pSymB	10870	10882	0	CDS	9173	11275	+	MO56-1	NA	NA	NA	MO56-1_05754	hypothetical protein
562	GCCGGCTCACAAC	scaffold1.1_C25	Chromosome	326890	326902	0	CDS	326841	327104	-	bo21cc	NA	NA	NA	BO21CC_02875	hypothetical protein
		39_MO56-1	Chromosome	8188	8200	0	CDS	7683	8222	+	MO56-1	NA	NA	NA	MO56-1_05409	hypothetical protein
563	GCCGGTCCCAAAA	54_MO56-1	NA	12545	12557	0	CDS	11909	12832	+	MO56-1	COG1175	NA	lacF_8	MO56-1_05940	Lactose transport system permease protein LacF
		scaffold2.2_C12	NA	373740	373752	0	CDS	373130	374137	-	bo21cc	NA	NA	NA	BO21CC_06454	hypothetical protein
564	GCCGTCCGGGCAC	scaffold1.1_C25	Chromosome	328116	328128	0	CDS	328128	328388	-	bo21cc	NA	NA	NA	BO21CC_02877	hypothetical protein
		39_MO56-1	Chromosome	9050	9062	0	CDS	8784	9671	+	MO56-1	NA	NA	NA	MO56-1_05411	hypothetical protein
565	GCCTATGTTGGCC	66_MO56-1	pSymB	6908	6920	0	CDS	6110	7555	+	MO56-1	NA	NA	NA	MO56-1_06153	hypothetical protein
		scaffold1.1_C28	pSymB	54787	54799	0	CDS	54152	55597	-	bo21cc	NA	NA	NA	BO21CC_04381	hypothetical protein
566	GCGCTACTCAACC	66_MO56-1	pSymB	2807	2819	0	CDS	2636	3985	+	MO56-1	COG0677	1.1.1.136	wbpA_2	MO56-1_06151	UDP-N-acetyl-D-glucosamine 6-dehydrogenase
		scaffold1.1_C28	pSymB	58888	58900	0	CDS	57722	59071	-	bo21cc	COG0677	1.1.1.136	wbpA_1	BO21CC_04383	UDP-N-acetyl-D-glucosamine 6-dehydrogenase
567	GCGGAATAAGGCA	66_MO56-1	pSymB	2829	2841	0	CDS	2636	3985	+	MO56-1	COG0677	1.1.1.136	wbpA_2	MO56-1_06151	UDP-N-acetyl-D-glucosamine 6-dehydrogenase
		scaffold1.1_C28	pSymB	58866	58878	0	CDS	57722	59071	-	bo21cc	COG0677	1.1.1.136	wbpA_1	BO21CC_04383	UDP-N-acetyl-D-glucosamine 6-dehydrogenase
568	GCGGGACTCGGAC	28_MO53-2	pSymB	72214	72226	0	CDS	71137	73023	+	MO53-2	COG1793	NA	ligD_3	MO53-2_04847	Multifunctional non-homologous end joining protein LigD
		48_MO26-2	pSymB	15551	15563	0	CDS	14754	16640	-	MO26-2	COG1793	NA	ligD_5	MO26-2_05866	Multifunctional non-homologous end joining protein LigD
		24_MO56-1	Chromosome	61433	61445	0	CDS	60636	62549	-	MO56-1	COG1793	NA	ligD_4	MO56-1_04526	Multifunctional non-homologous end joining protein LigD
569	GCGGGTCGCGCTA	scaffold1.1_C28	pSymB	58895	58907	0	CDS	57722	59071	-	bo21cc	COG0677	1.1.1.136	wbpA_1	BO21CC_04383	UDP-N-acetyl-D-glucosamine 6-dehydrogenase
		66_MO56-1	pSymB	2800	2812	0	CDS	2636	3985	+	MO56-1	COG0677	1.1.1.136	wbpA_2	MO56-1_06151	UDP-N-acetyl-D-glucosamine 6-dehydrogenase
570	GCGTTCGTCGCGA	scaffold1.1_C25	Chromosome	7116	7128	0	CDS	6686	7240	+	bo21cc	NA	NA	NA	BO21CC_02585	hypothetical protein
571	GCGTTTGCTCGAC	47_MO56-1	pSymB	1610	1622	0	CDS	1575	3902	-	MO56-1	NA	NA	NA	MO56-1_05748	hypothetical protein
		scaffold1.1_C28	pSymB	63307	63319	0	CDS	63272	65599	-	bo21cc	NA	NA	NA	BO21CC_04388	hypothetical protein
572	GCTAGCGCGGGCA	39_MO56-1	Chromosome	3378	3390	0	CDS	1263	3527	+	MO56-1	NA	NA	NA	MO56-1_05402	hypothetical protein
573	GCTATCGATCGTA	scaffold1.1_C28	pSymB	57133	57145	0	CDS	56126	57571	+	bo21cc	NA	NA	NA	BO21CC_04382	hypothetical protein
		66_MO56-1	pSymB	4562	4574	0	CDS	4136	5581	-	MO56-1	NA	NA	NA	MO56-1_06152	hypothetical protein
574	GCTCAAAGCTGAA	28_MO56-1	Chromosome	65337	65349	0	CDS	65097	65420	-	MO56-1	NA	NA	NA	MO56-1_04808	hypothetical protein
575	GCTCCGTTGGGCC	scaffold1.1_C28	pSymB	12739	12751	0	CDS	11915	12946	-	bo21cc	COG1879	NA	lsrB_4	BO21CC_04339	Autoinducer 2-binding protein LsrB
		24_MO56-1	Chromosome	36603	36615	0	CDS	35779	36810	-	MO56-1	COG1879	NA	lsrB_4	MO56-1_04505	Autoinducer 2-binding protein LsrB
576	GCTGGCTGTGACA	scaffold2.2_C1	NA	12122	12134	0	CDS	12124	13443	-	bo21cc	NA	NA	NA	BO21CC_05184	hypothetical protein
577	GCTGTTGCTGAGA	66_MO56-1	pSymB	1242	1254	0	CDS	96	1346	-	MO56-1	COG0438	2.4.1.250	mshA_17	MO56-1_06149	D-inositol-3-phosphate glycosyltransferase
		scaffold1.1_C28	pSymB	60452	60464	0	CDS	60360	61610	+	bo21cc	COG0438	2.4.1.250	mshA_7	BO21CC_04385	D-inositol-3-phosphate glycosyltransferase
578	GGACAGGACCAAA	24_MO56-1	Chromosome	20127	20139	0	CDS	19020	23525	-	MO56-1	COG2227	2.1.1.222	COQ3_5	MO56-1_04493	Ubiquinone biosynthesis O-methyltransferase%2C mitochondrial
		scaffold2.2_C12	NA	20391	20403	0	CDS	20101	21609	-	bo21cc	COG1012	1.2.1.78	phdK	BO21CC_06121	2-formylbenzoate dehydrogenase
579	GGACCAACTTCGA	scaffold1.1_C28	pSymB	57179	57191	0	CDS	56126	57571	+	bo21cc	NA	NA	NA	BO21CC_04382	hypothetical protein
		66_MO56-1	pSymB	4516	4528	0	CDS	4136	5581	-	MO56-1	NA	NA	NA	MO56-1_06152	hypothetical protein
580	GGACGGAACTCCA	66_MO56-1	pSymB	1526	1538	0	CDS	1366	2328	-	MO56-1	COG1088	5.1.3.2	galE1	MO56-1_06150	UDP-glucose 4-epimerase
		scaffold1.1_C28	pSymB	60168	60180	0	CDS	59378	60340	+	bo21cc	COG1088	5.1.3.2	galE1	BO21CC_04384	UDP-glucose 4-epimerase
581	GGACTCGGACCGA	48_MO26-2	pSymB	15554	15566	0	CDS	14754	16640	-	MO26-2	COG1793	NA	ligD_5	MO26-2_05866	Multifunctional non-homologous end joining protein LigD
		24_MO56-1	Chromosome	61436	61448	0	CDS	60636	62549	-	MO56-1	COG1793	NA	ligD_4	MO56-1_04526	Multifunctional non-homologous end joining protein LigD
		28_MO53-2	pSymB	72211	72223	0	CDS	71137	73023	+	MO53-2	COG1793	NA	ligD_3	MO53-2_04847	Multifunctional non-homologous end joining protein LigD
582	GGAGATCATAAAC	54_MO56-1	NA	13368	13380	0	CDS	12829	13698	+	MO56-1	COG0395	NA	araQ_5	MO56-1_05941	L-arabinose transport system permease protein AraQ
		scaffold1.1_C22	NA	7722	7734	0	CDS	7311	9179	-	bo21cc	NA	NA	NA	BO21CC_02543	hypothetical protein
583	GGAGCAAATTGCA	scaffold1.1_C28	pSymB	57287	57299	0	CDS	56126	57571	+	bo21cc	NA	NA	NA	BO21CC_04382	hypothetical protein
		66_MO56-1	pSymB	4408	4420	0	CDS	4136	5581	-	MO56-1	NA	NA	NA	MO56-1_06152	hypothetical protein
584	GGATGATGACACA	66_MO56-1	pSymB	2321	2333	0	CDS	1366	2328	-	MO56-1	COG1088	5.1.3.2	galE1	MO56-1_06150	UDP-glucose 4-epimerase
		scaffold1.1_C28	pSymB	59373	59385	0	CDS	59378	60340	+	bo21cc	COG1088	5.1.3.2	galE1	BO21CC_04384	UDP-glucose 4-epimerase
585	GGATTCATCCCAC	scaffold1.1_C28	pSymB	76640	76652	0	CDS	76445	77458	-	bo21cc	NA	NA	NA	BO21CC_04398	hypothetical protein
		47_MO56-1	pSymB	14943	14955	0	CDS	14748	15761	-	MO56-1	NA	NA	NA	MO56-1_05758	hypothetical protein
586	GGCAAACCCACTA	66_MO56-1	pSymB	2050	2062	0	CDS	1366	2328	-	MO56-1	COG1088	5.1.3.2	galE1	MO56-1_06150	UDP-glucose 4-epimerase
		scaffold1.1_C28	pSymB	59644	59656	0	CDS	59378	60340	+	bo21cc	COG1088	5.1.3.2	galE1	BO21CC_04384	UDP-glucose 4-epimerase
587	GGCAAGGTGCCTA	66_MO56-1	pSymB	1417	1429	0	CDS	1366	2328	-	MO56-1	COG1088	5.1.3.2	galE1	MO56-1_06150	UDP-glucose 4-epimerase
		scaffold1.1_C28	pSymB	60277	60289	0	CDS	59378	60340	+	bo21cc	COG1088	5.1.3.2	galE1	BO21CC_04384	UDP-glucose 4-epimerase
588	GGCAGATGCCTTA	66_MO56-1	pSymB	2835	2847	0	CDS	2636	3985	+	MO56-1	COG0677	1.1.1.136	wbpA_2	MO56-1_06151	UDP-N-acetyl-D-glucosamine 6-dehydrogenase
		scaffold1.1_C28	pSymB	58860	58872	0	CDS	57722	59071	-	bo21cc	COG0677	1.1.1.136	wbpA_1	BO21CC_04383	UDP-N-acetyl-D-glucosamine 6-dehydrogenase
589	GGCATTAGGCACC	scaffold1.1_C28	pSymB	60272	60284	0	CDS	59378	60340	+	bo21cc	COG1088	5.1.3.2	galE1	BO21CC_04384	UDP-glucose 4-epimerase
		66_MO56-1	pSymB	1422	1434	0	CDS	1366	2328	-	MO56-1	COG1088	5.1.3.2	galE1	MO56-1_06150	UDP-glucose 4-epimerase
590	GGCCAGATAACGA	scaffold1.1_C28	pSymB	60659	60671	0	CDS	60360	61610	+	bo21cc	COG0438	2.4.1.250	mshA_7	BO21CC_04385	D-inositol-3-phosphate glycosyltransferase
		66_MO56-1	pSymB	1035	1047	0	CDS	96	1346	-	MO56-1	COG0438	2.4.1.250	mshA_17	MO56-1_06149	D-inositol-3-phosphate glycosyltransferase
591	GGCCCGCCGACTA	47_MO56-1	pSymB	300	312	0	CDS	2	619	-	MO56-1	NA	NA	NA	MO56-1_05746	hypothetical protein
		scaffold1.1_C28	pSymB	61997	62009	0	CDS	61699	62316	-	bo21cc	NA	NA	NA	BO21CC_04386	hypothetical protein
592	GGCCCTGATCGGA	50_MO56-1	NA	11326	11338	0	CDS	11134	12036	+	MO56-1	COG1175	NA	ycjO_5	MO56-1_05836	Inner membrane ABC transporter permease protein YcjO
593	GGCCGGCTCACAA	39_MO56-1	Chromosome	8187	8199	0	CDS	7683	8222	+	MO56-1	NA	NA	NA	MO56-1_05409	hypothetical protein
		scaffold1.1_C25	Chromosome	326891	326903	0	CDS	326841	327104	-	bo21cc	NA	NA	NA	BO21CC_02875	hypothetical protein
594	GGCCTAGCCATAC	66_MO56-1	pSymB	6917	6929	0	CDS	6110	7555	+	MO56-1	NA	NA	NA	MO56-1_06153	hypothetical protein
		scaffold1.1_C28	pSymB	54778	54790	0	CDS	54152	55597	-	bo21cc	NA	NA	NA	BO21CC_04381	hypothetical protein
595	GGCGCCATAGACA	20_MO56-1	pSymA	84547	84559	0	CDS	83564	88027	+	MO56-1	NA	NA	NA	MO56-1_04194	hypothetical protein
		scaffold1.1_C20	Chromosome	61789	61801	0	CDS	61746	63272	+	bo21cc	COG1508	NA	rpoN2_2	BO21CC_02524	RNA polymerase sigma-54 factor 2
596	GGCGCCGAGAAAA	68_MO56-1	NA	5285	5297	0	CDS	2750	6169	-	MO56-1	NA	NA	NA	MO56-1_06166	hypothetical protein
597	GGCGTTTGCTCGA	47_MO56-1	pSymB	1609	1621	0	CDS	1575	3902	-	MO56-1	NA	NA	NA	MO56-1_05748	hypothetical protein
		scaffold1.1_C28	pSymB	63306	63318	0	CDS	63272	65599	-	bo21cc	NA	NA	NA	BO21CC_04388	hypothetical protein
598	GGCTAGGCCAACA	scaffold1.1_C28	pSymB	54782	54794	0	CDS	54152	55597	-	bo21cc	NA	NA	NA	BO21CC_04381	hypothetical protein
		66_MO56-1	pSymB	6913	6925	0	CDS	6110	7555	+	MO56-1	NA	NA	NA	MO56-1_06153	hypothetical protein
599	GGCTCCCCATAAA	66_MO56-1	pSymB	1943	1955	0	CDS	1366	2328	-	MO56-1	COG1088	5.1.3.2	galE1	MO56-1_06150	UDP-glucose 4-epimerase
		scaffold1.1_C28	pSymB	59751	59763	0	CDS	59378	60340	+	bo21cc	COG1088	5.1.3.2	galE1	BO21CC_04384	UDP-glucose 4-epimerase
600	GGGAAGATCTCCC	20_MO56-1	pSymA	7751	7763	0	CDS	7105	8484	-	MO56-1	COG0446	1.4.99.5	hcnB_2	MO56-1_04118	Hydrogen cyanide synthase subunit HcnB
		scaffold1.1_C16	Chromosome	5266	5278	0	CDS	4950	6974	-	bo21cc	NA	NA	NA	BO21CC_01765	hypothetical protein
601	GGGAGAAGGTTCA	50_MO56-1	NA	13216	13228	0	CDS	12885	13949	+	MO56-1	COG3839	7.6.2.10	ugpC_15	MO56-1_05838	sn-glycerol-3-phosphate import ATP-binding protein UgpC
		scaffold2.2_C12	NA	145209	145221	0	CDS	144347	145234	-	bo21cc	COG0583	NA	pgrR_14	BO21CC_06231	HTH-type transcriptional regulator PgrR
602	GGGAGCCATTTGA	66_MO56-1	pSymB	1937	1949	0	CDS	1366	2328	-	MO56-1	COG1088	5.1.3.2	galE1	MO56-1_06150	UDP-glucose 4-epimerase
		scaffold1.1_C28	pSymB	59757	59769	0	CDS	59378	60340	+	bo21cc	COG1088	5.1.3.2	galE1	BO21CC_04384	UDP-glucose 4-epimerase
603	GGGAGTACCACAC	scaffold1.1_C28	pSymB	73439	73451	0	CDS	72988	73965	-	bo21cc	NA	NA	NA	BO21CC_04395	hypothetical protein
		47_MO56-1	pSymB	11742	11754	0	CDS	11291	12268	-	MO56-1	NA	NA	NA	MO56-1_05755	hypothetical protein
604	GGGATGATGACAC	66_MO56-1	pSymB	2322	2334	0	CDS	1366	2328	-	MO56-1	COG1088	5.1.3.2	galE1	MO56-1_06150	UDP-glucose 4-epimerase
		scaffold1.1_C28	pSymB	59372	59384	0	CDS	59378	60340	+	bo21cc	COG1088	5.1.3.2	galE1	BO21CC_04384	UDP-glucose 4-epimerase
605	GGGCATTAGGCAC	scaffold1.1_C28	pSymB	60271	60283	0	CDS	59378	60340	+	bo21cc	COG1088	5.1.3.2	galE1	BO21CC_04384	UDP-glucose 4-epimerase
		66_MO56-1	pSymB	1423	1435	0	CDS	1366	2328	-	MO56-1	COG1088	5.1.3.2	galE1	MO56-1_06150	UDP-glucose 4-epimerase
606	GGGGATCTTCAAC	54_MO56-1	NA	15367	15379	0	CDS	15161	16009	+	MO56-1	COG1409	3.1.4.53	cpdA_4	MO56-1_05943	3'%2C5'-cyclic adenosine monophosphate phosphodiesterase CpdA
		scaffold2.2_C12	NA	20959	20971	0	CDS	20101	21609	-	bo21cc	COG1012	1.2.1.78	phdK	BO21CC_06121	2-formylbenzoate dehydrogenase
607	GGGGCGAGAGGCA	scaffold1.1_C25	Chromosome	337743	337755	0	CDS	337740	338036	-	bo21cc	NA	NA	NA	BO21CC_02888	hypothetical protein
		28_MO56-1	Chromosome	66990	67002	0	CDS	66709	67005	+	MO56-1	NA	NA	NA	MO56-1_04812	hypothetical protein
		scaffold1.1_C25	Chromosome	337743	337755	0	CDS	337453	337743	-	bo21cc	NA	NA	NA	BO21CC_02887	hypothetical protein
		28_MO56-1	Chromosome	66990	67002	0	CDS	67002	67292	+	MO56-1	NA	NA	NA	MO56-1_04813	hypothetical protein
608	GGGTGGTGCGACC	47_MO56-1	pSymB	14047	14059	0	CDS	13234	14532	-	MO56-1	NA	NA	NA	MO56-1_05757	hypothetical protein
		scaffold1.1_C28	pSymB	75744	75756	0	CDS	74931	76229	-	bo21cc	NA	NA	NA	BO21CC_04397	hypothetical protein
609	GGTACTCCCGTTA	scaffold1.1_C28	pSymB	73435	73447	0	CDS	72988	73965	-	bo21cc	NA	NA	NA	BO21CC_04395	hypothetical protein
		47_MO56-1	pSymB	11738	11750	0	CDS	11291	12268	-	MO56-1	NA	NA	NA	MO56-1_05755	hypothetical protein
610	GGTCTCACCTACA	68_MO56-1	NA	4606	4618	0	CDS	2750	6169	-	MO56-1	NA	NA	NA	MO56-1_06166	hypothetical protein
611	GGTGCCGCCCAAA	24_MO56-1	Chromosome	36754	36766	0	CDS	35779	36810	-	MO56-1	COG1879	NA	lsrB_4	MO56-1_04505	Autoinducer 2-binding protein LsrB
		scaffold1.1_C28	pSymB	12890	12902	0	CDS	11915	12946	-	bo21cc	COG1879	NA	lsrB_4	BO21CC_04339	Autoinducer 2-binding protein LsrB
612	GGTGTCGGTTGCA	scaffold1.1_C28	pSymB	26645	26657	0	CDS	26286	26861	+	bo21cc	NA	NA	NA	BO21CC_04354	hypothetical protein
		24_MO56-1	Chromosome	51843	51855	0	CDS	51502	52032	+	MO56-1	NA	NA	NA	MO56-1_04519	hypothetical protein
613	GGTTGACGGAGAA	54_MO56-1	NA	20464	20476	0	CDS	20205	21242	+	MO56-1	COG0526	NA	resA	MO56-1_05948	Thiol-disulfide oxidoreductase ResA
		scaffold1.1_C20	Chromosome	65432	65444	0	CDS	65173	66156	+	bo21cc	NA	NA	NA	BO21CC_02528	hypothetical protein
614	GTAATTGTCCCGA	scaffold1.1_C28	pSymB	72630	72642	0	CDS	70870	72972	+	bo21cc	NA	NA	NA	BO21CC_04394	hypothetical protein
		47_MO56-1	pSymB	10933	10945	0	CDS	9173	11275	+	MO56-1	NA	NA	NA	MO56-1_05754	hypothetical protein
615	GTACGCGGCGACA	66_MO56-1	pSymB	8583	8595	0	CDS	8025	8801	-	MO56-1	NA	NA	NA	MO56-1_06154	hypothetical protein
		scaffold1.1_C28	pSymB	53027	53039	0	CDS	52821	53597	+	bo21cc	NA	NA	NA	BO21CC_04380	hypothetical protein
616	GTAGGACCACAAC	50_MO56-1	NA	25507	25519	0	CDS	24268	26295	+	MO56-1	COG0001	5.4.3.8	hemL_1	MO56-1_05849	Glutamate-1-semialdehyde 2%2C1-aminomutase
		scaffold1.1_C25	Chromosome	3873	3885	0	CDS	3637	3876	+	bo21cc	NA	NA	NA	BO21CC_02580	hypothetical protein
617	GTCCAAGGCCAGA	66_MO56-1	pSymB	1029	1041	0	CDS	96	1346	-	MO56-1	COG0438	2.4.1.250	mshA_17	MO56-1_06149	D-inositol-3-phosphate glycosyltransferase
		scaffold1.1_C28	pSymB	60665	60677	0	CDS	60360	61610	+	bo21cc	COG0438	2.4.1.250	mshA_7	BO21CC_04385	D-inositol-3-phosphate glycosyltransferase
618	GTCCGCCCGATAA	scaffold1.1_C28	pSymB	75711	75723	0	CDS	74931	76229	-	bo21cc	NA	NA	NA	BO21CC_04397	hypothetical protein
		47_MO56-1	pSymB	14014	14026	0	CDS	13234	14532	-	MO56-1	NA	NA	NA	MO56-1_05757	hypothetical protein
619	GTCCTGGTAGTGA	scaffold1.1_C25	Chromosome	336916	336928	0	CDS	336898	337365	-	bo21cc	NA	NA	NA	BO21CC_02886	hypothetical protein
		28_MO56-1	Chromosome	67817	67829	0	CDS	67380	67847	+	MO56-1	NA	NA	NA	MO56-1_04814	hypothetical protein
620	GTCGCACCACCCA	scaffold1.1_C28	pSymB	75745	75757	0	CDS	74931	76229	-	bo21cc	NA	NA	NA	BO21CC_04397	hypothetical protein
		47_MO56-1	pSymB	14048	14060	0	CDS	13234	14532	-	MO56-1	NA	NA	NA	MO56-1_05757	hypothetical protein
621	GTCGCAGGCTGAA	scaffold1.1_C28	pSymB	75676	75688	0	CDS	74931	76229	-	bo21cc	NA	NA	NA	BO21CC_04397	hypothetical protein
		47_MO56-1	pSymB	13979	13991	0	CDS	13234	14532	-	MO56-1	NA	NA	NA	MO56-1_05757	hypothetical protein
622	GTCGCGCTACTCA	scaffold1.1_C28	pSymB	58891	58903	0	CDS	57722	59071	-	bo21cc	COG0677	1.1.1.136	wbpA_1	BO21CC_04383	UDP-N-acetyl-D-glucosamine 6-dehydrogenase
		66_MO56-1	pSymB	2804	2816	0	CDS	2636	3985	+	MO56-1	COG0677	1.1.1.136	wbpA_2	MO56-1_06151	UDP-N-acetyl-D-glucosamine 6-dehydrogenase
623	GTCTCACCTACAC	68_MO56-1	NA	4605	4617	0	CDS	2750	6169	-	MO56-1	NA	NA	NA	MO56-1_06166	hypothetical protein
624	GTCTGAACCGTAA	scaffold1.1_C25	Chromosome	335478	335490	0	CDS	335285	335893	-	bo21cc	NA	NA	NA	BO21CC_02883	hypothetical protein
		39_MO56-1	Chromosome	836	848	0	CDS	433	1044	+	MO56-1	NA	NA	NA	MO56-1_05400	hypothetical protein
625	GTGAAGAAGGATA	24_MO56-1	Chromosome	36351	36363	0	CDS	35779	36810	-	MO56-1	COG1879	NA	lsrB_4	MO56-1_04505	Autoinducer 2-binding protein LsrB
		scaffold1.1_C28	pSymB	12487	12499	0	CDS	11915	12946	-	bo21cc	COG1879	NA	lsrB_4	BO21CC_04339	Autoinducer 2-binding protein LsrB
626	GTGAAGTGCAGAA	scaffold1.1_C28	pSymB	13409	13421	0	CDS	12949	13962	-	bo21cc	COG1172	NA	lsrD_3	BO21CC_04340	Autoinducer 2 import system permease protein LsrD
		24_MO56-1	Chromosome	37273	37285	0	CDS	36813	37826	-	MO56-1	COG1172	NA	lsrD_3	MO56-1_04506	Autoinducer 2 import system permease protein LsrD
627	GTGACATCAATCA	scaffold1.1_C28	pSymB	72440	72452	0	CDS	70870	72972	+	bo21cc	NA	NA	NA	BO21CC_04394	hypothetical protein
		47_MO56-1	pSymB	10743	10755	0	CDS	9173	11275	+	MO56-1	NA	NA	NA	MO56-1_05754	hypothetical protein
628	GTGATCAGTGCAA	scaffold2.2_C12	NA	34777	34789	0	CDS	34761	35522	+	bo21cc	COG1028	1.1.1.100	fabG_17	BO21CC_06137	3-oxoacyl-[acyl-carrier-protein] reductase FabG
		33_MO56-1	3pSymB	27135	27147	0	CDS	26776	27189	-	MO56-1	NA	NA	NA	MO56-1_05091	hypothetical protein
629	GTGCCGCCCAAAA	scaffold1.1_C28	pSymB	12891	12903	0	CDS	11915	12946	-	bo21cc	COG1879	NA	lsrB_4	BO21CC_04339	Autoinducer 2-binding protein LsrB
		24_MO56-1	Chromosome	36755	36767	0	CDS	35779	36810	-	MO56-1	COG1879	NA	lsrB_4	MO56-1_04505	Autoinducer 2-binding protein LsrB
630	GTGGGTTTGCCAA	scaffold1.1_C28	pSymB	59642	59654	0	CDS	59378	60340	+	bo21cc	COG1088	5.1.3.2	galE1	BO21CC_04384	UDP-glucose 4-epimerase
		66_MO56-1	pSymB	2052	2064	0	CDS	1366	2328	-	MO56-1	COG1088	5.1.3.2	galE1	MO56-1_06150	UDP-glucose 4-epimerase
631	GTTACGGTTCAGA	39_MO56-1	Chromosome	837	849	0	CDS	433	1044	+	MO56-1	NA	NA	NA	MO56-1_05400	hypothetical protein
		scaffold1.1_C25	Chromosome	335477	335489	0	CDS	335285	335893	-	bo21cc	NA	NA	NA	BO21CC_02883	hypothetical protein
632	GTTATCGGGCGGA	47_MO56-1	pSymB	14015	14027	0	CDS	13234	14532	-	MO56-1	NA	NA	NA	MO56-1_05757	hypothetical protein
		scaffold1.1_C28	pSymB	75712	75724	0	CDS	74931	76229	-	bo21cc	NA	NA	NA	BO21CC_04397	hypothetical protein
633	GTTGCACTGATCA	scaffold2.2_C12	NA	34776	34788	0	CDS	34761	35522	+	bo21cc	COG1028	1.1.1.100	fabG_17	BO21CC_06137	3-oxoacyl-[acyl-carrier-protein] reductase FabG
		33_MO56-1	3pSymB	27134	27146	0	CDS	26776	27189	-	MO56-1	NA	NA	NA	MO56-1_05091	hypothetical protein
634	GTTGCTGAGATGA	66_MO56-1	pSymB	1245	1257	0	CDS	96	1346	-	MO56-1	COG0438	2.4.1.250	mshA_17	MO56-1_06149	D-inositol-3-phosphate glycosyltransferase
		scaffold1.1_C28	pSymB	60449	60461	0	CDS	60360	61610	+	bo21cc	COG0438	2.4.1.250	mshA_7	BO21CC_04385	D-inositol-3-phosphate glycosyltransferase
635	GTTGGCCTAGCCA	scaffold1.1_C28	pSymB	54781	54793	0	CDS	54152	55597	-	bo21cc	NA	NA	NA	BO21CC_04381	hypothetical protein
		66_MO56-1	pSymB	6914	6926	0	CDS	6110	7555	+	MO56-1	NA	NA	NA	MO56-1_06153	hypothetical protein
636	GTTGGTCCTGAAA	scaffold1.1_C28	pSymB	57184	57196	0	CDS	56126	57571	+	bo21cc	NA	NA	NA	BO21CC_04382	hypothetical protein
		66_MO56-1	pSymB	4511	4523	0	CDS	4136	5581	-	MO56-1	NA	NA	NA	MO56-1_06152	hypothetical protein
637	TAACCCGGGTCAA	scaffold1.1_C28	pSymB	75721	75733	0	CDS	74931	76229	-	bo21cc	NA	NA	NA	BO21CC_04397	hypothetical protein
		47_MO56-1	pSymB	14024	14036	0	CDS	13234	14532	-	MO56-1	NA	NA	NA	MO56-1_05757	hypothetical protein
638	TACAGCGCCGACA	scaffold1.1_C25	Chromosome	336509	336521	0	CDS	335896	336624	-	bo21cc	NA	NA	NA	BO21CC_02884	hypothetical protein
639	TAGCCTGTGGTGA	scaffold1.1_C28	pSymB	61223	61235	0	CDS	60360	61610	+	bo21cc	COG0438	2.4.1.250	mshA_7	BO21CC_04385	D-inositol-3-phosphate glycosyltransferase
		66_MO56-1	pSymB	471	483	0	CDS	96	1346	-	MO56-1	COG0438	2.4.1.250	mshA_17	MO56-1_06149	D-inositol-3-phosphate glycosyltransferase
640	TATACGTTTTTCA	47_MO56-1	pSymB	34	46	0	CDS	2	619	-	MO56-1	NA	NA	NA	MO56-1_05746	hypothetical protein
		scaffold1.1_C28	pSymB	61731	61743	0	CDS	61699	62316	-	bo21cc	NA	NA	NA	BO21CC_04386	hypothetical protein
641	TATGACGGCCCAA	scaffold1.1_C28	pSymB	12745	12757	0	CDS	11915	12946	-	bo21cc	COG1879	NA	lsrB_4	BO21CC_04339	Autoinducer 2-binding protein LsrB
		24_MO56-1	Chromosome	36609	36621	0	CDS	35779	36810	-	MO56-1	COG1879	NA	lsrB_4	MO56-1_04505	Autoinducer 2-binding protein LsrB
642	TATGGCTAGGCCA	scaffold1.1_C28	pSymB	54779	54791	0	CDS	54152	55597	-	bo21cc	NA	NA	NA	BO21CC_04381	hypothetical protein
		66_MO56-1	pSymB	6916	6928	0	CDS	6110	7555	+	MO56-1	NA	NA	NA	MO56-1_06153	hypothetical protein
643	TCAAGGGCCAAAA	1_MO56-1	pSymB	396164	396176	0	CDS	395995	397182	-	MO56-1	NA	NA	NA	MO56-1_00384	hypothetical protein
644	TCACCAGGCGTCA	47_MO56-1	pSymB	1239	1251	0	CDS	662	1408	-	MO56-1	NA	NA	NA	MO56-1_05747	hypothetical protein
		scaffold1.1_C28	pSymB	62936	62948	0	CDS	62359	63105	-	bo21cc	NA	NA	NA	BO21CC_04387	hypothetical protein
645	TCACGGATCACGA	1_MO56-1	pSymB	360205	360217	0	CDS	359895	360518	-	MO56-1	NA	NA	NA	MO56-1_00346	hypothetical protein
		scaffold1.1_C12	NA	4578	4590	0	CDS	4424	4720	+	bo21cc	NA	NA	NA	BO21CC_01587	hypothetical protein
646	TCATAAAGTCGGA	66_MO56-1	pSymB	2159	2171	0	CDS	1366	2328	-	MO56-1	COG1088	5.1.3.2	galE1	MO56-1_06150	UDP-glucose 4-epimerase
		scaffold1.1_C28	pSymB	59535	59547	0	CDS	59378	60340	+	bo21cc	COG1088	5.1.3.2	galE1	BO21CC_04384	UDP-glucose 4-epimerase
647	TCATGGATCACCA	scaffold1.1_C28	pSymB	61216	61228	0	CDS	60360	61610	+	bo21cc	COG0438	2.4.1.250	mshA_7	BO21CC_04385	D-inositol-3-phosphate glycosyltransferase
		66_MO56-1	pSymB	478	490	0	CDS	96	1346	-	MO56-1	COG0438	2.4.1.250	mshA_17	MO56-1_06149	D-inositol-3-phosphate glycosyltransferase
648	TCCAAAACAGCAA	20_MO56-1	pSymA	59598	59610	0	CDS	59372	59623	-	MO56-1	NA	NA	NA	MO56-1_04171	hypothetical protein
		scaffold2.2_C1	NA	19695	19707	0	CDS	18204	22109	+	bo21cc	COG3459	2.4.1.-	ndvB_2	BO21CC_05188	Cyclic beta-(1%2C2)-glucan synthase NdvB
649	TCCAAGTCGGAAA	scaffold1.1_C28	pSymB	60299	60311	0	CDS	59378	60340	+	bo21cc	COG1088	5.1.3.2	galE1	BO21CC_04384	UDP-glucose 4-epimerase
		66_MO56-1	pSymB	1395	1407	0	CDS	1366	2328	-	MO56-1	COG1088	5.1.3.2	galE1	MO56-1_06150	UDP-glucose 4-epimerase
650	TCCAGTCGAGGAA	14_MO56-1	Chromosome	96147	96159	0	CDS	95880	96545	+	MO56-1	NA	NA	NA	MO56-1_03489	hypothetical protein
651	TCCCAGCCCCCAA	66_MO56-1	pSymB	7397	7409	0	CDS	6110	7555	+	MO56-1	NA	NA	NA	MO56-1_06153	hypothetical protein
		scaffold1.1_C28	pSymB	54298	54310	0	CDS	54152	55597	-	bo21cc	NA	NA	NA	BO21CC_04381	hypothetical protein
652	TCCCTTTTTCGAA	1_MO56-1	pSymB	14669	14681	0	CDS	14485	15456	+	MO56-1	NA	NA	NA	MO56-1_00013	hypothetical protein
653	TCCGAAAGTCCCA	scaffold1.1_C16	Chromosome	6460	6472	0	CDS	4950	6974	-	bo21cc	NA	NA	NA	BO21CC_01765	hypothetical protein
		20_MO56-1	pSymA	76280	76292	0	CDS	75511	78267	+	MO56-1	NA	NA	NA	MO56-1_04190	hypothetical protein
654	TCCTTTTCAGGCA	20_MO56-1	pSymA	88970	88982	0	CDS	88231	89115	-	MO56-1	NA	NA	NA	MO56-1_04195	hypothetical protein
		scaffold2.2_C12	NA	385258	385270	0	CDS	384954	385301	-	bo21cc	COG3158	NA	kup_6	BO21CC_06468	Low affinity potassium transport system protein kup
655	TCGACGCATTCCA	39_MO56-1	Chromosome	4589	4601	0	CDS	4277	5452	+	MO56-1	NA	NA	NA	MO56-1_05404	hypothetical protein
		scaffold1.1_C25	Chromosome	329208	329220	0	CDS	328357	329532	-	bo21cc	NA	NA	NA	BO21CC_02878	hypothetical protein
656	TCGATTGGAACCA	66_MO56-1	pSymB	1439	1451	0	CDS	1366	2328	-	MO56-1	COG1088	5.1.3.2	galE1	MO56-1_06150	UDP-glucose 4-epimerase
		scaffold1.1_C28	pSymB	60255	60267	0	CDS	59378	60340	+	bo21cc	COG1088	5.1.3.2	galE1	BO21CC_04384	UDP-glucose 4-epimerase
657	TCGGACCGAGTCA	28_MO53-2	pSymB	72207	72219	0	CDS	71137	73023	+	MO53-2	COG1793	NA	ligD_3	MO53-2_04847	Multifunctional non-homologous end joining protein LigD
		48_MO26-2	pSymB	15558	15570	0	CDS	14754	16640	-	MO26-2	COG1793	NA	ligD_5	MO26-2_05866	Multifunctional non-homologous end joining protein LigD
		24_MO56-1	Chromosome	61440	61452	0	CDS	60636	62549	-	MO56-1	COG1793	NA	ligD_4	MO56-1_04526	Multifunctional non-homologous end joining protein LigD
658	TCTCATGAGCTCA	scaffold1.1_C28	pSymB	60314	60326	0	CDS	59378	60340	+	bo21cc	COG1088	5.1.3.2	galE1	BO21CC_04384	UDP-glucose 4-epimerase
		66_MO56-1	pSymB	1380	1392	0	CDS	1366	2328	-	MO56-1	COG1088	5.1.3.2	galE1	MO56-1_06150	UDP-glucose 4-epimerase
659	TCTCCGTCAACCA	54_MO56-1	NA	20463	20475	0	CDS	20205	21242	+	MO56-1	COG0526	NA	resA	MO56-1_05948	Thiol-disulfide oxidoreductase ResA
		scaffold1.1_C20	Chromosome	65431	65443	0	CDS	65173	66156	+	bo21cc	NA	NA	NA	BO21CC_02528	hypothetical protein
660	TGAAGAAGGATAA	scaffold1.1_C28	pSymB	12486	12498	0	CDS	11915	12946	-	bo21cc	COG1879	NA	lsrB_4	BO21CC_04339	Autoinducer 2-binding protein LsrB
		24_MO56-1	Chromosome	36350	36362	0	CDS	35779	36810	-	MO56-1	COG1879	NA	lsrB_4	MO56-1_04505	Autoinducer 2-binding protein LsrB
661	TGACATCAATCAA	47_MO56-1	pSymB	10742	10754	0	CDS	9173	11275	+	MO56-1	NA	NA	NA	MO56-1_05754	hypothetical protein
		scaffold1.1_C28	pSymB	72439	72451	0	CDS	70870	72972	+	bo21cc	NA	NA	NA	BO21CC_04394	hypothetical protein
662	TGACCGTCATAAA	scaffold1.1_C28	pSymB	59529	59541	0	CDS	59378	60340	+	bo21cc	COG1088	5.1.3.2	galE1	BO21CC_04384	UDP-glucose 4-epimerase
		66_MO56-1	pSymB	2165	2177	0	CDS	1366	2328	-	MO56-1	COG1088	5.1.3.2	galE1	MO56-1_06150	UDP-glucose 4-epimerase
663	TGAGACTATGCAA	66_MO56-1	pSymB	2000	2012	0	CDS	1366	2328	-	MO56-1	COG1088	5.1.3.2	galE1	MO56-1_06150	UDP-glucose 4-epimerase
		scaffold1.1_C28	pSymB	59694	59706	0	CDS	59378	60340	+	bo21cc	COG1088	5.1.3.2	galE1	BO21CC_04384	UDP-glucose 4-epimerase
664	TGCCAGGGCTGAA	47_MO56-1	pSymB	13740	13752	0	CDS	13234	14532	-	MO56-1	NA	NA	NA	MO56-1_05757	hypothetical protein
		scaffold1.1_C28	pSymB	75437	75449	0	CDS	74931	76229	-	bo21cc	NA	NA	NA	BO21CC_04397	hypothetical protein
665	TGGAATCGAGAAA	scaffold2.2_C12	NA	395582	395594	0	CDS	394710	395714	-	bo21cc	COG3321	2.3.1.239	pikAII	BO21CC_06479	Narbonolide/10-deoxymethynolide synthase PikA2%2C modules 3 and 4
		50_MO56-1	NA	12551	12563	0	CDS	12033	12881	+	MO56-1	COG0395	NA	sugB_5	MO56-1_05837	Trehalose transport system permease protein SugB
666	TGGAGCATGGCAA	20_MO56-1	pSymA	77846	77858	0	CDS	75511	78267	+	MO56-1	NA	NA	NA	MO56-1_04190	hypothetical protein
		scaffold2.2_C1	NA	3537	3549	0	CDS	3407	3760	-	bo21cc	NA	NA	NA	BO21CC_05175	hypothetical protein
667	TGGCTCCCCATAA	66_MO56-1	pSymB	1942	1954	0	CDS	1366	2328	-	MO56-1	COG1088	5.1.3.2	galE1	MO56-1_06150	UDP-glucose 4-epimerase
		scaffold1.1_C28	pSymB	59752	59764	0	CDS	59378	60340	+	bo21cc	COG1088	5.1.3.2	galE1	BO21CC_04384	UDP-glucose 4-epimerase
668	TGGGATGATGACA	66_MO56-1	pSymB	2323	2335	0	CDS	1366	2328	-	MO56-1	COG1088	5.1.3.2	galE1	MO56-1_06150	UDP-glucose 4-epimerase
		scaffold1.1_C28	pSymB	59371	59383	0	CDS	59378	60340	+	bo21cc	COG1088	5.1.3.2	galE1	BO21CC_04384	UDP-glucose 4-epimerase
669	TGGGCCTCAAGAA	scaffold2.2_C12	NA	15186	15198	0	CDS	15104	16090	-	bo21cc	NA	NA	NA	BO21CC_06117	hypothetical protein
		50_MO56-1	NA	24203	24215	0	CDS	23713	24228	+	MO56-1	NA	NA	NA	MO56-1_05848	hypothetical protein
670	TTCATCTCAGCAA	scaffold1.1_C28	pSymB	60448	60460	0	CDS	60360	61610	+	bo21cc	COG0438	2.4.1.250	mshA_7	BO21CC_04385	D-inositol-3-phosphate glycosyltransferase
		66_MO56-1	pSymB	1246	1258	0	CDS	96	1346	-	MO56-1	COG0438	2.4.1.250	mshA_17	MO56-1_06149	D-inositol-3-phosphate glycosyltransferase
