# Supplementary material for: Genomic and Phenotypic Bases of Salt Tolerance in Sinorhizobium meliloti : Candidate Traits for Bioinoculant Development Addressing Saline Soils
Source: Microb Biotechnol. 2026 Jan 29;19(1):e70304. doi: 10.1111/1751-7915.70304 (PMC12855168; doi:10.1111/1751-7915.70304)
Supplement: Supplementary file 12 — File S6: Regulatory region hits identified by the best k‐mers for 600 mM dataset. [file MBT2-19-e70304-s009.xlsx]

## Sheet: 600 mM dataset
N. of best k-mers	K-mer	Scaffold	Putative replicons based on alignment with S. meliloti 2011 replicons	K-mer start	K-mer end	Position	Features	Gene start	Gene end	Strand	Strain	COG classes	EC number	Gene name	ID / locus tag	Product
1	AAAAGGAGTACAG	scaffold1.1_C28	pSymB	59197	59209	-126	CDS	57722	59071	-	bo21cc	COG0677	1.1.1.136	wbpA_1	BO21CC_04383	UDP-N-acetyl-D-glucosamine 6-dehydrogenase			k-mers that marked either hypothetical proteins or orthologous genes
		scaffold1.1_C28	pSymB	59197	59209	-181	CDS	59378	60340	+	bo21cc	COG1088	5.1.3.2	galE1	BO21CC_04384	UDP-glucose 4-epimerase			k-mers that tagged only orthologous genes
		66_MO56-1	NA	2497	2509	-169	CDS	1366	2328	-	MO56-1	COG1088	5.1.3.2	galE1	MO56-1_06150	UDP-glucose 4-epimerase			k-mers that tagged only hypothetical proteins
		66_MO56-1	NA	2497	2509	-139	CDS	2636	3985	+	MO56-1	COG0677	1.1.1.136	wbpA_2	MO56-1_06151	UDP-N-acetyl-D-glucosamine 6-dehydrogenase
2	AAACGGGGGAAGC	66_MO56-1	NA	5849	5861	-268	CDS	4136	5581	-	MO56-1	NA	NA	NA	MO56-1_06152	hypothetical protein
		scaffold1.1_C28	pSymB	55846	55858	-280	CDS	56126	57571	+	bo21cc	NA	NA	NA	BO21CC_04382	hypothetical protein
		scaffold1.1_C28	pSymB	55846	55858	-249	CDS	54152	55597	-	bo21cc	NA	NA	NA	BO21CC_04381	hypothetical protein
		66_MO56-1	NA	5849	5861	-261	CDS	6110	7555	+	MO56-1	NA	NA	NA	MO56-1_06153	hypothetical protein
3	AAAGCAAAAGTTG	24_MO56-1	Chromosome	14927	14939	-296	CDS	13558	14631	-	MO56-1	NA	NA	NA	MO56-1_04488	hypothetical protein
		24_MO56-1	Chromosome	14927	14939	-36	CDS	14963	16591	+	MO56-1	NA	NA	NA	MO56-1_04489	hypothetical protein
4	AAAGGAGTACAGT	66_MO56-1	NA	2496	2508	-140	CDS	2636	3985	+	MO56-1	COG0677	1.1.1.136	wbpA_2	MO56-1_06151	UDP-N-acetyl-D-glucosamine 6-dehydrogenase
		scaffold1.1_C28	pSymB	59198	59210	-127	CDS	57722	59071	-	bo21cc	COG0677	1.1.1.136	wbpA_1	BO21CC_04383	UDP-N-acetyl-D-glucosamine 6-dehydrogenase
		scaffold1.1_C28	pSymB	59198	59210	-180	CDS	59378	60340	+	bo21cc	COG1088	5.1.3.2	galE1	BO21CC_04384	UDP-glucose 4-epimerase
		66_MO56-1	NA	2496	2508	-168	CDS	1366	2328	-	MO56-1	COG1088	5.1.3.2	galE1	MO56-1_06150	UDP-glucose 4-epimerase
5	AAATTGCATTGGC	66_MO56-1	NA	5626	5638	-484	CDS	6110	7555	+	MO56-1	NA	NA	NA	MO56-1_06153	hypothetical protein
		scaffold1.1_C28	pSymB	56069	56081	-472	CDS	54152	55597	-	bo21cc	NA	NA	NA	BO21CC_04381	hypothetical protein
		66_MO56-1	NA	5626	5638	-45	CDS	4136	5581	-	MO56-1	NA	NA	NA	MO56-1_06152	hypothetical protein
		scaffold1.1_C28	pSymB	56069	56081	-57	CDS	56126	57571	+	bo21cc	NA	NA	NA	BO21CC_04382	hypothetical protein
6	AACACTGGGACGA	scaffold1.1_C28	pSymB	59078	59090	-300	CDS	59378	60340	+	bo21cc	COG1088	5.1.3.2	galE1	BO21CC_04384	UDP-glucose 4-epimerase
		66_MO56-1	NA	2617	2629	-289	CDS	1366	2328	-	MO56-1	COG1088	5.1.3.2	galE1	MO56-1_06150	UDP-glucose 4-epimerase
		scaffold1.1_C28	pSymB	59078	59090	-7	CDS	57722	59071	-	bo21cc	COG0677	1.1.1.136	wbpA_1	BO21CC_04383	UDP-N-acetyl-D-glucosamine 6-dehydrogenase
		66_MO56-1	NA	2617	2629	-19	CDS	2636	3985	+	MO56-1	COG0677	1.1.1.136	wbpA_2	MO56-1_06151	UDP-N-acetyl-D-glucosamine 6-dehydrogenase
7	AACCAAAGGTCGC	scaffold2.2_C12	NA	37304	37316	-201	CDS	36117	37103	-	bo21cc	NA	NA	NA	BO21CC_06138	hypothetical protein
8	AACGCTTACGCGC	14_MO56-1	Chromosome	130698	130710	-411	CDS	129844	130287	-	MO56-1	NA	NA	NA	MO56-1_03531	hypothetical protein
		14_MO56-1	Chromosome	130698	130710	-593	CDS	131291	131929	+	MO56-1	NA	NA	NA	MO56-1_03533	hypothetical protein
9	AACGGAGAATGGG	scaffold1.1_C28	pSymB	63109	63121	-4	CDS	62359	63105	-	bo21cc	NA	NA	NA	BO21CC_04387	hypothetical protein
		47_MO56-1	pSymB	1412	1424	-4	CDS	662	1408	-	MO56-1	NA	NA	NA	MO56-1_05747	hypothetical protein
10	AACGGTCCAAGGG	scaffold1.1_C28	pSymB	52691	52703	-130	CDS	52821	53597	+	bo21cc	NA	NA	NA	BO21CC_04380	hypothetical protein
		66_MO56-1	NA	8919	8931	-118	CDS	8025	8801	-	MO56-1	NA	NA	NA	MO56-1_06154	hypothetical protein
11	AACTCAACTTTTA	66_MO56-1	NA	2515	2527	-187	CDS	1366	2328	-	MO56-1	COG1088	5.1.3.2	galE1	MO56-1_06150	UDP-glucose 4-epimerase
		scaffold1.1_C28	pSymB	59179	59191	-199	CDS	59378	60340	+	bo21cc	COG1088	5.1.3.2	galE1	BO21CC_04384	UDP-glucose 4-epimerase
		scaffold1.1_C28	pSymB	59179	59191	-108	CDS	57722	59071	-	bo21cc	COG0677	1.1.1.136	wbpA_1	BO21CC_04383	UDP-N-acetyl-D-glucosamine 6-dehydrogenase
		66_MO56-1	NA	2515	2527	-121	CDS	2636	3985	+	MO56-1	COG0677	1.1.1.136	wbpA_2	MO56-1_06151	UDP-N-acetyl-D-glucosamine 6-dehydrogenase
12	AACTTTTAGAGAT	scaffold1.1_C28	pSymB	59174	59186	-103	CDS	57722	59071	-	bo21cc	COG0677	1.1.1.136	wbpA_1	BO21CC_04383	UDP-N-acetyl-D-glucosamine 6-dehydrogenase
		66_MO56-1	NA	2520	2532	-192	CDS	1366	2328	-	MO56-1	COG1088	5.1.3.2	galE1	MO56-1_06150	UDP-glucose 4-epimerase
		scaffold1.1_C28	pSymB	59174	59186	-204	CDS	59378	60340	+	bo21cc	COG1088	5.1.3.2	galE1	BO21CC_04384	UDP-glucose 4-epimerase
		66_MO56-1	NA	2520	2532	-116	CDS	2636	3985	+	MO56-1	COG0677	1.1.1.136	wbpA_2	MO56-1_06151	UDP-N-acetyl-D-glucosamine 6-dehydrogenase
13	AAGCCGACAAAGA	20_MO56-1	pSymA	28172	28184	-150	CDS	28322	28747	+	MO56-1	NA	NA	NA	MO56-1_04137	hypothetical protein
14	AAGGAGTACAGTC	66_MO56-1	NA	2495	2507	-141	CDS	2636	3985	+	MO56-1	COG0677	1.1.1.136	wbpA_2	MO56-1_06151	UDP-N-acetyl-D-glucosamine 6-dehydrogenase
		66_MO56-1	NA	2495	2507	-167	CDS	1366	2328	-	MO56-1	COG1088	5.1.3.2	galE1	MO56-1_06150	UDP-glucose 4-epimerase
		scaffold1.1_C28	pSymB	59199	59211	-128	CDS	57722	59071	-	bo21cc	COG0677	1.1.1.136	wbpA_1	BO21CC_04383	UDP-N-acetyl-D-glucosamine 6-dehydrogenase
		scaffold1.1_C28	pSymB	59199	59211	-179	CDS	59378	60340	+	bo21cc	COG1088	5.1.3.2	galE1	BO21CC_04384	UDP-glucose 4-epimerase
15	AAGGCCGTGTTGT	66_MO56-1	NA	2382	2394	-254	CDS	2636	3985	+	MO56-1	COG0677	1.1.1.136	wbpA_2	MO56-1_06151	UDP-N-acetyl-D-glucosamine 6-dehydrogenase
		scaffold1.1_C28	pSymB	59312	59324	-66	CDS	59378	60340	+	bo21cc	COG1088	5.1.3.2	galE1	BO21CC_04384	UDP-glucose 4-epimerase
		66_MO56-1	NA	2382	2394	-54	CDS	1366	2328	-	MO56-1	COG1088	5.1.3.2	galE1	MO56-1_06150	UDP-glucose 4-epimerase
		scaffold1.1_C28	pSymB	59312	59324	-241	CDS	57722	59071	-	bo21cc	COG0677	1.1.1.136	wbpA_1	BO21CC_04383	UDP-N-acetyl-D-glucosamine 6-dehydrogenase
16	AAGTCCCGCCCTA	66_MO56-1	NA	9523	9535	-463	CDS	9986	10261	+	MO56-1	COG0236	NA	acpP_3	MO56-1_06155	Acyl carrier protein
		scaffold1.1_C28	pSymB	52087	52099	-451	CDS	51361	51636	-	bo21cc	COG0236	NA	acpP_3	BO21CC_04379	Acyl carrier protein
17	AATAAGAGCCGGC	14_MO56-1	Chromosome	130505	130517	-218	CDS	129844	130287	-	MO56-1	NA	NA	NA	MO56-1_03531	hypothetical protein
18	AATAGCGGGACCA	1_MO56-1	pSymB	362371	362383	-192	CDS	362563	362964	+	MO56-1	NA	NA	NA	MO56-1_00348	hypothetical protein
		1_MO56-1	pSymB	362371	362383	-409	CDS	360556	361962	-	MO56-1	NA	NA	NA	MO56-1_00347	hypothetical protein
19	AATGCAATTTAAC	66_MO56-1	NA	5623	5635	-487	CDS	6110	7555	+	MO56-1	NA	NA	NA	MO56-1_06153	hypothetical protein
		66_MO56-1	NA	5623	5635	-42	CDS	4136	5581	-	MO56-1	NA	NA	NA	MO56-1_06152	hypothetical protein
		scaffold1.1_C28	pSymB	56072	56084	-475	CDS	54152	55597	-	bo21cc	NA	NA	NA	BO21CC_04381	hypothetical protein
		scaffold1.1_C28	pSymB	56072	56084	-54	CDS	56126	57571	+	bo21cc	NA	NA	NA	BO21CC_04382	hypothetical protein
20	AATGTGAGCCCCA	28_MO56-1	Chromosome	66636	66648	-73	CDS	66709	67005	+	MO56-1	NA	NA	NA	MO56-1_04812	hypothetical protein
		scaffold1.1_C25	Chromosome	338097	338109	-61	CDS	337740	338036	-	bo21cc	NA	NA	NA	BO21CC_02888	hypothetical protein
21	AATTAAGCGATGT	scaffold1.1_C28	pSymB	52253	52265	-568	CDS	52821	53597	+	bo21cc	NA	NA	NA	BO21CC_04380	hypothetical protein
		66_MO56-1	NA	9357	9369	-556	CDS	8025	8801	-	MO56-1	NA	NA	NA	MO56-1_06154	hypothetical protein
22	ACAATGTGAGCCC	scaffold1.1_C25	Chromosome	338095	338107	-59	CDS	337740	338036	-	bo21cc	NA	NA	NA	BO21CC_02888	hypothetical protein
		28_MO56-1	Chromosome	66638	66650	-71	CDS	66709	67005	+	MO56-1	NA	NA	NA	MO56-1_04812	hypothetical protein
23	ACACTGGGACGAA	66_MO56-1	NA	2618	2630	-290	CDS	1366	2328	-	MO56-1	COG1088	5.1.3.2	galE1	MO56-1_06150	UDP-glucose 4-epimerase
		66_MO56-1	NA	2618	2630	-18	CDS	2636	3985	+	MO56-1	COG0677	1.1.1.136	wbpA_2	MO56-1_06151	UDP-N-acetyl-D-glucosamine 6-dehydrogenase
		scaffold1.1_C28	pSymB	59077	59089	-301	CDS	59378	60340	+	bo21cc	COG1088	5.1.3.2	galE1	BO21CC_04384	UDP-glucose 4-epimerase
		scaffold1.1_C28	pSymB	59077	59089	-6	CDS	57722	59071	-	bo21cc	COG0677	1.1.1.136	wbpA_1	BO21CC_04383	UDP-N-acetyl-D-glucosamine 6-dehydrogenase
24	ACCAAAGGCAATC	66_MO56-1	NA	8806	8818	-5	CDS	8025	8801	-	MO56-1	NA	NA	NA	MO56-1_06154	hypothetical protein
		scaffold1.1_C28	pSymB	52804	52816	-17	CDS	52821	53597	+	bo21cc	NA	NA	NA	BO21CC_04380	hypothetical protein
25	ACCGCCCATAAGA	14_MO56-1	Chromosome	97860	97872	-21	CDS	97881	98687	+	MO56-1	NA	NA	NA	MO56-1_03492	hypothetical protein
26	ACGATATACTGAC	50_MO56-1	NA	21661	21673	-504	CDS	22165	22926	+	MO56-1	COG0528	NA	pyrH_2	MO56-1_05846	Uridylate kinase
27	ACGGTCCAAGGGA	66_MO56-1	NA	8918	8930	-117	CDS	8025	8801	-	MO56-1	NA	NA	NA	MO56-1_06154	hypothetical protein
		scaffold1.1_C28	pSymB	52692	52704	-129	CDS	52821	53597	+	bo21cc	NA	NA	NA	BO21CC_04380	hypothetical protein
28	ACTCAACTTTTAG	66_MO56-1	NA	2516	2528	-120	CDS	2636	3985	+	MO56-1	COG0677	1.1.1.136	wbpA_2	MO56-1_06151	UDP-N-acetyl-D-glucosamine 6-dehydrogenase
		66_MO56-1	NA	2516	2528	-188	CDS	1366	2328	-	MO56-1	COG1088	5.1.3.2	galE1	MO56-1_06150	UDP-glucose 4-epimerase
		scaffold1.1_C28	pSymB	59178	59190	-200	CDS	59378	60340	+	bo21cc	COG1088	5.1.3.2	galE1	BO21CC_04384	UDP-glucose 4-epimerase
		scaffold1.1_C28	pSymB	59178	59190	-107	CDS	57722	59071	-	bo21cc	COG0677	1.1.1.136	wbpA_1	BO21CC_04383	UDP-N-acetyl-D-glucosamine 6-dehydrogenase
29	ACTCCTTTTGGCG	66_MO56-1	NA	2501	2513	-173	CDS	1366	2328	-	MO56-1	COG1088	5.1.3.2	galE1	MO56-1_06150	UDP-glucose 4-epimerase
		scaffold1.1_C28	pSymB	59193	59205	-185	CDS	59378	60340	+	bo21cc	COG1088	5.1.3.2	galE1	BO21CC_04384	UDP-glucose 4-epimerase
		scaffold1.1_C28	pSymB	59193	59205	-122	CDS	57722	59071	-	bo21cc	COG0677	1.1.1.136	wbpA_1	BO21CC_04383	UDP-N-acetyl-D-glucosamine 6-dehydrogenase
		66_MO56-1	NA	2501	2513	-135	CDS	2636	3985	+	MO56-1	COG0677	1.1.1.136	wbpA_2	MO56-1_06151	UDP-N-acetyl-D-glucosamine 6-dehydrogenase
30	ACTGGGACGAAAG	66_MO56-1	NA	2620	2632	-16	CDS	2636	3985	+	MO56-1	COG0677	1.1.1.136	wbpA_2	MO56-1_06151	UDP-N-acetyl-D-glucosamine 6-dehydrogenase
		66_MO56-1	NA	2620	2632	-292	CDS	1366	2328	-	MO56-1	COG1088	5.1.3.2	galE1	MO56-1_06150	UDP-glucose 4-epimerase
		scaffold1.1_C28	pSymB	59075	59087	-303	CDS	59378	60340	+	bo21cc	COG1088	5.1.3.2	galE1	BO21CC_04384	UDP-glucose 4-epimerase
		scaffold1.1_C28	pSymB	59075	59087	-4	CDS	57722	59071	-	bo21cc	COG0677	1.1.1.136	wbpA_1	BO21CC_04383	UDP-N-acetyl-D-glucosamine 6-dehydrogenase
31	AGAAAGGATCGAA	24_MO56-1	Chromosome	26185	26197	-239	CDS	24819	25946	-	MO56-1	COG0381	5.1.3.14	wecB	MO56-1_04495	UDP-N-acetylglucosamine 2-epimerase
		scaffold1.1_C14	Chromosome	4024	4036	-364	CDS	4388	4726	+	bo21cc	NA	NA	NA	BO21CC_01610	hypothetical protein
32	AGAAGCGAGGCTA	66_MO56-1	NA	9534	9546	-452	CDS	9986	10261	+	MO56-1	COG0236	NA	acpP_3	MO56-1_06155	Acyl carrier protein
		scaffold1.1_C28	pSymB	52076	52088	-440	CDS	51361	51636	-	bo21cc	COG0236	NA	acpP_3	BO21CC_04379	Acyl carrier protein
33	AGACCCTCCCACT	66_MO56-1	NA	5789	5801	-321	CDS	6110	7555	+	MO56-1	NA	NA	NA	MO56-1_06153	hypothetical protein
		66_MO56-1	NA	5789	5801	-208	CDS	4136	5581	-	MO56-1	NA	NA	NA	MO56-1_06152	hypothetical protein
		scaffold1.1_C28	pSymB	55906	55918	-309	CDS	54152	55597	-	bo21cc	NA	NA	NA	BO21CC_04381	hypothetical protein
		scaffold1.1_C28	pSymB	55906	55918	-220	CDS	56126	57571	+	bo21cc	NA	NA	NA	BO21CC_04382	hypothetical protein
34	AGCAGGAGAACGG	scaffold1.1_C28	pSymB	55863	55875	-266	CDS	54152	55597	-	bo21cc	NA	NA	NA	BO21CC_04381	hypothetical protein
		66_MO56-1	NA	5832	5844	-251	CDS	4136	5581	-	MO56-1	NA	NA	NA	MO56-1_06152	hypothetical protein
		66_MO56-1	NA	5832	5844	-278	CDS	6110	7555	+	MO56-1	NA	NA	NA	MO56-1_06153	hypothetical protein
		scaffold1.1_C28	pSymB	55863	55875	-263	CDS	56126	57571	+	bo21cc	NA	NA	NA	BO21CC_04382	hypothetical protein
35	AGCCACAACACGG	scaffold1.1_C28	pSymB	59316	59328	-62	CDS	59378	60340	+	bo21cc	COG1088	5.1.3.2	galE1	BO21CC_04384	UDP-glucose 4-epimerase
		66_MO56-1	NA	2378	2390	-50	CDS	1366	2328	-	MO56-1	COG1088	5.1.3.2	galE1	MO56-1_06150	UDP-glucose 4-epimerase
		scaffold1.1_C28	pSymB	59316	59328	-245	CDS	57722	59071	-	bo21cc	COG0677	1.1.1.136	wbpA_1	BO21CC_04383	UDP-N-acetyl-D-glucosamine 6-dehydrogenase
		66_MO56-1	NA	2378	2390	-258	CDS	2636	3985	+	MO56-1	COG0677	1.1.1.136	wbpA_2	MO56-1_06151	UDP-N-acetyl-D-glucosamine 6-dehydrogenase
36	AGCCCTCGCCTTG	20_MO56-1	pSymA	83400	83412	-455	CDS	81482	82945	-	MO56-1	COG0546	3.1.3.18	gph_4	MO56-1_04193	Phosphoglycolate phosphatase
		scaffold2.2_C1	NA	24559	24571	-124	CDS	23836	24435	-	bo21cc	NA	NA	NA	BO21CC_05190	hypothetical protein
		20_MO56-1	pSymA	83400	83412	-164	CDS	83564	88027	+	MO56-1	NA	NA	NA	MO56-1_04194	hypothetical protein
37	AGCGAGGCTAGGG	scaffold1.1_C28	pSymB	52079	52091	-443	CDS	51361	51636	-	bo21cc	COG0236	NA	acpP_3	BO21CC_04379	Acyl carrier protein
		66_MO56-1	NA	9531	9543	-455	CDS	9986	10261	+	MO56-1	COG0236	NA	acpP_3	MO56-1_06155	Acyl carrier protein
38	AGCGGTCTCGGGG	scaffold1.1_C28	pSymB	55953	55965	-173	CDS	56126	57571	+	bo21cc	NA	NA	NA	BO21CC_04382	hypothetical protein
		66_MO56-1	NA	5742	5754	-368	CDS	6110	7555	+	MO56-1	NA	NA	NA	MO56-1_06153	hypothetical protein
		66_MO56-1	NA	5742	5754	-161	CDS	4136	5581	-	MO56-1	NA	NA	NA	MO56-1_06152	hypothetical protein
		scaffold1.1_C28	pSymB	55953	55965	-356	CDS	54152	55597	-	bo21cc	NA	NA	NA	BO21CC_04381	hypothetical protein
39	AGGAGTACAGTCG	66_MO56-1	NA	2494	2506	-142	CDS	2636	3985	+	MO56-1	COG0677	1.1.1.136	wbpA_2	MO56-1_06151	UDP-N-acetyl-D-glucosamine 6-dehydrogenase
		scaffold1.1_C28	pSymB	59200	59212	-129	CDS	57722	59071	-	bo21cc	COG0677	1.1.1.136	wbpA_1	BO21CC_04383	UDP-N-acetyl-D-glucosamine 6-dehydrogenase
		scaffold1.1_C28	pSymB	59200	59212	-178	CDS	59378	60340	+	bo21cc	COG1088	5.1.3.2	galE1	BO21CC_04384	UDP-glucose 4-epimerase
		66_MO56-1	NA	2494	2506	-166	CDS	1366	2328	-	MO56-1	COG1088	5.1.3.2	galE1	MO56-1_06150	UDP-glucose 4-epimerase
40	AGGCAGCGTCTAC	scaffold1.1_C25	Chromosome	332608	332620	-30	CDS	329999	332578	-	bo21cc	NA	NA	NA	BO21CC_02880	hypothetical protein
		39_MO56-1	Chromosome	3697	3709	-116	CDS	3813	4280	+	MO56-1	NA	NA	NA	MO56-1_05403	hypothetical protein
41	AGGCCGTGTTGTG	66_MO56-1	NA	2381	2393	-255	CDS	2636	3985	+	MO56-1	COG0677	1.1.1.136	wbpA_2	MO56-1_06151	UDP-N-acetyl-D-glucosamine 6-dehydrogenase
		66_MO56-1	NA	2381	2393	-53	CDS	1366	2328	-	MO56-1	COG1088	5.1.3.2	galE1	MO56-1_06150	UDP-glucose 4-epimerase
		scaffold1.1_C28	pSymB	59313	59325	-65	CDS	59378	60340	+	bo21cc	COG1088	5.1.3.2	galE1	BO21CC_04384	UDP-glucose 4-epimerase
		scaffold1.1_C28	pSymB	59313	59325	-242	CDS	57722	59071	-	bo21cc	COG0677	1.1.1.136	wbpA_1	BO21CC_04383	UDP-N-acetyl-D-glucosamine 6-dehydrogenase
42	AGGCGACTTTCAT	20_MO56-1	pSymA	75129	75141	-382	CDS	75511	78267	+	MO56-1	NA	NA	NA	MO56-1_04190	hypothetical protein
		20_MO56-1	pSymA	75129	75141	-270	CDS	74611	74859	-	MO56-1	NA	NA	NA	MO56-1_04189	hypothetical protein
43	AGGCTAGGGCGGG	66_MO56-1	NA	9527	9539	-459	CDS	9986	10261	+	MO56-1	COG0236	NA	acpP_3	MO56-1_06155	Acyl carrier protein
		scaffold1.1_C28	pSymB	52083	52095	-447	CDS	51361	51636	-	bo21cc	COG0236	NA	acpP_3	BO21CC_04379	Acyl carrier protein
44	AGGGAATAAGAAG	66_MO56-1	NA	8910	8922	-109	CDS	8025	8801	-	MO56-1	NA	NA	NA	MO56-1_06154	hypothetical protein
		scaffold1.1_C28	pSymB	52700	52712	-121	CDS	52821	53597	+	bo21cc	NA	NA	NA	BO21CC_04380	hypothetical protein
45	AGGTAGACGCTGC	scaffold1.1_C25	Chromosome	332610	332622	-32	CDS	329999	332578	-	bo21cc	NA	NA	NA	BO21CC_02880	hypothetical protein
		39_MO56-1	Chromosome	3695	3707	-118	CDS	3813	4280	+	MO56-1	NA	NA	NA	MO56-1_05403	hypothetical protein
46	AGGTCTCACCTAC	scaffold2.2_C1	NA	5373	5385	-76	CDS	4497	5297	-	bo21cc	NA	NA	NA	BO21CC_05177	hypothetical protein
47	AGTACAGTCGAAA	66_MO56-1	NA	2491	2503	-163	CDS	1366	2328	-	MO56-1	COG1088	5.1.3.2	galE1	MO56-1_06150	UDP-glucose 4-epimerase
		scaffold1.1_C28	pSymB	59203	59215	-132	CDS	57722	59071	-	bo21cc	COG0677	1.1.1.136	wbpA_1	BO21CC_04383	UDP-N-acetyl-D-glucosamine 6-dehydrogenase
		scaffold1.1_C28	pSymB	59203	59215	-175	CDS	59378	60340	+	bo21cc	COG1088	5.1.3.2	galE1	BO21CC_04384	UDP-glucose 4-epimerase
		66_MO56-1	NA	2491	2503	-145	CDS	2636	3985	+	MO56-1	COG0677	1.1.1.136	wbpA_2	MO56-1_06151	UDP-N-acetyl-D-glucosamine 6-dehydrogenase
48	AGTCCCGCCCTAG	66_MO56-1	NA	9524	9536	-462	CDS	9986	10261	+	MO56-1	COG0236	NA	acpP_3	MO56-1_06155	Acyl carrier protein
		scaffold1.1_C28	pSymB	52086	52098	-450	CDS	51361	51636	-	bo21cc	COG0236	NA	acpP_3	BO21CC_04379	Acyl carrier protein
49	AGTGTTGAGAATG	scaffold1.1_C28	pSymB	59085	59097	-14	CDS	57722	59071	-	bo21cc	COG0677	1.1.1.136	wbpA_1	BO21CC_04383	UDP-N-acetyl-D-glucosamine 6-dehydrogenase
		66_MO56-1	NA	2610	2622	-282	CDS	1366	2328	-	MO56-1	COG1088	5.1.3.2	galE1	MO56-1_06150	UDP-glucose 4-epimerase
		66_MO56-1	NA	2610	2622	-26	CDS	2636	3985	+	MO56-1	COG0677	1.1.1.136	wbpA_2	MO56-1_06151	UDP-N-acetyl-D-glucosamine 6-dehydrogenase
		scaffold1.1_C28	pSymB	59085	59097	-293	CDS	59378	60340	+	bo21cc	COG1088	5.1.3.2	galE1	BO21CC_04384	UDP-glucose 4-epimerase
50	ATCAAGAGGGCGC	scaffold2.2_C1	NA	16350	16362	-72	CDS	16422	17312	+	bo21cc	NA	NA	NA	BO21CC_05186	hypothetical protein
		scaffold2.2_C1	NA	16350	16362	-373	CDS	13512	15977	-	bo21cc	COG3957	4.1.2.9	xpkA_2	BO21CC_05185	Xylulose-5-phosphate phosphoketolase
51	ATCCGCTTTGGTC	scaffold2.2_C12	NA	26452	26464	-85	CDS	25900	26367	-	bo21cc	COG0757	4.2.1.10	aroQ_2	BO21CC_06127	3-dehydroquinate dehydratase
		54_MO56-1	NA	9444	9456	-42	CDS	8671	9402	-	MO56-1	COG0546	3.1.3.18	gph_5	MO56-1_05937	Phosphoglycolate phosphatase
52	ATCTTATGGGCGG	14_MO56-1	Chromosome	97859	97871	-22	CDS	97881	98687	+	MO56-1	NA	NA	NA	MO56-1_03492	hypothetical protein
53	ATGTGGCGCGAAG	66_MO56-1	NA	5821	5833	-240	CDS	4136	5581	-	MO56-1	NA	NA	NA	MO56-1_06152	hypothetical protein
		scaffold1.1_C28	pSymB	55874	55886	-277	CDS	54152	55597	-	bo21cc	NA	NA	NA	BO21CC_04381	hypothetical protein
		66_MO56-1	NA	5821	5833	-289	CDS	6110	7555	+	MO56-1	NA	NA	NA	MO56-1_06153	hypothetical protein
		scaffold1.1_C28	pSymB	55874	55886	-252	CDS	56126	57571	+	bo21cc	NA	NA	NA	BO21CC_04382	hypothetical protein
54	ATTAAGCGATGTG	scaffold1.1_C28	pSymB	52252	52264	-569	CDS	52821	53597	+	bo21cc	NA	NA	NA	BO21CC_04380	hypothetical protein
		66_MO56-1	NA	9358	9370	-557	CDS	8025	8801	-	MO56-1	NA	NA	NA	MO56-1_06154	hypothetical protein
55	ATTCCCTTGGACC	66_MO56-1	NA	8916	8928	-115	CDS	8025	8801	-	MO56-1	NA	NA	NA	MO56-1_06154	hypothetical protein
		scaffold1.1_C28	pSymB	52694	52706	-127	CDS	52821	53597	+	bo21cc	NA	NA	NA	BO21CC_04380	hypothetical protein
56	ATTCTCAACACTG	scaffold1.1_C28	pSymB	59084	59096	-294	CDS	59378	60340	+	bo21cc	COG1088	5.1.3.2	galE1	BO21CC_04384	UDP-glucose 4-epimerase
		66_MO56-1	NA	2611	2623	-283	CDS	1366	2328	-	MO56-1	COG1088	5.1.3.2	galE1	MO56-1_06150	UDP-glucose 4-epimerase
		scaffold1.1_C28	pSymB	59084	59096	-13	CDS	57722	59071	-	bo21cc	COG0677	1.1.1.136	wbpA_1	BO21CC_04383	UDP-N-acetyl-D-glucosamine 6-dehydrogenase
		66_MO56-1	NA	2611	2623	-25	CDS	2636	3985	+	MO56-1	COG0677	1.1.1.136	wbpA_2	MO56-1_06151	UDP-N-acetyl-D-glucosamine 6-dehydrogenase
57	ATTCTCCGTTGCG	scaffold1.1_C28	pSymB	63112	63124	-7	CDS	62359	63105	-	bo21cc	NA	NA	NA	BO21CC_04387	hypothetical protein
		47_MO56-1	pSymB	1415	1427	-7	CDS	662	1408	-	MO56-1	NA	NA	NA	MO56-1_05747	hypothetical protein
58	ATTGCATTGGCGC	scaffold1.1_C28	pSymB	56067	56079	-470	CDS	54152	55597	-	bo21cc	NA	NA	NA	BO21CC_04381	hypothetical protein
		66_MO56-1	NA	5628	5640	-482	CDS	6110	7555	+	MO56-1	NA	NA	NA	MO56-1_06153	hypothetical protein
		66_MO56-1	NA	5628	5640	-47	CDS	4136	5581	-	MO56-1	NA	NA	NA	MO56-1_06152	hypothetical protein
		scaffold1.1_C28	pSymB	56067	56079	-59	CDS	56126	57571	+	bo21cc	NA	NA	NA	BO21CC_04382	hypothetical protein
59	ATTGCCGAAATGC	14_MO56-1	Chromosome	101198	101210	-401	CDS	101599	101817	+	MO56-1	NA	NA	NA	MO56-1_03497	hypothetical protein
		14_MO56-1	Chromosome	101198	101210	-72	CDS	100203	101126	-	MO56-1	COG1793	NA	ligD_2	MO56-1_03496	Multifunctional non-homologous end joining protein LigD
60	ATTGCCTTTGGTA	66_MO56-1	NA	8807	8819	-6	CDS	8025	8801	-	MO56-1	NA	NA	NA	MO56-1_06154	hypothetical protein
		scaffold1.1_C28	pSymB	52803	52815	-18	CDS	52821	53597	+	bo21cc	NA	NA	NA	BO21CC_04380	hypothetical protein
61	ATTTCGACTGTAC	66_MO56-1	NA	2490	2502	-162	CDS	1366	2328	-	MO56-1	COG1088	5.1.3.2	galE1	MO56-1_06150	UDP-glucose 4-epimerase
		66_MO56-1	NA	2490	2502	-146	CDS	2636	3985	+	MO56-1	COG0677	1.1.1.136	wbpA_2	MO56-1_06151	UDP-N-acetyl-D-glucosamine 6-dehydrogenase
		scaffold1.1_C28	pSymB	59204	59216	-133	CDS	57722	59071	-	bo21cc	COG0677	1.1.1.136	wbpA_1	BO21CC_04383	UDP-N-acetyl-D-glucosamine 6-dehydrogenase
		scaffold1.1_C28	pSymB	59204	59216	-174	CDS	59378	60340	+	bo21cc	COG1088	5.1.3.2	galE1	BO21CC_04384	UDP-glucose 4-epimerase
62	CAAAAGGAGTACA	scaffold1.1_C28	pSymB	59196	59208	-182	CDS	59378	60340	+	bo21cc	COG1088	5.1.3.2	galE1	BO21CC_04384	UDP-glucose 4-epimerase
		66_MO56-1	NA	2498	2510	-138	CDS	2636	3985	+	MO56-1	COG0677	1.1.1.136	wbpA_2	MO56-1_06151	UDP-N-acetyl-D-glucosamine 6-dehydrogenase
		66_MO56-1	NA	2498	2510	-170	CDS	1366	2328	-	MO56-1	COG1088	5.1.3.2	galE1	MO56-1_06150	UDP-glucose 4-epimerase
		scaffold1.1_C28	pSymB	59196	59208	-125	CDS	57722	59071	-	bo21cc	COG0677	1.1.1.136	wbpA_1	BO21CC_04383	UDP-N-acetyl-D-glucosamine 6-dehydrogenase
63	CAAACACTCGCCG	scaffold2.2_C12	NA	234308	234320	-220	CDS	234528	234926	+	bo21cc	COG0251	NA	yjgH	BO21CC_06318	RutC family protein YjgH
		20_MO56-1	pSymA	5598	5610	-272	CDS	4406	5326	-	MO56-1	NA	NA	NA	MO56-1_04114	hypothetical protein
64	CAAAGGCAATCGG	66_MO56-1	NA	8804	8816	-3	CDS	8025	8801	-	MO56-1	NA	NA	NA	MO56-1_06154	hypothetical protein
		scaffold1.1_C28	pSymB	52806	52818	-15	CDS	52821	53597	+	bo21cc	NA	NA	NA	BO21CC_04380	hypothetical protein
65	CAACACGGCCTTG	scaffold1.1_C28	pSymB	59311	59323	-240	CDS	57722	59071	-	bo21cc	COG0677	1.1.1.136	wbpA_1	BO21CC_04383	UDP-N-acetyl-D-glucosamine 6-dehydrogenase
		scaffold1.1_C28	pSymB	59311	59323	-67	CDS	59378	60340	+	bo21cc	COG1088	5.1.3.2	galE1	BO21CC_04384	UDP-glucose 4-epimerase
		66_MO56-1	NA	2383	2395	-253	CDS	2636	3985	+	MO56-1	COG0677	1.1.1.136	wbpA_2	MO56-1_06151	UDP-N-acetyl-D-glucosamine 6-dehydrogenase
		66_MO56-1	NA	2383	2395	-55	CDS	1366	2328	-	MO56-1	COG1088	5.1.3.2	galE1	MO56-1_06150	UDP-glucose 4-epimerase
66	CAACACTGGGACG	scaffold1.1_C28	pSymB	59079	59091	-8	CDS	57722	59071	-	bo21cc	COG0677	1.1.1.136	wbpA_1	BO21CC_04383	UDP-N-acetyl-D-glucosamine 6-dehydrogenase
		scaffold1.1_C28	pSymB	59079	59091	-299	CDS	59378	60340	+	bo21cc	COG1088	5.1.3.2	galE1	BO21CC_04384	UDP-glucose 4-epimerase
		66_MO56-1	NA	2616	2628	-288	CDS	1366	2328	-	MO56-1	COG1088	5.1.3.2	galE1	MO56-1_06150	UDP-glucose 4-epimerase
		66_MO56-1	NA	2616	2628	-20	CDS	2636	3985	+	MO56-1	COG0677	1.1.1.136	wbpA_2	MO56-1_06151	UDP-N-acetyl-D-glucosamine 6-dehydrogenase
67	CAACATCATTCAC	scaffold1.1_C28	pSymB	52045	52057	-409	CDS	51361	51636	-	bo21cc	COG0236	NA	acpP_3	BO21CC_04379	Acyl carrier protein
68	CAACTTTTAGAGA	scaffold1.1_C28	pSymB	59175	59187	-203	CDS	59378	60340	+	bo21cc	COG1088	5.1.3.2	galE1	BO21CC_04384	UDP-glucose 4-epimerase
		66_MO56-1	NA	2519	2531	-117	CDS	2636	3985	+	MO56-1	COG0677	1.1.1.136	wbpA_2	MO56-1_06151	UDP-N-acetyl-D-glucosamine 6-dehydrogenase
		66_MO56-1	NA	2519	2531	-191	CDS	1366	2328	-	MO56-1	COG1088	5.1.3.2	galE1	MO56-1_06150	UDP-glucose 4-epimerase
		scaffold1.1_C28	pSymB	59175	59187	-104	CDS	57722	59071	-	bo21cc	COG0677	1.1.1.136	wbpA_1	BO21CC_04383	UDP-N-acetyl-D-glucosamine 6-dehydrogenase
69	CAATAAGAGCCGG	14_MO56-1	Chromosome	130506	130518	-219	CDS	129844	130287	-	MO56-1	NA	NA	NA	MO56-1_03531	hypothetical protein
70	CAATGCAATTTAA	scaffold1.1_C28	pSymB	56071	56083	-474	CDS	54152	55597	-	bo21cc	NA	NA	NA	BO21CC_04381	hypothetical protein
		66_MO56-1	NA	5624	5636	-43	CDS	4136	5581	-	MO56-1	NA	NA	NA	MO56-1_06152	hypothetical protein
		66_MO56-1	NA	5624	5636	-486	CDS	6110	7555	+	MO56-1	NA	NA	NA	MO56-1_06153	hypothetical protein
		scaffold1.1_C28	pSymB	56071	56083	-55	CDS	56126	57571	+	bo21cc	NA	NA	NA	BO21CC_04382	hypothetical protein
71	CAATGTGAGCCCC	28_MO56-1	Chromosome	66637	66649	-72	CDS	66709	67005	+	MO56-1	NA	NA	NA	MO56-1_04812	hypothetical protein
		scaffold1.1_C25	Chromosome	338096	338108	-60	CDS	337740	338036	-	bo21cc	NA	NA	NA	BO21CC_02888	hypothetical protein
72	CACCATTTCGAGA	20_MO56-1	pSymA	60196	60208	-573	CDS	59372	59623	-	MO56-1	NA	NA	NA	MO56-1_04171	hypothetical protein
73	CAGGACATCTCGC	50_MO56-1	NA	8027	8039	-394	CDS	8421	9797	+	MO56-1	COG0161	2.6.1.113	spuC_4	MO56-1_05834	Putrescine--pyruvate aminotransferase
		50_MO56-1	NA	8027	8039	-18	CDS	6777	8009	-	MO56-1	COG0446	1.18.1.3	cmtAa	MO56-1_05833	p-cumate 2%2C3-dioxygenase system%2C ferredoxin--NAD(+) reductase component
74	CAGGAGAACGGAG	scaffold1.1_C28	pSymB	55861	55873	-265	CDS	56126	57571	+	bo21cc	NA	NA	NA	BO21CC_04382	hypothetical protein
		scaffold1.1_C28	pSymB	55861	55873	-264	CDS	54152	55597	-	bo21cc	NA	NA	NA	BO21CC_04381	hypothetical protein
		66_MO56-1	NA	5834	5846	-253	CDS	4136	5581	-	MO56-1	NA	NA	NA	MO56-1_06152	hypothetical protein
		66_MO56-1	NA	5834	5846	-276	CDS	6110	7555	+	MO56-1	NA	NA	NA	MO56-1_06153	hypothetical protein
75	CAGGCAGCGTCTA	39_MO56-1	Chromosome	3698	3710	-115	CDS	3813	4280	+	MO56-1	NA	NA	NA	MO56-1_05403	hypothetical protein
		scaffold1.1_C25	Chromosome	332607	332619	-29	CDS	329999	332578	-	bo21cc	NA	NA	NA	BO21CC_02880	hypothetical protein
76	CAGGGACAGCGGA	scaffold2.2_C12	NA	14903	14915	-364	CDS	13829	14539	-	bo21cc	NA	NA	NA	BO21CC_06116	hypothetical protein
77	CATCAGGGGGCTC	scaffold2.2_C12	NA	41788	41800	-321	CDS	42109	42906	+	bo21cc	COG0596	3.1.1.24	catD_2	BO21CC_06144	3-oxoadipate enol-lactonase 2
78	CATCGCTTAATTC	scaffold1.1_C28	pSymB	52254	52266	-567	CDS	52821	53597	+	bo21cc	NA	NA	NA	BO21CC_04380	hypothetical protein
		66_MO56-1	NA	9356	9368	-555	CDS	8025	8801	-	MO56-1	NA	NA	NA	MO56-1_06154	hypothetical protein
79	CATTCTCCGTTGC	47_MO56-1	pSymB	1414	1426	-6	CDS	662	1408	-	MO56-1	NA	NA	NA	MO56-1_05747	hypothetical protein
		scaffold1.1_C28	pSymB	63111	63123	-6	CDS	62359	63105	-	bo21cc	NA	NA	NA	BO21CC_04387	hypothetical protein
80	CATTGCGGAGGAA	90_MO56-1	NA	934	946	-321	CDS	152	613	-	MO56-1	NA	NA	NA	MO56-1_06231	hypothetical protein
81	CATTTCGACTGTA	66_MO56-1	NA	2489	2501	-147	CDS	2636	3985	+	MO56-1	COG0677	1.1.1.136	wbpA_2	MO56-1_06151	UDP-N-acetyl-D-glucosamine 6-dehydrogenase
		scaffold1.1_C28	pSymB	59205	59217	-134	CDS	57722	59071	-	bo21cc	COG0677	1.1.1.136	wbpA_1	BO21CC_04383	UDP-N-acetyl-D-glucosamine 6-dehydrogenase
		scaffold1.1_C28	pSymB	59205	59217	-173	CDS	59378	60340	+	bo21cc	COG1088	5.1.3.2	galE1	BO21CC_04384	UDP-glucose 4-epimerase
		66_MO56-1	NA	2489	2501	-161	CDS	1366	2328	-	MO56-1	COG1088	5.1.3.2	galE1	MO56-1_06150	UDP-glucose 4-epimerase
82	CCAAAAGGAGTAC	scaffold1.1_C28	pSymB	59195	59207	-183	CDS	59378	60340	+	bo21cc	COG1088	5.1.3.2	galE1	BO21CC_04384	UDP-glucose 4-epimerase
		66_MO56-1	NA	2499	2511	-137	CDS	2636	3985	+	MO56-1	COG0677	1.1.1.136	wbpA_2	MO56-1_06151	UDP-N-acetyl-D-glucosamine 6-dehydrogenase
		scaffold1.1_C28	pSymB	59195	59207	-124	CDS	57722	59071	-	bo21cc	COG0677	1.1.1.136	wbpA_1	BO21CC_04383	UDP-N-acetyl-D-glucosamine 6-dehydrogenase
		66_MO56-1	NA	2499	2511	-171	CDS	1366	2328	-	MO56-1	COG1088	5.1.3.2	galE1	MO56-1_06150	UDP-glucose 4-epimerase
83	CCAATGCAATTTA	scaffold1.1_C28	pSymB	56070	56082	-473	CDS	54152	55597	-	bo21cc	NA	NA	NA	BO21CC_04381	hypothetical protein
		66_MO56-1	NA	5625	5637	-44	CDS	4136	5581	-	MO56-1	NA	NA	NA	MO56-1_06152	hypothetical protein
		scaffold1.1_C28	pSymB	56070	56082	-56	CDS	56126	57571	+	bo21cc	NA	NA	NA	BO21CC_04382	hypothetical protein
		66_MO56-1	NA	5625	5637	-485	CDS	6110	7555	+	MO56-1	NA	NA	NA	MO56-1_06153	hypothetical protein
84	CCACAACACGGCC	66_MO56-1	NA	2380	2392	-256	CDS	2636	3985	+	MO56-1	COG0677	1.1.1.136	wbpA_2	MO56-1_06151	UDP-N-acetyl-D-glucosamine 6-dehydrogenase
		scaffold1.1_C28	pSymB	59314	59326	-64	CDS	59378	60340	+	bo21cc	COG1088	5.1.3.2	galE1	BO21CC_04384	UDP-glucose 4-epimerase
		scaffold1.1_C28	pSymB	59314	59326	-243	CDS	57722	59071	-	bo21cc	COG0677	1.1.1.136	wbpA_1	BO21CC_04383	UDP-N-acetyl-D-glucosamine 6-dehydrogenase
		66_MO56-1	NA	2380	2392	-52	CDS	1366	2328	-	MO56-1	COG1088	5.1.3.2	galE1	MO56-1_06150	UDP-glucose 4-epimerase
85	CCACATCGCTTAA	66_MO56-1	NA	9359	9371	-558	CDS	8025	8801	-	MO56-1	NA	NA	NA	MO56-1_06154	hypothetical protein
		scaffold1.1_C28	pSymB	52251	52263	-570	CDS	52821	53597	+	bo21cc	NA	NA	NA	BO21CC_04380	hypothetical protein
86	CCAGATTTCTTTC	scaffold1.1_C20	Chromosome	57010	57022	-578	CDS	56172	56432	-	bo21cc	NA	NA	NA	BO21CC_02520	hypothetical protein
87	CCATTCTCAACAC	66_MO56-1	NA	2609	2621	-27	CDS	2636	3985	+	MO56-1	COG0677	1.1.1.136	wbpA_2	MO56-1_06151	UDP-N-acetyl-D-glucosamine 6-dehydrogenase
		scaffold1.1_C28	pSymB	59086	59098	-15	CDS	57722	59071	-	bo21cc	COG0677	1.1.1.136	wbpA_1	BO21CC_04383	UDP-N-acetyl-D-glucosamine 6-dehydrogenase
		scaffold1.1_C28	pSymB	59086	59098	-292	CDS	59378	60340	+	bo21cc	COG1088	5.1.3.2	galE1	BO21CC_04384	UDP-glucose 4-epimerase
		66_MO56-1	NA	2609	2621	-281	CDS	1366	2328	-	MO56-1	COG1088	5.1.3.2	galE1	MO56-1_06150	UDP-glucose 4-epimerase
88	CCCATAGGCTGAG	scaffold2.2_C12	NA	29434	29446	-242	CDS	29676	30140	+	bo21cc	COG0757	4.2.1.10	aroQ_3	BO21CC_06131	3-dehydroquinate dehydratase
		scaffold2.2_C12	NA	29434	29446	-13	CDS	28435	29421	-	bo21cc	NA	NA	NA	BO21CC_06130	hypothetical protein
89	CCCCGGGGAACGA	47_MO56-1	pSymB	15811	15823	-50	CDS	14748	15761	-	MO56-1	NA	NA	NA	MO56-1_05758	hypothetical protein
		scaffold1.1_C28	pSymB	77508	77520	-50	CDS	76445	77458	-	bo21cc	NA	NA	NA	BO21CC_04398	hypothetical protein
		scaffold1.1_C28	pSymB	77508	77520	-265	CDS	77773	79191	+	bo21cc	NA	NA	NA	BO21CC_04399	hypothetical protein
		47_MO56-1	pSymB	15811	15823	-265	CDS	16076	17494	+	MO56-1	NA	NA	NA	MO56-1_05759	hypothetical protein
90	CCCCGTTTGCCTC	scaffold1.1_C28	pSymB	55851	55863	-254	CDS	54152	55597	-	bo21cc	NA	NA	NA	BO21CC_04381	hypothetical protein
		scaffold1.1_C28	pSymB	55851	55863	-275	CDS	56126	57571	+	bo21cc	NA	NA	NA	BO21CC_04382	hypothetical protein
		66_MO56-1	NA	5844	5856	-266	CDS	6110	7555	+	MO56-1	NA	NA	NA	MO56-1_06153	hypothetical protein
		66_MO56-1	NA	5844	5856	-263	CDS	4136	5581	-	MO56-1	NA	NA	NA	MO56-1_06152	hypothetical protein
91	CCCGAGACCGCTA	66_MO56-1	NA	5741	5753	-369	CDS	6110	7555	+	MO56-1	NA	NA	NA	MO56-1_06153	hypothetical protein
		scaffold1.1_C28	pSymB	55954	55966	-172	CDS	56126	57571	+	bo21cc	NA	NA	NA	BO21CC_04382	hypothetical protein
		66_MO56-1	NA	5741	5753	-160	CDS	4136	5581	-	MO56-1	NA	NA	NA	MO56-1_06152	hypothetical protein
		scaffold1.1_C28	pSymB	55954	55966	-357	CDS	54152	55597	-	bo21cc	NA	NA	NA	BO21CC_04381	hypothetical protein
92	CCCGATCCTTTGC	14_MO56-1	Chromosome	105274	105286	-354	CDS	103997	104920	-	MO56-1	NA	NA	NA	MO56-1_03502	hypothetical protein
		scaffold3.3_C2	pSymA	30876	30888	-588	CDS	31464	32030	+	bo21cc	NA	NA	NA	BO21CC_06526	IS66 family transposase ISSme3
93	CCCGGGGAACGAG	47_MO56-1	pSymB	15812	15824	-51	CDS	14748	15761	-	MO56-1	NA	NA	NA	MO56-1_05758	hypothetical protein
		47_MO56-1	pSymB	15812	15824	-264	CDS	16076	17494	+	MO56-1	NA	NA	NA	MO56-1_05759	hypothetical protein
		scaffold1.1_C28	pSymB	77509	77521	-264	CDS	77773	79191	+	bo21cc	NA	NA	NA	BO21CC_04399	hypothetical protein
		scaffold1.1_C28	pSymB	77509	77521	-51	CDS	76445	77458	-	bo21cc	NA	NA	NA	BO21CC_04398	hypothetical protein
94	CCGAGACCGCTAG	scaffold1.1_C28	pSymB	55955	55967	-171	CDS	56126	57571	+	bo21cc	NA	NA	NA	BO21CC_04382	hypothetical protein
		66_MO56-1	NA	5740	5752	-159	CDS	4136	5581	-	MO56-1	NA	NA	NA	MO56-1_06152	hypothetical protein
		66_MO56-1	NA	5740	5752	-370	CDS	6110	7555	+	MO56-1	NA	NA	NA	MO56-1_06153	hypothetical protein
		scaffold1.1_C28	pSymB	55955	55967	-358	CDS	54152	55597	-	bo21cc	NA	NA	NA	BO21CC_04381	hypothetical protein
95	CCGCATCTGTCAA	scaffold1.1_C25	Chromosome	2779	2791	-492	CDS	1835	2287	-	bo21cc	NA	NA	NA	BO21CC_02577	hypothetical protein
		scaffold1.1_C25	Chromosome	2779	2791	-63	CDS	2842	3633	+	bo21cc	NA	NA	NA	BO21CC_02579	hypothetical protein
96	CCGCCCTAGCCTC	66_MO56-1	NA	9528	9540	-458	CDS	9986	10261	+	MO56-1	COG0236	NA	acpP_3	MO56-1_06155	Acyl carrier protein
		scaffold1.1_C28	pSymB	52082	52094	-446	CDS	51361	51636	-	bo21cc	COG0236	NA	acpP_3	BO21CC_04379	Acyl carrier protein
97	CCGGGTGCAGTCA	scaffold2.2_C1	NA	24673	24685	-238	CDS	23836	24435	-	bo21cc	NA	NA	NA	BO21CC_05190	hypothetical protein
98	CCTTGGACCGTTA	scaffold1.1_C28	pSymB	52690	52702	-131	CDS	52821	53597	+	bo21cc	NA	NA	NA	BO21CC_04380	hypothetical protein
		66_MO56-1	NA	8920	8932	-119	CDS	8025	8801	-	MO56-1	NA	NA	NA	MO56-1_06154	hypothetical protein
99	CGACAATGTGAGC	28_MO56-1	Chromosome	66640	66652	-69	CDS	66709	67005	+	MO56-1	NA	NA	NA	MO56-1_04812	hypothetical protein
		scaffold1.1_C25	Chromosome	338093	338105	-57	CDS	337740	338036	-	bo21cc	NA	NA	NA	BO21CC_02888	hypothetical protein
100	CGAGACTGGCCGC	scaffold2.2_C1	NA	17387	17399	-155	CDS	17542	18111	+	bo21cc	COG0406	3.1.3.2	gpm2	BO21CC_05187	Acid phosphatase
101	CGAGGCTAGGGCG	scaffold1.1_C28	pSymB	52081	52093	-445	CDS	51361	51636	-	bo21cc	COG0236	NA	acpP_3	BO21CC_04379	Acyl carrier protein
		66_MO56-1	NA	9529	9541	-457	CDS	9986	10261	+	MO56-1	COG0236	NA	acpP_3	MO56-1_06155	Acyl carrier protein
102	CGTTCCCCGGGGC	scaffold1.1_C28	pSymB	77507	77519	-49	CDS	76445	77458	-	bo21cc	NA	NA	NA	BO21CC_04398	hypothetical protein
		47_MO56-1	pSymB	15810	15822	-266	CDS	16076	17494	+	MO56-1	NA	NA	NA	MO56-1_05759	hypothetical protein
		scaffold1.1_C28	pSymB	77507	77519	-266	CDS	77773	79191	+	bo21cc	NA	NA	NA	BO21CC_04399	hypothetical protein
		47_MO56-1	pSymB	15810	15822	-49	CDS	14748	15761	-	MO56-1	NA	NA	NA	MO56-1_05758	hypothetical protein
103	CTACGCCGCCAGA	scaffold1.1_C25	Chromosome	2350	2362	-42	CDS	2392	2748	+	bo21cc	NA	NA	NA	BO21CC_02578	hypothetical protein
		scaffold1.1_C25	Chromosome	2350	2362	-63	CDS	1835	2287	-	bo21cc	NA	NA	NA	BO21CC_02577	hypothetical protein
104	CTCAACTTTTAGA	66_MO56-1	NA	2517	2529	-119	CDS	2636	3985	+	MO56-1	COG0677	1.1.1.136	wbpA_2	MO56-1_06151	UDP-N-acetyl-D-glucosamine 6-dehydrogenase
		66_MO56-1	NA	2517	2529	-189	CDS	1366	2328	-	MO56-1	COG1088	5.1.3.2	galE1	MO56-1_06150	UDP-glucose 4-epimerase
		scaffold1.1_C28	pSymB	59177	59189	-106	CDS	57722	59071	-	bo21cc	COG0677	1.1.1.136	wbpA_1	BO21CC_04383	UDP-N-acetyl-D-glucosamine 6-dehydrogenase
		scaffold1.1_C28	pSymB	59177	59189	-201	CDS	59378	60340	+	bo21cc	COG1088	5.1.3.2	galE1	BO21CC_04384	UDP-glucose 4-epimerase
105	CTCCGGTGCGAAC	scaffold2.2_C12	NA	389298	389310	-259	CDS	388749	389039	-	bo21cc	NA	NA	NA	BO21CC_06471	hypothetical protein
106	CTCTAAAAGTTGA	scaffold1.1_C28	pSymB	59176	59188	-105	CDS	57722	59071	-	bo21cc	COG0677	1.1.1.136	wbpA_1	BO21CC_04383	UDP-N-acetyl-D-glucosamine 6-dehydrogenase
		66_MO56-1	NA	2518	2530	-118	CDS	2636	3985	+	MO56-1	COG0677	1.1.1.136	wbpA_2	MO56-1_06151	UDP-N-acetyl-D-glucosamine 6-dehydrogenase
		scaffold1.1_C28	pSymB	59176	59188	-202	CDS	59378	60340	+	bo21cc	COG1088	5.1.3.2	galE1	BO21CC_04384	UDP-glucose 4-epimerase
		66_MO56-1	NA	2518	2530	-190	CDS	1366	2328	-	MO56-1	COG1088	5.1.3.2	galE1	MO56-1_06150	UDP-glucose 4-epimerase
107	CTGCAGTCACCTC	39_MO56-1	Chromosome	6411	6423	-424	CDS	6835	7284	+	MO56-1	NA	NA	NA	MO56-1_05408	hypothetical protein
		39_MO56-1	Chromosome	6411	6423	-106	CDS	5946	6305	-	MO56-1	NA	NA	NA	MO56-1_05407	hypothetical protein
108	CTGGGACGAAAGC	scaffold1.1_C28	pSymB	59074	59086	-304	CDS	59378	60340	+	bo21cc	COG1088	5.1.3.2	galE1	BO21CC_04384	UDP-glucose 4-epimerase
		66_MO56-1	NA	2621	2633	-15	CDS	2636	3985	+	MO56-1	COG0677	1.1.1.136	wbpA_2	MO56-1_06151	UDP-N-acetyl-D-glucosamine 6-dehydrogenase
		66_MO56-1	NA	2621	2633	-293	CDS	1366	2328	-	MO56-1	COG1088	5.1.3.2	galE1	MO56-1_06150	UDP-glucose 4-epimerase
		scaffold1.1_C28	pSymB	59074	59086	-3	CDS	57722	59071	-	bo21cc	COG0677	1.1.1.136	wbpA_1	BO21CC_04383	UDP-N-acetyl-D-glucosamine 6-dehydrogenase
109	CTGTGGGGCTCAC	28_MO56-1	Chromosome	66633	66645	-76	CDS	66709	67005	+	MO56-1	NA	NA	NA	MO56-1_04812	hypothetical protein
		scaffold1.1_C25	Chromosome	338100	338112	-64	CDS	337740	338036	-	bo21cc	NA	NA	NA	BO21CC_02888	hypothetical protein
110	CTTCAGTGTTTCA	39_MO56-1	Chromosome	8225	8237	-27	CDS	8252	8629	+	MO56-1	NA	NA	NA	MO56-1_05410	hypothetical protein
111	CTTCGAATGTAAA	scaffold2.2_C1	NA	16252	16264	-275	CDS	13512	15977	-	bo21cc	COG3957	4.1.2.9	xpkA_2	BO21CC_05185	Xylulose-5-phosphate phosphoketolase
		scaffold2.2_C1	NA	16252	16264	-170	CDS	16422	17312	+	bo21cc	NA	NA	NA	BO21CC_05186	hypothetical protein
112	CTTCGAATTAAGC	scaffold1.1_C28	pSymB	52258	52270	-563	CDS	52821	53597	+	bo21cc	NA	NA	NA	BO21CC_04380	hypothetical protein
		66_MO56-1	NA	9352	9364	-551	CDS	8025	8801	-	MO56-1	NA	NA	NA	MO56-1_06154	hypothetical protein
113	CTTTTAGAGATGA	scaffold1.1_C28	pSymB	59172	59184	-206	CDS	59378	60340	+	bo21cc	COG1088	5.1.3.2	galE1	BO21CC_04384	UDP-glucose 4-epimerase
		scaffold1.1_C28	pSymB	59172	59184	-101	CDS	57722	59071	-	bo21cc	COG0677	1.1.1.136	wbpA_1	BO21CC_04383	UDP-N-acetyl-D-glucosamine 6-dehydrogenase
		66_MO56-1	NA	2522	2534	-194	CDS	1366	2328	-	MO56-1	COG1088	5.1.3.2	galE1	MO56-1_06150	UDP-glucose 4-epimerase
		66_MO56-1	NA	2522	2534	-114	CDS	2636	3985	+	MO56-1	COG0677	1.1.1.136	wbpA_2	MO56-1_06151	UDP-N-acetyl-D-glucosamine 6-dehydrogenase
114	GAAGCAGGAGAAC	scaffold1.1_C28	pSymB	55865	55877	-261	CDS	56126	57571	+	bo21cc	NA	NA	NA	BO21CC_04382	hypothetical protein
		scaffold1.1_C28	pSymB	55865	55877	-268	CDS	54152	55597	-	bo21cc	NA	NA	NA	BO21CC_04381	hypothetical protein
		66_MO56-1	NA	5830	5842	-280	CDS	6110	7555	+	MO56-1	NA	NA	NA	MO56-1_06153	hypothetical protein
		66_MO56-1	NA	5830	5842	-249	CDS	4136	5581	-	MO56-1	NA	NA	NA	MO56-1_06152	hypothetical protein
115	GAAGTCGTCATGA	90_MO56-1	NA	896	908	-283	CDS	152	613	-	MO56-1	NA	NA	NA	MO56-1_06231	hypothetical protein
116	GAATAGCGGGACC	1_MO56-1	pSymB	362370	362382	-193	CDS	362563	362964	+	MO56-1	NA	NA	NA	MO56-1_00348	hypothetical protein
		1_MO56-1	pSymB	362370	362382	-408	CDS	360556	361962	-	MO56-1	NA	NA	NA	MO56-1_00347	hypothetical protein
117	GACAATGTGAGCC	28_MO56-1	Chromosome	66639	66651	-70	CDS	66709	67005	+	MO56-1	NA	NA	NA	MO56-1_04812	hypothetical protein
		scaffold1.1_C25	Chromosome	338094	338106	-58	CDS	337740	338036	-	bo21cc	NA	NA	NA	BO21CC_02888	hypothetical protein
118	GACCCTCCCACTC	scaffold1.1_C28	pSymB	55905	55917	-308	CDS	54152	55597	-	bo21cc	NA	NA	NA	BO21CC_04381	hypothetical protein
		66_MO56-1	NA	5790	5802	-320	CDS	6110	7555	+	MO56-1	NA	NA	NA	MO56-1_06153	hypothetical protein
		66_MO56-1	NA	5790	5802	-209	CDS	4136	5581	-	MO56-1	NA	NA	NA	MO56-1_06152	hypothetical protein
		scaffold1.1_C28	pSymB	55905	55917	-221	CDS	56126	57571	+	bo21cc	NA	NA	NA	BO21CC_04382	hypothetical protein
119	GAGACCGCTAGCC	66_MO56-1	NA	5738	5750	-372	CDS	6110	7555	+	MO56-1	NA	NA	NA	MO56-1_06153	hypothetical protein
		scaffold1.1_C28	pSymB	55957	55969	-360	CDS	54152	55597	-	bo21cc	NA	NA	NA	BO21CC_04381	hypothetical protein
		66_MO56-1	NA	5738	5750	-157	CDS	4136	5581	-	MO56-1	NA	NA	NA	MO56-1_06152	hypothetical protein
		scaffold1.1_C28	pSymB	55957	55969	-169	CDS	56126	57571	+	bo21cc	NA	NA	NA	BO21CC_04382	hypothetical protein
120	GAGATCATCGGGA	50_MO56-1	NA	28527	28539	-548	CDS	29075	30199	+	MO56-1	NA	NA	NA	MO56-1_05851	hypothetical protein
121	GAGGGCGTAGACC	scaffold1.1_C28	pSymB	55914	55926	-317	CDS	54152	55597	-	bo21cc	NA	NA	NA	BO21CC_04381	hypothetical protein
		66_MO56-1	NA	5781	5793	-329	CDS	6110	7555	+	MO56-1	NA	NA	NA	MO56-1_06153	hypothetical protein
		66_MO56-1	NA	5781	5793	-200	CDS	4136	5581	-	MO56-1	NA	NA	NA	MO56-1_06152	hypothetical protein
		scaffold1.1_C28	pSymB	55914	55926	-212	CDS	56126	57571	+	bo21cc	NA	NA	NA	BO21CC_04382	hypothetical protein
122	GAGTACAGTCGAA	66_MO56-1	NA	2492	2504	-164	CDS	1366	2328	-	MO56-1	COG1088	5.1.3.2	galE1	MO56-1_06150	UDP-glucose 4-epimerase
		66_MO56-1	NA	2492	2504	-144	CDS	2636	3985	+	MO56-1	COG0677	1.1.1.136	wbpA_2	MO56-1_06151	UDP-N-acetyl-D-glucosamine 6-dehydrogenase
		scaffold1.1_C28	pSymB	59202	59214	-131	CDS	57722	59071	-	bo21cc	COG0677	1.1.1.136	wbpA_1	BO21CC_04383	UDP-N-acetyl-D-glucosamine 6-dehydrogenase
		scaffold1.1_C28	pSymB	59202	59214	-176	CDS	59378	60340	+	bo21cc	COG1088	5.1.3.2	galE1	BO21CC_04384	UDP-glucose 4-epimerase
123	GCAAAATGTCGTA	24_MO56-1	Chromosome	10588	10600	-263	CDS	9426	10325	-	MO56-1	NA	NA	NA	MO56-1_04484	hypothetical protein
124	GCAAACGGGGGAA	scaffold1.1_C28	pSymB	55848	55860	-278	CDS	56126	57571	+	bo21cc	NA	NA	NA	BO21CC_04382	hypothetical protein
		66_MO56-1	NA	5847	5859	-266	CDS	4136	5581	-	MO56-1	NA	NA	NA	MO56-1_06152	hypothetical protein
		scaffold1.1_C28	pSymB	55848	55860	-251	CDS	54152	55597	-	bo21cc	NA	NA	NA	BO21CC_04381	hypothetical protein
		66_MO56-1	NA	5847	5859	-263	CDS	6110	7555	+	MO56-1	NA	NA	NA	MO56-1_06153	hypothetical protein
125	GCCAAAAGGAGTA	66_MO56-1	NA	2500	2512	-172	CDS	1366	2328	-	MO56-1	COG1088	5.1.3.2	galE1	MO56-1_06150	UDP-glucose 4-epimerase
		66_MO56-1	NA	2500	2512	-136	CDS	2636	3985	+	MO56-1	COG0677	1.1.1.136	wbpA_2	MO56-1_06151	UDP-N-acetyl-D-glucosamine 6-dehydrogenase
		scaffold1.1_C28	pSymB	59194	59206	-184	CDS	59378	60340	+	bo21cc	COG1088	5.1.3.2	galE1	BO21CC_04384	UDP-glucose 4-epimerase
		scaffold1.1_C28	pSymB	59194	59206	-123	CDS	57722	59071	-	bo21cc	COG0677	1.1.1.136	wbpA_1	BO21CC_04383	UDP-N-acetyl-D-glucosamine 6-dehydrogenase
126	GCCACAACACGGC	scaffold1.1_C28	pSymB	59315	59327	-63	CDS	59378	60340	+	bo21cc	COG1088	5.1.3.2	galE1	BO21CC_04384	UDP-glucose 4-epimerase
		scaffold1.1_C28	pSymB	59315	59327	-244	CDS	57722	59071	-	bo21cc	COG0677	1.1.1.136	wbpA_1	BO21CC_04383	UDP-N-acetyl-D-glucosamine 6-dehydrogenase
		66_MO56-1	NA	2379	2391	-51	CDS	1366	2328	-	MO56-1	COG1088	5.1.3.2	galE1	MO56-1_06150	UDP-glucose 4-epimerase
		66_MO56-1	NA	2379	2391	-257	CDS	2636	3985	+	MO56-1	COG0677	1.1.1.136	wbpA_2	MO56-1_06151	UDP-N-acetyl-D-glucosamine 6-dehydrogenase
127	GCCACATCGCTTA	scaffold1.1_C28	pSymB	52250	52262	-571	CDS	52821	53597	+	bo21cc	NA	NA	NA	BO21CC_04380	hypothetical protein
		66_MO56-1	NA	9360	9372	-559	CDS	8025	8801	-	MO56-1	NA	NA	NA	MO56-1_06154	hypothetical protein
128	GCCCCTACAGCAA	33_MO56-1	pSymB	26652	26664	-98	CDS	25706	26554	-	MO56-1	NA	NA	NA	MO56-1_05090	hypothetical protein
129	GCCCTAGCCTCGC	66_MO56-1	NA	9530	9542	-456	CDS	9986	10261	+	MO56-1	COG0236	NA	acpP_3	MO56-1_06155	Acyl carrier protein
		scaffold1.1_C28	pSymB	52080	52092	-444	CDS	51361	51636	-	bo21cc	COG0236	NA	acpP_3	BO21CC_04379	Acyl carrier protein
130	GCGGTCTCGGGGA	66_MO56-1	NA	5743	5755	-162	CDS	4136	5581	-	MO56-1	NA	NA	NA	MO56-1_06152	hypothetical protein
		scaffold1.1_C28	pSymB	55952	55964	-355	CDS	54152	55597	-	bo21cc	NA	NA	NA	BO21CC_04381	hypothetical protein
		scaffold1.1_C28	pSymB	55952	55964	-174	CDS	56126	57571	+	bo21cc	NA	NA	NA	BO21CC_04382	hypothetical protein
		66_MO56-1	NA	5743	5755	-367	CDS	6110	7555	+	MO56-1	NA	NA	NA	MO56-1_06153	hypothetical protein
131	GCTAGGGCGGGAC	scaffold1.1_C28	pSymB	52085	52097	-449	CDS	51361	51636	-	bo21cc	COG0236	NA	acpP_3	BO21CC_04379	Acyl carrier protein
		66_MO56-1	NA	9525	9537	-461	CDS	9986	10261	+	MO56-1	COG0236	NA	acpP_3	MO56-1_06155	Acyl carrier protein
132	GCTGGCTGTGACA	20_MO56-1	pSymA	50621	50633	-584	CDS	49132	50037	-	MO56-1	NA	NA	NA	MO56-1_04162	hypothetical protein
133	GGAGTACAGTCGA	66_MO56-1	NA	2493	2505	-165	CDS	1366	2328	-	MO56-1	COG1088	5.1.3.2	galE1	MO56-1_06150	UDP-glucose 4-epimerase
		66_MO56-1	NA	2493	2505	-143	CDS	2636	3985	+	MO56-1	COG0677	1.1.1.136	wbpA_2	MO56-1_06151	UDP-N-acetyl-D-glucosamine 6-dehydrogenase
		scaffold1.1_C28	pSymB	59201	59213	-130	CDS	57722	59071	-	bo21cc	COG0677	1.1.1.136	wbpA_1	BO21CC_04383	UDP-N-acetyl-D-glucosamine 6-dehydrogenase
		scaffold1.1_C28	pSymB	59201	59213	-177	CDS	59378	60340	+	bo21cc	COG1088	5.1.3.2	galE1	BO21CC_04384	UDP-glucose 4-epimerase
134	GGCAAACGGGGGA	scaffold1.1_C28	pSymB	55849	55861	-252	CDS	54152	55597	-	bo21cc	NA	NA	NA	BO21CC_04381	hypothetical protein
		scaffold1.1_C28	pSymB	55849	55861	-277	CDS	56126	57571	+	bo21cc	NA	NA	NA	BO21CC_04382	hypothetical protein
		66_MO56-1	NA	5846	5858	-264	CDS	6110	7555	+	MO56-1	NA	NA	NA	MO56-1_06153	hypothetical protein
		66_MO56-1	NA	5846	5858	-265	CDS	4136	5581	-	MO56-1	NA	NA	NA	MO56-1_06152	hypothetical protein
135	GGCGCCGAGAAAA	scaffold3.3_C2	pSymA	30919	30931	-545	CDS	31464	32030	+	bo21cc	NA	NA	NA	BO21CC_06526	IS66 family transposase ISSme3
136	GGTACCAAAGGCA	66_MO56-1	NA	8809	8821	-8	CDS	8025	8801	-	MO56-1	NA	NA	NA	MO56-1_06154	hypothetical protein
		scaffold1.1_C28	pSymB	52801	52813	-20	CDS	52821	53597	+	bo21cc	NA	NA	NA	BO21CC_04380	hypothetical protein
137	GGTCTCACCTACA	scaffold2.2_C1	NA	5372	5384	-75	CDS	4497	5297	-	bo21cc	NA	NA	NA	BO21CC_05177	hypothetical protein
138	GTAGACCCTCCCA	66_MO56-1	NA	5787	5799	-206	CDS	4136	5581	-	MO56-1	NA	NA	NA	MO56-1_06152	hypothetical protein
		scaffold1.1_C28	pSymB	55908	55920	-311	CDS	54152	55597	-	bo21cc	NA	NA	NA	BO21CC_04381	hypothetical protein
		66_MO56-1	NA	5787	5799	-323	CDS	6110	7555	+	MO56-1	NA	NA	NA	MO56-1_06153	hypothetical protein
		scaffold1.1_C28	pSymB	55908	55920	-218	CDS	56126	57571	+	bo21cc	NA	NA	NA	BO21CC_04382	hypothetical protein
139	GTCCAAGGGAATA	scaffold1.1_C28	pSymB	52695	52707	-126	CDS	52821	53597	+	bo21cc	NA	NA	NA	BO21CC_04380	hypothetical protein
		66_MO56-1	NA	8915	8927	-114	CDS	8025	8801	-	MO56-1	NA	NA	NA	MO56-1_06154	hypothetical protein
140	GTCTCACCTACAC	scaffold2.2_C1	NA	5371	5383	-74	CDS	4497	5297	-	bo21cc	NA	NA	NA	BO21CC_05177	hypothetical protein
141	GTGGCGCGAAGCA	scaffold1.1_C28	pSymB	55872	55884	-275	CDS	54152	55597	-	bo21cc	NA	NA	NA	BO21CC_04381	hypothetical protein
		scaffold1.1_C28	pSymB	55872	55884	-254	CDS	56126	57571	+	bo21cc	NA	NA	NA	BO21CC_04382	hypothetical protein
		66_MO56-1	NA	5823	5835	-287	CDS	6110	7555	+	MO56-1	NA	NA	NA	MO56-1_06153	hypothetical protein
		66_MO56-1	NA	5823	5835	-242	CDS	4136	5581	-	MO56-1	NA	NA	NA	MO56-1_06152	hypothetical protein
142	GTGGGAGGGTCTA	scaffold1.1_C28	pSymB	55907	55919	-310	CDS	54152	55597	-	bo21cc	NA	NA	NA	BO21CC_04381	hypothetical protein
		66_MO56-1	NA	5788	5800	-207	CDS	4136	5581	-	MO56-1	NA	NA	NA	MO56-1_06152	hypothetical protein
		66_MO56-1	NA	5788	5800	-322	CDS	6110	7555	+	MO56-1	NA	NA	NA	MO56-1_06153	hypothetical protein
		scaffold1.1_C28	pSymB	55907	55919	-219	CDS	56126	57571	+	bo21cc	NA	NA	NA	BO21CC_04382	hypothetical protein
143	TCAAGGGCCAAAA	scaffold1.1_C25	Chromosome	2788	2800	-501	CDS	1835	2287	-	bo21cc	NA	NA	NA	BO21CC_02577	hypothetical protein
		scaffold1.1_C25	Chromosome	2788	2800	-54	CDS	2842	3633	+	bo21cc	NA	NA	NA	BO21CC_02579	hypothetical protein
144	TCCAGTCGAGGAA	scaffold2.2_C12	NA	389371	389383	-332	CDS	388749	389039	-	bo21cc	NA	NA	NA	BO21CC_06471	hypothetical protein
145	TCGAATTAAGCGA	scaffold1.1_C28	pSymB	52256	52268	-565	CDS	52821	53597	+	bo21cc	NA	NA	NA	BO21CC_04380	hypothetical protein
		66_MO56-1	NA	9354	9366	-553	CDS	8025	8801	-	MO56-1	NA	NA	NA	MO56-1_06154	hypothetical protein
146	TGTGAGCCCCACA	28_MO56-1	Chromosome	66634	66646	-75	CDS	66709	67005	+	MO56-1	NA	NA	NA	MO56-1_04812	hypothetical protein
		scaffold1.1_C25	Chromosome	338099	338111	-63	CDS	337740	338036	-	bo21cc	NA	NA	NA	BO21CC_02888	hypothetical protein
